# Supplementary material for: Features of Activity of the Phenylpropanoid Biosynthesis Pathway in Melanin-Accumulating Barley Grains
Source: Front Plant Sci. 2022 Jul 11;13:923717. doi: 10.3389/fpls.2022.923717 (PMC9310326; doi:10.3389/fpls.2022.923717)
Supplement: Supplementary file 1 [file Table_1.XLSX]

## Sheet: Лист1
Supplementary Table 1. Primers used in RNA-seq data qRT-PCR verification.
Gene id	Primer	Sequence in 5'-3' direction	Amplicon length	Optimal annealing temperature, °C
HORVU1Hr1G011930	Forward	CAAGAAGTACCCGAGCATAAA	115	60
	Reverse	CGGCACCATCTCAAACAT
HORVU6Hr1G075900	Forward	CGGGAGGCGTTCGTGGAG	124	60
	Reverse	TGGTGTTGACGGCGAGCTTG
HORVU3Hr1G077960	Forward	GGCGCTGGTGCTGGATCAAAG	65	60
	Reverse	CTCTTTCTTCCGTTGCGCTGC
HORVU7Hr1G098280	Forward	TCCGGGTTCCAGTCCAAGCA	70	60
	Reverse	GCCGGGGACGAGCTTGAG
HORVU4Hr1G014010	Forward	GTGTGCTGCGTGGTCTCCG	78	58
	Reverse	GTACCTGTCCTTGAGCATCTGC
HORVU2Hr1G103040	Forward	CTGGCCAAGTACGAGAGG	163	58
	Reverse	AGAGCCAGCAGAAGTGTATC
HORVU2Hr1G103000	Forward	AGCAAGGAGAAGGAGGAG	91	58
	Reverse	GCACGTCGAACTTGATGA
HORVU3Hr1G077790	Forward	CTGCGTGTTCCTCATCA	79	58
	Reverse	GCATGGGTTCAGGGAGA
HORVU4Hr1G090870	Forward	TTCTACGACGAGGACTG	181	58
	Reverse	GAAGGGATAGTGGGAATCTG
