# Supplementary material for: Features of Activity of the Phenylpropanoid Biosynthesis Pathway in Melanin-Accumulating Barley Grains
Source: Front Plant Sci. 2022 Jul 11;13:923717. doi: 10.3389/fpls.2022.923717 (PMC9310326; doi:10.3389/fpls.2022.923717)
Supplement: Supplementary file 2 [file Table_2.XLSX]

## Sheet: Лист1
Supplementary Table 2. RNA-seq libraries statistics
Library	Libraries metrics			Reads mapping
	Number of raw reads	Number of clean reads	Percentage retained reads	Mapped uniquely, %	Multiple mapped, %	Unmapped, %
BW1-1	25356762	23125004	91.2	73.63	17.61	8.76
BW1-2	27813499	25628030	92.14	74.54	17.12	8.34
BW1-3	16136311	14890015	92.28	75.84	15.47	8.69
BW2-1	21346778	19743154	92.49	59.2	35.17	5.63
BW2-2	22292322	20559659	92.23	54.7	39.97	5.33
BW2-3	19761292	18104448	91.62	69.45	24.49	6.06
BW3-1	23532983	21823969	92.74	67.54	24.31	8.15
BW3-2	30016483	27142446	90.43	74.78	18.66	6.56
BW3-3	19046815	17625785	92.54	62.96	29.3	7.74
BLP1-1	18957502	17443885	92.02	77.74	13.37	8.89
BLP1-2	13018704	12073727	92.74	75.11	16.42	8.47
BLP1-3	21600823	19720828	91.3	77.4	12.98	9.62
BLP2-1	19051152	17567996	92.21	70.24	21.02	8.74
BLP2-2	27448018	25785429	93.94	76.14	17.58	6.28
BLP2-3	25856215	24469273	94.64	77.2	16.51	6.29
BLP3-1	20090348	18307567	91.13	72.55	18.21	9.24
BLP3-2	23351860	21635877	92.65	72.35	18.92	8.73
BLP3-3	25230731	23143054	91.73	66.98	24.01	9
PLP1-1	20739933	19196910	92.56	78.06	13.23	8.71
PLP1-2	12365549	11463281	92.7	77.95	13.17	8.89
PLP1-3	21550723	19850811	92.11	78.13	12.87	9
PLP2-1	22961550	21766745	94.8	72.26	21.81	5.93
PLP2-2	20842182	19496889	93.55	74.96	18.83	6.21
PLP2-3	21726389	20291358	93.39	71.53	22.36	6.11
PLP3-1	22988368	20892094	90.88	64.4	26.99	8.62
PLP3-2	21023398	19158833	91.13	57.97	33.64	8.39
PLP3-3	26874720	25240407	93.92	69.4	24.52	6.08
BP1-1	23619995	20892070	88.45	79.93	13.65	6.42
BP1-2	26081976	24051139	92.21	78.43	14.48	7.08
BP1-3	23345041	21951763	94.03	79.36	14.19	6.45
BP2-1	17460696	16247416	93.05	63.3	30.64	6.06
BP2-2	22290948	20901329	93.77	67.85	24.92	7.23
BP2-3	23555641	21724409	92.23	68.93	22.44	8.62
BP3-1	25289113	23929955	94.63	69.16	24.23	6.61
BP3-2	20152483	18671922	92.65	62.2	29.05	8.75
BP3-3	28406766	26794519	94.32	67.75	25.47	6.78
sum	801184069	741311996	92.5114	71.1089	21.3225	7.56833
	801 Million	741 Million
