# Supplementary material for: Features of Activity of the Phenylpropanoid Biosynthesis Pathway in Melanin-Accumulating Barley Grains
Source: Front Plant Sci. 2022 Jul 11;13:923717. doi: 10.3389/fpls.2022.923717 (PMC9310326; doi:10.3389/fpls.2022.923717)
Supplement: Supplementary file 3 [file Table_3.XLSX]

## Sheet: description
Supplementary Table 3. Differential expression of all barley genes in all performed comparisons
list name	description
BW2-BW1	Differential gene expression in BW line at 2 stage compared to BW line at 1 stage
BW3-BW2	Differential gene expression in BW line at 3 stage compared to BW line at 2 stage
PLP2-PLP1	Differential gene expression in PLP line at 2 stage compared to PLP line at 1 stage
PLP3-PLP2	Differential gene expression in PLP line at 3 stage compared to PLP line at 2 stage
BLP2-BLP1	Differential gene expression in BLP line at 2 stage compared to BLP line at 1 stage
BLP3-BLP2	Differential gene expression in BLP line at 3 stage compared to BLP line at 2 stage
BP2-BP1	Differential gene expression in BP line at 2 stage compared to BP line at 1 stage
BP3-BP2	Differential gene expression in BP line at 3 stage compared to BP line at 2 stage
PLP1-BW1	Differential gene expression in PLP line at 1 stage compared to BW line at 1 stage
PLP2-BW2	Differential gene expression in PLP line at 2 stage compared to BW line at 2 stage
PLP3-BW3	Differential gene expression in PLP line at 3 stage compared to BW line at 3 stage
BLP1-BW1	Differential gene expression in BLP line at 1 stage compared to BW line at 1 stage
BLP2-BW2	Differential gene expression in BLP line at 2 stage compared to BW line at 2 stage
BLP3-BW3	Differential gene expression in BLP line at 3 stage compared to BW line at 3 stage
BP1-BW1	Differential gene expression in BP line at 1 stage compared to BW line at 1 stage
BP2-BW2	Differential gene expression in BP line at 2 stage compared to BW line at 2 stage
BP3-BW3	Differential gene expression in BP line at 3 stage compared to BW line at 3 stage
BLP1-PLP1	Differential gene expression in BLP line at 1 stage compared to PLP line at 1 stage
BLP2-PLP2	Differential gene expression in BLP line at 2 stage compared to PLP line at 2 stage
BLP3-PLP3	Differential gene expression in BLP line at 3 stage compared to PLP line at 3 stage
BP1-PLP1	Differential gene expression in BP line at 1 stage compared to PLP line at 1 stage
BP2-PLP2	Differential gene expression in BP line at 2 stage compared to PLP line at 2 stage
BP3-PLP3	Differential gene expression in BP line at 3 stage compared to PLP line at 3 stage
BP1-BLP1	Differential gene expression in BP line at 1 stage compared to BLP line at 1 stage
BP2-BLP2	Differential gene expression in BP line at 2 stage compared to BLP line at 2 stage
BP3-BLP3	Differential gene expression in BP line at 3 stage compared to BLP line at 3 stage
field name	description
gene	gene identifier from IBGSC genome annotation, as presented in Ensembl Plants database
log2(FC)	logarythmic value of expression values change
FDR	False discovery rate
note that in the listed comparisons, expression values of the first listed sample is compared to the expression values of the second listed sample
thus, positive values of log2(FC) mean up-regulation in the first listed sample, negative values mean down-regulation in the first listed sample compared to the second listed sample
e.g., gene AGP50745 has log2(FC) value -1,86 in comparison BW2-BW1, meaning it has lower expression value in BW2 than in BW1
Total amount of up-regulated genes in every comparison:
Comparison	BW2-BW1	BW3-BW2	BLP2-BLP1	BLP3-BLP2	PLP2-PLP1	PLP3-PLP2	BP2-BP1	BP3-BP2	BLP1-BW1	BLP2-BW2	BLP3-BW3	PLP1-BW1	PLP2-BW2	PLP3-BW3	BP1-BW1	BP2-BW2	BP3-BW3	BLP1-PLP1	BLP2-PLP2	BLP3-PLP3	BP1-BLP1	BP2-BLP2	BP3-BLP3	BP1-PLP1	BP2-PLP2	BP3-PLP3
Amount of genes	3123	206	3075	1133	2760	1020	3488	1162	28	378	888	33	102	118	33	240	736	19	589	1221	16	68	61	9	318	1038
Total amount of down-regulated genes in every comparison:
Comparison	BW2-BW1	BW3-BW2	BLP2-BLP1	BLP3-BLP2	PLP2-PLP1	PLP3-PLP2	BP2-BP1	BP3-BP2	BLP1-BW1	BLP2-BW2	BLP3-BW3	PLP1-BW1	PLP2-BW2	PLP3-BW3	BP1-BW1	BP2-BW2	BP3-BW3	BLP1-PLP1	BLP2-PLP2	BLP3-PLP3	BP1-BLP1	BP2-BLP2	BP3-BLP3	BP1-PLP1	BP2-PLP2	BP3-PLP3
Amount of genes	3486	49	3691	436	3583	279	3272	542	21	222	426	195	358	226	52	70	570	19	59	283	117	49	22	17	20	200

## Sheet: BW2-BW1
Gene id	logFC	FDR
EPlHVUG00000039890	2.798273361	1.79241E-06
EPlHVUG00000039869	1.690080111	0.061911563
EPlHVUG00000039881	2.738788809	1.45853E-05
EPlHVUG00000039856	2.312785067	8.93597E-08
EPlHVUG00000039852	1.105318826	0.003127959
EPlHVUG00000039857	2.069589697	0.000889375
EPlHVUG00000039865	0.960715807	0.152108101
EPlHVUG00000039878	0	0
EPlHVUG00000039882	0.940373612	0.342298555
EPlHVUG00000039870	2.896336437	8.52609E-07
EPlHVUG00000039891	3.627373215	1.72054E-08
EPlHVUG00000039875	1.944993553	1.46802E-05
EPlHVUG00000039888	2.048310868	0.00358353
EPlHVUG00000039883	2.881682134	0.000305156
EPlHVUG00000039863	1.488606578	0.000976146
EPlHVUG00000039853	2.252767101	1.74287E-06
EPlHVUG00000039851	2.011689106	4.05071E-05
EPlHVUG00000039877	0	0
EPlHVUG00000039848	0	0
EPlHVUG00000039858	0.940373612	0.342298555
EPlHVUG00000039871	1.686669615	2.63573E-05
EPlHVUG00000039893	2.209651813	4.10233E-05
EPlHVUG00000039867	0.994068543	0.040183439
EPlHVUG00000039879	1.78893853	3.24096E-05
EPlHVUG00000039849	1.937210122	0.002958806
EPlHVUG00000039855	0.960715807	0.152108101
EPlHVUG00000039894	1.891940813	0.033894368
EPlHVUG00000039850	3.104218978	8.89171E-08
EPlHVUG00000039864	2.832992499	3.06917E-06
EPlHVUG00000039861	2.557016033	5.07015E-05
EPlHVUG00000039873	2.330341906	0.00503691
EPlHVUG00000039880	2.209651813	4.10233E-05
AGP50735	3.814536866	4.66323E-08
AGP50736	1.21713327	0.054629705
AGP50737	0.387064424	0.39285626
AGP50738	-1.626137388	0.073677617
AGP50739	-1.753726433	0.159433108
AGP50740	2.66401099	5.78368E-07
AGP50741	2.628733834	5.01382E-08
AGP50742	-0.808234786	0.447182261
AGP50743	-0.591210044	0.220287373
AGP50744	0	0
AGP50745	2.95120187	1.38197E-05
AGP50746	2.908354657	1.34953E-05
AGP50747	2.470366222	0.001120894
AGP50748	2.291731897	0.002695479
AGP50749	2.634803662	5.20152E-05
AGP50750	3.498771494	8.21717E-07
AGP50751	2.175768624	6.12167E-05
AGP50752	2.862288456	2.74889E-06
AGP50753	2.765040522	2.04802E-06
AGP50754	2.887176756	3.49559E-06
AGP50755	3.226757348	1.08771E-06
AGP50756	2.739240528	5.50315E-06
AGP50757	1.463888822	0.047741981
AGP50758	2.258771883	2.3231E-05
AGP50759	1.477270168	0.000666959
AGP50760	1.748720568	0.000305372
AGP50761	2.757297883	1.56741E-06
AGP50762	3.172551414	4.06067E-07
AGP50763	2.176417574	3.21574E-06
AGP50764	0	0
AGP50765	2.565134527	0.000373786
AGP50766	2.14715359	0.00532597
AGP50767	2.714902663	8.74505E-05
AGP50768	1.862282513	0.002273505
AGP50769	0.903944562	0.185271333
AGP50770	1.494892128	0.009538072
AGP50771	1.480447571	0.00478317
AGP50772	0	0
AGP50773	-0.000716254	1
AGP50774	0.370164045	0.713828271
AGP50775	1.244307648	0.032186162
AGP50776	0.909066676	0.195532306
AGP50777	3.311692466	9.73452E-05
AGP50779	2.964294212	1.57044E-05
AGP50780	2.819960958	1.72991E-07
AGP50781	0.646445484	0.450301009
AGP50782	2.125505457	0.001803811
AGP50783	2.592905163	0.000267073
AGP50784	2.743900328	8.513E-06
AGP50785	3.114598214	1.71261E-07
AGP50786	1.685975905	0.013810937
AGP50787	2.44060738	0.001581194
AGP50788	1.710376989	0.077016029
AGP50789	1.705580054	0.005147718
AGP50790	1.822393737	0.007826132
AGP50791	2.521985577	0.000479638
AGP50792	2.72631931	0.000741164
AGP50793	1.492180775	0.036621284
AGP50794	2.925262493	0.000776256
AGP50795	2.30925109	0.000226043
AGP50796	2.392748755	4.87904E-05
AGP50797	2.184091592	0.012544814
AGP50798	2.327893247	2.67243E-05
AGP50799	2.619360463	0.000237692
AGP50800	0.974690633	0.347032922
AGP50801	0.581739022	0.018710965
AGP50802	1.698335295	0.00699542
AGP50803	0	0
AGP50804	1.120046238	0.099568869
AGP50805	-0.331466307	0.528917518
AGP50806	0.7322639	0.002488442
AGP50807	1.719815187	0.084476271
AGP50808	2.029870554	0.053346952
AGP50809	2.157167734	0.014593924
AGP50810	1.266372463	0.117283803
HORVU1Hr1G000010	0.015648953	0.912185189
HORVU1Hr1G000020	0.727992038	7.97023E-07
HORVU1Hr1G000030	0.334909635	0.294645003
HORVU1Hr1G000040	-0.466068923	0.0105179
HORVU1Hr1G000060	-0.087934981	0.724089202
HORVU1Hr1G000080	-0.059982723	0.64655834
HORVU1Hr1G000090	-0.096751743	0.598845678
HORVU1Hr1G000110	1.093749716	6.99544E-08
HORVU1Hr1G000120	4.240951638	5.52775E-10
HORVU1Hr1G000140	0.006637885	0.979281763
HORVU1Hr1G000150	-2.229590386	0.000343556
HORVU1Hr1G000160	0	0
HORVU1Hr1G000170	0	0
HORVU1Hr1G000190	-5.816093872	0.00520414
HORVU1Hr1G000200	0	0
HORVU1Hr1G000210	0.463508391	0.412380985
HORVU1Hr1G000230	0	0
HORVU1Hr1G000240	-9.211578586	0.061324045
HORVU1Hr1G000250	-0.929863364	0.070694071
HORVU1Hr1G000260	-0.111838279	0.920570031
HORVU1Hr1G000270	-0.236849952	0.128049956
HORVU1Hr1G000290	-0.192065121	0.214936108
HORVU1Hr1G000310	0.700661701	0.000105791
HORVU1Hr1G000320	2.799597058	0.000100299
HORVU1Hr1G000330	-0.543248145	0.481573808
HORVU1Hr1G000340	0.141856022	0.838728769
HORVU1Hr1G000350	-0.793750745	0.024729292
HORVU1Hr1G000370	-6.160452004	0.053772195
HORVU1Hr1G000400	0.640208997	0.419471038
HORVU1Hr1G000430	-0.226242594	0.137877191
HORVU1Hr1G000440	-0.778647769	0.132024707
HORVU1Hr1G000450	-1.432984139	0.008332455
HORVU1Hr1G000470	-2.217940575	0.000153309
HORVU1Hr1G000520	0.251140483	0.140485498
HORVU1Hr1G000530	-0.661175943	1.03284E-07
HORVU1Hr1G000540	7.552485385	4.33029E-05
HORVU1Hr1G000550	0	0
HORVU1Hr1G000560	2.998405018	5.87121E-05
HORVU1Hr1G000590	-2.337373692	5.54994E-05
HORVU1Hr1G000600	0.146276552	0.569019839
HORVU1Hr1G000620	-0.218649605	0.029681675
HORVU1Hr1G000640	9.106219497	4.06184E-07
HORVU1Hr1G000650	0	0
HORVU1Hr1G000660	-0.105299322	0.845885668
HORVU1Hr1G000680	9.105935526	3.99562E-07
HORVU1Hr1G000690	9.312776912	1.98059E-07
HORVU1Hr1G000700	8.880168201	1.4301E-07
HORVU1Hr1G000710	-0.27391593	0.052990414
HORVU1Hr1G000720	1.352427984	8.02408E-09
HORVU1Hr1G000730	-4.533421161	0.048326491
HORVU1Hr1G000810	-1.753927016	0.001061109
HORVU1Hr1G000830	0.672450863	0.020013077
HORVU1Hr1G000840	0	0
HORVU1Hr1G000850	0	0
HORVU1Hr1G000860	0.135235036	0.842973687
HORVU1Hr1G000900	0.945044227	0.468887832
HORVU1Hr1G000910	0.660386874	0.112560054
HORVU1Hr1G000920	0	0
HORVU1Hr1G000930	9.65114138	5.96335E-07
HORVU1Hr1G000940	-0.202733363	0.122832924
HORVU1Hr1G000960	-0.245054488	0.162816592
HORVU1Hr1G000990	8.159359482	1.39101E-08
HORVU1Hr1G001020	9.163920362	1.53465E-05
HORVU1Hr1G001030	10.16463142	6.32548E-07
HORVU1Hr1G001040	0	0
HORVU1Hr1G001050	0	0
HORVU1Hr1G001060	0	0
HORVU1Hr1G001080	8.639427331	4.79192E-07
HORVU1Hr1G001090	-3.141463462	5.96432E-09
HORVU1Hr1G001120	8.97539608	2.11674E-05
HORVU1Hr1G001140	9.087150637	2.56743E-05
HORVU1Hr1G001150	0	0
HORVU1Hr1G001160	0	0
HORVU1Hr1G001170	0	0
HORVU1Hr1G001200	1.038452909	0.002577793
HORVU1Hr1G001220	6.358418322	0.002452557
HORVU1Hr1G001260	0	0
HORVU1Hr1G001270	-0.280581024	0.272287549
HORVU1Hr1G001300	0	0
HORVU1Hr1G001350	8.856731145	2.82307E-06
HORVU1Hr1G001390	0	0
HORVU1Hr1G001400	0	0
HORVU1Hr1G001420	9.443193345	1.17691E-07
HORVU1Hr1G001440	0	0
HORVU1Hr1G001450	0	0
HORVU1Hr1G001460	0.668366435	0.171713353
HORVU1Hr1G001480	0	0
HORVU1Hr1G001490	-0.296886574	0.754721797
HORVU1Hr1G001500	-4.544197601	0.088799017
HORVU1Hr1G001510	2.581151805	2.74779E-12
HORVU1Hr1G001520	0	0
HORVU1Hr1G001540	0.289042567	0.266223087
HORVU1Hr1G001560	0.103271626	0.797241372
HORVU1Hr1G001570	3.798894156	2.38432E-13
HORVU1Hr1G001580	0	0
HORVU1Hr1G001590	-1.018407498	0.003857534
HORVU1Hr1G001600	0	0
HORVU1Hr1G001610	0	0
HORVU1Hr1G001630	0	0
HORVU1Hr1G001660	2.876922666	3.87361E-10
HORVU1Hr1G001670	2.404830256	1.80483E-07
HORVU1Hr1G001680	0	0
HORVU1Hr1G001690	0	0
HORVU1Hr1G001700	0	0
HORVU1Hr1G001710	-6.479260064	0.001680145
HORVU1Hr1G001750	0.282517143	0.105570145
HORVU1Hr1G001760	-0.113669064	0.686328764
HORVU1Hr1G001770	-0.954318115	0.113832606
HORVU1Hr1G001800	0.271642682	0.21615484
HORVU1Hr1G001810	0.029539256	0.913683159
HORVU1Hr1G001850	6.071897523	0.00158313
HORVU1Hr1G001860	-5.521280705	0.004389994
HORVU1Hr1G001890	-0.032406991	0.857869225
HORVU1Hr1G001910	0.293041762	0.017742742
HORVU1Hr1G001920	-0.320887803	0.050785406
HORVU1Hr1G001950	6.156564538	7.38232E-13
HORVU1Hr1G001960	3.895055043	4.24574E-06
HORVU1Hr1G001970	0	0
HORVU1Hr1G001990	1.433246698	0.140388495
HORVU1Hr1G002000	0	0
HORVU1Hr1G002040	0	0
HORVU1Hr1G002060	0	0
HORVU1Hr1G002090	-7.404885396	9.65938E-07
HORVU1Hr1G002100	-7.798077129	1.76054E-08
HORVU1Hr1G002110	0	0
HORVU1Hr1G002150	-0.0239129	0.9336391
HORVU1Hr1G002160	-0.863729033	0.221120244
HORVU1Hr1G002170	7.931951579	1.90983E-05
HORVU1Hr1G002210	0	0
HORVU1Hr1G002220	0	0
HORVU1Hr1G002240	-0.206530364	0.301401817
HORVU1Hr1G002260	0.668864107	0.019712065
HORVU1Hr1G002290	0	0
HORVU1Hr1G002300	0.304446589	0.441889821
HORVU1Hr1G002310	0.024561089	0.923327528
HORVU1Hr1G002320	0.718861547	0.012156889
HORVU1Hr1G002340	-0.000762513	0.998614637
HORVU1Hr1G002390	-0.346414801	0.006120834
HORVU1Hr1G002400	0	0
HORVU1Hr1G002410	0	0
HORVU1Hr1G002420	-7.678715822	7.17429E-09
HORVU1Hr1G002430	-10.869791	0.000558499
HORVU1Hr1G002440	0	0
HORVU1Hr1G002450	0	0
HORVU1Hr1G002460	3.136114073	1.06376E-09
HORVU1Hr1G002470	0.76573096	1.21851E-07
HORVU1Hr1G002480	-5.283856334	0.022017482
HORVU1Hr1G002500	0.495351335	0.005130551
HORVU1Hr1G002510	0.198606099	0.114582565
HORVU1Hr1G002540	0	0
HORVU1Hr1G002560	0	0
HORVU1Hr1G002590	2.447647084	2.65146E-08
HORVU1Hr1G002600	2.476659729	1.20927E-08
HORVU1Hr1G002620	0	0
HORVU1Hr1G002640	0	0
HORVU1Hr1G002660	3.566206827	0.009087136
HORVU1Hr1G002670	0	0
HORVU1Hr1G002680	0	0
HORVU1Hr1G002690	0	0
HORVU1Hr1G002710	-4.098524586	6.49471E-05
HORVU1Hr1G002730	0	0
HORVU1Hr1G002740	-1.257443574	2.19944E-07
HORVU1Hr1G002750	0	0
HORVU1Hr1G002760	4.529273913	0.015094744
HORVU1Hr1G002770	0	0
HORVU1Hr1G002790	0	0
HORVU1Hr1G002810	0	0
HORVU1Hr1G002820	-4.492902471	6.54208E-07
HORVU1Hr1G002830	-0.029400385	0.915533467
HORVU1Hr1G002840	-0.008526852	0.953557485
HORVU1Hr1G002850	0.099487873	0.787313227
HORVU1Hr1G002860	2.079721612	0.145181651
HORVU1Hr1G002890	-0.463747389	0.495313744
HORVU1Hr1G002900	0	0
HORVU1Hr1G002910	0	0
HORVU1Hr1G002920	-0.622131229	0.228666203
HORVU1Hr1G002930	0.841333375	0.415744007
HORVU1Hr1G002950	0	0
HORVU1Hr1G002960	-0.787061226	0.000666866
HORVU1Hr1G002970	0.163185811	0.508990615
HORVU1Hr1G002990	0	0
HORVU1Hr1G003010	-0.651345686	0.170463632
HORVU1Hr1G003020	2.298917682	7.36759E-05
HORVU1Hr1G003030	2.504137369	0.000180467
HORVU1Hr1G003040	0	0
HORVU1Hr1G003050	-0.534731507	0.175367236
HORVU1Hr1G003060	0.629766592	0.248638866
HORVU1Hr1G003070	1.482007287	0.178784717
HORVU1Hr1G003080	0.580504375	0.103914167
HORVU1Hr1G003100	0	0
HORVU1Hr1G003130	0.307348431	0.251830849
HORVU1Hr1G003140	0	0
HORVU1Hr1G003150	-0.434967849	0.104919635
HORVU1Hr1G003160	-0.507099853	0.029412168
HORVU1Hr1G003170	-0.382107414	0.00284647
HORVU1Hr1G003200	0	0
HORVU1Hr1G003210	0	0
HORVU1Hr1G003230	-1.132100943	0.237388962
HORVU1Hr1G003250	0	0
HORVU1Hr1G003260	1.21789831	0.02143101
HORVU1Hr1G003270	-0.105696388	0.488102867
HORVU1Hr1G003280	-1.439653573	1.23681E-05
HORVU1Hr1G003290	0	0
HORVU1Hr1G003300	-1.584469482	2.3598E-10
HORVU1Hr1G003320	0.257283175	0.536232874
HORVU1Hr1G003330	0	0
HORVU1Hr1G003340	1.053216883	0.02956227
HORVU1Hr1G003360	0	0
HORVU1Hr1G003370	2.244756008	0.216149774
HORVU1Hr1G003430	0	0
HORVU1Hr1G003460	0.269878572	0.083997334
HORVU1Hr1G003490	0	0
HORVU1Hr1G003510	2.603114863	4.37842E-06
HORVU1Hr1G003520	2.064018572	0.000100477
HORVU1Hr1G003530	0.110652023	0.483709591
HORVU1Hr1G003540	0.14556986	0.590519809
HORVU1Hr1G003560	0	0
HORVU1Hr1G003580	0	0
HORVU1Hr1G003590	-0.149422613	0.536006887
HORVU1Hr1G003620	1.489409238	0.015170038
HORVU1Hr1G003630	1.60970395	0.002799627
HORVU1Hr1G003650	0	0
HORVU1Hr1G003700	0.287096469	0.399026651
HORVU1Hr1G003710	-1.607514625	0.02121983
HORVU1Hr1G003720	-0.113840063	0.847669501
HORVU1Hr1G003740	-0.38369227	0.098016134
HORVU1Hr1G003750	-0.476643864	0.004548445
HORVU1Hr1G003780	0	0
HORVU1Hr1G003810	-3.130944995	4.67791E-05
HORVU1Hr1G003840	-0.604963233	0.454257014
HORVU1Hr1G003850	0	0
HORVU1Hr1G003870	0.598884005	0.493094095
HORVU1Hr1G003890	-0.194839506	0.618169662
HORVU1Hr1G003910	1.545893275	0.000541426
HORVU1Hr1G003940	-0.099190576	0.636612428
HORVU1Hr1G003960	0.014399977	0.92438012
HORVU1Hr1G003990	0.893617916	0.019728494
HORVU1Hr1G004000	0	0
HORVU1Hr1G004020	-1.533280088	0.058293047
HORVU1Hr1G004030	0.473948781	0.01127309
HORVU1Hr1G004040	-0.290744454	0.155590939
HORVU1Hr1G004050	0.363326258	0.087666559
HORVU1Hr1G004060	-0.516031327	0.23463073
HORVU1Hr1G004080	-0.851128955	0.000568897
HORVU1Hr1G004120	8.364394192	7.18464E-05
HORVU1Hr1G004130	0	0
HORVU1Hr1G004140	-0.634858634	0.249344573
HORVU1Hr1G004150	-0.890963033	0.07915478
HORVU1Hr1G004200	-0.133103273	0.603654827
HORVU1Hr1G004230	-0.135309476	0.546119318
HORVU1Hr1G004290	0	0
HORVU1Hr1G004330	0.378059769	0.119508765
HORVU1Hr1G004400	1.598964971	2.98672E-07
HORVU1Hr1G004410	0	0
HORVU1Hr1G004430	-0.438706913	0.004409456
HORVU1Hr1G004440	-0.169484803	0.462480203
HORVU1Hr1G004480	-0.817184334	1.23941E-06
HORVU1Hr1G004490	-0.043048374	0.789701221
HORVU1Hr1G004510	-0.542532007	0.005574264
HORVU1Hr1G004520	-0.243535754	0.47986848
HORVU1Hr1G004530	0.206036952	0.787600914
HORVU1Hr1G004560	0.103725803	0.950754047
HORVU1Hr1G004580	-0.665359874	0.280772111
HORVU1Hr1G004590	1.11431699	4.52197E-09
HORVU1Hr1G004610	1.281067557	1.12954E-07
HORVU1Hr1G004650	4.601758906	4.03327E-10
HORVU1Hr1G004660	0	0
HORVU1Hr1G004670	-0.864530188	0.159763776
HORVU1Hr1G004690	1.182459578	8.13551E-10
HORVU1Hr1G004700	1.182459578	8.13551E-10
HORVU1Hr1G004720	4.386818881	4.54121E-09
HORVU1Hr1G004750	-0.117555693	0.798372603
HORVU1Hr1G004790	4.769156211	1.91329E-12
HORVU1Hr1G004800	0	0
HORVU1Hr1G004820	0	0
HORVU1Hr1G004830	0	0
HORVU1Hr1G004840	0	0
HORVU1Hr1G004860	0	0
HORVU1Hr1G004870	0	0
HORVU1Hr1G004880	0	0
HORVU1Hr1G004890	5.721695106	0.000272124
HORVU1Hr1G004910	0.279592715	0.248393437
HORVU1Hr1G004920	-0.205199814	0.743747193
HORVU1Hr1G004930	0	0
HORVU1Hr1G004960	0.125011579	0.29472859
HORVU1Hr1G004970	-0.255578499	0.213913208
HORVU1Hr1G004980	1.014909052	0.002764351
HORVU1Hr1G005020	0	0
HORVU1Hr1G005030	8.694034414	1.67578E-06
HORVU1Hr1G005070	0	0
HORVU1Hr1G005090	3.434913571	3.15886E-05
HORVU1Hr1G005100	0.43675184	0.334241282
HORVU1Hr1G005110	0.436749516	0.334246108
HORVU1Hr1G005120	-0.790815749	0.003703629
HORVU1Hr1G005130	0	0
HORVU1Hr1G005140	4.553772432	1.18266E-05
HORVU1Hr1G005150	9.258600402	2.66117E-06
HORVU1Hr1G005170	-0.328367066	0.608440454
HORVU1Hr1G005180	1.13337203	0.000278263
HORVU1Hr1G005200	0.608298342	0.478430594
HORVU1Hr1G005230	0	0
HORVU1Hr1G005260	-0.073831958	0.699038526
HORVU1Hr1G005270	0	0
HORVU1Hr1G005280	1.275539339	5.88261E-05
HORVU1Hr1G005290	1.313980329	0.040460549
HORVU1Hr1G005350	-0.137968839	0.777697027
HORVU1Hr1G005360	0	0
HORVU1Hr1G005370	0.440192148	0.105882061
HORVU1Hr1G005390	-0.136546427	0.690691004
HORVU1Hr1G005410	0	0
HORVU1Hr1G005420	0	0
HORVU1Hr1G005430	-5.294070535	0.098650843
HORVU1Hr1G005450	-0.064580508	0.810835776
HORVU1Hr1G005460	9.384475332	4.71709E-07
HORVU1Hr1G005470	-0.317026545	0.174960813
HORVU1Hr1G005500	-0.152651162	0.563540766
HORVU1Hr1G005510	-0.378609472	0.809314898
HORVU1Hr1G005520	1.249895328	0.086503837
HORVU1Hr1G005530	0	0
HORVU1Hr1G005550	0	0
HORVU1Hr1G005600	0.718710899	0.000212575
HORVU1Hr1G005630	0	0
HORVU1Hr1G005680	-0.318225257	0.121083018
HORVU1Hr1G005690	4.971562611	0.063376111
HORVU1Hr1G005700	-6.872573361	0.001650991
HORVU1Hr1G005710	-0.244918834	0.220670268
HORVU1Hr1G005720	-0.62278348	0.045578439
HORVU1Hr1G005730	-1.856717799	0.001158363
HORVU1Hr1G005750	-9.653662121	0.000196294
HORVU1Hr1G005760	-4.497899174	0.000394961
HORVU1Hr1G005790	-0.31258988	0.039480866
HORVU1Hr1G005800	2.846157475	5.14996E-07
HORVU1Hr1G005830	0	0
HORVU1Hr1G005870	-4.369143948	3.21556E-07
HORVU1Hr1G005910	0	0
HORVU1Hr1G005920	-2.477585144	9.59756E-06
HORVU1Hr1G005980	-1.552520714	5.21659E-10
HORVU1Hr1G005990	0	0
HORVU1Hr1G006020	-0.049983667	0.872725388
HORVU1Hr1G006130	0	0
HORVU1Hr1G006230	-0.431266363	0.702048048
HORVU1Hr1G006240	0	0
HORVU1Hr1G006290	-0.416950247	0.701721595
HORVU1Hr1G006350	0	0
HORVU1Hr1G006590	0	0
HORVU1Hr1G006750	0.570065648	0.437176048
HORVU1Hr1G006770	-0.321594776	0.040753589
HORVU1Hr1G006780	0	0
HORVU1Hr1G006850	0	0
HORVU1Hr1G006860	0.151750666	0.337470039
HORVU1Hr1G006880	-0.283071067	0.250421948
HORVU1Hr1G006890	-0.022969861	0.916098175
HORVU1Hr1G006910	4.424185731	4.79004E-10
HORVU1Hr1G006920	0	0
HORVU1Hr1G006930	0.090936095	0.845677963
HORVU1Hr1G006940	0.210666234	0.353324698
HORVU1Hr1G006950	-0.220954681	0.146969836
HORVU1Hr1G006970	0	0
HORVU1Hr1G006980	0	0
HORVU1Hr1G007010	0.23778124	0.227165482
HORVU1Hr1G007040	0	0
HORVU1Hr1G007100	0	0
HORVU1Hr1G007150	0	0
HORVU1Hr1G007290	-3.164662166	0.003182206
HORVU1Hr1G007300	-0.44749303	0.666098375
HORVU1Hr1G007310	1.402012423	7.70812E-09
HORVU1Hr1G007320	0	0
HORVU1Hr1G007360	-1.446689067	0.204388448
HORVU1Hr1G007400	0	0
HORVU1Hr1G007420	0	0
HORVU1Hr1G007440	0	0
HORVU1Hr1G007460	0	0
HORVU1Hr1G007480	-7.183427802	1.92224E-05
HORVU1Hr1G007530	0.468290849	0.565716423
HORVU1Hr1G007540	0	0
HORVU1Hr1G007580	0.053201093	0.63654661
HORVU1Hr1G007600	0.079226931	0.463305258
HORVU1Hr1G007630	0.066063232	0.831604666
HORVU1Hr1G007640	-0.287801296	0.096405173
HORVU1Hr1G007660	-12.94232878	3.42691E-06
HORVU1Hr1G007720	-4.481244912	0.000709623
HORVU1Hr1G007730	-0.490782255	0.008543906
HORVU1Hr1G007790	-8.8832003	7.27731E-05
HORVU1Hr1G007800	0	0
HORVU1Hr1G007810	-1.312745259	0.001281991
HORVU1Hr1G007830	-8.184531829	4.39746E-07
HORVU1Hr1G007840	-5.991244751	8.61015E-05
HORVU1Hr1G007850	0	0
HORVU1Hr1G007860	0	0
HORVU1Hr1G007870	0.432790213	0.617366233
HORVU1Hr1G007880	0.05894269	0.936166066
HORVU1Hr1G007890	0.432790213	0.617366233
HORVU1Hr1G007900	0	0
HORVU1Hr1G007910	0	0
HORVU1Hr1G007930	1.686603952	0.061443134
HORVU1Hr1G007950	0	0
HORVU1Hr1G008110	0	0
HORVU1Hr1G008120	-0.582541829	0.013594628
HORVU1Hr1G008130	-1.467179648	2.23497E-06
HORVU1Hr1G008140	0	0
HORVU1Hr1G008150	0	0
HORVU1Hr1G008160	-0.95151491	0.00100627
HORVU1Hr1G008170	-0.474208094	0.616258822
HORVU1Hr1G008230	-0.048123173	0.745126895
HORVU1Hr1G008250	-0.606856549	1.12511E-05
HORVU1Hr1G008270	0	0
HORVU1Hr1G008290	0	0
HORVU1Hr1G008300	5.671811565	0.001038206
HORVU1Hr1G008330	-0.1398535	0.154625308
HORVU1Hr1G008340	0	0
HORVU1Hr1G008350	-0.252671411	0.122572681
HORVU1Hr1G008360	1.903984791	0.001699236
HORVU1Hr1G008370	-1.407649035	0.204867015
HORVU1Hr1G008380	0	0
HORVU1Hr1G008420	0	0
HORVU1Hr1G008430	-0.177268741	0.787841048
HORVU1Hr1G008440	1.252173625	0.013588801
HORVU1Hr1G008480	0	0
HORVU1Hr1G008490	-3.20683167	2.40964E-05
HORVU1Hr1G008500	0	0
HORVU1Hr1G008510	-2.814895158	0.003956213
HORVU1Hr1G008520	0	0
HORVU1Hr1G008530	-0.3045715	0.035666865
HORVU1Hr1G008540	7.342172714	3.93945E-09
HORVU1Hr1G008560	-0.513710325	0.025208026
HORVU1Hr1G008580	0.870107038	0.013226641
HORVU1Hr1G008620	0.070295304	0.563853153
HORVU1Hr1G008650	7.764845234	1.99879E-05
HORVU1Hr1G008670	0	0
HORVU1Hr1G008690	0.194167938	0.625645503
HORVU1Hr1G008810	3.943424846	1.6429E-11
HORVU1Hr1G008830	0.41698824	0.359415623
HORVU1Hr1G008840	0.41698824	0.359415623
HORVU1Hr1G008900	-0.692586642	0.12135898
HORVU1Hr1G008930	0	0
HORVU1Hr1G008940	-4.806478255	7.40287E-07
HORVU1Hr1G008970	0	0
HORVU1Hr1G009000	0	0
HORVU1Hr1G009010	0	0
HORVU1Hr1G009030	-0.265594711	0.02831335
HORVU1Hr1G009040	0	0
HORVU1Hr1G009050	-1.512477496	0.000870053
HORVU1Hr1G009060	-9.32144418	0.060177189
HORVU1Hr1G009070	0	0
HORVU1Hr1G009080	0	0
HORVU1Hr1G009090	1.239286622	0.091545425
HORVU1Hr1G009100	-0.997364661	4.48497E-08
HORVU1Hr1G009110	-2.730189038	2.3092E-05
HORVU1Hr1G009140	7.160631828	3.04297E-05
HORVU1Hr1G009160	-0.460695198	0.594779171
HORVU1Hr1G009170	0.335471992	0.496776769
HORVU1Hr1G009180	3.204490142	7.06228E-05
HORVU1Hr1G009200	-0.294618606	0.49741464
HORVU1Hr1G009230	0	0
HORVU1Hr1G009250	1.43416097	1.04079E-05
HORVU1Hr1G009290	0	0
HORVU1Hr1G009300	1.646630486	0.047892806
HORVU1Hr1G009310	0	0
HORVU1Hr1G009320	0	0
HORVU1Hr1G009330	-5.657809578	0.004341093
HORVU1Hr1G009350	1.699046479	0.042597347
HORVU1Hr1G009360	2.29420429	3.62925E-06
HORVU1Hr1G009370	0	0
HORVU1Hr1G009380	1.703760108	0.068634586
HORVU1Hr1G009390	0.228143786	0.657612214
HORVU1Hr1G009430	0.061349938	0.854303936
HORVU1Hr1G009460	-0.000817825	0.99996281
HORVU1Hr1G009490	-1.579949176	0.065581788
HORVU1Hr1G009520	0	0
HORVU1Hr1G009530	0	0
HORVU1Hr1G009550	-1.54870491	0.110598028
HORVU1Hr1G009560	0.73113455	0.345837333
HORVU1Hr1G009570	0	0
HORVU1Hr1G009580	0	0
HORVU1Hr1G009590	0.380153196	0.743447634
HORVU1Hr1G009600	0	0
HORVU1Hr1G009610	0	0
HORVU1Hr1G009630	0	0
HORVU1Hr1G009640	-0.15216793	0.907754789
HORVU1Hr1G009720	0	0
HORVU1Hr1G009800	-1.490571411	0.099046213
HORVU1Hr1G009870	0	0
HORVU1Hr1G009880	-4.794779588	0.03036147
HORVU1Hr1G009900	-0.666434801	6.55151E-05
HORVU1Hr1G009910	0	0
HORVU1Hr1G009920	-0.885602686	0.009515137
HORVU1Hr1G009940	0	0
HORVU1Hr1G009950	0.057249978	0.528617774
HORVU1Hr1G009970	-2.921906593	0.119505335
HORVU1Hr1G009980	-0.16461223	0.447719392
HORVU1Hr1G010010	-1.916388069	4.54066E-09
HORVU1Hr1G010020	-2.352986712	1.69686E-11
HORVU1Hr1G010110	0.201798999	0.616662525
HORVU1Hr1G010120	1.844776684	0.31496418
HORVU1Hr1G010130	3.246348001	3.40554E-15
HORVU1Hr1G010140	0	0
HORVU1Hr1G010190	-3.288263891	9.69668E-09
HORVU1Hr1G010210	2.984852797	1.18079E-08
HORVU1Hr1G010220	0.61702579	0.032426746
HORVU1Hr1G010230	-5.358857646	5.62718E-08
HORVU1Hr1G010250	-6.130532264	3.01132E-09
HORVU1Hr1G010280	0.71450402	0.361663861
HORVU1Hr1G010300	0	0
HORVU1Hr1G010350	0	0
HORVU1Hr1G010360	0	0
HORVU1Hr1G010380	-2.16975183	1.80033E-10
HORVU1Hr1G010390	1.107635147	0.029816323
HORVU1Hr1G010400	0.253792348	0.717374691
HORVU1Hr1G010500	1.578234625	0.080802375
HORVU1Hr1G010510	-0.01725711	0.942553291
HORVU1Hr1G010520	-1.747295367	0.074567143
HORVU1Hr1G010530	0.120366461	0.935449997
HORVU1Hr1G010560	1.663049898	0.098084008
HORVU1Hr1G010580	0	0
HORVU1Hr1G010600	0	0
HORVU1Hr1G010640	0	0
HORVU1Hr1G010660	0.748990362	0.393520273
HORVU1Hr1G010670	-0.736955176	0.040154859
HORVU1Hr1G010710	0	0
HORVU1Hr1G010720	-7.073068685	0.103343227
HORVU1Hr1G010730	0	0
HORVU1Hr1G010740	0	0
HORVU1Hr1G010780	0.401879714	0.082737158
HORVU1Hr1G010790	0.308910548	0.884228278
HORVU1Hr1G010800	-0.315762459	0.02642675
HORVU1Hr1G010810	-1.891826744	9.74955E-12
HORVU1Hr1G010820	0.284059801	0.050510321
HORVU1Hr1G010830	0	0
HORVU1Hr1G010840	-8.65746888	1.53223E-06
HORVU1Hr1G010890	-0.451654261	0.017044659
HORVU1Hr1G010910	0.25122783	0.782176552
HORVU1Hr1G010920	0	0
HORVU1Hr1G010930	0.055534586	0.640487913
HORVU1Hr1G010940	0.177243256	0.107806777
HORVU1Hr1G010960	-0.820971357	0.019000287
HORVU1Hr1G010970	-0.32622869	0.264045773
HORVU1Hr1G010980	-0.036364061	0.97437987
HORVU1Hr1G010990	-0.739302197	0.133730657
HORVU1Hr1G011020	-0.244465211	0.469019226
HORVU1Hr1G011030	-1.218329644	2.35394E-06
HORVU1Hr1G011060	0	0
HORVU1Hr1G011080	0.37426521	0.660297049
HORVU1Hr1G011100	-0.015195013	0.986445762
HORVU1Hr1G011110	0	0
HORVU1Hr1G011120	0	0
HORVU1Hr1G011150	-0.258932576	0.421987486
HORVU1Hr1G011160	-0.203329847	0.401065957
HORVU1Hr1G011180	0	0
HORVU1Hr1G011190	0	0
HORVU1Hr1G011200	0	0
HORVU1Hr1G011210	0.525216618	0.604750695
HORVU1Hr1G011220	0	0
HORVU1Hr1G011240	-0.974009667	0.075360886
HORVU1Hr1G011250	-0.234288613	0.301843007
HORVU1Hr1G011260	-0.019609605	0.98093068
HORVU1Hr1G011290	-0.728680318	0.281628907
HORVU1Hr1G011300	-0.137710522	0.496561015
HORVU1Hr1G011350	1.062156982	0.057082161
HORVU1Hr1G011360	0	0
HORVU1Hr1G011370	0.798141898	2.6421E-06
HORVU1Hr1G011380	-1.35571858	0.000523837
HORVU1Hr1G011390	1.324506116	7.93216E-06
HORVU1Hr1G011400	0.808858854	4.80115E-06
HORVU1Hr1G011420	0.15831689	0.646998916
HORVU1Hr1G011430	0.60063406	0.000416319
HORVU1Hr1G011440	0	0
HORVU1Hr1G011450	-0.05738441	0.938655339
HORVU1Hr1G011480	-5.606462243	0.015034191
HORVU1Hr1G011490	0	0
HORVU1Hr1G011500	0.369307839	0.360300044
HORVU1Hr1G011520	0.423167956	0.004948626
HORVU1Hr1G011530	0.422410224	0.005052379
HORVU1Hr1G011540	-1.476423522	1.46745E-05
HORVU1Hr1G011550	-1.169874257	0.237908124
HORVU1Hr1G011570	-1.169874257	0.237908124
HORVU1Hr1G011610	-1.947531536	0.038083557
HORVU1Hr1G011630	0	0
HORVU1Hr1G011650	-2.120791247	0.115243837
HORVU1Hr1G011660	0.32570782	0.695342328
HORVU1Hr1G011720	0.764842233	0.000686505
HORVU1Hr1G011730	5.125882584	3.13232E-09
HORVU1Hr1G011740	0	0
HORVU1Hr1G011780	0.426241282	0.296563828
HORVU1Hr1G011800	1.715366066	0.011418409
HORVU1Hr1G011820	0	0
HORVU1Hr1G011830	0	0
HORVU1Hr1G011840	-0.356964074	0.273861493
HORVU1Hr1G011860	0	0
HORVU1Hr1G011890	-0.929829982	8.10736E-07
HORVU1Hr1G011900	-0.933235547	6.08384E-07
HORVU1Hr1G011920	0	1
HORVU1Hr1G011930	2.539142379	0.006287853
HORVU1Hr1G011950	4.405625706	0.005150778
HORVU1Hr1G011960	-1.389951921	0.253956232
HORVU1Hr1G011980	1.133829584	0.298439654
HORVU1Hr1G011990	-0.877056733	0.092804572
HORVU1Hr1G012060	0	0
HORVU1Hr1G012080	-1.739642232	0.028612644
HORVU1Hr1G012090	8.332541282	1.82812E-07
HORVU1Hr1G012110	-0.316623507	0.244282729
HORVU1Hr1G012130	8.767670199	1.53779E-07
HORVU1Hr1G012140	-3.674860667	9.06811E-08
HORVU1Hr1G012150	-0.296003045	0.280734099
HORVU1Hr1G012170	8.741448257	4.22563E-06
HORVU1Hr1G012180	-0.606566617	0.00489293
HORVU1Hr1G012190	-0.205112289	0.4152602
HORVU1Hr1G012210	-7.448061239	0.00236005
HORVU1Hr1G012220	-1.143179819	0.105854926
HORVU1Hr1G012240	0.869565344	0.003607426
HORVU1Hr1G012250	0	0
HORVU1Hr1G012270	0.702422237	0.028113357
HORVU1Hr1G012290	-0.595490629	0.327942645
HORVU1Hr1G012300	-1.853126804	0.026444873
HORVU1Hr1G012310	-3.887770761	0.009806525
HORVU1Hr1G012320	0	0
HORVU1Hr1G012330	0	0
HORVU1Hr1G012340	0	0
HORVU1Hr1G012350	0	0
HORVU1Hr1G012360	0	0
HORVU1Hr1G012380	0	0
HORVU1Hr1G012420	-0.27056796	0.047575851
HORVU1Hr1G012440	0.811638409	0.000953789
HORVU1Hr1G012460	-2.901959607	3.95998E-08
HORVU1Hr1G012470	0.30843441	0.213794966
HORVU1Hr1G012490	1.139372847	0.428266451
HORVU1Hr1G012520	-0.570874253	0.531461728
HORVU1Hr1G012600	0	0
HORVU1Hr1G012610	0	0
HORVU1Hr1G012660	-9.231918405	1.18974E-05
HORVU1Hr1G012670	0	0
HORVU1Hr1G012680	0.747966904	0.002715366
HORVU1Hr1G012690	0.787056524	5.43956E-07
HORVU1Hr1G012700	0	0
HORVU1Hr1G012710	9.468424359	5.07801E-09
HORVU1Hr1G012720	-1.57337338	0.195102763
HORVU1Hr1G012730	-0.503115546	0.023186227
HORVU1Hr1G012740	-0.647042707	0.368669245
HORVU1Hr1G012760	0	0
HORVU1Hr1G012770	-1.18904712	0.39157507
HORVU1Hr1G012790	-1.161694736	0.361700894
HORVU1Hr1G012800	-0.756310896	0.585683136
HORVU1Hr1G012810	0	0
HORVU1Hr1G012840	0	0
HORVU1Hr1G012850	-3.182548289	0.052031532
HORVU1Hr1G012870	-0.125871711	0.934504986
HORVU1Hr1G012880	-2.854575541	0.111409968
HORVU1Hr1G012890	-3.355591701	0.137877191
HORVU1Hr1G012910	-0.919972313	0.56698222
HORVU1Hr1G012920	0	0
HORVU1Hr1G012930	-0.860707398	0.574207629
HORVU1Hr1G012940	-0.861889465	0.573630988
HORVU1Hr1G012950	-0.927948702	0.55268899
HORVU1Hr1G012960	-0.940539173	0.530643455
HORVU1Hr1G013020	-0.964838263	0.51432425
HORVU1Hr1G013040	-1.065307049	2.52331E-06
HORVU1Hr1G013140	0.16745041	0.904417682
HORVU1Hr1G013160	0.076989335	0.778507231
HORVU1Hr1G013180	0	0
HORVU1Hr1G013190	-2.036542502	8.05983E-10
HORVU1Hr1G013210	-0.600462252	0.00404735
HORVU1Hr1G013240	0	0
HORVU1Hr1G013270	-3.84936892	0.037941126
HORVU1Hr1G013360	-0.899690323	0.000308689
HORVU1Hr1G013420	0	0
HORVU1Hr1G013430	-0.644838338	0.494832656
HORVU1Hr1G013440	-5.627688589	0.053549924
HORVU1Hr1G013450	-0.814438413	5.46702E-05
HORVU1Hr1G013470	0.966401616	0.158459658
HORVU1Hr1G013480	2.556653165	0.007910658
HORVU1Hr1G013490	-0.418158335	0.015258764
HORVU1Hr1G013500	0	0
HORVU1Hr1G013520	0	0
HORVU1Hr1G013540	-0.433189696	0.698957957
HORVU1Hr1G013580	-0.30769917	0.109731463
HORVU1Hr1G013600	-0.193003517	0.2404649
HORVU1Hr1G013620	0	0
HORVU1Hr1G013660	-1.116052621	0.004383453
HORVU1Hr1G013670	0	0
HORVU1Hr1G013680	9.480347507	6.18328E-07
HORVU1Hr1G013690	9.47764977	6.36023E-07
HORVU1Hr1G013700	-0.166050149	0.604913878
HORVU1Hr1G013720	0	0
HORVU1Hr1G013730	-0.697560931	3.28488E-06
HORVU1Hr1G013740	0.14385099	0.404820326
HORVU1Hr1G013750	-0.233927041	0.312642453
HORVU1Hr1G013780	0.104447323	0.545917064
HORVU1Hr1G013810	-0.019965948	0.953944752
HORVU1Hr1G013820	-0.155653899	0.402326765
HORVU1Hr1G013840	-0.237867999	0.235094332
HORVU1Hr1G013870	-0.92113047	0.021184141
HORVU1Hr1G013880	-0.062977461	0.780775776
HORVU1Hr1G013900	1.452674668	8.30587E-09
HORVU1Hr1G013950	-0.959835371	0.076262254
HORVU1Hr1G013960	0	0
HORVU1Hr1G013970	1.633532476	1.21472E-09
HORVU1Hr1G013980	0	0
HORVU1Hr1G013990	-1.078426699	0.074453523
HORVU1Hr1G014000	0	0
HORVU1Hr1G014010	-0.712259179	0.001854009
HORVU1Hr1G014020	0	0
HORVU1Hr1G014030	-0.141305235	0.696063269
HORVU1Hr1G014040	-0.248982411	0.58287995
HORVU1Hr1G014050	2.970969197	0.000420411
HORVU1Hr1G014060	-0.061694957	0.875355758
HORVU1Hr1G014070	1.644326508	5.35365E-09
HORVU1Hr1G014080	-0.054266559	0.786624509
HORVU1Hr1G014120	0.174604612	0.431774067
HORVU1Hr1G014140	0.393057702	0.729492791
HORVU1Hr1G014150	-0.426981596	0.730037049
HORVU1Hr1G014200	0	0
HORVU1Hr1G014230	-1.295586044	0.422987373
HORVU1Hr1G014270	0	0
HORVU1Hr1G014280	0	0
HORVU1Hr1G014370	-1.45998776	4.43744E-06
HORVU1Hr1G014410	-0.275877089	0.796806954
HORVU1Hr1G014560	-0.801733384	0.058862047
HORVU1Hr1G014570	-3.977275297	4.06909E-11
HORVU1Hr1G014580	-1.976221625	3.03184E-08
HORVU1Hr1G014590	-0.625940322	0.516558489
HORVU1Hr1G014610	0.244058581	0.019367169
HORVU1Hr1G014630	0	0
HORVU1Hr1G014640	0	0
HORVU1Hr1G014690	0	0
HORVU1Hr1G014700	0	0
HORVU1Hr1G014710	0.282134774	0.133140351
HORVU1Hr1G014730	2.261045129	8.86762E-10
HORVU1Hr1G014800	0.093207894	0.575644285
HORVU1Hr1G014880	0	0
HORVU1Hr1G014910	0.687929542	0.548344773
HORVU1Hr1G014950	1.097706626	0.004281225
HORVU1Hr1G014990	0	0
HORVU1Hr1G015000	0.420955023	0.128477775
HORVU1Hr1G015040	0.089111779	0.592716802
HORVU1Hr1G015050	1.302293762	0.008560796
HORVU1Hr1G015060	0.175619895	0.438222981
HORVU1Hr1G015090	1.204802656	0.260127463
HORVU1Hr1G015130	-2.949625303	3.43228E-10
HORVU1Hr1G015140	0	0
HORVU1Hr1G015180	-0.267214715	0.71125836
HORVU1Hr1G015190	0	0
HORVU1Hr1G015210	2.799307207	7.87882E-05
HORVU1Hr1G015240	-1.442311407	0.000722568
HORVU1Hr1G015260	0.724598344	0.001817908
HORVU1Hr1G015270	-1.452695632	4.13993E-08
HORVU1Hr1G015300	0	0
HORVU1Hr1G015310	0.217041874	0.255375687
HORVU1Hr1G015350	0	0
HORVU1Hr1G015420	0	0
HORVU1Hr1G015430	0	0
HORVU1Hr1G015490	0.16069346	0.239353982
HORVU1Hr1G015500	-0.34907115	0.013526156
HORVU1Hr1G015540	0.269360056	0.796253146
HORVU1Hr1G015550	0.538907821	0.00642049
HORVU1Hr1G015560	0.570993738	0.000695142
HORVU1Hr1G015580	0	0
HORVU1Hr1G015590	-0.540809578	6.22247E-05
HORVU1Hr1G015610	0	0
HORVU1Hr1G015620	0.343060626	0.194542645
HORVU1Hr1G015660	-0.336992303	0.039731514
HORVU1Hr1G015670	-0.606104157	0.060227041
HORVU1Hr1G015690	0.459573081	0.66273913
HORVU1Hr1G015710	0	0
HORVU1Hr1G015720	0.481655483	0.019517587
HORVU1Hr1G015750	0	0
HORVU1Hr1G015770	0.89359193	0.00524696
HORVU1Hr1G015810	2.161831937	2.53961E-10
HORVU1Hr1G015820	-0.352892716	0.050510321
HORVU1Hr1G015840	0	0
HORVU1Hr1G015850	0	0
HORVU1Hr1G015870	0	0
HORVU1Hr1G015890	0	0
HORVU1Hr1G015910	-1.801305176	0.081444349
HORVU1Hr1G015920	0	0
HORVU1Hr1G015940	0.436516631	0.012059088
HORVU1Hr1G015970	0	0
HORVU1Hr1G015980	0	0
HORVU1Hr1G016000	0	0
HORVU1Hr1G016030	0	0
HORVU1Hr1G016050	-0.004571588	0.988551006
HORVU1Hr1G016060	-0.004567052	0.988551006
HORVU1Hr1G016080	2.621986481	4.67676E-05
HORVU1Hr1G016110	-0.316424453	0.040608728
HORVU1Hr1G016120	-0.266090135	0.694255123
HORVU1Hr1G016130	-0.389225771	0.000208345
HORVU1Hr1G016140	1.57724142	2.39313E-06
HORVU1Hr1G016170	-0.010011492	0.964166909
HORVU1Hr1G016180	0.02006183	0.985210107
HORVU1Hr1G016190	-1.624314834	2.45113E-06
HORVU1Hr1G016200	-1.992952384	6.72722E-11
HORVU1Hr1G016240	-0.8500653	0.000178341
HORVU1Hr1G016270	0	0
HORVU1Hr1G016280	1.0122965	0.000234034
HORVU1Hr1G016320	-1.496189477	1.12667E-06
HORVU1Hr1G016360	0.455839877	0.009018048
HORVU1Hr1G016370	-0.830482948	1.4689E-06
HORVU1Hr1G016400	0	0
HORVU1Hr1G016420	0	0
HORVU1Hr1G016430	0.23679698	0.213940954
HORVU1Hr1G016470	-0.54179005	0.51925643
HORVU1Hr1G016480	0.437377807	0.004074839
HORVU1Hr1G016490	-0.516266714	0.000743495
HORVU1Hr1G016500	0	0
HORVU1Hr1G016540	-0.287871656	0.352234565
HORVU1Hr1G016590	-0.217949868	0.84336952
HORVU1Hr1G016600	0.062576827	0.87946436
HORVU1Hr1G016610	0	0
HORVU1Hr1G016630	0.158350168	0.198228743
HORVU1Hr1G016640	1.372781135	1.03812E-09
HORVU1Hr1G016660	-1.469488176	2.70496E-06
HORVU1Hr1G016700	0.897043635	0.376304012
HORVU1Hr1G016710	0.247728273	0.586343235
HORVU1Hr1G016720	0	0
HORVU1Hr1G016730	0	0
HORVU1Hr1G016760	0	0
HORVU1Hr1G016770	-1.876222442	0.014255491
HORVU1Hr1G016790	-0.302921461	0.059404596
HORVU1Hr1G016800	0	0
HORVU1Hr1G016820	0	0
HORVU1Hr1G016840	-3.502457649	0.000718471
HORVU1Hr1G016870	0	0
HORVU1Hr1G016930	0	0
HORVU1Hr1G016960	0	0
HORVU1Hr1G016980	-0.662671036	0.007189846
HORVU1Hr1G017020	-1.06405444	0.039598095
HORVU1Hr1G017050	-0.4289648	0.011335067
HORVU1Hr1G017070	0	0
HORVU1Hr1G017080	0	0
HORVU1Hr1G017100	0.785049472	0.160178404
HORVU1Hr1G017120	0.105882551	0.61851692
HORVU1Hr1G017170	-4.115034981	1.84594E-08
HORVU1Hr1G017190	0	0
HORVU1Hr1G017210	-0.213871723	0.193728121
HORVU1Hr1G017220	-0.442977835	0.003954137
HORVU1Hr1G017230	0.354753854	0.117323133
HORVU1Hr1G017240	0.460384335	0.041512179
HORVU1Hr1G017260	-0.865814814	0.01157476
HORVU1Hr1G017270	-0.802093982	0.019543051
HORVU1Hr1G017290	-0.975420847	0.457427313
HORVU1Hr1G017320	-0.400903387	0.269699751
HORVU1Hr1G017330	0	0
HORVU1Hr1G017370	-0.298783369	0.463035008
HORVU1Hr1G017380	0.95195503	7.35754E-06
HORVU1Hr1G017410	-3.862433651	1.77078E-12
HORVU1Hr1G017430	0	0
HORVU1Hr1G017440	-0.543234164	0.450709685
HORVU1Hr1G017460	0.668967343	0.000519149
HORVU1Hr1G017470	-4.394991386	3.30376E-09
HORVU1Hr1G017480	0.954484457	1.43706E-07
HORVU1Hr1G017490	-0.551906167	0.045983748
HORVU1Hr1G017500	-0.73472359	0.014125312
HORVU1Hr1G017510	0	0
HORVU1Hr1G017520	0	0
HORVU1Hr1G017530	0.920100051	0.019165232
HORVU1Hr1G017550	-2.577203266	2.69238E-05
HORVU1Hr1G017570	1.290078812	1.11717E-09
HORVU1Hr1G017580	0.522584946	0.020590848
HORVU1Hr1G017660	-3.34422843	2.59666E-05
HORVU1Hr1G017670	6.489850289	0.004542702
HORVU1Hr1G017700	0.169942331	0.497239887
HORVU1Hr1G017710	-0.180964707	0.216650253
HORVU1Hr1G017720	-0.171792204	0.347301772
HORVU1Hr1G017730	0.156186385	0.482451408
HORVU1Hr1G017740	0.117694572	0.658737732
HORVU1Hr1G017750	0.254288668	0.330619524
HORVU1Hr1G017770	1.304197042	0.031123212
HORVU1Hr1G017800	-3.97200539	2.96494E-07
HORVU1Hr1G017830	-2.44135942	8.95092E-08
HORVU1Hr1G017840	-8.390364574	5.30081E-06
HORVU1Hr1G017850	1.810385416	0.014451447
HORVU1Hr1G017860	2.593723228	0.00015148
HORVU1Hr1G017870	3.868662424	5.08459E-09
HORVU1Hr1G017900	-2.553391794	2.47003E-07
HORVU1Hr1G017920	0	0
HORVU1Hr1G017930	0	0
HORVU1Hr1G017970	-5.931072173	3.08212E-08
HORVU1Hr1G018000	0	0
HORVU1Hr1G018010	3.007453211	6.27157E-07
HORVU1Hr1G018020	-1.071837242	0.013492486
HORVU1Hr1G018030	-3.4263794	0.033923374
HORVU1Hr1G018040	0	0
HORVU1Hr1G018050	-0.587617086	0.659389066
HORVU1Hr1G018060	-0.053797646	0.696595948
HORVU1Hr1G018080	-0.420743494	0.011266651
HORVU1Hr1G018090	0	0
HORVU1Hr1G018100	0	0
HORVU1Hr1G018140	9.028543685	3.35109E-09
HORVU1Hr1G018150	0.18511746	0.386441655
HORVU1Hr1G018170	0	0
HORVU1Hr1G018180	0	0
HORVU1Hr1G018190	-0.262442923	0.307094192
HORVU1Hr1G018200	0	0
HORVU1Hr1G018260	0.268056143	0.074054192
HORVU1Hr1G018290	0	0
HORVU1Hr1G018310	0.350481924	0.000430831
HORVU1Hr1G018340	0.376076511	0.299256574
HORVU1Hr1G018350	1.792074567	2.01295E-05
HORVU1Hr1G018360	2.860802623	1.16781E-07
HORVU1Hr1G018370	3.297031527	6.3223E-09
HORVU1Hr1G018380	-0.99149184	0.001558167
HORVU1Hr1G018420	-0.765994502	0.324582597
HORVU1Hr1G018430	0	0
HORVU1Hr1G018450	-9.074855738	1.73769E-07
HORVU1Hr1G018480	1.348871866	1.67631E-05
HORVU1Hr1G018500	0.188605634	0.302198723
HORVU1Hr1G018530	0	0
HORVU1Hr1G018540	0.373147164	0.011836932
HORVU1Hr1G018590	0	0
HORVU1Hr1G018600	0.759252843	0.001023897
HORVU1Hr1G018610	0.791957404	0.001924575
HORVU1Hr1G018680	0	0
HORVU1Hr1G018700	1.367960169	2.19622E-06
HORVU1Hr1G018710	1.602350903	1.53362E-06
HORVU1Hr1G018720	0.479401419	0.001596079
HORVU1Hr1G018730	-8.491620824	0.000339797
HORVU1Hr1G018740	-0.478390609	0.002817902
HORVU1Hr1G018750	0.063385656	0.800720016
HORVU1Hr1G018770	2.4615907	1.2965E-05
HORVU1Hr1G018780	-0.432226179	0.009703148
HORVU1Hr1G018790	0.026812202	0.858431493
HORVU1Hr1G018840	0.598652261	0.512277842
HORVU1Hr1G018850	2.397960952	0.000227453
HORVU1Hr1G018870	0	0
HORVU1Hr1G018890	1.223448114	0.160413277
HORVU1Hr1G018930	1.115512866	2.95453E-07
HORVU1Hr1G019000	-1.499752352	0.001248917
HORVU1Hr1G019140	0	0
HORVU1Hr1G019160	0	0
HORVU1Hr1G019220	0	0
HORVU1Hr1G019290	-0.47315877	0.087994755
HORVU1Hr1G019320	0.28152008	0.059043308
HORVU1Hr1G019330	0.174822313	0.284167762
HORVU1Hr1G019340	0.017850725	0.900703004
HORVU1Hr1G019380	0	1
HORVU1Hr1G019390	0.086779725	0.491676927
HORVU1Hr1G019410	-0.880804704	0.623982754
HORVU1Hr1G019480	-2.555987511	8.21796E-05
HORVU1Hr1G019490	-0.479942274	0.583371999
HORVU1Hr1G019500	0.586101177	0.119409286
HORVU1Hr1G019510	0.301436692	0.835456272
HORVU1Hr1G019520	-11.40412227	5.04158E-07
HORVU1Hr1G019530	0.843576967	0.160621196
HORVU1Hr1G019560	0	0
HORVU1Hr1G019570	-0.490851462	0.003784275
HORVU1Hr1G019580	-0.143979064	0.570131642
HORVU1Hr1G019590	0.467582823	1.53139E-05
HORVU1Hr1G019600	-0.386699625	0.046781786
HORVU1Hr1G019630	0.225853069	0.577704739
HORVU1Hr1G019640	-2.546924257	0.000107396
HORVU1Hr1G019650	-0.545730563	0.000181192
HORVU1Hr1G019660	-0.259016592	0.156094822
HORVU1Hr1G019670	0.867237473	0.00909923
HORVU1Hr1G019710	0	0
HORVU1Hr1G019740	4.565583142	0.198909949
HORVU1Hr1G019750	4.5658076	0.18229815
HORVU1Hr1G019770	0.719508198	0.207540661
HORVU1Hr1G019830	0	0
HORVU1Hr1G019870	-0.506788763	0.242701433
HORVU1Hr1G019900	-0.506788763	0.242701433
HORVU1Hr1G019930	4.406472439	0.000260528
HORVU1Hr1G019940	-1.080884889	0.031963349
HORVU1Hr1G020000	-0.454909978	0.020207261
HORVU1Hr1G020010	1.031064695	0.013215246
HORVU1Hr1G020020	2.120702172	0.000529634
HORVU1Hr1G020030	0	0
HORVU1Hr1G020040	-2.117684015	8.59245E-07
HORVU1Hr1G020050	-2.470227645	5.49478E-08
HORVU1Hr1G020060	-2.116434152	8.67452E-07
HORVU1Hr1G020070	-2.470227645	5.49478E-08
HORVU1Hr1G020120	0.37319868	0.032755557
HORVU1Hr1G020140	-3.246994078	9.74955E-12
HORVU1Hr1G020150	-0.516910084	0.068618077
HORVU1Hr1G020160	0	0
HORVU1Hr1G020170	0.291175793	0.508543998
HORVU1Hr1G020190	-0.162674371	0.629205014
HORVU1Hr1G020200	0.244560921	0.292780769
HORVU1Hr1G020240	0.335038753	0.272034952
HORVU1Hr1G020270	0.153254493	0.6507756
HORVU1Hr1G020300	-0.039131817	0.894716691
HORVU1Hr1G020310	0	0
HORVU1Hr1G020330	0.001255962	0.99826374
HORVU1Hr1G020340	0.139025777	0.670135893
HORVU1Hr1G020360	0.5035427	0.010482114
HORVU1Hr1G020370	1.031591631	0.153249813
HORVU1Hr1G020380	-1.554607356	0.303629079
HORVU1Hr1G020390	-0.363675674	0.000682188
HORVU1Hr1G020400	-0.35567387	0.020015367
HORVU1Hr1G020410	0.627903563	0.12975226
HORVU1Hr1G020420	1.083438897	0.006010254
HORVU1Hr1G020430	0.597513981	0.152704405
HORVU1Hr1G020450	0.332183303	0.214288186
HORVU1Hr1G020460	0	0
HORVU1Hr1G020470	-0.242980465	0.212057576
HORVU1Hr1G020480	1.006860861	5.90382E-06
HORVU1Hr1G020490	1.047965509	8.6866E-07
HORVU1Hr1G020500	1.005379335	2.83174E-05
HORVU1Hr1G020520	0	0
HORVU1Hr1G020530	0.37547857	0.005941277
HORVU1Hr1G020550	-8.363869407	7.39574E-06
HORVU1Hr1G020560	0.760267678	0.441324055
HORVU1Hr1G020570	4.180780945	0.000960846
HORVU1Hr1G020580	0	0
HORVU1Hr1G020590	3.846776769	1.07301E-06
HORVU1Hr1G020600	0	0
HORVU1Hr1G020620	-0.196701268	0.264581227
HORVU1Hr1G020650	-0.537475837	0.035761389
HORVU1Hr1G020660	-2.244173669	0.001948991
HORVU1Hr1G020670	0	0
HORVU1Hr1G020690	-8.858135761	4.5883E-05
HORVU1Hr1G020710	1.028216	0.276932509
HORVU1Hr1G020720	1.689014541	0.049866564
HORVU1Hr1G020760	0	0
HORVU1Hr1G020790	0	0
HORVU1Hr1G020800	0	0
HORVU1Hr1G021000	0.086397449	0.753525782
HORVU1Hr1G021040	0	0
HORVU1Hr1G021070	0	0
HORVU1Hr1G021100	-4.220070661	0.00017093
HORVU1Hr1G021120	-0.386208238	0.000739421
HORVU1Hr1G021130	-0.138907077	0.200648595
HORVU1Hr1G021140	0.900223271	0.020820324
HORVU1Hr1G021150	3.601719118	1.92519E-05
HORVU1Hr1G021160	1.294750209	4.4924E-05
HORVU1Hr1G021170	2.370071336	0.011228349
HORVU1Hr1G021180	1.17726273	0.563820595
HORVU1Hr1G021190	-0.322171115	0.006822022
HORVU1Hr1G021230	-0.93657572	2.49162E-06
HORVU1Hr1G021250	-0.516919829	0.305320465
HORVU1Hr1G021340	-1.706695578	0.000188297
HORVU1Hr1G021390	1.377937479	7.58994E-05
HORVU1Hr1G021410	0	0
HORVU1Hr1G021490	0.266350439	0.676174317
HORVU1Hr1G021530	0.260117929	0.04818676
HORVU1Hr1G021540	-1.021231707	2.02963E-08
HORVU1Hr1G021550	-0.274088175	0.008128368
HORVU1Hr1G021560	-0.556341324	0.002341944
HORVU1Hr1G021590	-1.335248037	0.018124746
HORVU1Hr1G021600	-0.576707899	0.009933478
HORVU1Hr1G021620	2.690320034	1.35515E-06
HORVU1Hr1G021630	0	0
HORVU1Hr1G021640	0	0
HORVU1Hr1G021650	1.097697414	0.014401534
HORVU1Hr1G021660	0	0
HORVU1Hr1G021680	8.243322765	1.52585E-12
HORVU1Hr1G021690	1.289141116	9.33327E-12
HORVU1Hr1G021700	-0.698867689	5.03359E-05
HORVU1Hr1G021710	7.422830397	5.71936E-06
HORVU1Hr1G021720	-0.275023589	0.235594808
HORVU1Hr1G021730	0	0
HORVU1Hr1G021740	0	0
HORVU1Hr1G021750	4.58322316	1.77996E-06
HORVU1Hr1G021760	1.799473949	1.74802E-08
HORVU1Hr1G021780	0.999290367	1.94788E-07
HORVU1Hr1G021790	-0.383227072	0.814610997
HORVU1Hr1G021800	2.581018146	0.017842329
HORVU1Hr1G021810	0	0
HORVU1Hr1G021830	3.626631001	0.001863014
HORVU1Hr1G021840	0.319544137	0.107641627
HORVU1Hr1G021880	3.816732063	0.007012
HORVU1Hr1G021890	-0.121322149	0.416018547
HORVU1Hr1G021900	-0.235911793	0.327327234
HORVU1Hr1G021920	0.609397522	0.623278873
HORVU1Hr1G021930	-2.728463083	3.54026E-12
HORVU1Hr1G021990	-0.866942678	0.001710612
HORVU1Hr1G022000	-2.070296344	3.77471E-05
HORVU1Hr1G022010	0	0
HORVU1Hr1G022020	-6.19508066	1.00556E-05
HORVU1Hr1G022040	0	0
HORVU1Hr1G022050	-0.149171956	0.767836299
HORVU1Hr1G022060	-0.980034076	0.044585502
HORVU1Hr1G022070	0	0
HORVU1Hr1G022080	-10.67196831	2.40876E-06
HORVU1Hr1G022100	-0.530047796	0.001337858
HORVU1Hr1G022110	1.382055001	0.001976384
HORVU1Hr1G022130	0.536432405	2.03213E-06
HORVU1Hr1G022150	0	0
HORVU1Hr1G022170	-0.416388648	0.138262649
HORVU1Hr1G022180	-0.37783084	0.235182928
HORVU1Hr1G022190	-0.07950303	0.67796309
HORVU1Hr1G022250	-0.786214668	4.75805E-08
HORVU1Hr1G022270	-0.863511515	6.67166E-05
HORVU1Hr1G022290	-0.393956194	0.22306893
HORVU1Hr1G022310	0.104133342	0.674848692
HORVU1Hr1G022370	0.306972687	0.005483964
HORVU1Hr1G022380	1.776913843	2.36301E-06
HORVU1Hr1G022390	-2.449720837	3.28523E-07
HORVU1Hr1G022400	-2.856889993	1.47233E-08
HORVU1Hr1G022410	-0.33238672	0.141523448
HORVU1Hr1G022420	-0.289345019	0.071417714
HORVU1Hr1G022430	5.102132457	8.05832E-14
HORVU1Hr1G022450	-0.685041639	0.008057741
HORVU1Hr1G022460	0	0
HORVU1Hr1G022470	1.402917927	5.80365E-05
HORVU1Hr1G022500	-1.21643327	0.143409925
HORVU1Hr1G022510	0	0
HORVU1Hr1G022530	-0.230835995	0.558192954
HORVU1Hr1G022540	0	0
HORVU1Hr1G022550	-0.062116359	0.658763894
HORVU1Hr1G022570	-0.198246802	0.350335006
HORVU1Hr1G022620	-0.482492801	0.158148934
HORVU1Hr1G022630	1.117613956	0.333538632
HORVU1Hr1G022660	1.284576021	4.19075E-08
HORVU1Hr1G022670	0	0
HORVU1Hr1G022680	0	0
HORVU1Hr1G022700	0.027474061	0.833430591
HORVU1Hr1G022710	0.002896464	0.983718708
HORVU1Hr1G022720	-0.083933073	0.665008778
HORVU1Hr1G022750	0.139970289	0.167621226
HORVU1Hr1G022780	-0.460504419	0.060349668
HORVU1Hr1G022790	-0.044983589	0.794917605
HORVU1Hr1G022800	-0.008162389	0.970172817
HORVU1Hr1G022810	-0.596762701	0.000162462
HORVU1Hr1G022830	0.222230023	0.862720769
HORVU1Hr1G022840	1.603821941	4.90632E-11
HORVU1Hr1G022870	-0.802027685	0.051964622
HORVU1Hr1G022880	0	0
HORVU1Hr1G022900	-2.260897892	0.003467501
HORVU1Hr1G022990	-0.542061175	0.000243344
HORVU1Hr1G023010	0	0
HORVU1Hr1G023030	-0.585505352	3.371E-05
HORVU1Hr1G023060	-0.482593235	0.000128421
HORVU1Hr1G023070	-0.437067266	0.127191793
HORVU1Hr1G023100	5.321770857	0.001035926
HORVU1Hr1G023120	-4.99446332	0.012724389
HORVU1Hr1G023130	2.184823197	0.11442649
HORVU1Hr1G023160	-1.305132401	0.171267014
HORVU1Hr1G023170	-7.139954552	0.000133142
HORVU1Hr1G023180	0	0
HORVU1Hr1G023190	2.132400653	0.0103298
HORVU1Hr1G023220	0.390154528	0.090778287
HORVU1Hr1G023250	0	0
HORVU1Hr1G023260	-0.089993867	0.551008394
HORVU1Hr1G023270	-0.094743542	0.519904935
HORVU1Hr1G023280	2.132400653	0.0103298
HORVU1Hr1G023320	0.135265391	0.391830924
HORVU1Hr1G023330	-6.154963972	0.007283284
HORVU1Hr1G023350	-1.168320877	0.00033777
HORVU1Hr1G023460	-0.515647904	0.324951051
HORVU1Hr1G023480	-0.415877932	0.003125449
HORVU1Hr1G023500	-0.124939588	0.376583306
HORVU1Hr1G023510	0.080300232	0.588238454
HORVU1Hr1G023520	-1.719095666	3.27033E-09
HORVU1Hr1G023620	0.42606374	0.304734928
HORVU1Hr1G023630	-0.62302474	9.22211E-07
HORVU1Hr1G023650	3.213998774	8.81372E-05
HORVU1Hr1G023660	0.002455577	0.992485657
HORVU1Hr1G023670	-0.228807544	0.05473053
HORVU1Hr1G023690	0.010747817	0.964307558
HORVU1Hr1G023710	0	0
HORVU1Hr1G023720	0	0
HORVU1Hr1G023730	-0.453927907	0.029481406
HORVU1Hr1G023740	0	0
HORVU1Hr1G023750	2.062204922	9.20854E-07
HORVU1Hr1G023820	0.259950405	0.723453048
HORVU1Hr1G023830	1.032844381	0.152595218
HORVU1Hr1G023840	-8.517980516	0.004710313
HORVU1Hr1G023860	-0.010290712	0.977852124
HORVU1Hr1G023870	0	0
HORVU1Hr1G023940	2.361614685	0.00031845
HORVU1Hr1G023960	0	0
HORVU1Hr1G024000	0	0
HORVU1Hr1G024040	0.012593974	0.988588031
HORVU1Hr1G024050	0	0
HORVU1Hr1G024060	0.013421105	0.965671911
HORVU1Hr1G024070	-0.294640482	0.047563375
HORVU1Hr1G024090	-0.098297223	0.809527096
HORVU1Hr1G024100	0.57399174	0.073061391
HORVU1Hr1G024140	-0.291335259	0.12942631
HORVU1Hr1G024150	-0.33341403	0.326199155
HORVU1Hr1G024170	-0.480111833	0.000380493
HORVU1Hr1G024180	0.40034138	0.348588869
HORVU1Hr1G024190	0.010018937	0.946689639
HORVU1Hr1G024210	0.200826929	0.158250329
HORVU1Hr1G024220	0.107943059	0.500966479
HORVU1Hr1G024240	0.277082326	0.005966727
HORVU1Hr1G024280	-3.88661128	4.8502E-05
HORVU1Hr1G024290	-0.693282778	0.472543118
HORVU1Hr1G024300	0	0
HORVU1Hr1G024390	1.221292884	7.89074E-09
HORVU1Hr1G024400	0.386151633	0.041978419
HORVU1Hr1G024420	-0.840691241	0.001038431
HORVU1Hr1G024440	0	0
HORVU1Hr1G024460	-1.089657434	1.1046E-05
HORVU1Hr1G024490	4.427403677	0.000960791
HORVU1Hr1G024510	0.244234945	0.274675069
HORVU1Hr1G024540	0.384274215	0.15513607
HORVU1Hr1G024550	0.211895376	0.387023563
HORVU1Hr1G024580	0.488904837	0.000675468
HORVU1Hr1G024620	0.920045408	0.454209188
HORVU1Hr1G024640	-0.000155271	1
HORVU1Hr1G024660	-0.359929874	0.057846803
HORVU1Hr1G024670	-0.340912457	0.029143253
HORVU1Hr1G024700	0.834050398	5.3114E-07
HORVU1Hr1G024710	-0.067868514	0.730694298
HORVU1Hr1G024740	0.568548584	9.9084E-06
HORVU1Hr1G024750	0	0
HORVU1Hr1G024770	0	0
HORVU1Hr1G024800	0	0
HORVU1Hr1G024810	0.128445201	0.401596452
HORVU1Hr1G024860	-4.012928259	1.88768E-06
HORVU1Hr1G024870	1.801047117	5.18078E-09
HORVU1Hr1G024880	0.388314706	0.713793709
HORVU1Hr1G024890	1.481121225	7.13212E-07
HORVU1Hr1G024900	0	0
HORVU1Hr1G024990	-7.427429728	0.005222609
HORVU1Hr1G025010	0.811708708	0.06158209
HORVU1Hr1G025020	1.626498278	8.22498E-08
HORVU1Hr1G025030	-3.648001151	1.39096E-08
HORVU1Hr1G025040	0.539610224	0.731510334
HORVU1Hr1G025060	2.517508518	1.63371E-07
HORVU1Hr1G025070	3.12963809	0.003458916
HORVU1Hr1G025080	1.595770051	0.089936788
HORVU1Hr1G025090	2.57142566	7.87501E-06
HORVU1Hr1G025100	2.202359778	5.98558E-05
HORVU1Hr1G025110	2.905663814	7.4217E-07
HORVU1Hr1G025120	2.34757915	4.83519E-08
HORVU1Hr1G025150	0.428127415	0.434490023
HORVU1Hr1G025160	-0.879083522	0.015458903
HORVU1Hr1G025190	0	0
HORVU1Hr1G025200	0	0
HORVU1Hr1G025250	-1.133406837	0.000306656
HORVU1Hr1G025280	-1.474115167	0.193694915
HORVU1Hr1G025300	-0.899250969	0.518635625
HORVU1Hr1G025340	0.844442741	5.07958E-06
HORVU1Hr1G025360	-0.049558461	0.705267592
HORVU1Hr1G025370	-1.312838861	0.001106983
HORVU1Hr1G025380	0	0
HORVU1Hr1G025390	0.3706838	0.21546919
HORVU1Hr1G025440	-2.222643077	2.20288E-05
HORVU1Hr1G025450	-0.563419242	0.037202953
HORVU1Hr1G025470	-0.137045751	0.747594373
HORVU1Hr1G025480	0.063499554	0.660635514
HORVU1Hr1G025500	-1.485700648	0.042200102
HORVU1Hr1G025530	0.994638603	0.000449732
HORVU1Hr1G025560	-5.505888786	0.018759837
HORVU1Hr1G025570	2.81177448	4.40836E-06
HORVU1Hr1G025580	-8.203169323	7.9222E-09
HORVU1Hr1G025600	0.011375297	0.937786889
HORVU1Hr1G025660	-0.178003168	0.12145692
HORVU1Hr1G025670	-0.481489252	0.00841867
HORVU1Hr1G025690	-0.469322089	0.000471288
HORVU1Hr1G025710	0	0
HORVU1Hr1G025810	0	0
HORVU1Hr1G025830	0	0
HORVU1Hr1G025840	0	0
HORVU1Hr1G025850	0	0
HORVU1Hr1G025860	0	0
HORVU1Hr1G025870	1.514310145	0.019199921
HORVU1Hr1G025890	-5.559780671	1.2172E-09
HORVU1Hr1G025910	-0.654888449	0.057389778
HORVU1Hr1G025940	0.454497084	0.120761931
HORVU1Hr1G025960	-0.665301051	0.032623983
HORVU1Hr1G025970	0.866179855	0.310492433
HORVU1Hr1G026020	0	0
HORVU1Hr1G026040	0.917317029	0.291653031
HORVU1Hr1G026060	0	0
HORVU1Hr1G026100	-0.342375611	0.389167329
HORVU1Hr1G026110	0	0
HORVU1Hr1G026130	-0.22149951	0.275529316
HORVU1Hr1G026140	-0.112173964	0.651036188
HORVU1Hr1G026150	0	0
HORVU1Hr1G026180	0	0
HORVU1Hr1G026240	0	0
HORVU1Hr1G026250	-0.953085292	0.08037543
HORVU1Hr1G026280	-1.544505869	0.001369826
HORVU1Hr1G026320	-1.143727046	2.73507E-05
HORVU1Hr1G026330	-0.887217179	3.37449E-07
HORVU1Hr1G026400	1.700170936	0.047218785
HORVU1Hr1G026430	-0.087651756	0.664886928
HORVU1Hr1G026480	2.265538759	1.23207E-05
HORVU1Hr1G026510	-1.592570669	0.099661143
HORVU1Hr1G026520	0.389651374	0.055700163
HORVU1Hr1G026530	-4.274216716	0.000113096
HORVU1Hr1G026570	0	0
HORVU1Hr1G026580	-0.431878889	0.030697659
HORVU1Hr1G026590	0.595947108	0.00245021
HORVU1Hr1G026620	-1.041505836	0.142049937
HORVU1Hr1G026630	0	0
HORVU1Hr1G026650	0.567820445	0.019845468
HORVU1Hr1G026680	-1.651285828	0.011793723
HORVU1Hr1G026740	0	0
HORVU1Hr1G026750	-0.687866758	0.000255742
HORVU1Hr1G026780	0.196940739	0.609677319
HORVU1Hr1G026800	0.099326797	0.618387411
HORVU1Hr1G026820	0.483625702	0.568905907
HORVU1Hr1G026840	-0.582464885	9.78124E-05
HORVU1Hr1G026850	0.182105787	0.809223518
HORVU1Hr1G026860	2.547702971	0.001395767
HORVU1Hr1G026870	2.000145681	0.012778657
HORVU1Hr1G026880	0	0
HORVU1Hr1G026900	1.642800283	0.015627314
HORVU1Hr1G026920	2.556827547	0.000378881
HORVU1Hr1G026940	2.706158014	0.000225787
HORVU1Hr1G026960	3.136729681	7.74792E-05
HORVU1Hr1G026990	2.365695957	0.000412082
HORVU1Hr1G027000	2.382954149	0.000611297
HORVU1Hr1G027010	1.611267986	0.037668571
HORVU1Hr1G027020	2.939749178	0.003087296
HORVU1Hr1G027070	1.419225208	0.019106861
HORVU1Hr1G027080	2.615219106	0.000458825
HORVU1Hr1G027090	2.541654287	0.002832682
HORVU1Hr1G027120	2.393721113	0.000496317
HORVU1Hr1G027140	2.047999266	0.005938439
HORVU1Hr1G027170	2.187003448	0.003684904
HORVU1Hr1G027180	1.751392074	0.014228228
HORVU1Hr1G027190	1.287887484	0.153895203
HORVU1Hr1G027220	1.96764577	0.019207076
HORVU1Hr1G027230	2.432383111	0.002823258
HORVU1Hr1G027250	2.795181226	2.69515E-05
HORVU1Hr1G027280	2.677017707	0.001007402
HORVU1Hr1G027300	2.145646203	0.001431787
HORVU1Hr1G027310	1.217398456	0.078747338
HORVU1Hr1G027340	1.85207735	0.008714098
HORVU1Hr1G027350	1.718032794	0.011118525
HORVU1Hr1G027360	1.519740367	0.053214287
HORVU1Hr1G027400	-1.838760252	4.43648E-05
HORVU1Hr1G027410	4.921543424	0.012861307
HORVU1Hr1G027420	-0.709718357	1.41827E-07
HORVU1Hr1G027440	0	0
HORVU1Hr1G027460	0	0
HORVU1Hr1G027490	-0.052438489	0.825880392
HORVU1Hr1G027500	-8.699306105	2.13775E-06
HORVU1Hr1G027510	-1.89821503	2.10436E-06
HORVU1Hr1G027520	-0.967041649	0.000186283
HORVU1Hr1G027540	-8.03591418	1.18496E-05
HORVU1Hr1G027550	0.129921253	0.368183415
HORVU1Hr1G027570	0.993493832	7.87869E-05
HORVU1Hr1G027600	-0.097013708	0.495466872
HORVU1Hr1G027620	-0.447893396	3.0471E-05
HORVU1Hr1G027660	-0.697552449	0.000826989
HORVU1Hr1G027690	-0.27300195	0.015655885
HORVU1Hr1G027700	2.550557511	3.11333E-08
HORVU1Hr1G027770	0.136116326	0.357017248
HORVU1Hr1G027810	-0.278893653	0.085436602
HORVU1Hr1G027840	1.113311249	5.14856E-09
HORVU1Hr1G027850	-0.541989924	0.149002216
HORVU1Hr1G027910	0	0
HORVU1Hr1G027920	-2.463686948	1.01471E-07
HORVU1Hr1G027930	-2.645759952	1.0033E-06
HORVU1Hr1G027980	0.164784006	0.60686708
HORVU1Hr1G028010	0	0
HORVU1Hr1G028030	0.544196169	0.013216994
HORVU1Hr1G028090	-1.146157339	1.87016E-05
HORVU1Hr1G028150	-1.930618146	0.000635679
HORVU1Hr1G028170	0.5295199	0.290932472
HORVU1Hr1G028190	-0.209895352	0.146864828
HORVU1Hr1G028200	-1.030039541	0.000547713
HORVU1Hr1G028210	0	0
HORVU1Hr1G028250	-2.610054136	0.017635389
HORVU1Hr1G028260	0	0
HORVU1Hr1G028270	-2.607851355	1.30924E-05
HORVU1Hr1G028280	0.098834751	0.596943492
HORVU1Hr1G028330	-0.177499836	0.164620638
HORVU1Hr1G028430	-0.534670258	0.445850126
HORVU1Hr1G028450	-0.625326921	0.000879727
HORVU1Hr1G028500	-0.727913277	0.000120429
HORVU1Hr1G028510	-0.731393812	0.00011106
HORVU1Hr1G028520	0.755423627	0.244097884
HORVU1Hr1G028530	0	0
HORVU1Hr1G028540	0	0
HORVU1Hr1G028560	0	0
HORVU1Hr1G028570	-1.409104703	1.08415E-06
HORVU1Hr1G028640	0	0
HORVU1Hr1G028650	-2.243928024	0.000403522
HORVU1Hr1G028660	-2.010325762	0.254015574
HORVU1Hr1G028680	0.503215604	5.00043E-06
HORVU1Hr1G028690	0	0
HORVU1Hr1G028720	0.020766513	0.868411834
HORVU1Hr1G028780	-0.155511353	0.387863075
HORVU1Hr1G028810	-0.304915845	0.609388916
HORVU1Hr1G028820	-0.183215373	0.42536118
HORVU1Hr1G028850	-1.462649526	0.035077438
HORVU1Hr1G028870	0	0
HORVU1Hr1G028890	0.364260526	0.056802036
HORVU1Hr1G028900	1.22125994	0.001223963
HORVU1Hr1G028920	2.040702351	2.48236E-10
HORVU1Hr1G028970	-0.348004314	0.412596492
HORVU1Hr1G029020	0.26654018	0.765018531
HORVU1Hr1G029050	-0.103326086	0.916229668
HORVU1Hr1G029060	-0.325406894	0.831604666
HORVU1Hr1G029080	-0.749038649	0.161747688
HORVU1Hr1G029090	-2.035706743	1.23428E-06
HORVU1Hr1G029110	-1.195527169	4.94295E-08
HORVU1Hr1G029170	0.388314706	0.713793709
HORVU1Hr1G029180	0.324126606	0.182080646
HORVU1Hr1G029220	-0.431668337	0.262984919
HORVU1Hr1G029240	1.071997009	0.495578791
HORVU1Hr1G029280	2.482522412	5.40066E-07
HORVU1Hr1G029290	-1.341003249	0.000191597
HORVU1Hr1G029350	0	0
HORVU1Hr1G029360	0	0
HORVU1Hr1G029370	-0.425326913	0.042102789
HORVU1Hr1G029460	-2.105718185	5.69981E-08
HORVU1Hr1G029480	-0.22598502	0.132732664
HORVU1Hr1G029490	-0.641854078	3.03503E-06
HORVU1Hr1G029510	-4.108127097	0.102482103
HORVU1Hr1G029520	-2.665588926	5.5968E-05
HORVU1Hr1G029540	-3.848020095	3.14299E-11
HORVU1Hr1G029640	0	0
HORVU1Hr1G029680	0	0
HORVU1Hr1G029710	0	0
HORVU1Hr1G029760	0	0
HORVU1Hr1G029770	-3.145576863	5.00918E-08
HORVU1Hr1G029800	0.089183561	0.458443389
HORVU1Hr1G029820	0	0
HORVU1Hr1G029850	1.046606406	7.1344E-05
HORVU1Hr1G029870	0.112708269	0.539518252
HORVU1Hr1G029880	0	0
HORVU1Hr1G029890	0	0
HORVU1Hr1G029900	0	0
HORVU1Hr1G029910	-11.05135274	1.04923E-05
HORVU1Hr1G029920	2.678244346	6.33613E-08
HORVU1Hr1G029950	-0.051929383	0.699215265
HORVU1Hr1G030000	-0.04335417	0.789373318
HORVU1Hr1G030030	0.320047	0.007003113
HORVU1Hr1G030040	-0.370518816	0.021950031
HORVU1Hr1G030060	0.000997195	0.998614637
HORVU1Hr1G030080	-0.445385287	0.148373831
HORVU1Hr1G030100	-0.839565391	0.00733419
HORVU1Hr1G030140	-0.76298659	1.1042E-06
HORVU1Hr1G030190	0.106197627	0.546080963
HORVU1Hr1G030200	0.37737312	0.075305996
HORVU1Hr1G030220	-1.09730905	0.003814261
HORVU1Hr1G030300	0	0
HORVU1Hr1G030390	0.047819373	0.71896686
HORVU1Hr1G030410	0.318154191	0.424955843
HORVU1Hr1G030420	0	0
HORVU1Hr1G030440	0	0
HORVU1Hr1G030460	-0.31452199	0.137574638
HORVU1Hr1G030480	-0.338075203	0.000756315
HORVU1Hr1G030540	1.796920052	2.3562E-09
HORVU1Hr1G030550	0	0
HORVU1Hr1G030580	0	0
HORVU1Hr1G030610	-0.278738385	0.755577093
HORVU1Hr1G030620	-0.997467866	0.379164933
HORVU1Hr1G030630	-0.228485183	0.035319101
HORVU1Hr1G030660	-0.348073884	0.021689926
HORVU1Hr1G030710	1.079320133	4.06615E-07
HORVU1Hr1G030740	-0.978763785	2.93253E-07
HORVU1Hr1G030790	0.32443829	0.009837241
HORVU1Hr1G030840	-0.23304778	0.827858991
HORVU1Hr1G030870	0.221265568	0.152370689
HORVU1Hr1G030880	0.324353014	0.758512446
HORVU1Hr1G030930	-1.417953336	4.19962E-08
HORVU1Hr1G030960	0	0
HORVU1Hr1G031010	0.234789733	0.460954683
HORVU1Hr1G031020	-0.314111952	0.811651287
HORVU1Hr1G031090	0	0
HORVU1Hr1G031150	0	0
HORVU1Hr1G031180	-0.559520884	0.005029099
HORVU1Hr1G031220	-0.044457326	0.716394059
HORVU1Hr1G031230	0.347303845	0.022376215
HORVU1Hr1G031250	0.072032457	0.793931604
HORVU1Hr1G031270	-0.80585433	0.006992354
HORVU1Hr1G031310	0.06740474	0.635119482
HORVU1Hr1G031340	0	0
HORVU1Hr1G031370	-0.36923425	0.021049485
HORVU1Hr1G031420	-10.06530556	4.52081E-06
HORVU1Hr1G031430	0	0
HORVU1Hr1G031460	-0.500581238	0.01047106
HORVU1Hr1G031490	2.879120055	0.051688838
HORVU1Hr1G031500	-1.01179154	0.000301011
HORVU1Hr1G031540	0.939145154	0.071689813
HORVU1Hr1G031570	0	0
HORVU1Hr1G031600	-0.803181925	1.11804E-06
HORVU1Hr1G031610	0.491829668	0.393806974
HORVU1Hr1G031660	-1.161253158	0.00030671
HORVU1Hr1G031680	2.069016517	0.188984864
HORVU1Hr1G031780	-1.257933721	0.000348685
HORVU1Hr1G031860	-0.101164009	0.571400159
HORVU1Hr1G031880	0	0
HORVU1Hr1G031900	0	0
HORVU1Hr1G031950	-0.189949913	0.095941146
HORVU1Hr1G031970	0.087276508	0.57916469
HORVU1Hr1G031990	-1.603333997	0.202767141
HORVU1Hr1G032000	-2.148338482	0.106130867
HORVU1Hr1G032020	0	0
HORVU1Hr1G032060	-0.55937585	8.42965E-05
HORVU1Hr1G032090	-2.123460059	7.26262E-06
HORVU1Hr1G032150	-6.366516269	2.83667E-06
HORVU1Hr1G032190	0.172722987	0.247635976
HORVU1Hr1G032210	0	0
HORVU1Hr1G032260	0	0
HORVU1Hr1G032310	-0.423395798	0.012096604
HORVU1Hr1G032390	0.050052271	0.948295783
HORVU1Hr1G032470	0	0
HORVU1Hr1G032500	0.750821559	0.004322811
HORVU1Hr1G032510	-0.087473262	0.511141875
HORVU1Hr1G032600	-0.643559827	0.659416997
HORVU1Hr1G032610	-0.366530706	0.19138205
HORVU1Hr1G032650	0.153452246	0.786043254
HORVU1Hr1G032670	0.109337479	0.714948012
HORVU1Hr1G032770	0	0
HORVU1Hr1G032780	-0.463862512	0.008477051
HORVU1Hr1G032850	0.405060577	0.001753392
HORVU1Hr1G032900	-0.216463267	0.048511348
HORVU1Hr1G032940	-0.250270095	0.596546846
HORVU1Hr1G032960	0.656453425	0.006902995
HORVU1Hr1G033050	0	0
HORVU1Hr1G033060	-1.076297688	4.81983E-07
HORVU1Hr1G033080	0.009144284	0.990413076
HORVU1Hr1G033110	-0.1007133	0.509760025
HORVU1Hr1G033130	0.576193138	2.46844E-05
HORVU1Hr1G033160	0.568786275	0.071388469
HORVU1Hr1G033210	-0.999390446	0.000840149
HORVU1Hr1G033270	-0.328442017	0.041513716
HORVU1Hr1G033300	-0.235329302	0.402767653
HORVU1Hr1G033320	0	0
HORVU1Hr1G033330	0	0
HORVU1Hr1G033390	-2.148515837	3.4327E-10
HORVU1Hr1G033470	-0.443697815	0.004957488
HORVU1Hr1G033550	0	0
HORVU1Hr1G033580	0	0
HORVU1Hr1G033610	0	0
HORVU1Hr1G033660	0.072489025	0.812378205
HORVU1Hr1G033740	-0.460757337	0.08370892
HORVU1Hr1G033760	0	0
HORVU1Hr1G033800	-0.543075347	0.009830241
HORVU1Hr1G033810	0	0
HORVU1Hr1G033850	-11.53590918	1.06763E-07
HORVU1Hr1G033980	0	0
HORVU1Hr1G033990	-1.039605331	0.000159113
HORVU1Hr1G034070	-0.13382437	0.423135677
HORVU1Hr1G034130	-1.531471307	0.202313147
HORVU1Hr1G034150	-1.531471307	0.202313147
HORVU1Hr1G034370	0.416943992	0.285696332
HORVU1Hr1G034400	-0.540205608	0.001021101
HORVU1Hr1G034420	0	0
HORVU1Hr1G034470	0.813366374	1.02514E-05
HORVU1Hr1G034490	1.132272599	0.067334503
HORVU1Hr1G034570	-0.381007287	0.162062123
HORVU1Hr1G034630	-0.369462692	0.005428676
HORVU1Hr1G034640	0	0
HORVU1Hr1G034650	-1.210714726	0.000249706
HORVU1Hr1G034730	-0.01424046	0.896693086
HORVU1Hr1G034750	0	0
HORVU1Hr1G034850	0	0
HORVU1Hr1G034860	0	0
HORVU1Hr1G034880	0.131138647	0.534080769
HORVU1Hr1G034980	-0.146902839	0.213341037
HORVU1Hr1G035010	0	0
HORVU1Hr1G035080	-10.96725329	2.74589E-06
HORVU1Hr1G035090	-0.79233787	0.340011523
HORVU1Hr1G035100	-0.19688589	0.255369067
HORVU1Hr1G035130	-4.59701298	2.93748E-07
HORVU1Hr1G035160	-0.181801853	0.326671447
HORVU1Hr1G035190	0	0
HORVU1Hr1G035200	-0.100955719	0.486616999
HORVU1Hr1G035210	-0.724048727	0.001932631
HORVU1Hr1G035280	-0.268119359	0.166311718
HORVU1Hr1G035290	-1.001427749	0.481233594
HORVU1Hr1G035350	-0.390592215	0.28512855
HORVU1Hr1G035360	2.215745956	0.008639419
HORVU1Hr1G035370	1.291252004	0.337750363
HORVU1Hr1G035380	4.023039942	0.00146317
HORVU1Hr1G035390	-0.214571814	0.05098036
HORVU1Hr1G035440	-0.261185623	0.038090868
HORVU1Hr1G035450	0	0
HORVU1Hr1G035490	0.028522446	0.831763043
HORVU1Hr1G035600	-0.190441308	0.159811215
HORVU1Hr1G035630	0	0
HORVU1Hr1G035650	0.438674028	0.043811424
HORVU1Hr1G035660	0	0
HORVU1Hr1G035720	-0.682049103	0.00127687
HORVU1Hr1G035740	0.132335093	0.852569445
HORVU1Hr1G035760	-5.940590213	1.16227E-07
HORVU1Hr1G035930	-0.316864613	0.275080172
HORVU1Hr1G035950	-5.098401671	0.007759917
HORVU1Hr1G035960	-0.271058538	0.07016693
HORVU1Hr1G035980	0	0
HORVU1Hr1G035990	0	0
HORVU1Hr1G036020	0	0
HORVU1Hr1G036040	-0.635718561	8.03615E-06
HORVU1Hr1G036060	-0.345921646	0.122744786
HORVU1Hr1G036120	1.140261924	8.68886E-07
HORVU1Hr1G036160	-0.616757795	0.223948446
HORVU1Hr1G036200	-0.327627886	0.068827246
HORVU1Hr1G036220	0	0
HORVU1Hr1G036280	-1.871561791	0.023324821
HORVU1Hr1G036300	-0.553281509	0.66874255
HORVU1Hr1G036320	0	0
HORVU1Hr1G036340	-0.881552243	0.224556575
HORVU1Hr1G036360	0.324353014	0.758512446
HORVU1Hr1G036370	0.174174448	0.505703645
HORVU1Hr1G036440	-2.134806136	0.000679382
HORVU1Hr1G036490	0	0
HORVU1Hr1G036500	-1.19010226	9.4553E-06
HORVU1Hr1G036510	-1.655971578	0.054025196
HORVU1Hr1G036520	0	0
HORVU1Hr1G036580	0	0
HORVU1Hr1G036590	0	0
HORVU1Hr1G036620	0	0
HORVU1Hr1G036630	0.218990147	0.710180927
HORVU1Hr1G036640	-0.424006103	0.003068343
HORVU1Hr1G036670	0.406824639	0.106482252
HORVU1Hr1G036720	-0.095616869	0.640296135
HORVU1Hr1G036760	0	0
HORVU1Hr1G036780	0.177368537	0.643527146
HORVU1Hr1G036800	0	0
HORVU1Hr1G036810	0	0
HORVU1Hr1G036820	0	0
HORVU1Hr1G036870	0	0
HORVU1Hr1G036910	0	0
HORVU1Hr1G036920	3.017727287	9.89625E-14
HORVU1Hr1G036930	0	0
HORVU1Hr1G036940	0.275554168	0.545152431
HORVU1Hr1G036970	3.978408162	1.1248E-08
HORVU1Hr1G036980	-0.398794905	0.469021986
HORVU1Hr1G036990	0.504197105	0.061232282
HORVU1Hr1G037000	0.521690726	0.053051678
HORVU1Hr1G037040	-0.201915886	0.913706233
HORVU1Hr1G037050	0	0
HORVU1Hr1G037060	-2.690022726	0.000238767
HORVU1Hr1G037090	-0.717260567	0.43696019
HORVU1Hr1G037110	-1.05613804	0.001017113
HORVU1Hr1G037120	0	0
HORVU1Hr1G037150	-0.584193651	0.064177816
HORVU1Hr1G037160	-0.190045999	0.634058246
HORVU1Hr1G037250	0.519673962	0.090824512
HORVU1Hr1G037270	0	0
HORVU1Hr1G037280	0	0
HORVU1Hr1G037320	-1.061373332	4.76648E-05
HORVU1Hr1G037340	-0.004731689	0.985493921
HORVU1Hr1G037350	-1.606620697	0.022673577
HORVU1Hr1G037460	-0.104627693	0.520173016
HORVU1Hr1G037500	0.70022795	0.417329223
HORVU1Hr1G037530	0	0
HORVU1Hr1G037550	1.293710761	2.08325E-07
HORVU1Hr1G037570	0.007314526	0.987214654
HORVU1Hr1G037580	-0.000204641	0.999947225
HORVU1Hr1G037590	0.505500482	0.001291775
HORVU1Hr1G037610	1.798628987	0.001715411
HORVU1Hr1G037630	0	0
HORVU1Hr1G037640	-1.092654668	0.010878586
HORVU1Hr1G037650	0.132373506	0.416018547
HORVU1Hr1G037710	0	0
HORVU1Hr1G037730	0.629688861	4.63211E-05
HORVU1Hr1G037750	0.906451325	0.220760412
HORVU1Hr1G037760	2.5366893	5.9495E-10
HORVU1Hr1G037800	-0.097368208	0.577806668
HORVU1Hr1G037810	-0.462699458	0.002762195
HORVU1Hr1G037820	-0.341405515	0.444660506
HORVU1Hr1G037870	2.078997381	0.006871629
HORVU1Hr1G037900	2.768131716	0.000722939
HORVU1Hr1G037910	2.13386142	0.00777418
HORVU1Hr1G037920	1.112580915	0.191026921
HORVU1Hr1G037930	0	0
HORVU1Hr1G037940	0.747665029	0.47168547
HORVU1Hr1G037950	1.279270336	0.099807591
HORVU1Hr1G037960	2.005462196	0.003035703
HORVU1Hr1G037970	0.844504259	0.407823483
HORVU1Hr1G037990	0	0
HORVU1Hr1G038000	2.026204473	0.001907098
HORVU1Hr1G038010	2.938543526	1.08632E-05
HORVU1Hr1G038020	2.789832136	0.000589848
HORVU1Hr1G038030	3.131436672	1.63738E-06
HORVU1Hr1G038040	2.565658775	1.41365E-05
HORVU1Hr1G038060	-1.591021268	4.90915E-07
HORVU1Hr1G038070	-1.115301079	1.07727E-05
HORVU1Hr1G038120	0.495341507	0.002837019
HORVU1Hr1G038130	0.472794325	0.003116976
HORVU1Hr1G038150	2.499284132	0.001102304
HORVU1Hr1G038180	-0.621743533	0.041719906
HORVU1Hr1G038210	-0.373903792	0.171039875
HORVU1Hr1G038220	0.14398004	0.515518028
HORVU1Hr1G038230	-1.282261048	0.032133926
HORVU1Hr1G038240	0.137621858	0.399533856
HORVU1Hr1G038250	0	0
HORVU1Hr1G038260	-1.126996589	0.015056297
HORVU1Hr1G038270	-0.3277284	0.034288025
HORVU1Hr1G038280	-0.573505255	0.007735473
HORVU1Hr1G038320	0	0
HORVU1Hr1G038330	-1.078101477	2.23019E-08
HORVU1Hr1G038370	-0.758082582	8.21796E-05
HORVU1Hr1G038380	0	0
HORVU1Hr1G038410	0.2330808	0.358827826
HORVU1Hr1G038500	-0.424607774	0.46645366
HORVU1Hr1G038510	0	0
HORVU1Hr1G038560	0.856252147	0.029042655
HORVU1Hr1G038580	0	0
HORVU1Hr1G038620	-0.55520635	0.011043573
HORVU1Hr1G038650	2.235006275	0.089624471
HORVU1Hr1G038670	-1.102213715	0.006881004
HORVU1Hr1G038680	-1.353182369	1.15413E-10
HORVU1Hr1G038700	-1.188469505	5.85302E-08
HORVU1Hr1G038710	0	0
HORVU1Hr1G038730	-9.839880972	0.001887853
HORVU1Hr1G038740	-10.3225839	3.56742E-07
HORVU1Hr1G038750	0.41422238	0.343370273
HORVU1Hr1G038770	0.980382566	0.083696356
HORVU1Hr1G038800	0.142734922	0.67432529
HORVU1Hr1G038810	0	0
HORVU1Hr1G038820	-0.359386338	0.002889738
HORVU1Hr1G038840	-0.489604705	0.009185056
HORVU1Hr1G038850	-0.026822972	0.859311568
HORVU1Hr1G038870	0	0
HORVU1Hr1G038880	0.473416492	0.001875468
HORVU1Hr1G038890	0.073588871	0.812310384
HORVU1Hr1G038920	-11.98393436	4.13829E-08
HORVU1Hr1G038950	-0.159562653	0.710633398
HORVU1Hr1G038990	-0.207812305	0.083536149
HORVU1Hr1G039000	0.217266216	0.111956807
HORVU1Hr1G039010	-0.888865418	0.035521175
HORVU1Hr1G039030	0	0
HORVU1Hr1G039050	-0.359450872	0.001106983
HORVU1Hr1G039090	-0.746074793	0.001940585
HORVU1Hr1G039140	-1.813454924	0.005767588
HORVU1Hr1G039150	-0.57787573	0.181594238
HORVU1Hr1G039160	-0.548984941	0.001212077
HORVU1Hr1G039180	-7.604804005	0.078455633
HORVU1Hr1G039200	0	0
HORVU1Hr1G039220	0.065175232	0.921132708
HORVU1Hr1G039230	0.034917451	0.82743282
HORVU1Hr1G039250	-1.726563262	8.39796E-06
HORVU1Hr1G039260	-0.37177669	0.036833037
HORVU1Hr1G039340	0.194853173	0.875375298
HORVU1Hr1G039370	-0.487296904	0.05778878
HORVU1Hr1G039400	0	0
HORVU1Hr1G039410	0	0
HORVU1Hr1G039430	0	0
HORVU1Hr1G039440	0	0
HORVU1Hr1G039480	0	0
HORVU1Hr1G039500	0	0
HORVU1Hr1G039540	0.091814665	0.628422617
HORVU1Hr1G039570	0.216043889	0.673079303
HORVU1Hr1G039600	1.824157271	2.75603E-10
HORVU1Hr1G039610	1.582316225	0.026187013
HORVU1Hr1G039620	1.577476606	0.010417883
HORVU1Hr1G039630	0	0
HORVU1Hr1G039670	0.17784129	0.554595899
HORVU1Hr1G039690	0	0
HORVU1Hr1G039700	-0.282292099	0.213150773
HORVU1Hr1G039720	3.116378356	1.69686E-11
HORVU1Hr1G039760	0	0
HORVU1Hr1G039780	0	0
HORVU1Hr1G039790	0.037613611	0.795587492
HORVU1Hr1G039810	-9.048033114	8.93597E-08
HORVU1Hr1G039820	-2.547819848	0.00022784
HORVU1Hr1G039830	-3.17777132	1.92655E-07
HORVU1Hr1G039870	-0.015919443	0.928438745
HORVU1Hr1G039880	-0.481307035	0.000524125
HORVU1Hr1G039930	-0.076899	0.947969292
HORVU1Hr1G039940	1.287316053	0.311127487
HORVU1Hr1G040050	-0.798133748	6.74475E-06
HORVU1Hr1G040060	0	0
HORVU1Hr1G040070	-0.820309939	0.508963609
HORVU1Hr1G040110	0.695502254	0.001109579
HORVU1Hr1G040130	0.258990674	0.642747944
HORVU1Hr1G040140	5.332918754	0.008570951
HORVU1Hr1G040150	7.789320187	0.000969034
HORVU1Hr1G040160	0.085393625	0.606923298
HORVU1Hr1G040170	0.110069378	0.625177734
HORVU1Hr1G040180	-0.008321141	0.9821997
HORVU1Hr1G040200	-0.889456958	0.003340835
HORVU1Hr1G040250	-0.732355006	8.02487E-05
HORVU1Hr1G040260	-0.834053905	0.166153345
HORVU1Hr1G040300	0.284435043	0.758512446
HORVU1Hr1G040310	0	0
HORVU1Hr1G040320	0	0
HORVU1Hr1G040330	0	0
HORVU1Hr1G040370	0	0
HORVU1Hr1G040420	-5.720876336	3.43417E-08
HORVU1Hr1G040450	-0.449146435	0.000415942
HORVU1Hr1G040540	0.012784146	0.971337598
HORVU1Hr1G040560	-0.754448433	2.53644E-05
HORVU1Hr1G040620	0.081535112	0.868586768
HORVU1Hr1G040640	0	0
HORVU1Hr1G040660	0.632699978	7.28414E-05
HORVU1Hr1G040670	-0.750305912	0.001533772
HORVU1Hr1G040700	0.000816391	0.999947225
HORVU1Hr1G040720	2.140478984	2.25237E-09
HORVU1Hr1G040740	0	0
HORVU1Hr1G040800	-1.631833745	0.018311652
HORVU1Hr1G040810	0	0
HORVU1Hr1G040850	-0.527428153	0.000143383
HORVU1Hr1G040920	-0.560715644	0.085628165
HORVU1Hr1G040930	0.45633612	0.001830985
HORVU1Hr1G040940	-0.810848232	0.01748803
HORVU1Hr1G040950	0.366876439	0.239746525
HORVU1Hr1G040970	0	0
HORVU1Hr1G040980	-0.59122467	0.000350177
HORVU1Hr1G041020	-0.486651371	0.085743994
HORVU1Hr1G041030	-0.345059352	0.136864665
HORVU1Hr1G041060	-0.295185938	0.013990967
HORVU1Hr1G041110	0.147834966	0.509146128
HORVU1Hr1G041150	-0.485108993	0.025193578
HORVU1Hr1G041170	0	0
HORVU1Hr1G041220	-0.880355821	0.000161143
HORVU1Hr1G041240	3.826647342	0.048537799
HORVU1Hr1G041250	0.072600024	0.684883064
HORVU1Hr1G041260	-3.827491081	0.261848749
HORVU1Hr1G041280	-0.550097994	0.515830723
HORVU1Hr1G041310	0	0
HORVU1Hr1G041320	0.083706664	0.878336925
HORVU1Hr1G041340	0	0
HORVU1Hr1G041350	0	0
HORVU1Hr1G041360	0	0
HORVU1Hr1G041370	0	0
HORVU1Hr1G041400	0	0
HORVU1Hr1G041410	0	0
HORVU1Hr1G041430	-5.340765133	0.022406863
HORVU1Hr1G041440	0.665980656	0.000110155
HORVU1Hr1G041480	-0.416637888	0.416109424
HORVU1Hr1G041490	-0.725635163	0.116120552
HORVU1Hr1G041500	-0.685437606	0.205655322
HORVU1Hr1G041510	0	0
HORVU1Hr1G041530	-1.098528699	0.000201679
HORVU1Hr1G041580	-1.517115769	0.05473053
HORVU1Hr1G041630	0.178106729	0.274783524
HORVU1Hr1G041650	-0.835848659	0.000675121
HORVU1Hr1G041710	0.240889894	0.294645003
HORVU1Hr1G041720	0.153839251	0.358402363
HORVU1Hr1G041740	-0.777456724	0.00019534
HORVU1Hr1G041770	-0.307851862	0.07052359
HORVU1Hr1G041790	-0.673035232	6.9333E-05
HORVU1Hr1G041810	-0.828525271	0.137245124
HORVU1Hr1G041820	-0.753118255	0.007128568
HORVU1Hr1G041830	-0.55970702	0.154869211
HORVU1Hr1G041860	-0.716685395	0.37422926
HORVU1Hr1G041890	-0.169596952	0.563829237
HORVU1Hr1G041910	-0.568407118	0.046582019
HORVU1Hr1G041950	0.885013139	0.3077783
HORVU1Hr1G041960	-2.403130928	0.011335067
HORVU1Hr1G041970	-0.067179839	0.674535885
HORVU1Hr1G041980	0	0
HORVU1Hr1G041990	-0.160200566	0.310668383
HORVU1Hr1G042020	-0.568336902	0.001948521
HORVU1Hr1G042030	1.405555603	1.26014E-10
HORVU1Hr1G042050	-1.133930493	1.09338E-10
HORVU1Hr1G042060	-0.307723576	0.053522717
HORVU1Hr1G042130	0	0
HORVU1Hr1G042140	-0.337639852	0.044719893
HORVU1Hr1G042180	0	0
HORVU1Hr1G042210	-0.633219073	0.092032728
HORVU1Hr1G042220	0.078326092	0.783321858
HORVU1Hr1G042250	3.065398562	1.02677E-09
HORVU1Hr1G042270	0.036762029	0.860560624
HORVU1Hr1G042280	-0.500430631	0.004515282
HORVU1Hr1G042290	-0.335877123	0.447187692
HORVU1Hr1G042330	0	0
HORVU1Hr1G042340	0.245323513	0.540763686
HORVU1Hr1G042350	-0.11505465	0.354221764
HORVU1Hr1G042360	0.137773341	0.780538205
HORVU1Hr1G042370	0.513982434	0.050106127
HORVU1Hr1G042420	0.484970469	0.035294018
HORVU1Hr1G042440	-0.487890512	0.045009409
HORVU1Hr1G042450	0.288455075	0.218437727
HORVU1Hr1G042490	-0.588111254	0.003293419
HORVU1Hr1G042510	0.964254179	0.174957807
HORVU1Hr1G042520	-0.315304064	0.106181096
HORVU1Hr1G042530	2.915470129	0.006402491
HORVU1Hr1G042540	0	0
HORVU1Hr1G042550	-0.060135112	0.70008065
HORVU1Hr1G042560	-1.002022682	6.33057E-07
HORVU1Hr1G042590	0	0
HORVU1Hr1G042600	0	0
HORVU1Hr1G042610	0	0
HORVU1Hr1G042650	-0.049659887	0.781147349
HORVU1Hr1G042690	-0.055513312	0.80010249
HORVU1Hr1G042710	-0.591024676	0.057715352
HORVU1Hr1G042740	0	0
HORVU1Hr1G042770	-0.063794266	0.964502984
HORVU1Hr1G042800	-2.46297803	6.20649E-06
HORVU1Hr1G042810	0.439941355	0.087390097
HORVU1Hr1G042820	0.305843086	0.193192887
HORVU1Hr1G042840	0	0
HORVU1Hr1G042870	-1.830946634	1.97044E-05
HORVU1Hr1G042910	0	0
HORVU1Hr1G042920	0.364875368	0.02973421
HORVU1Hr1G042990	0	0
HORVU1Hr1G043040	1.374666955	0.001984424
HORVU1Hr1G043050	0.032859352	0.947873688
HORVU1Hr1G043080	0	0
HORVU1Hr1G043090	0	0
HORVU1Hr1G043110	0.252131935	0.014746746
HORVU1Hr1G043130	-2.005843303	0.177692023
HORVU1Hr1G043140	0	0
HORVU1Hr1G043150	-0.413510448	0.007809032
HORVU1Hr1G043190	0.028739175	0.973672086
HORVU1Hr1G043200	-0.275771825	0.518871436
HORVU1Hr1G043220	0.188413177	0.389032914
HORVU1Hr1G043250	0.204785218	0.201906862
HORVU1Hr1G043280	-1.181003948	0.001295459
HORVU1Hr1G043320	0	0
HORVU1Hr1G043360	0	0
HORVU1Hr1G043380	2.920045946	4.62551E-08
HORVU1Hr1G043430	0	0
HORVU1Hr1G043440	-0.100840646	0.650537858
HORVU1Hr1G043450	-0.730128162	0.518118523
HORVU1Hr1G043470	-0.204942527	0.852422231
HORVU1Hr1G043480	0.313350172	0.527115334
HORVU1Hr1G043500	-2.895244849	0.028290092
HORVU1Hr1G043520	-0.118876434	0.511449442
[truncated: 37,842 more rows]

## Sheet: BW3-BW2
Gene id	logFC	FDR
EPlHVUG00000039890	-0.147872734	0.878946816
EPlHVUG00000039869	-0.809859813	0.581947523
EPlHVUG00000039881	-0.676331364	0.391232963
EPlHVUG00000039856	-0.508913326	0.295787741
EPlHVUG00000039852	-0.653405149	0.223438683
EPlHVUG00000039857	-0.286643046	0.78438226
EPlHVUG00000039865	-0.984561397	0.348171665
EPlHVUG00000039878	0	0
EPlHVUG00000039882	0.415166666	0.816303808
EPlHVUG00000039870	-0.1833511	0.836586766
EPlHVUG00000039891	-0.0958098	0.9233592
EPlHVUG00000039875	-0.904819673	0.09538553
EPlHVUG00000039888	-1.257992427	0.200770882
EPlHVUG00000039883	-0.751506911	0.481135628
EPlHVUG00000039863	-0.255768877	0.742041677
EPlHVUG00000039853	-0.632285228	0.262521975
EPlHVUG00000039851	-1.017763983	0.091115203
EPlHVUG00000039877	0	0
EPlHVUG00000039848	0	0
EPlHVUG00000039858	0.415166666	0.816303808
EPlHVUG00000039871	-0.444576095	0.414223599
EPlHVUG00000039893	-0.840316957	0.217529598
EPlHVUG00000039867	-0.439765726	0.586663646
EPlHVUG00000039879	-0.663244979	0.232355523
EPlHVUG00000039849	-0.02833613	0.9918199
EPlHVUG00000039855	-0.984561397	0.348171665
EPlHVUG00000039894	-0.603150293	0.684353233
EPlHVUG00000039850	-0.80582534	0.190490105
EPlHVUG00000039864	-0.775136534	0.282592374
EPlHVUG00000039861	-0.680632822	0.403016575
EPlHVUG00000039873	-0.663051279	0.601274592
EPlHVUG00000039880	-0.840316957	0.217529598
AGP50735	-0.574010422	0.457365879
AGP50736	-0.558264495	0.599131249
AGP50737	-0.389606906	0.607502289
AGP50738	-0.120352	0.9628695
AGP50739	1.385963678	0.510129278
AGP50740	-0.452376355	0.496657866
AGP50741	-0.627883017	0.226760945
AGP50742	-0.696577045	0.744398578
AGP50743	-0.800433937	0.29641373
AGP50744	0	0
AGP50745	-1.032846113	0.199989102
AGP50746	-1.403324231	0.067025064
AGP50747	-1.057541289	0.311905207
AGP50748	-1.016080714	0.346337629
AGP50749	-0.901616162	0.278821167
AGP50750	-1.092141688	0.150393247
AGP50751	-0.545810481	0.468460418
AGP50752	-0.797116336	0.274196289
AGP50753	-0.68883081	0.320088532
AGP50754	-0.641808965	0.409067475
AGP50755	-0.831203628	0.275387997
AGP50756	-1.239108558	0.070172173
AGP50757	-0.872428258	0.450467615
AGP50758	-0.798441175	0.23190068
AGP50759	-0.784355831	0.187014199
AGP50760	-0.988959218	0.117252448
AGP50761	-1.101134804	0.081308869
AGP50762	-1.188268658	0.07004561
AGP50763	-1.089250881	0.04240673
AGP50764	0	0
AGP50765	-0.905981214	0.352554403
AGP50766	-0.666085578	0.580407074
AGP50767	-1.019077376	0.250228277
AGP50768	-1.219912183	0.14619595
AGP50769	-0.728154135	0.515396661
AGP50770	-0.533765019	0.564131248
AGP50771	-0.505873697	0.540864502
AGP50772	0	0
AGP50773	0.375784883	0.841075437
AGP50774	-1.721006764	0.273599848
AGP50775	-0.802420067	0.367929729
AGP50776	-0.852768026	0.450180712
AGP50777	-1.567189414	0.120193681
AGP50779	-0.532114382	0.557035383
AGP50780	-0.558727196	0.36692794
AGP50781	-0.61096919	0.682092107
AGP50782	-1.22012143	0.188462976
AGP50783	-0.687413439	0.49043068
AGP50784	-0.723443197	0.346294123
AGP50785	-0.734006738	0.255874003
AGP50786	-0.908727729	0.377869494
AGP50787	-0.812799385	0.457616653
AGP50788	-1.483846891	0.318243928
AGP50789	-0.733652539	0.416901543
AGP50790	-1.252209146	0.199161516
AGP50791	-0.980838014	0.309704753
AGP50792	-1.20199582	0.26260457
AGP50793	-0.595666935	0.616198197
AGP50794	-1.529880344	0.175257525
AGP50795	-0.789139094	0.346952739
AGP50796	-1.205488914	0.091160085
AGP50797	-0.674484225	0.609344291
AGP50798	-1.330628357	0.044977355
AGP50799	-1.361566031	0.133279912
AGP50800	-0.1600069	0.9479659
AGP50801	-0.399380182	0.284822728
AGP50802	-1.027771624	0.25957154
AGP50803	0	0
AGP50804	-1.06504237	0.311358039
AGP50805	-0.292041237	0.76086089
AGP50806	-0.317677696	0.385179999
AGP50807	-0.604274479	0.727055358
AGP50808	-1.32125495	0.414357693
AGP50809	-1.625852022	0.199161516
AGP50810	-0.822395655	0.532083555
HORVU1Hr1G000010	-0.22461755	0.224443414
HORVU1Hr1G000020	-0.125150726	0.531833653
HORVU1Hr1G000030	-0.47317629	0.333193805
HORVU1Hr1G000040	-0.341601828	0.202375431
HORVU1Hr1G000060	-0.118381829	0.790516625
HORVU1Hr1G000080	-0.035603	0.8971606
HORVU1Hr1G000090	-0.04077178	0.9198697
HORVU1Hr1G000110	-0.058490142	0.856825958
HORVU1Hr1G000120	-0.556169966	0.362575384
HORVU1Hr1G000140	-0.124434064	0.758584836
HORVU1Hr1G000150	0.754143571	0.425141756
HORVU1Hr1G000160	0	0
HORVU1Hr1G000170	0	0
HORVU1Hr1G000190	3.09364486	0.421654838
HORVU1Hr1G000200	0	0
HORVU1Hr1G000210	0.04831473	0.9773585
HORVU1Hr1G000230	0	0
HORVU1Hr1G000240	0	1
HORVU1Hr1G000250	0.676168566	0.412941765
HORVU1Hr1G000260	0.06902888	0.9841436
HORVU1Hr1G000270	-0.287406528	0.216961887
HORVU1Hr1G000290	-0.04480716	0.8971606
HORVU1Hr1G000310	-0.064618605	0.848999985
HORVU1Hr1G000320	2.017534322	0.009631295
HORVU1Hr1G000330	0.496116628	0.717208774
HORVU1Hr1G000340	0.06983182	0.9684268
HORVU1Hr1G000350	0.03082193	0.9783347
HORVU1Hr1G000370	1.848273156	0.81168944
HORVU1Hr1G000400	-1.559541243	0.212155426
HORVU1Hr1G000430	-0.312226043	0.162884752
HORVU1Hr1G000440	0.03019192	0.9875701
HORVU1Hr1G000450	-0.223310706	0.840946594
HORVU1Hr1G000470	0.244050648	0.824698795
HORVU1Hr1G000520	-0.352173839	0.156222903
HORVU1Hr1G000530	-0.078890366	0.642497889
HORVU1Hr1G000540	0.800094163	0.566171885
HORVU1Hr1G000550	0	0
HORVU1Hr1G000560	-0.45904879	0.660453854
HORVU1Hr1G000590	1.583954298	0.032547442
HORVU1Hr1G000600	-0.240977567	0.554573665
HORVU1Hr1G000620	-0.261158313	0.064252671
HORVU1Hr1G000640	0.2609827	0.903571
HORVU1Hr1G000650	0	0
HORVU1Hr1G000660	0.540403753	0.493247244
HORVU1Hr1G000680	0.1582125	0.9476587
HORVU1Hr1G000690	0.1185475	0.9585781
HORVU1Hr1G000700	0.429473254	0.795557396
HORVU1Hr1G000710	0.02040542	0.9556636
HORVU1Hr1G000720	-0.577047439	0.013938274
HORVU1Hr1G000730	1.826498121	0.667382434
HORVU1Hr1G000810	0.964028946	0.204133454
HORVU1Hr1G000830	-0.71918196	0.077291933
HORVU1Hr1G000840	0	0
HORVU1Hr1G000850	0	0
HORVU1Hr1G000860	-0.468216936	0.671717439
HORVU1Hr1G000900	-1.574634362	0.474315384
HORVU1Hr1G000910	-0.724181779	0.250228277
HORVU1Hr1G000920	0	0
HORVU1Hr1G000930	0.07510332	0.9838701
HORVU1Hr1G000940	-0.331857058	0.074289489
HORVU1Hr1G000960	-0.059335287	0.876352042
HORVU1Hr1G000990	0.414937529	0.784015677
HORVU1Hr1G001020	0.425608352	0.88275497
HORVU1Hr1G001030	-0.2252853	0.927288
HORVU1Hr1G001040	0	0
HORVU1Hr1G001050	0	0
HORVU1Hr1G001060	0	0
HORVU1Hr1G001080	0.550629587	0.755557161
HORVU1Hr1G001090	0.283497195	0.703337945
HORVU1Hr1G001120	0.324961	0.9152066
HORVU1Hr1G001140	0.303786	0.9235039
HORVU1Hr1G001150	0	0
HORVU1Hr1G001160	0	0
HORVU1Hr1G001170	0	0
HORVU1Hr1G001200	-0.568505075	0.251167823
HORVU1Hr1G001220	2.13046828	0.110464619
HORVU1Hr1G001260	0	0
HORVU1Hr1G001270	-0.271098927	0.519425872
HORVU1Hr1G001300	0	0
HORVU1Hr1G001350	0.555115179	0.789334395
HORVU1Hr1G001390	0	0
HORVU1Hr1G001400	0	0
HORVU1Hr1G001420	0.286049254	0.882106317
HORVU1Hr1G001440	0	0
HORVU1Hr1G001450	0	0
HORVU1Hr1G001460	-1.13359718	0.11568376
HORVU1Hr1G001480	0	0
HORVU1Hr1G001490	0.270831089	0.888441378
HORVU1Hr1G001500	1.849966488	0.732291369
HORVU1Hr1G001510	-0.782286123	0.005273359
HORVU1Hr1G001520	0	0
HORVU1Hr1G001540	0.06641654	0.9096185
HORVU1Hr1G001560	-0.212964185	0.758763596
HORVU1Hr1G001570	-0.890570479	0.008866421
HORVU1Hr1G001580	0	0
HORVU1Hr1G001590	-0.01313135	0.9966138
HORVU1Hr1G001600	0	0
HORVU1Hr1G001610	0	0
HORVU1Hr1G001630	0	0
HORVU1Hr1G001660	0.531787624	0.199736384
HORVU1Hr1G001670	0.513561483	0.317394401
HORVU1Hr1G001680	0	0
HORVU1Hr1G001690	0	0
HORVU1Hr1G001700	0	0
HORVU1Hr1G001710	2.650195452	0.543816021
HORVU1Hr1G001750	-0.490534045	0.044407706
HORVU1Hr1G001760	0.134265711	0.791133956
HORVU1Hr1G001770	-0.390756664	0.741318596
HORVU1Hr1G001800	0.263301601	0.450056103
HORVU1Hr1G001810	0.01326014	0.9888275
HORVU1Hr1G001850	1.041516848	0.478892093
HORVU1Hr1G001860	0	1
HORVU1Hr1G001890	-0.24350158	0.331565281
HORVU1Hr1G001910	0.166510795	0.385928436
HORVU1Hr1G001920	0.385648433	0.099964165
HORVU1Hr1G001950	-0.715523664	0.13260029
HORVU1Hr1G001960	-0.456274969	0.631643995
HORVU1Hr1G001970	0	0
HORVU1Hr1G001990	0.755141867	0.610950169
HORVU1Hr1G002000	0	0
HORVU1Hr1G002040	0	0
HORVU1Hr1G002060	0	0
HORVU1Hr1G002090	0.998419705	0.802753335
HORVU1Hr1G002100	1.987530813	0.338757181
HORVU1Hr1G002110	0	0
HORVU1Hr1G002150	0.29361366	0.455031724
HORVU1Hr1G002160	1.69534439	0.080178975
HORVU1Hr1G002170	0.02436754	1
HORVU1Hr1G002210	0	0
HORVU1Hr1G002220	0	0
HORVU1Hr1G002240	-0.0348886	0.9433662
HORVU1Hr1G002260	-0.378566102	0.395875373
HORVU1Hr1G002290	0	0
HORVU1Hr1G002300	0.327719674	0.613262629
HORVU1Hr1G002310	-0.340421303	0.315414913
HORVU1Hr1G002320	-0.453416281	0.291079143
HORVU1Hr1G002340	-0.04971072	0.9296121
HORVU1Hr1G002390	0.22130181	0.233535601
HORVU1Hr1G002400	0	0
HORVU1Hr1G002410	0	0
HORVU1Hr1G002420	1.949659588	0.263614839
HORVU1Hr1G002430	2.601947691	0.805259746
HORVU1Hr1G002440	0	0
HORVU1Hr1G002450	0	0
HORVU1Hr1G002460	0.487740587	0.310520489
HORVU1Hr1G002470	0.158590279	0.370223467
HORVU1Hr1G002480	3.486806607	0.402310112
HORVU1Hr1G002500	0.137960059	0.646958199
HORVU1Hr1G002510	-0.136612472	0.50862699
HORVU1Hr1G002540	0	0
HORVU1Hr1G002560	0	0
HORVU1Hr1G002590	0.384924085	0.428679533
HORVU1Hr1G002600	0.388950587	0.409146334
HORVU1Hr1G002620	0	0
HORVU1Hr1G002640	0	0
HORVU1Hr1G002660	0.763734033	0.580605389
HORVU1Hr1G002670	0	0
HORVU1Hr1G002680	0	0
HORVU1Hr1G002690	0	0
HORVU1Hr1G002710	-0.02854958	1
HORVU1Hr1G002730	0	0
HORVU1Hr1G002740	-0.375928099	0.193002442
HORVU1Hr1G002750	0	0
HORVU1Hr1G002760	-0.961331021	0.712616121
HORVU1Hr1G002770	0	0
HORVU1Hr1G002790	0	0
HORVU1Hr1G002810	0	0
HORVU1Hr1G002820	0.412402968	0.799953037
HORVU1Hr1G002830	-0.540664187	0.127082979
HORVU1Hr1G002840	-0.246490226	0.177865641
HORVU1Hr1G002850	-0.713088804	0.157696047
HORVU1Hr1G002860	-0.09050106	0.9825587
HORVU1Hr1G002890	2.316134506	0.006835127
HORVU1Hr1G002900	0	0
HORVU1Hr1G002910	0	0
HORVU1Hr1G002920	-0.393544683	0.683949461
HORVU1Hr1G002930	-0.693815475	0.698669464
HORVU1Hr1G002950	0	0
HORVU1Hr1G002960	0.124508425	0.766944232
HORVU1Hr1G002970	-0.31871548	0.39515076
HORVU1Hr1G002990	0	0
HORVU1Hr1G003010	-0.265168355	0.776263965
HORVU1Hr1G003020	-0.424063413	0.60946355
HORVU1Hr1G003030	-0.432281516	0.661098141
HORVU1Hr1G003040	0	0
HORVU1Hr1G003050	-0.522662787	0.419180861
HORVU1Hr1G003060	0.647982194	0.428429382
HORVU1Hr1G003070	0.1304216	0.9589317
HORVU1Hr1G003080	-0.416707658	0.466358133
HORVU1Hr1G003100	0	0
HORVU1Hr1G003130	-0.18348511	0.701799235
HORVU1Hr1G003140	0	0
HORVU1Hr1G003150	-0.01348796	0.9911471
HORVU1Hr1G003160	0.487995854	0.150258806
HORVU1Hr1G003170	0.001221127	1
HORVU1Hr1G003200	0	0
HORVU1Hr1G003210	0	0
HORVU1Hr1G003230	0.786012213	0.646231372
HORVU1Hr1G003250	0	0
HORVU1Hr1G003260	0.221174681	0.825698896
HORVU1Hr1G003270	-0.055836272	0.855543151
HORVU1Hr1G003280	-0.139282774	0.81128984
HORVU1Hr1G003290	0	0
HORVU1Hr1G003300	-0.017539	0.9701005
HORVU1Hr1G003320	0.970827296	0.076507659
HORVU1Hr1G003330	0	0
HORVU1Hr1G003340	0.01499594	0.9977325
HORVU1Hr1G003360	0	0
HORVU1Hr1G003370	-0.279529	0.9390815
HORVU1Hr1G003430	0	0
HORVU1Hr1G003460	-0.115741995	0.675893508
HORVU1Hr1G003490	0	0
HORVU1Hr1G003510	-0.60401298	0.39220788
HORVU1Hr1G003520	-0.616998138	0.3957528
HORVU1Hr1G003530	-0.248558479	0.283926958
HORVU1Hr1G003540	-0.327647492	0.421410658
HORVU1Hr1G003560	0	0
HORVU1Hr1G003580	0	0
HORVU1Hr1G003590	-0.186043849	0.644189062
HORVU1Hr1G003620	-0.72314067	0.450135663
HORVU1Hr1G003630	0.1489984	0.8910717
HORVU1Hr1G003650	0	0
HORVU1Hr1G003700	0.304663972	0.581967356
HORVU1Hr1G003710	0.646712111	0.601887745
HORVU1Hr1G003720	-0.484157108	0.605440594
HORVU1Hr1G003740	-0.160758144	0.704988476
HORVU1Hr1G003750	0.15788559	0.567774817
HORVU1Hr1G003780	0	0
HORVU1Hr1G003810	1.309154195	0.233961918
HORVU1Hr1G003840	-0.697678242	0.631001338
HORVU1Hr1G003850	0	0
HORVU1Hr1G003870	0.05002732	0.9864857
HORVU1Hr1G003890	0.518887837	0.361491481
HORVU1Hr1G003910	-0.42781405	0.520132856
HORVU1Hr1G003940	-0.197185654	0.550392656
HORVU1Hr1G003960	-0.287038156	0.127958152
HORVU1Hr1G003990	-0.251874037	0.712078384
HORVU1Hr1G004000	0	0
HORVU1Hr1G004020	0.03483805	0.9959716
HORVU1Hr1G004030	0.001815892	1
HORVU1Hr1G004040	0.01436888	0.9840943
HORVU1Hr1G004050	0.145249316	0.703387821
HORVU1Hr1G004060	-0.08132281	0.9380307
HORVU1Hr1G004080	0.106666027	0.81965717
HORVU1Hr1G004120	1.107861757	0.510547524
HORVU1Hr1G004130	0	0
HORVU1Hr1G004140	0.629666435	0.479557749
HORVU1Hr1G004150	0.992922111	0.185022951
HORVU1Hr1G004200	0.190487109	0.652317574
HORVU1Hr1G004230	0.56396685	0.059231192
HORVU1Hr1G004290	0	0
HORVU1Hr1G004330	-0.188073184	0.657837967
HORVU1Hr1G004400	-0.318628627	0.409067475
HORVU1Hr1G004410	0	0
HORVU1Hr1G004430	0.197742734	0.406337156
HORVU1Hr1G004440	-0.082978391	0.860418528
HORVU1Hr1G004480	0.141511402	0.548370892
HORVU1Hr1G004490	0.04395063	0.8942286
HORVU1Hr1G004510	-0.140997443	0.681853219
HORVU1Hr1G004520	-0.706749035	0.153442522
HORVU1Hr1G004530	-0.2078011	0.8955826
HORVU1Hr1G004560	0.2676044	0.9377912
HORVU1Hr1G004580	1.553225085	0.070359886
HORVU1Hr1G004590	-0.421527878	0.024717733
HORVU1Hr1G004610	-0.358042148	0.191856636
HORVU1Hr1G004650	-0.456659378	0.491788143
HORVU1Hr1G004660	0	0
HORVU1Hr1G004670	1.687689418	0.047023769
HORVU1Hr1G004690	-0.530127431	0.003462844
HORVU1Hr1G004700	-0.530127431	0.003462844
HORVU1Hr1G004720	-0.376233145	0.62691597
HORVU1Hr1G004750	-0.353855096	0.631916646
HORVU1Hr1G004790	1.008994448	0.009465359
HORVU1Hr1G004800	0	0
HORVU1Hr1G004820	0	0
HORVU1Hr1G004830	0	0
HORVU1Hr1G004840	0	0
HORVU1Hr1G004860	0	0
HORVU1Hr1G004870	0	0
HORVU1Hr1G004880	0	0
HORVU1Hr1G004890	0.558639335	0.683219115
HORVU1Hr1G004910	-0.376377274	0.306427149
HORVU1Hr1G004920	-1.348280454	0.138648638
HORVU1Hr1G004930	0	0
HORVU1Hr1G004960	0.072560995	0.740276416
HORVU1Hr1G004970	-0.220277537	0.513350987
HORVU1Hr1G004980	0.149608227	0.815204295
HORVU1Hr1G005020	0	0
HORVU1Hr1G005030	0.2026267	0.9092646
HORVU1Hr1G005070	0	0
HORVU1Hr1G005090	0.09056382	0.9533599
HORVU1Hr1G005100	-0.546165769	0.442083529
HORVU1Hr1G005110	-0.54615302	0.442083529
HORVU1Hr1G005120	-0.248059792	0.581809538
HORVU1Hr1G005130	0	0
HORVU1Hr1G005140	0.336229226	0.832029473
HORVU1Hr1G005150	0.3181069	0.899746
HORVU1Hr1G005170	0.05056916	0.9806127
HORVU1Hr1G005180	-0.60419569	0.147426755
HORVU1Hr1G005200	-0.896874854	0.517920018
HORVU1Hr1G005230	0	0
HORVU1Hr1G005260	-0.635416911	0.00981858
HORVU1Hr1G005270	0	0
HORVU1Hr1G005280	-0.189995512	0.705859432
HORVU1Hr1G005290	1.101400399	0.175387138
HORVU1Hr1G005350	0.445564756	0.547560192
HORVU1Hr1G005360	0	0
HORVU1Hr1G005370	-0.06945771	0.9104578
HORVU1Hr1G005390	-0.001990244	1
HORVU1Hr1G005410	0	0
HORVU1Hr1G005420	0	0
HORVU1Hr1G005430	0	1
HORVU1Hr1G005450	0.03039058	0.9631126
HORVU1Hr1G005460	0.376818067	0.859674162
HORVU1Hr1G005470	-0.103530592	0.824908598
HORVU1Hr1G005500	-0.126311921	0.796454942
HORVU1Hr1G005510	2.516823284	0.160106972
HORVU1Hr1G005520	0.751195105	0.494342972
HORVU1Hr1G005530	0	0
HORVU1Hr1G005550	0	0
HORVU1Hr1G005600	-0.371004652	0.156861663
HORVU1Hr1G005630	0	0
HORVU1Hr1G005680	0.25250143	0.442732811
HORVU1Hr1G005690	0.94905084	0.729585217
HORVU1Hr1G005700	3.958496602	0.321489029
HORVU1Hr1G005710	-0.543993867	0.052396229
HORVU1Hr1G005720	-0.570434286	0.234587261
HORVU1Hr1G005730	-0.436181394	0.674493283
HORVU1Hr1G005750	3.528681708	0.560847591
HORVU1Hr1G005760	1.250001557	0.5756288
HORVU1Hr1G005790	0.066116706	0.828665271
HORVU1Hr1G005800	0.366042079	0.604910965
HORVU1Hr1G005830	0	0
HORVU1Hr1G005870	-0.436281123	0.735582342
HORVU1Hr1G005910	0	0
HORVU1Hr1G005920	-0.522857621	0.524876558
HORVU1Hr1G005980	0.104156994	0.741450063
HORVU1Hr1G005990	0	0
HORVU1Hr1G006020	-0.362542011	0.407199835
HORVU1Hr1G006130	0	0
HORVU1Hr1G006230	-0.936037736	0.643826278
HORVU1Hr1G006240	0	0
HORVU1Hr1G006290	1.263900141	0.408868692
HORVU1Hr1G006350	0	0
HORVU1Hr1G006590	0	0
HORVU1Hr1G006750	-0.239990579	0.874700976
HORVU1Hr1G006770	0.03961676	0.9128423
HORVU1Hr1G006780	0	0
HORVU1Hr1G006850	0	0
HORVU1Hr1G006860	-0.0204805	0.9608831
HORVU1Hr1G006880	0.173289822	0.692847339
HORVU1Hr1G006890	0.078443095	0.840201732
HORVU1Hr1G006910	-0.39394696	0.52411139
HORVU1Hr1G006920	0	0
HORVU1Hr1G006930	0.190546126	0.818746694
HORVU1Hr1G006940	-0.384937953	0.252791535
HORVU1Hr1G006950	-0.116801478	0.663240562
HORVU1Hr1G006970	0	0
HORVU1Hr1G006980	0	0
HORVU1Hr1G007010	0.085297667	0.827317086
HORVU1Hr1G007040	0	0
HORVU1Hr1G007100	0	0
HORVU1Hr1G007150	0	0
HORVU1Hr1G007290	-0.821090923	0.72868292
HORVU1Hr1G007300	0.775202188	0.641449838
HORVU1Hr1G007310	0.297454592	0.259641577
HORVU1Hr1G007320	0	0
HORVU1Hr1G007360	0.879884953	0.676524323
HORVU1Hr1G007400	0	0
HORVU1Hr1G007420	0	0
HORVU1Hr1G007440	0	0
HORVU1Hr1G007460	0	0
HORVU1Hr1G007480	2.636016523	0.441953936
HORVU1Hr1G007530	-0.536688851	0.700499057
HORVU1Hr1G007540	0	0
HORVU1Hr1G007580	-0.041040228	0.850600076
HORVU1Hr1G007600	0.158199821	0.323233605
HORVU1Hr1G007630	-0.111586535	0.847552002
HORVU1Hr1G007640	-0.221003072	0.425192788
HORVU1Hr1G007660	7.124335137	0.152387639
HORVU1Hr1G007720	-2.914699545	0.417367014
HORVU1Hr1G007730	0.09487971	0.790911873
HORVU1Hr1G007790	1.840717104	0.721836927
HORVU1Hr1G007800	0	0
HORVU1Hr1G007810	-0.05314787	0.9592283
HORVU1Hr1G007830	2.242523522	0.47030637
HORVU1Hr1G007840	-2.098815709	0.577360289
HORVU1Hr1G007850	0	0
HORVU1Hr1G007860	0	0
HORVU1Hr1G007870	-0.1880439	0.9204466
HORVU1Hr1G007880	-0.239678884	0.857967713
HORVU1Hr1G007890	-0.1880439	0.9204466
HORVU1Hr1G007900	0	0
HORVU1Hr1G007910	0	0
HORVU1Hr1G007930	0.002535595	1
HORVU1Hr1G007950	0	0
HORVU1Hr1G008110	0	0
HORVU1Hr1G008120	-0.223940186	0.567774817
HORVU1Hr1G008130	-0.233426574	0.595497068
HORVU1Hr1G008140	0	0
HORVU1Hr1G008150	0	0
HORVU1Hr1G008160	0.311551896	0.497099843
HORVU1Hr1G008170	-0.2571341	0.9048205
HORVU1Hr1G008230	-0.02114557	0.9509629
HORVU1Hr1G008250	0.073952975	0.744284646
HORVU1Hr1G008270	0	0
HORVU1Hr1G008290	0	0
HORVU1Hr1G008300	0.966827938	0.460399283
HORVU1Hr1G008330	0.132924664	0.386592899
HORVU1Hr1G008340	0	0
HORVU1Hr1G008350	0.04775752	0.8971606
HORVU1Hr1G008360	2.891927224	9.60625E-06
HORVU1Hr1G008370	0.978979507	0.621294341
HORVU1Hr1G008380	0	0
HORVU1Hr1G008420	0	0
HORVU1Hr1G008430	0.50072713	0.626379058
HORVU1Hr1G008440	-0.340723071	0.692396207
HORVU1Hr1G008480	0	0
HORVU1Hr1G008490	1.206143115	0.290482648
HORVU1Hr1G008500	0	0
HORVU1Hr1G008510	-2.53759629	0.280917037
HORVU1Hr1G008520	0	0
HORVU1Hr1G008530	0.083852793	0.759922395
HORVU1Hr1G008540	1.645061449	0.019785357
HORVU1Hr1G008560	-0.04794401	0.9296121
HORVU1Hr1G008580	0.320048192	0.576213855
HORVU1Hr1G008620	-0.048925476	0.83515924
HORVU1Hr1G008650	0.999977104	0.360879023
HORVU1Hr1G008670	0	0
HORVU1Hr1G008690	-0.08613839	0.921099
HORVU1Hr1G008810	0.421503031	0.394672029
HORVU1Hr1G008830	-0.622982175	0.374774326
HORVU1Hr1G008840	-0.622982175	0.374774326
HORVU1Hr1G008900	0.480225323	0.518934647
HORVU1Hr1G008930	0	0
HORVU1Hr1G008940	0.2202689	0.9232915
HORVU1Hr1G008970	0	0
HORVU1Hr1G009000	0	0
HORVU1Hr1G009010	0	0
HORVU1Hr1G009030	0.329241793	0.050463949
HORVU1Hr1G009040	0	0
HORVU1Hr1G009050	0.1274156	0.8993928
HORVU1Hr1G009060	0	1
HORVU1Hr1G009070	0	0
HORVU1Hr1G009080	0	0
HORVU1Hr1G009090	0.384281863	0.762483799
HORVU1Hr1G009100	-0.208087895	0.340957475
HORVU1Hr1G009110	1.095239445	0.313142447
HORVU1Hr1G009140	1.71601372	0.13017524
HORVU1Hr1G009160	0.474151782	0.760877319
HORVU1Hr1G009170	0.192614104	0.840947406
HORVU1Hr1G009180	1.388557703	0.073214954
HORVU1Hr1G009200	-0.03983102	0.9756417
HORVU1Hr1G009230	0	0
HORVU1Hr1G009250	0.749951676	0.048946889
HORVU1Hr1G009290	0	0
HORVU1Hr1G009300	-0.724327303	0.594159896
HORVU1Hr1G009310	0	0
HORVU1Hr1G009320	0	0
HORVU1Hr1G009330	3.706919278	0.279690448
HORVU1Hr1G009350	-0.332757466	0.833040693
HORVU1Hr1G009360	-0.63201053	0.297900567
HORVU1Hr1G009370	0	0
HORVU1Hr1G009380	-0.712125841	0.645486521
HORVU1Hr1G009390	-0.45826826	0.575266296
HORVU1Hr1G009430	0.02316409	0.9823015
HORVU1Hr1G009460	0.03743759	0.9959716
HORVU1Hr1G009490	4.800392568	5.94357E-05
HORVU1Hr1G009520	0	0
HORVU1Hr1G009530	0	0
HORVU1Hr1G009550	-1.611928571	0.40961877
HORVU1Hr1G009560	-0.22955411	0.889400301
HORVU1Hr1G009570	0	0
HORVU1Hr1G009580	0	0
HORVU1Hr1G009590	-1.325173031	0.484720422
HORVU1Hr1G009600	0	0
HORVU1Hr1G009610	0	0
HORVU1Hr1G009630	0	0
HORVU1Hr1G009640	2.215568946	0.123666805
HORVU1Hr1G009720	0	0
HORVU1Hr1G009800	4.727287119	0.000141169
HORVU1Hr1G009870	0	0
HORVU1Hr1G009880	0	1
HORVU1Hr1G009900	-0.250129272	0.279532617
HORVU1Hr1G009910	0	0
HORVU1Hr1G009920	-0.281210618	0.631533521
HORVU1Hr1G009940	0	0
HORVU1Hr1G009950	-0.078280028	0.596416219
HORVU1Hr1G009970	-3.837642699	0.513646862
HORVU1Hr1G009980	-0.041444	0.9347777
HORVU1Hr1G010010	-0.254499301	0.520015258
HORVU1Hr1G010020	-0.300175631	0.369350113
HORVU1Hr1G010110	-0.04845982	0.9623503
HORVU1Hr1G010120	2.139697001	0.273285163
HORVU1Hr1G010130	-0.262951043	0.294331876
HORVU1Hr1G010140	0	0
HORVU1Hr1G010190	-0.204474823	0.827755083
HORVU1Hr1G010210	-0.421595728	0.454063543
HORVU1Hr1G010220	-0.163540459	0.760782511
HORVU1Hr1G010230	-0.702954343	0.63649459
HORVU1Hr1G010250	1.069289622	0.339540142
HORVU1Hr1G010280	-0.545922521	0.690933038
HORVU1Hr1G010300	0	0
HORVU1Hr1G010350	0	0
HORVU1Hr1G010360	0	0
HORVU1Hr1G010380	-0.04642872	0.9278519
HORVU1Hr1G010390	-1.246850806	0.088440988
HORVU1Hr1G010400	-0.40068197	0.742798295
HORVU1Hr1G010500	0.808495588	0.517563547
HORVU1Hr1G010510	-0.09762987	0.809784675
HORVU1Hr1G010520	1.53670613	0.313986879
HORVU1Hr1G010530	0.99827222	0.622729901
HORVU1Hr1G010560	-1.044855222	0.508547784
HORVU1Hr1G010580	0	0
HORVU1Hr1G010600	0	0
HORVU1Hr1G010640	0	0
HORVU1Hr1G010660	-0.361766182	0.829561022
HORVU1Hr1G010670	-0.556908787	0.327749278
HORVU1Hr1G010710	0	0
HORVU1Hr1G010720	0	1
HORVU1Hr1G010730	0	0
HORVU1Hr1G010740	0	0
HORVU1Hr1G010780	-0.084456654	0.862052991
HORVU1Hr1G010790	-0.1291503	0.9844905
HORVU1Hr1G010800	0.02439103	0.9453646
HORVU1Hr1G010810	-0.13990022	0.626463561
HORVU1Hr1G010820	-0.090903328	0.735582342
HORVU1Hr1G010830	0	0
HORVU1Hr1G010840	1.806347881	0.619591987
HORVU1Hr1G010890	-0.464859939	0.086923729
HORVU1Hr1G010910	-0.552284004	0.722628591
HORVU1Hr1G010920	0	0
HORVU1Hr1G010930	0.005165504	0.9926685
HORVU1Hr1G010940	-0.087662287	0.648572793
HORVU1Hr1G010960	0.362551191	0.533282561
HORVU1Hr1G010970	-0.335865422	0.481954987
HORVU1Hr1G010980	-0.364468716	0.85935683
HORVU1Hr1G010990	0.03120429	0.9867043
HORVU1Hr1G011020	-0.281082758	0.621942642
HORVU1Hr1G011030	0.08512466	0.851248702
HORVU1Hr1G011060	0	0
HORVU1Hr1G011080	-0.05403783	0.9845456
HORVU1Hr1G011100	-0.453403235	0.770593294
HORVU1Hr1G011110	0	0
HORVU1Hr1G011120	0	0
HORVU1Hr1G011150	0.01536068	0.9913942
HORVU1Hr1G011160	-0.247464973	0.529311368
HORVU1Hr1G011180	0	0
HORVU1Hr1G011190	0	0
HORVU1Hr1G011200	0	0
HORVU1Hr1G011210	-0.800198281	0.639440013
HORVU1Hr1G011220	0	0
HORVU1Hr1G011240	0.307549584	0.772908314
HORVU1Hr1G011250	-0.275277302	0.446834445
HORVU1Hr1G011260	-0.725581572	0.557011523
HORVU1Hr1G011290	0.476955478	0.694117283
HORVU1Hr1G011300	-0.244571698	0.433640617
HORVU1Hr1G011350	-0.802300449	0.347862067
HORVU1Hr1G011360	0	0
HORVU1Hr1G011370	-0.086715914	0.745089198
HORVU1Hr1G011380	-1.329291405	0.013153876
HORVU1Hr1G011390	-0.6721721	0.058001877
HORVU1Hr1G011400	-0.588363995	0.004986069
HORVU1Hr1G011420	-0.330678745	0.53932312
HORVU1Hr1G011430	0.584904817	0.007349864
HORVU1Hr1G011440	0	0
HORVU1Hr1G011450	-0.232461848	0.865715733
HORVU1Hr1G011480	-2.087755022	0.767663421
HORVU1Hr1G011490	0	0
HORVU1Hr1G011500	0.507268939	0.408180584
HORVU1Hr1G011520	-0.922948523	2.69607E-05
HORVU1Hr1G011530	-0.92376536	2.69607E-05
HORVU1Hr1G011540	0.531544388	0.244923206
HORVU1Hr1G011550	0.774508337	0.661270623
HORVU1Hr1G011570	0.774508337	0.661270623
HORVU1Hr1G011610	0.443998482	0.825958575
HORVU1Hr1G011630	0	0
HORVU1Hr1G011650	0.08659685	0.9906094
HORVU1Hr1G011660	0.355961001	0.81168944
HORVU1Hr1G011720	-0.227090445	0.513646862
HORVU1Hr1G011730	1.120860336	0.041152864
HORVU1Hr1G011740	0	0
HORVU1Hr1G011780	-0.02849857	0.9838701
HORVU1Hr1G011800	1.160140516	0.188159723
HORVU1Hr1G011820	0	0
HORVU1Hr1G011830	0	0
HORVU1Hr1G011840	-0.007380153	1
HORVU1Hr1G011860	0	0
HORVU1Hr1G011890	-0.154758259	0.55528702
HORVU1Hr1G011900	-0.155917872	0.543988614
HORVU1Hr1G011920	0	1
HORVU1Hr1G011930	-0.01639845	1
HORVU1Hr1G011950	-0.683195988	0.681667203
HORVU1Hr1G011960	-1.201920386	0.651886956
HORVU1Hr1G011980	-0.09688217	0.9745899
HORVU1Hr1G011990	1.39617342	0.057727267
HORVU1Hr1G012060	0	0
HORVU1Hr1G012080	0.825444259	0.536018746
HORVU1Hr1G012090	0.891231759	0.43172978
HORVU1Hr1G012110	-0.53143604	0.185022951
HORVU1Hr1G012130	0.966088782	0.411227483
HORVU1Hr1G012140	1.114118009	0.14840696
HORVU1Hr1G012150	-0.531939686	0.187491829
HORVU1Hr1G012170	0.722143682	0.694733087
HORVU1Hr1G012180	0.205938727	0.561359286
HORVU1Hr1G012190	0.163290686	0.714508516
HORVU1Hr1G012210	1.845430219	0.76338273
HORVU1Hr1G012220	1.149377504	0.270004916
HORVU1Hr1G012240	-0.658010561	0.111802445
HORVU1Hr1G012250	0	0
HORVU1Hr1G012270	-0.319316238	0.542997579
HORVU1Hr1G012290	-0.1319596	0.9273535
HORVU1Hr1G012300	0.2407773	0.9088584
HORVU1Hr1G012310	2.324482744	0.37760564
HORVU1Hr1G012320	0	0
HORVU1Hr1G012330	0	0
HORVU1Hr1G012340	0	0
HORVU1Hr1G012350	0	0
HORVU1Hr1G012360	0	0
HORVU1Hr1G012380	0	0
HORVU1Hr1G012420	0.355084175	0.063248452
HORVU1Hr1G012440	-0.307875793	0.399411449
HORVU1Hr1G012460	0.21693494	0.785554591
HORVU1Hr1G012470	0.05254755	0.9275109
HORVU1Hr1G012490	1.310473849	0.492039816
HORVU1Hr1G012520	0.915868871	0.515344847
HORVU1Hr1G012600	0	0
HORVU1Hr1G012610	0	0
HORVU1Hr1G012660	3.53841067	0.424905196
HORVU1Hr1G012670	0	0
HORVU1Hr1G012680	0.272257779	0.481818572
HORVU1Hr1G012690	0.179422346	0.366549359
HORVU1Hr1G012700	0	0
HORVU1Hr1G012710	0.608622381	0.481161133
HORVU1Hr1G012720	2.497679746	0.126161467
HORVU1Hr1G012730	-0.091295954	0.841011464
HORVU1Hr1G012740	-0.977223132	0.432912805
HORVU1Hr1G012760	0	0
HORVU1Hr1G012770	-2.212098857	0.398794921
HORVU1Hr1G012790	-2.640561787	0.278143348
HORVU1Hr1G012800	-2.47969862	0.362088697
HORVU1Hr1G012810	0	0
HORVU1Hr1G012840	0	0
HORVU1Hr1G012850	-1.830627766	0.661952969
HORVU1Hr1G012870	-3.247651963	0.197362757
HORVU1Hr1G012880	-3.250595206	0.507052989
HORVU1Hr1G012890	-4.573008522	0.579357707
HORVU1Hr1G012910	-3.988494021	0.248535311
HORVU1Hr1G012920	0	0
HORVU1Hr1G012930	-2.237605809	0.387914973
HORVU1Hr1G012940	-2.234058059	0.388655877
HORVU1Hr1G012950	-1.896441662	0.478602368
HORVU1Hr1G012960	-2.568762763	0.329489527
HORVU1Hr1G013020	-2.683401812	0.317212074
HORVU1Hr1G013040	0.153547821	0.649909548
HORVU1Hr1G013140	-0.124133	0.9728532
HORVU1Hr1G013160	0.05295599	0.9279129
HORVU1Hr1G013180	0	0
HORVU1Hr1G013190	-0.108049772	0.805571877
HORVU1Hr1G013210	-0.125346934	0.742041677
HORVU1Hr1G013240	0	0
HORVU1Hr1G013270	0.2805071	0.9661528
HORVU1Hr1G013360	0.01748248	0.9829471
HORVU1Hr1G013420	0	0
HORVU1Hr1G013430	1.039733325	0.46922665
HORVU1Hr1G013440	0	1
HORVU1Hr1G013450	0.108939182	0.753418129
HORVU1Hr1G013470	-0.743844438	0.501592468
HORVU1Hr1G013480	1.310555102	0.227507511
HORVU1Hr1G013490	-0.116816408	0.710149806
HORVU1Hr1G013500	0	0
HORVU1Hr1G013520	0	0
HORVU1Hr1G013540	0.457710027	0.829013172
HORVU1Hr1G013580	-0.338742605	0.248314259
HORVU1Hr1G013600	0.076552206	0.812754553
HORVU1Hr1G013620	0	0
HORVU1Hr1G013660	-0.153667231	0.851840141
HORVU1Hr1G013670	0	0
HORVU1Hr1G013680	0.609868238	0.693693976
HORVU1Hr1G013690	0.606869871	0.696046497
HORVU1Hr1G013700	-0.04497588	0.9540928
HORVU1Hr1G013720	0	0
HORVU1Hr1G013730	0.201998795	0.302965195
HORVU1Hr1G013740	-1.105418341	1.45062E-05
HORVU1Hr1G013750	0.01377413	0.9872211
HORVU1Hr1G013780	-0.220141809	0.396990656
HORVU1Hr1G013810	-0.281520688	0.57138152
HORVU1Hr1G013820	0.752440534	0.002910279
HORVU1Hr1G013840	0.804393092	0.003571582
HORVU1Hr1G013870	0.817688861	0.159382399
HORVU1Hr1G013880	0.01311809	0.9861333
HORVU1Hr1G013900	0.750139242	0.002965045
HORVU1Hr1G013950	0.203786067	0.861346742
HORVU1Hr1G013960	0	0
HORVU1Hr1G013970	0.709229682	0.004654996
HORVU1Hr1G013980	0	0
HORVU1Hr1G013990	0.598033579	0.559096634
HORVU1Hr1G014000	0	0
HORVU1Hr1G014010	-0.13331018	0.747485364
HORVU1Hr1G014020	0	0
HORVU1Hr1G014030	-0.514547639	0.335986584
HORVU1Hr1G014040	-0.404140989	0.588230501
HORVU1Hr1G014050	-1.75764569	0.093586652
HORVU1Hr1G014060	-0.480730154	0.384727326
HORVU1Hr1G014070	-0.302132615	0.320511606
HORVU1Hr1G014080	-0.23960636	0.408868692
HORVU1Hr1G014120	-0.075190378	0.871230981
HORVU1Hr1G014140	0.329598912	0.881736403
HORVU1Hr1G014150	-0.859042897	0.712078384
HORVU1Hr1G014200	0	0
HORVU1Hr1G014230	-0.0529973	0.9982762
HORVU1Hr1G014270	0	0
HORVU1Hr1G014280	0	0
HORVU1Hr1G014370	0.511828675	0.200307977
HORVU1Hr1G014410	1.849919397	0.127404228
HORVU1Hr1G014560	0.429794092	0.548889717
HORVU1Hr1G014570	0.301888474	0.63990901
HORVU1Hr1G014580	0.0322467	0.9653228
HORVU1Hr1G014590	-0.875453116	0.622871384
HORVU1Hr1G014610	0.148015964	0.357338715
HORVU1Hr1G014630	0	0
HORVU1Hr1G014640	0	0
HORVU1Hr1G014690	0	0
HORVU1Hr1G014700	0	0
HORVU1Hr1G014710	0.188676217	0.544422821
HORVU1Hr1G014730	-0.093782355	0.85240041
HORVU1Hr1G014800	0.04689791	0.8947962
HORVU1Hr1G014880	0	0
HORVU1Hr1G014910	0.470091171	0.813836755
HORVU1Hr1G014950	0.479031232	0.393266006
HORVU1Hr1G014990	0	0
HORVU1Hr1G015000	-0.803518318	0.039084278
HORVU1Hr1G015040	-0.155874388	0.553742222
HORVU1Hr1G015050	0.672066333	0.363472256
HORVU1Hr1G015060	-0.23058184	0.525143839
HORVU1Hr1G015090	2.001793602	0.09924072
HORVU1Hr1G015130	-0.310788595	0.581967356
HORVU1Hr1G015140	0	0
HORVU1Hr1G015180	-0.219556718	0.886685511
HORVU1Hr1G015190	0	0
HORVU1Hr1G015210	0.895067809	0.288645306
HORVU1Hr1G015240	-0.867420768	0.183956667
HORVU1Hr1G015260	0.119736822	0.777650463
HORVU1Hr1G015270	-0.331027545	0.292254491
HORVU1Hr1G015300	0	0
HORVU1Hr1G015310	0.070513947	0.858550552
HORVU1Hr1G015350	0	0
HORVU1Hr1G015420	0	0
HORVU1Hr1G015430	0	0
HORVU1Hr1G015490	0.087976877	0.722987993
HORVU1Hr1G015500	-0.182836033	0.409869491
HORVU1Hr1G015540	0.304793912	0.880275616
HORVU1Hr1G015550	0.226218354	0.466358133
HORVU1Hr1G015560	0.204815738	0.415480601
HORVU1Hr1G015580	0	0
HORVU1Hr1G015590	0.133393933	0.507419947
HORVU1Hr1G015610	0	0
HORVU1Hr1G015620	-0.07314979	0.9014385
HORVU1Hr1G015660	-0.008645303	0.9901603
HORVU1Hr1G015670	-0.01552289	0.9919433
HORVU1Hr1G015690	0.1145099	0.9633768
HORVU1Hr1G015710	0	0
HORVU1Hr1G015720	-0.092893832	0.819531189
HORVU1Hr1G015750	0	0
HORVU1Hr1G015770	0.35841201	0.468125531
HORVU1Hr1G015810	-0.06416044	0.8934657
HORVU1Hr1G015820	0.329952949	0.218973575
HORVU1Hr1G015840	0	0
HORVU1Hr1G015850	0	0
HORVU1Hr1G015870	0	0
HORVU1Hr1G015890	0	0
HORVU1Hr1G015910	0.386271187	0.87289021
HORVU1Hr1G015920	0	0
HORVU1Hr1G015940	-0.24545035	0.356706303
HORVU1Hr1G015970	0	0
HORVU1Hr1G015980	0	0
HORVU1Hr1G016000	0	0
HORVU1Hr1G016030	0	0
HORVU1Hr1G016050	0.504688577	0.20546635
HORVU1Hr1G016060	0.495282392	0.214523403
HORVU1Hr1G016080	-1.704618652	0.024567347
HORVU1Hr1G016110	-0.072519117	0.814351895
HORVU1Hr1G016120	0.1598148	0.9119177
HORVU1Hr1G016130	0.230336802	0.097432205
HORVU1Hr1G016140	-0.106806657	0.846975518
HORVU1Hr1G016170	-0.068938278	0.861895003
HORVU1Hr1G016180	0.007567523	1
HORVU1Hr1G016190	0.154336994	0.783623642
HORVU1Hr1G016200	0.073380144	0.851952722
HORVU1Hr1G016240	-0.430800776	0.164546803
HORVU1Hr1G016270	0	0
HORVU1Hr1G016280	-0.198502131	0.650574155
HORVU1Hr1G016320	-0.367811683	0.358799522
HORVU1Hr1G016360	0.04484868	0.9088584
HORVU1Hr1G016370	0.201565622	0.371193043
HORVU1Hr1G016400	0	0
HORVU1Hr1G016420	0	0
HORVU1Hr1G016430	0.107705537	0.762916997
HORVU1Hr1G016470	0.735026083	0.587492199
HORVU1Hr1G016480	-0.04459733	0.8930927
HORVU1Hr1G016490	0.052084976	0.86652798
HORVU1Hr1G016500	0	0
HORVU1Hr1G016540	-0.283518712	0.581809538
HORVU1Hr1G016590	0.360029877	0.861757305
HORVU1Hr1G016600	0.114202507	0.888157114
HORVU1Hr1G016610	0	0
HORVU1Hr1G016630	0.172859053	0.363282485
HORVU1Hr1G016640	0.088366944	0.759541073
HORVU1Hr1G016660	0.532290172	0.164546803
HORVU1Hr1G016700	0.905068582	0.560809894
HORVU1Hr1G016710	-0.269143896	0.738003842
HORVU1Hr1G016720	0	0
HORVU1Hr1G016730	0	0
HORVU1Hr1G016760	0	0
HORVU1Hr1G016770	-0.430852636	0.784405142
HORVU1Hr1G016790	0.004980398	0.998338
HORVU1Hr1G016800	0	0
HORVU1Hr1G016820	0	0
HORVU1Hr1G016840	0.496331004	0.834948865
HORVU1Hr1G016870	0	0
HORVU1Hr1G016930	0	0
HORVU1Hr1G016960	0	0
HORVU1Hr1G016980	0.597321636	0.081007581
HORVU1Hr1G017020	-0.551534744	0.540227908
HORVU1Hr1G017050	0.113170761	0.710233241
HORVU1Hr1G017070	0	0
HORVU1Hr1G017080	0	0
HORVU1Hr1G017100	-0.778309669	0.373178712
HORVU1Hr1G017120	0.270913546	0.386592899
HORVU1Hr1G017170	-0.05197425	0.9806197
HORVU1Hr1G017190	0	0
HORVU1Hr1G017210	0.165130208	0.545560598
HORVU1Hr1G017220	-0.143881173	0.570164263
HORVU1Hr1G017230	-0.271123289	0.454926863
HORVU1Hr1G017240	0.211930177	0.574113807
HORVU1Hr1G017260	0.161587458	0.812754553
HORVU1Hr1G017270	0.120481305	0.871920996
HORVU1Hr1G017290	-0.4403096	0.8905766
HORVU1Hr1G017320	0.58025511	0.288645306
HORVU1Hr1G017330	0	0
HORVU1Hr1G017370	0.645882208	0.275046082
HORVU1Hr1G017380	0.322045965	0.238912554
HORVU1Hr1G017410	-0.128646786	0.837083075
HORVU1Hr1G017430	0	0
HORVU1Hr1G017440	0.457706675	0.727055358
HORVU1Hr1G017460	-0.295019903	0.285239107
HORVU1Hr1G017470	0.365571621	0.720058728
HORVU1Hr1G017480	0.076694933	0.778248755
HORVU1Hr1G017490	0.486347864	0.243064498
HORVU1Hr1G017500	0.548716074	0.214520139
HORVU1Hr1G017510	0	0
HORVU1Hr1G017520	0	0
HORVU1Hr1G017530	0.248739378	0.723338789
HORVU1Hr1G017550	0.1511875	0.909378
HORVU1Hr1G017570	0.326281356	0.117310609
HORVU1Hr1G017580	0.684726959	0.02467646
HORVU1Hr1G017660	0.44979166	0.760703385
HORVU1Hr1G017670	0.08298838	0.9838701
HORVU1Hr1G017700	0.450750263	0.204832058
HORVU1Hr1G017710	0.140378083	0.56580233
HORVU1Hr1G017720	-0.02479942	0.9580939
HORVU1Hr1G017730	-0.204755454	0.569763763
HORVU1Hr1G017740	-0.261837732	0.524129132
HORVU1Hr1G017750	-0.327368639	0.4220535
HORVU1Hr1G017770	-1.321428208	0.132655197
HORVU1Hr1G017800	-0.1924931	0.8993444
HORVU1Hr1G017830	-0.370054303	0.532468792
HORVU1Hr1G017840	2.682475044	0.459357496
HORVU1Hr1G017850	-0.339234042	0.802338042
HORVU1Hr1G017860	-0.877108888	0.324081409
HORVU1Hr1G017870	-0.512259673	0.442732811
HORVU1Hr1G017900	-0.24321566	0.749515391
HORVU1Hr1G017920	0	0
HORVU1Hr1G017930	0	0
HORVU1Hr1G017970	0.690403327	0.698208019
HORVU1Hr1G018000	0	0
HORVU1Hr1G018010	-1.506057771	0.016771724
HORVU1Hr1G018020	0.746512841	0.25513714
HORVU1Hr1G018030	1.670477193	0.600534076
HORVU1Hr1G018040	0	0
HORVU1Hr1G018050	1.283812638	0.510129278
HORVU1Hr1G018060	0.223358163	0.246301122
HORVU1Hr1G018080	0.137595372	0.628681579
HORVU1Hr1G018090	0	0
HORVU1Hr1G018100	0	0
HORVU1Hr1G018140	0.82038079	0.483639296
HORVU1Hr1G018150	-0.12124871	0.75832316
HORVU1Hr1G018170	0	0
HORVU1Hr1G018180	0	0
HORVU1Hr1G018190	0.06652878	0.9088584
HORVU1Hr1G018200	0	0
HORVU1Hr1G018260	0.195939018	0.405660386
HORVU1Hr1G018290	0	0
HORVU1Hr1G018310	-0.103074377	0.501399712
HORVU1Hr1G018340	-0.270380406	0.666953495
HORVU1Hr1G018350	0.508761099	0.342085697
HORVU1Hr1G018360	0.36523366	0.553998721
HORVU1Hr1G018370	0.735382814	0.138137064
HORVU1Hr1G018380	-0.137917025	0.821876366
HORVU1Hr1G018420	0.2358575	0.8935094
HORVU1Hr1G018430	0	0
HORVU1Hr1G018450	2.63528372	0.4138074
HORVU1Hr1G018480	-0.098234866	0.862040429
HORVU1Hr1G018500	0.277795323	0.312219833
HORVU1Hr1G018530	0	0
HORVU1Hr1G018540	0.16838232	0.47861864
HORVU1Hr1G018590	0	0
HORVU1Hr1G018600	-0.241712823	0.498426209
HORVU1Hr1G018610	-0.263359595	0.510129278
HORVU1Hr1G018680	0	0
HORVU1Hr1G018700	0.04481406	0.9377912
HORVU1Hr1G018710	0.02281701	0.9795683
HORVU1Hr1G018720	0.363939609	0.07519662
HORVU1Hr1G018730	3.125457888	0.550901443
HORVU1Hr1G018740	0.128520352	0.633693832
HORVU1Hr1G018750	-0.06658276	0.8971606
HORVU1Hr1G018770	-0.156033191	0.867265841
HORVU1Hr1G018780	0.263328753	0.296472237
HORVU1Hr1G018790	0.128805563	0.568469951
HORVU1Hr1G018840	-0.844214467	0.574113807
HORVU1Hr1G018850	-0.892424023	0.299144934
HORVU1Hr1G018870	0	0
HORVU1Hr1G018890	-0.596348038	0.696447033
HORVU1Hr1G018930	-0.565712105	0.018157279
HORVU1Hr1G019000	1.307977833	0.035876477
HORVU1Hr1G019140	0	0
HORVU1Hr1G019160	0	0
HORVU1Hr1G019220	0	0
HORVU1Hr1G019290	-0.05271016	0.9378849
HORVU1Hr1G019320	0.143821367	0.564932114
HORVU1Hr1G019330	0.118017892	0.680154248
HORVU1Hr1G019340	0.090657032	0.685180493
HORVU1Hr1G019380	4.467826073	0.259337211
HORVU1Hr1G019390	0.242537473	0.171463309
HORVU1Hr1G019410	2.055859891	0.386109531
HORVU1Hr1G019480	-0.236010247	0.865514885
HORVU1Hr1G019490	-0.968474896	0.528918641
HORVU1Hr1G019500	0.150346149	0.843942122
HORVU1Hr1G019510	0.3040122	0.9156899
HORVU1Hr1G019520	5.707156939	0.218007608
HORVU1Hr1G019530	0.1461553	0.9062846
HORVU1Hr1G019560	0	0
HORVU1Hr1G019570	-0.01060107	0.9861063
HORVU1Hr1G019580	-0.178636838	0.678397757
HORVU1Hr1G019590	-0.01858817	0.9355163
HORVU1Hr1G019600	-0.167141709	0.61958043
HORVU1Hr1G019630	-0.579049282	0.334311938
HORVU1Hr1G019640	0.346239893	0.769648169
HORVU1Hr1G019650	-0.219258105	0.290047718
HORVU1Hr1G019660	-0.201748999	0.502072009
HORVU1Hr1G019670	-0.245930683	0.665108563
HORVU1Hr1G019710	0	0
HORVU1Hr1G019740	4.697240888	0.048911674
HORVU1Hr1G019750	4.77694511	0.034923578
HORVU1Hr1G019770	1.352146348	0.072166549
HORVU1Hr1G019830	0	0
HORVU1Hr1G019870	0.01129415	1
HORVU1Hr1G019900	0.01129415	1
HORVU1Hr1G019930	0.07131933	0.9744932
HORVU1Hr1G019940	0.194268716	0.857556349
HORVU1Hr1G020000	-0.195082404	0.550910671
HORVU1Hr1G020010	-0.879089889	0.139533281
HORVU1Hr1G020020	1.07990465	0.156321083
HORVU1Hr1G020030	0	0
HORVU1Hr1G020040	-0.44515899	0.424216939
HORVU1Hr1G020050	-0.512769458	0.348605183
HORVU1Hr1G020060	-0.446428583	0.422417643
HORVU1Hr1G020070	-0.512769458	0.348605183
HORVU1Hr1G020120	0.260045809	0.331009145
HORVU1Hr1G020140	0.65453972	0.111095464
HORVU1Hr1G020150	0.45781699	0.291426069
HORVU1Hr1G020160	0	0
HORVU1Hr1G020170	-0.04354853	0.9717053
HORVU1Hr1G020190	-0.573649968	0.237288164
HORVU1Hr1G020200	-0.162972056	0.692074101
HORVU1Hr1G020240	-0.858817093	0.041984587
HORVU1Hr1G020270	-0.099332901	0.88797263
HORVU1Hr1G020300	-0.110539057	0.835189741
HORVU1Hr1G020310	0	0
HORVU1Hr1G020330	-0.398292748	0.462687124
HORVU1Hr1G020340	-0.302097286	0.555060683
HORVU1Hr1G020360	-0.03957997	0.931128
HORVU1Hr1G020370	0.07510732	0.9701005
HORVU1Hr1G020380	-0.2507735	0.9556682
HORVU1Hr1G020390	0.160800154	0.300097066
HORVU1Hr1G020400	0.136130584	0.598682179
HORVU1Hr1G020410	1.29841716	0.021528566
HORVU1Hr1G020420	-0.217802715	0.758943372
HORVU1Hr1G020430	1.245823062	0.028709292
HORVU1Hr1G020450	1.228815505	0.001011672
HORVU1Hr1G020460	0	0
HORVU1Hr1G020470	-0.094902623	0.803606277
HORVU1Hr1G020480	-0.490783385	0.064945125
HORVU1Hr1G020490	-0.528587478	0.028325449
HORVU1Hr1G020500	0.03494512	0.9476587
HORVU1Hr1G020520	0	0
HORVU1Hr1G020530	-0.106938326	0.646503881
HORVU1Hr1G020550	3.15685366	0.387914973
HORVU1Hr1G020560	0.474045218	0.774886619
HORVU1Hr1G020570	0.411161117	0.794626796
HORVU1Hr1G020580	0	0
HORVU1Hr1G020590	0.745086927	0.33943087
HORVU1Hr1G020600	0	0
HORVU1Hr1G020620	-0.214258713	0.445330397
HORVU1Hr1G020650	0.159293209	0.739774042
HORVU1Hr1G020660	0.543697819	0.683538415
HORVU1Hr1G020670	0	0
HORVU1Hr1G020690	2.635376706	0.597750997
HORVU1Hr1G020710	-0.552027109	0.743228525
HORVU1Hr1G020720	1.408917789	0.188795068
HORVU1Hr1G020760	0	0
HORVU1Hr1G020790	0	0
HORVU1Hr1G020800	0	0
HORVU1Hr1G021000	-0.02992156	0.9654066
HORVU1Hr1G021040	0	0
HORVU1Hr1G021070	0	0
HORVU1Hr1G021100	0.522648805	0.852794658
HORVU1Hr1G021120	-0.05814101	0.781401961
HORVU1Hr1G021130	0.197605007	0.217948323
HORVU1Hr1G021140	-0.02337065	0.9867043
HORVU1Hr1G021150	0.07157797	0.9628695
HORVU1Hr1G021160	0.374206288	0.378323269
HORVU1Hr1G021170	0.524134535	0.692091501
HORVU1Hr1G021180	-1.060221928	0.775947435
HORVU1Hr1G021190	-0.055961919	0.808597632
HORVU1Hr1G021230	0.04929476	0.8973108
HORVU1Hr1G021250	-0.634532364	0.442732811
HORVU1Hr1G021340	0.366223483	0.633825428
HORVU1Hr1G021390	-0.38223917	0.44111672
HORVU1Hr1G021410	0	0
HORVU1Hr1G021490	-0.26360114	0.82572782
HORVU1Hr1G021530	-0.152984826	0.471566663
HORVU1Hr1G021540	0.204537212	0.330928958
HORVU1Hr1G021550	0.197785592	0.18847774
HORVU1Hr1G021560	-0.3171733	0.236109788
HORVU1Hr1G021590	-0.317038203	0.775030531
HORVU1Hr1G021600	-0.139503082	0.735200268
HORVU1Hr1G021620	-1.114252463	0.059766923
HORVU1Hr1G021630	0	0
HORVU1Hr1G021640	0	0
HORVU1Hr1G021650	0.312876038	0.675893508
HORVU1Hr1G021660	0	0
HORVU1Hr1G021680	-0.404375888	0.62250149
HORVU1Hr1G021690	-0.128784856	0.479314946
HORVU1Hr1G021700	0.179168471	0.479901947
HORVU1Hr1G021710	0.874886033	0.389998992
HORVU1Hr1G021720	-0.0638307	0.9019705
HORVU1Hr1G021730	0	0
HORVU1Hr1G021740	0	0
HORVU1Hr1G021750	1.676618784	0.039284477
HORVU1Hr1G021760	-0.329766934	0.350679451
HORVU1Hr1G021780	0.063622501	0.837151586
HORVU1Hr1G021790	-0.657493143	0.846552957
HORVU1Hr1G021800	-0.39609166	0.829598193
HORVU1Hr1G021810	0	0
HORVU1Hr1G021830	-0.398180658	0.813836755
HORVU1Hr1G021840	-0.143580604	0.685180493
HORVU1Hr1G021880	0.360105128	0.865186168
HORVU1Hr1G021890	0.272059511	0.20546635
HORVU1Hr1G021900	-0.203188518	0.619591987
HORVU1Hr1G021920	-1.341521364	0.521408805
HORVU1Hr1G021930	0.237891845	0.525803644
HORVU1Hr1G021990	-0.317954964	0.461906564
HORVU1Hr1G022000	0.210010922	0.827536174
HORVU1Hr1G022010	0	0
HORVU1Hr1G022020	-0.2705226	0.9205794
HORVU1Hr1G022040	0	0
HORVU1Hr1G022050	0.264836934	0.76228456
HORVU1Hr1G022060	0.358578057	0.692847339
HORVU1Hr1G022070	0	0
HORVU1Hr1G022080	5.389646114	0.232021632
HORVU1Hr1G022100	-0.02492424	0.950719
HORVU1Hr1G022110	-0.161398266	0.849151089
HORVU1Hr1G022130	0.051889468	0.775094388
HORVU1Hr1G022150	0	0
HORVU1Hr1G022170	-0.422321632	0.336694681
HORVU1Hr1G022180	0.201762914	0.73025368
HORVU1Hr1G022190	-0.114729453	0.727331868
HORVU1Hr1G022250	0.259997326	0.099105626
HORVU1Hr1G022270	0.161229553	0.637365228
HORVU1Hr1G022290	-0.02136888	0.9853864
HORVU1Hr1G022310	-0.237587475	0.536734467
HORVU1Hr1G022370	0.095939369	0.60298319
HORVU1Hr1G022380	-0.170092066	0.768346023
HORVU1Hr1G022390	-0.338064652	0.614836286
HORVU1Hr1G022400	-0.353191632	0.58958335
HORVU1Hr1G022410	0.159789515	0.694117283
HORVU1Hr1G022420	0.01156511	0.9838701
HORVU1Hr1G022430	-0.200689458	0.685349516
HORVU1Hr1G022450	0.098569677	0.852425718
HORVU1Hr1G022460	0	0
HORVU1Hr1G022470	-0.383136416	0.430093236
HORVU1Hr1G022500	1.856903643	0.109340097
HORVU1Hr1G022510	0	0
HORVU1Hr1G022530	-0.768513742	0.176519561
HORVU1Hr1G022540	0	0
HORVU1Hr1G022550	0.388570708	0.032894344
HORVU1Hr1G022570	-0.221326822	0.518752097
HORVU1Hr1G022620	-0.09512752	0.9028237
HORVU1Hr1G022630	-1.456352226	0.443246789
HORVU1Hr1G022660	-0.337922492	0.196013517
HORVU1Hr1G022670	0	0
HORVU1Hr1G022680	0	0
HORVU1Hr1G022700	0.257525593	0.130270966
HORVU1Hr1G022710	0.249002479	0.157119411
HORVU1Hr1G022720	0.307617341	0.258769058
HORVU1Hr1G022750	-0.134566996	0.398070514
HORVU1Hr1G022780	-0.420101325	0.26537697
HORVU1Hr1G022790	0.309700897	0.180808405
HORVU1Hr1G022800	-0.592203557	0.020052417
HORVU1Hr1G022810	0.358800121	0.082122427
HORVU1Hr1G022830	-1.896628634	0.365571506
HORVU1Hr1G022840	0.30468923	0.166503859
HORVU1Hr1G022870	-0.174878721	0.841937046
HORVU1Hr1G022880	0	0
HORVU1Hr1G022900	-0.765094565	0.625169356
HORVU1Hr1G022990	0.386445757	0.043999831
HORVU1Hr1G023010	0	0
HORVU1Hr1G023030	0.03303738	0.9092171
HORVU1Hr1G023060	0.229695731	0.177184705
HORVU1Hr1G023070	-0.370629351	0.414767904
HORVU1Hr1G023100	-0.2868483	0.909619
HORVU1Hr1G023120	1.382588561	0.764634391
HORVU1Hr1G023130	-0.01063488	1
HORVU1Hr1G023160	0.868111742	0.614982653
HORVU1Hr1G023170	0	1
HORVU1Hr1G023180	0	0
HORVU1Hr1G023190	0.2026282	0.9001749
HORVU1Hr1G023220	-0.326301176	0.363509148
HORVU1Hr1G023250	0	0
HORVU1Hr1G023260	-0.149378938	0.529365133
HORVU1Hr1G023270	-0.174194474	0.4394909
HORVU1Hr1G023280	0.2026282	0.9001749
HORVU1Hr1G023320	0.06409801	0.838889769
HORVU1Hr1G023330	0	1
HORVU1Hr1G023350	-0.127372404	0.841219676
HORVU1Hr1G023460	-0.02913293	0.9889386
HORVU1Hr1G023480	0.051577731	0.857055309
HORVU1Hr1G023500	0.128462529	0.58181076
HORVU1Hr1G023510	0.04727411	0.876692993
HORVU1Hr1G023520	0.344563213	0.265806702
HORVU1Hr1G023620	0.260389857	0.728664471
HORVU1Hr1G023630	0.100226578	0.570500633
HORVU1Hr1G023650	-1.155241192	0.27415679
HORVU1Hr1G023660	-0.204334679	0.56470022
HORVU1Hr1G023670	0.04458858	0.858569462
HORVU1Hr1G023690	0.253868592	0.428429382
HORVU1Hr1G023710	0	0
HORVU1Hr1G023720	0	0
HORVU1Hr1G023730	-0.178671532	0.62254103
HORVU1Hr1G023740	0	0
HORVU1Hr1G023750	-0.456979998	0.375926601
HORVU1Hr1G023820	-0.05794846	0.9793242
HORVU1Hr1G023830	-0.523368414	0.674741807
HORVU1Hr1G023840	0	1
HORVU1Hr1G023860	0.242513809	0.652914795
HORVU1Hr1G023870	0	0
HORVU1Hr1G023940	-0.1430667	0.9094196
HORVU1Hr1G023960	0	0
HORVU1Hr1G024000	0	0
HORVU1Hr1G024040	0.05171143	0.9843808
HORVU1Hr1G024050	0	0
HORVU1Hr1G024060	-0.470179987	0.235398732
HORVU1Hr1G024070	-0.30808471	0.157968856
HORVU1Hr1G024090	0.0894894	0.9168037
HORVU1Hr1G024100	-0.187204442	0.754375122
HORVU1Hr1G024140	0.412773158	0.137977401
HORVU1Hr1G024150	-0.132638692	0.850170743
HORVU1Hr1G024170	0.01125543	0.9781488
HORVU1Hr1G024180	-1.529056271	0.010252987
HORVU1Hr1G024190	0.104201774	0.641196037
HORVU1Hr1G024210	0.099761859	0.694334474
HORVU1Hr1G024220	0.133578586	0.611720151
HORVU1Hr1G024240	0.262457423	0.057384154
HORVU1Hr1G024280	-1.015801573	0.605483118
HORVU1Hr1G024290	1.102646374	0.452500545
HORVU1Hr1G024300	0	0
HORVU1Hr1G024390	0.135351626	0.60162281
HORVU1Hr1G024400	-0.250325157	0.402975573
HORVU1Hr1G024420	-0.278674709	0.493494524
HORVU1Hr1G024440	0	0
HORVU1Hr1G024460	0.0187168	0.9793242
HORVU1Hr1G024490	0.992270384	0.452165315
HORVU1Hr1G024510	-0.134350928	0.744373788
HORVU1Hr1G024540	-0.228459298	0.622618292
HORVU1Hr1G024550	-0.142960532	0.749435317
HORVU1Hr1G024580	0.147783644	0.508073975
HORVU1Hr1G024620	0.986084267	0.572635528
HORVU1Hr1G024640	-0.493391209	0.268869846
HORVU1Hr1G024660	0.573960098	0.029316304
HORVU1Hr1G024670	0.50372916	0.019826802
HORVU1Hr1G024700	0.145445474	0.510129278
HORVU1Hr1G024710	-0.252216438	0.372856328
HORVU1Hr1G024740	-0.121684217	0.5082639
HORVU1Hr1G024750	0	0
HORVU1Hr1G024770	0	0
HORVU1Hr1G024800	0	0
HORVU1Hr1G024810	-0.118134379	0.65056791
HORVU1Hr1G024860	1.978650329	0.060933971
HORVU1Hr1G024870	0.254604089	0.460510892
HORVU1Hr1G024880	0.03027938	0.9976984
HORVU1Hr1G024890	-0.27302885	0.480493013
HORVU1Hr1G024900	0	0
HORVU1Hr1G024990	1.846957151	0.774886619
HORVU1Hr1G025010	-0.131945566	0.88869686
HORVU1Hr1G025020	-0.330921847	0.35551255
HORVU1Hr1G025030	0.912067294	0.221586778
HORVU1Hr1G025040	0.516948552	0.85655525
HORVU1Hr1G025060	-0.684457559	0.20248316
HORVU1Hr1G025070	-0.884635134	0.538459932
HORVU1Hr1G025080	-0.2353413	0.9062231
HORVU1Hr1G025090	-0.708407843	0.332805406
HORVU1Hr1G025100	-0.826779909	0.243005927
HORVU1Hr1G025110	-0.217523176	0.797167262
HORVU1Hr1G025120	-0.53363724	0.256072835
HORVU1Hr1G025150	0.343193443	0.716898402
HORVU1Hr1G025160	-0.151932839	0.840514582
HORVU1Hr1G025190	0	0
HORVU1Hr1G025200	0	0
HORVU1Hr1G025250	-0.459717864	0.313227945
HORVU1Hr1G025280	-0.794052721	0.754897215
HORVU1Hr1G025300	0.9475828	0.691166745
HORVU1Hr1G025340	0.145072957	0.585305262
HORVU1Hr1G025360	0.272159683	0.118267663
HORVU1Hr1G025370	0.208056421	0.781272726
HORVU1Hr1G025380	0	0
HORVU1Hr1G025390	0.136326341	0.816270208
HORVU1Hr1G025440	0.15738982	0.880437083
HORVU1Hr1G025450	0.253899621	0.580227895
HORVU1Hr1G025470	0.09269572	0.9184466
HORVU1Hr1G025480	0.277132805	0.158242284
HORVU1Hr1G025500	0.833748546	0.501592468
HORVU1Hr1G025530	1.091134495	0.002910279
HORVU1Hr1G025560	1.849056809	0.694159495
HORVU1Hr1G025570	0.208096777	0.819151572
HORVU1Hr1G025580	2.782695998	0.156546172
HORVU1Hr1G025600	0.23712834	0.198906395
HORVU1Hr1G025660	0.01374202	0.9650769
HORVU1Hr1G025670	-0.478598156	0.059165924
HORVU1Hr1G025690	0.064652934	0.793059251
HORVU1Hr1G025710	0	0
HORVU1Hr1G025810	0	0
HORVU1Hr1G025830	0	0
HORVU1Hr1G025840	0	0
HORVU1Hr1G025850	0	0
HORVU1Hr1G025860	0	0
HORVU1Hr1G025870	-0.795357662	0.413480872
HORVU1Hr1G025890	1.074482906	0.192701749
HORVU1Hr1G025910	-0.681824048	0.1996838
HORVU1Hr1G025940	0.095553299	0.881185757
HORVU1Hr1G025960	0.259344569	0.634813621
HORVU1Hr1G025970	-0.481286914	0.75667919
HORVU1Hr1G026020	0	0
HORVU1Hr1G026040	-0.636354934	0.671993166
HORVU1Hr1G026060	0	0
HORVU1Hr1G026100	-0.160615844	0.841664575
HORVU1Hr1G026110	0	0
HORVU1Hr1G026130	-0.02868159	0.9563783
HORVU1Hr1G026140	-0.112466348	0.805259746
HORVU1Hr1G026150	0	0
HORVU1Hr1G026180	0	0
HORVU1Hr1G026240	0	0
HORVU1Hr1G026250	0.323284612	0.75832316
HORVU1Hr1G026280	0.402345582	0.625210237
HORVU1Hr1G026320	-0.01508893	0.9864857
HORVU1Hr1G026330	0.105144009	0.671493852
HORVU1Hr1G026400	-0.01710394	1
HORVU1Hr1G026430	-0.582395622	0.028017345
HORVU1Hr1G026480	-0.694204713	0.281461848
HORVU1Hr1G026510	-1.611879972	0.408868692
HORVU1Hr1G026520	0.187035549	0.585305262
HORVU1Hr1G026530	-2.017031596	0.462215303
HORVU1Hr1G026570	0	0
HORVU1Hr1G026580	0.0170475	0.9796842
HORVU1Hr1G026590	0.395273141	0.150632674
HORVU1Hr1G026620	0.422386981	0.764924537
HORVU1Hr1G026630	0	0
HORVU1Hr1G026650	0.352331438	0.343056198
HORVU1Hr1G026680	0.05532792	0.9820678
HORVU1Hr1G026740	0	0
HORVU1Hr1G026750	0.132526941	0.670532864
HORVU1Hr1G026780	-1.04383494	0.045268153
HORVU1Hr1G026800	-0.065420773	0.871355435
HORVU1Hr1G026820	-1.269581187	0.338268668
HORVU1Hr1G026840	-0.03032339	0.9252983
HORVU1Hr1G026850	-0.342388863	0.801782415
HORVU1Hr1G026860	-0.668377923	0.581218027
HORVU1Hr1G026870	-0.451089545	0.754611555
HORVU1Hr1G026880	0	0
HORVU1Hr1G026900	-0.519784129	0.651711021
HORVU1Hr1G026920	-0.921526524	0.35638732
HORVU1Hr1G026940	-0.957704078	0.337551097
HORVU1Hr1G026960	-1.106616079	0.280464929
HORVU1Hr1G026990	-0.880554463	0.346422167
HORVU1Hr1G027000	-0.837918858	0.399478123
HORVU1Hr1G027010	-0.02763747	0.9968249
HORVU1Hr1G027020	-3.332244531	0.014302985
HORVU1Hr1G027070	-0.228293901	0.852014993
HORVU1Hr1G027080	-1.225000202	0.220429599
HORVU1Hr1G027090	-0.329062159	0.836008346
HORVU1Hr1G027120	-0.905504839	0.346422167
HORVU1Hr1G027140	-0.349103446	0.795760169
HORVU1Hr1G027170	-0.615668548	0.607799908
HORVU1Hr1G027180	-0.331327498	0.80501185
HORVU1Hr1G027190	0.281753667	0.883109704
HORVU1Hr1G027220	-0.370577245	0.817216358
HORVU1Hr1G027230	-0.521549927	0.696108161
HORVU1Hr1G027250	-1.479066356	0.060208568
HORVU1Hr1G027280	-0.750414203	0.52732364
HORVU1Hr1G027300	-0.696057169	0.495836691
HORVU1Hr1G027310	-0.7643789	0.497018117
HORVU1Hr1G027340	-0.584220668	0.615267641
HORVU1Hr1G027350	-0.912364658	0.371589069
HORVU1Hr1G027360	-0.09380243	0.9634885
HORVU1Hr1G027400	-0.04808201	0.967595
HORVU1Hr1G027410	-1.495721645	0.496657866
HORVU1Hr1G027420	0.186394036	0.244113971
HORVU1Hr1G027440	0	0
HORVU1Hr1G027460	0	0
HORVU1Hr1G027490	0.04968915	0.9212589
HORVU1Hr1G027500	2.633077006	0.508545415
HORVU1Hr1G027510	-0.410710211	0.45697521
HORVU1Hr1G027520	-0.402471724	0.281923038
HORVU1Hr1G027540	2.841900948	0.453140014
HORVU1Hr1G027550	0.29083718	0.156688239
HORVU1Hr1G027570	0.06632192	0.8948005
HORVU1Hr1G027600	0.107030704	0.654910002
HORVU1Hr1G027620	0.321152266	0.01556145
HORVU1Hr1G027660	0.356072371	0.23398584
HORVU1Hr1G027690	0.1867179	0.27129015
HORVU1Hr1G027700	-0.287592155	0.600012681
HORVU1Hr1G027770	1.258972676	3.65882E-07
HORVU1Hr1G027810	0.293688638	0.223978372
HORVU1Hr1G027840	0.255901833	0.204374155
HORVU1Hr1G027850	-0.385569129	0.540611659
HORVU1Hr1G027910	0	0
HORVU1Hr1G027920	0.433178484	0.45697521
HORVU1Hr1G027930	0.238936967	0.796396127
HORVU1Hr1G027980	-0.382367636	0.428429382
HORVU1Hr1G028010	0	0
HORVU1Hr1G028030	-0.03297576	0.952483
HORVU1Hr1G028090	0.186794998	0.656172983
HORVU1Hr1G028150	-0.292827286	0.78501664
HORVU1Hr1G028170	0.941564015	0.171701724
HORVU1Hr1G028190	0.159004539	0.501383895
HORVU1Hr1G028200	0.523208254	0.213380221
HORVU1Hr1G028210	0	0
HORVU1Hr1G028250	0.08717304	0.9846004
HORVU1Hr1G028260	0	0
HORVU1Hr1G028270	-0.724076927	0.450955675
HORVU1Hr1G028280	0.198624633	0.490457457
HORVU1Hr1G028330	-0.057936031	0.820289541
HORVU1Hr1G028430	-0.0275313	0.9959716
HORVU1Hr1G028450	-0.09650983	0.780063026
HORVU1Hr1G028500	-0.03972079	0.9235039
HORVU1Hr1G028510	-0.03972089	0.9233032
HORVU1Hr1G028520	0.7213501	0.436535925
HORVU1Hr1G028530	0	0
HORVU1Hr1G028540	0	0
HORVU1Hr1G028560	0	0
HORVU1Hr1G028570	-0.179355966	0.671400804
HORVU1Hr1G028640	0	0
HORVU1Hr1G028650	-0.286510193	0.828582423
HORVU1Hr1G028660	0.899977348	0.816270208
HORVU1Hr1G028680	-0.243490011	0.066762477
HORVU1Hr1G028690	0	0
HORVU1Hr1G028720	-0.136048473	0.445417797
HORVU1Hr1G028780	-0.333270925	0.204470316
HORVU1Hr1G028810	1.098503859	0.171686239
HORVU1Hr1G028820	-0.157639536	0.693693976
HORVU1Hr1G028850	1.370755212	0.183199085
HORVU1Hr1G028870	0	0
HORVU1Hr1G028890	0.117270943	0.741150438
HORVU1Hr1G028900	-0.151214198	0.82782248
HORVU1Hr1G028920	-0.12383801	0.747878696
HORVU1Hr1G028970	-0.671369236	0.292265294
HORVU1Hr1G029020	-1.838729444	0.15928971
HORVU1Hr1G029050	-1.746461854	0.220258046
HORVU1Hr1G029060	-0.0687795	0.9915227
HORVU1Hr1G029080	-0.1138779	0.9294779
HORVU1Hr1G029090	-0.381913803	0.497233358
HORVU1Hr1G029110	0.141980922	0.630640896
HORVU1Hr1G029170	0.03027938	0.9976984
HORVU1Hr1G029180	0.02841444	0.9656598
HORVU1Hr1G029220	0.253330295	0.716192718
HORVU1Hr1G029240	0.540699886	0.840020701
HORVU1Hr1G029280	-0.336361313	0.584844779
HORVU1Hr1G029290	0.209881146	0.736320809
HORVU1Hr1G029350	0	0
HORVU1Hr1G029360	0	0
HORVU1Hr1G029370	0.106550875	0.794692345
HORVU1Hr1G029460	0.311927143	0.527504526
HORVU1Hr1G029480	0.02629234	0.944279
HORVU1Hr1G029490	0.289230103	0.080305144
HORVU1Hr1G029510	2.632624468	0.564844731
HORVU1Hr1G029520	-2.205185506	0.04516442
HORVU1Hr1G029540	0.263008441	0.705414536
HORVU1Hr1G029640	0	0
HORVU1Hr1G029680	0	0
HORVU1Hr1G029710	0	0
HORVU1Hr1G029760	0	0
HORVU1Hr1G029770	-0.05261624	0.9638107
HORVU1Hr1G029800	0.085670642	0.677531121
HORVU1Hr1G029820	0	0
HORVU1Hr1G029850	0.167028102	0.693450185
HORVU1Hr1G029870	-0.462374265	0.059766923
HORVU1Hr1G029880	0	0
HORVU1Hr1G029890	0	0
HORVU1Hr1G029900	0	0
HORVU1Hr1G029910	4.63425839	0.428429382
HORVU1Hr1G029920	0.103887	0.89618
HORVU1Hr1G029950	-0.249628641	0.17425819
HORVU1Hr1G030000	-0.156516535	0.522464768
HORVU1Hr1G030030	0.134289014	0.476845009
HORVU1Hr1G030040	-0.178720311	0.501043757
HORVU1Hr1G030060	-0.450152569	0.343040236
HORVU1Hr1G030080	0.390002476	0.425192788
HORVU1Hr1G030100	-0.386930009	0.445404216
HORVU1Hr1G030140	0.210491367	0.288645306
HORVU1Hr1G030190	1.208864858	3.62267E-06
HORVU1Hr1G030200	-0.296501175	0.369403505
HORVU1Hr1G030220	0.805889372	0.135699615
HORVU1Hr1G030300	0	0
HORVU1Hr1G030390	-0.081835832	0.714952343
HORVU1Hr1G030410	0.08957244	0.9201577
HORVU1Hr1G030420	0	0
HORVU1Hr1G030440	0	0
HORVU1Hr1G030460	0.34956392	0.276590375
HORVU1Hr1G030480	0.259949562	0.050766556
HORVU1Hr1G030540	-0.077154842	0.857130718
HORVU1Hr1G030550	0	0
HORVU1Hr1G030580	0	0
HORVU1Hr1G030610	-0.799773251	0.597382268
HORVU1Hr1G030620	0.880458371	0.656243197
HORVU1Hr1G030630	0.192242938	0.237480305
HORVU1Hr1G030660	-0.131001089	0.613184425
HORVU1Hr1G030710	-0.246154596	0.34974314
HORVU1Hr1G030740	0.3074623	0.174604234
HORVU1Hr1G030790	0.186247216	0.329800924
HORVU1Hr1G030840	-1.176770161	0.518821631
HORVU1Hr1G030870	-0.0246246	0.9492707
HORVU1Hr1G030880	0.0303991	0.9976984
HORVU1Hr1G030930	0.092593634	0.816629783
HORVU1Hr1G030960	0	0
HORVU1Hr1G031010	-0.420754482	0.38316306
HORVU1Hr1G031020	-1.127208036	0.636740503
HORVU1Hr1G031090	0	0
HORVU1Hr1G031150	0	0
HORVU1Hr1G031180	0.07911303	0.844006281
HORVU1Hr1G031220	0.127938782	0.48888626
HORVU1Hr1G031230	-0.161889807	0.515118724
HORVU1Hr1G031250	-0.257499965	0.538034441
HORVU1Hr1G031270	0.175710636	0.751214256
HORVU1Hr1G031310	-0.245633218	0.214723351
HORVU1Hr1G031340	0	0
HORVU1Hr1G031370	0.083325175	0.786639188
HORVU1Hr1G031420	4.488654842	0.34532521
HORVU1Hr1G031430	0	0
HORVU1Hr1G031460	-0.068009863	0.871296349
HORVU1Hr1G031490	2.613019224	0.043263256
HORVU1Hr1G031500	0.07428584	0.9002114
HORVU1Hr1G031540	-0.1266114	0.913252
HORVU1Hr1G031570	0	0
HORVU1Hr1G031600	0.171924454	0.428429382
HORVU1Hr1G031610	-0.283665302	0.795150833
HORVU1Hr1G031660	0.08311428	0.9028268
HORVU1Hr1G031680	1.202260459	0.537194796
HORVU1Hr1G031780	-0.436037292	0.414767904
HORVU1Hr1G031860	-0.218126056	0.4175655
HORVU1Hr1G031880	0	0
HORVU1Hr1G031900	0	0
HORVU1Hr1G031950	0.099037957	0.613116991
HORVU1Hr1G031970	-0.202096565	0.387865547
HORVU1Hr1G031990	-0.889884256	0.761299103
HORVU1Hr1G032000	-0.3448383	0.9293609
HORVU1Hr1G032020	0	0
HORVU1Hr1G032060	0.152376542	0.466760971
HORVU1Hr1G032090	-0.294272281	0.709973693
HORVU1Hr1G032150	3.062512461	0.152093042
HORVU1Hr1G032190	0.123062744	0.63075484
HORVU1Hr1G032210	0	0
HORVU1Hr1G032260	0	0
HORVU1Hr1G032310	0.001504562	1
HORVU1Hr1G032390	-1.583027364	0.122903263
HORVU1Hr1G032470	0	0
HORVU1Hr1G032500	0.500662797	0.17811356
HORVU1Hr1G032510	0.132312857	0.530252974
HORVU1Hr1G032600	0.546010973	0.8493707
HORVU1Hr1G032610	-0.203731733	0.682811087
HORVU1Hr1G032650	-0.419895141	0.643826278
HORVU1Hr1G032670	-0.476637903	0.255366592
HORVU1Hr1G032770	0	0
HORVU1Hr1G032780	-0.04931302	0.8998835
HORVU1Hr1G032850	-0.01075978	0.9790636
HORVU1Hr1G032900	-0.054800569	0.798441968
HORVU1Hr1G032940	-0.251459467	0.76986986
HORVU1Hr1G032960	-0.23383857	0.555030856
HORVU1Hr1G033050	0	0
HORVU1Hr1G033060	0.383522612	0.129179184
HORVU1Hr1G033080	0.908018882	0.340957475
HORVU1Hr1G033110	-0.061811829	0.836075499
HORVU1Hr1G033130	-0.31589449	0.062931929
HORVU1Hr1G033160	-0.317393028	0.543219706
HORVU1Hr1G033210	-0.163636364	0.760504604
HORVU1Hr1G033270	0.24432916	0.323295695
HORVU1Hr1G033300	-0.04112254	0.9536374
HORVU1Hr1G033320	0	0
HORVU1Hr1G033330	0	0
HORVU1Hr1G033390	0.509215346	0.118724129
HORVU1Hr1G033470	0.206675532	0.396301226
HORVU1Hr1G033550	0	0
HORVU1Hr1G033580	0	0
HORVU1Hr1G033610	0	0
HORVU1Hr1G033660	0.06479336	0.9201792
HORVU1Hr1G033740	-0.113029911	0.83515924
HORVU1Hr1G033760	0	0
HORVU1Hr1G033800	0.198960586	0.569165253
HORVU1Hr1G033810	0	0
HORVU1Hr1G033850	5.267535363	0.282592374
HORVU1Hr1G033980	0	0
HORVU1Hr1G033990	0.094012601	0.862113135
HORVU1Hr1G034070	-0.271028293	0.272291411
HORVU1Hr1G034130	1.516211076	0.425833384
HORVU1Hr1G034150	1.516211076	0.425833384
HORVU1Hr1G034370	0.40120234	0.519011706
HORVU1Hr1G034400	-0.200580527	0.423774969
HORVU1Hr1G034420	0	0
HORVU1Hr1G034470	0.570319641	0.009900785
HORVU1Hr1G034490	-0.230599772	0.850686674
HORVU1Hr1G034570	-0.05894489	0.9272155
HORVU1Hr1G034630	0.269693081	0.155860339
HORVU1Hr1G034640	0	0
HORVU1Hr1G034650	0.256285407	0.633452683
HORVU1Hr1G034730	0.180678076	0.20634195
HORVU1Hr1G034750	0	0
HORVU1Hr1G034850	0	0
HORVU1Hr1G034860	0	0
HORVU1Hr1G034880	0.110439215	0.773562861
HORVU1Hr1G034980	0.131262874	0.494758984
HORVU1Hr1G035010	0	0
HORVU1Hr1G035080	4.816416541	0.139564233
HORVU1Hr1G035090	0.552408421	0.71420781
HORVU1Hr1G035100	-0.232631675	0.387914973
HORVU1Hr1G035130	-0.122609	0.9484118
HORVU1Hr1G035160	-0.183084785	0.54860941
HORVU1Hr1G035190	0	0
HORVU1Hr1G035200	-0.04006816	0.8988597
HORVU1Hr1G035210	0.205851607	0.593167627
HORVU1Hr1G035280	-0.229621115	0.463695877
HORVU1Hr1G035290	0.91860807	0.716898402
HORVU1Hr1G035350	-0.177579766	0.805259746
HORVU1Hr1G035360	-0.1422239	0.9352965
HORVU1Hr1G035370	0.880254756	0.650191095
HORVU1Hr1G035380	2.413105206	0.026516228
HORVU1Hr1G035390	0.12413856	0.489805645
HORVU1Hr1G035440	0.0711814	0.765595322
HORVU1Hr1G035450	0	0
HORVU1Hr1G035490	-0.267409274	0.127193683
HORVU1Hr1G035600	0.168194926	0.434752069
HORVU1Hr1G035630	0	0
HORVU1Hr1G035650	-0.44873994	0.158507662
HORVU1Hr1G035660	0	0
HORVU1Hr1G035720	-0.507649434	0.07616152
HORVU1Hr1G035740	-0.930342811	0.369350113
HORVU1Hr1G035760	0.711821185	0.73386334
HORVU1Hr1G035930	0.43598365	0.322127792
HORVU1Hr1G035950	0	1
HORVU1Hr1G035960	-0.02399243	0.9493332
HORVU1Hr1G035980	0	0
HORVU1Hr1G035990	0	0
HORVU1Hr1G036020	0	0
HORVU1Hr1G036040	0.086356901	0.698588074
HORVU1Hr1G036060	-0.371074928	0.280464929
HORVU1Hr1G036120	-0.22609884	0.453140014
HORVU1Hr1G036160	-0.91852408	0.261634305
HORVU1Hr1G036200	-0.078294565	0.829629708
HORVU1Hr1G036220	0	0
HORVU1Hr1G036280	1.515836471	0.226443088
HORVU1Hr1G036300	-0.1249772	0.9745899
HORVU1Hr1G036320	0	0
HORVU1Hr1G036340	-0.505492563	0.720255888
HORVU1Hr1G036360	0.0303991	0.9976984
HORVU1Hr1G036370	0.642125005	0.063178143
HORVU1Hr1G036440	0.03648949	0.9880499
HORVU1Hr1G036490	0	0
HORVU1Hr1G036500	-0.402710996	0.255590759
HORVU1Hr1G036510	0.672466083	0.696348843
HORVU1Hr1G036520	0	0
HORVU1Hr1G036580	0	0
HORVU1Hr1G036590	0	0
HORVU1Hr1G036620	0	0
HORVU1Hr1G036630	-0.388338608	0.693518721
HORVU1Hr1G036640	0.115955907	0.63109646
HORVU1Hr1G036670	-0.103341244	0.840716921
HORVU1Hr1G036720	-0.314789675	0.283219727
HORVU1Hr1G036760	0	0
HORVU1Hr1G036780	-0.660464499	0.224289407
HORVU1Hr1G036800	0	0
HORVU1Hr1G036810	0	0
HORVU1Hr1G036820	0	0
HORVU1Hr1G036870	0	0
HORVU1Hr1G036910	0	0
HORVU1Hr1G036920	0.0324353	0.9460904
HORVU1Hr1G036930	0	0
HORVU1Hr1G036940	-0.01783023	0.9952098
HORVU1Hr1G036970	-0.213450356	0.779445133
HORVU1Hr1G036980	0.286686711	0.780998847
HORVU1Hr1G036990	-0.425673587	0.300320238
HORVU1Hr1G037000	-0.433539548	0.291175148
HORVU1Hr1G037040	-0.842500512	0.821046887
HORVU1Hr1G037050	0	0
HORVU1Hr1G037060	-0.1426637	0.9431176
HORVU1Hr1G037090	-0.2063663	0.9260664
HORVU1Hr1G037110	-0.498721453	0.295787741
HORVU1Hr1G037120	0	0
HORVU1Hr1G037150	0.411951906	0.410760318
HORVU1Hr1G037160	-0.0238803	0.9862494
HORVU1Hr1G037250	-0.377988458	0.441007264
HORVU1Hr1G037270	0	0
HORVU1Hr1G037280	0	0
HORVU1Hr1G037320	0.14927834	0.737145324
HORVU1Hr1G037340	-0.196555379	0.608633179
HORVU1Hr1G037350	1.087427848	0.324387436
HORVU1Hr1G037460	0.308258891	0.177665942
HORVU1Hr1G037500	0.393026488	0.802753335
HORVU1Hr1G037530	0	0
HORVU1Hr1G037550	0.02545225	0.9609329
HORVU1Hr1G037570	0.1138777	0.8962371
HORVU1Hr1G037580	-0.03560698	0.9259601
HORVU1Hr1G037590	0.142727633	0.570884115
HORVU1Hr1G037610	0.237801402	0.808597632
HORVU1Hr1G037630	0	0
HORVU1Hr1G037640	-0.992245375	0.127039432
HORVU1Hr1G037650	-0.076297446	0.805784505
HORVU1Hr1G037710	0	0
HORVU1Hr1G037730	-0.541563049	0.004911883
HORVU1Hr1G037750	-0.351983366	0.802523078
HORVU1Hr1G037760	-0.089424034	0.87462754
HORVU1Hr1G037800	0.193489688	0.469304304
HORVU1Hr1G037810	0.233966772	0.309599559
HORVU1Hr1G037820	0.310733828	0.690209282
HORVU1Hr1G037870	-0.788911261	0.487309278
HORVU1Hr1G037900	-0.440543213	0.726966851
HORVU1Hr1G037910	-0.486725623	0.709236373
HORVU1Hr1G037920	-0.645795396	0.659814444
HORVU1Hr1G037930	0	0
HORVU1Hr1G037940	0.1257199	0.9608191
HORVU1Hr1G037950	-0.43989407	0.757180106
HORVU1Hr1G037960	-1.361893209	0.144105491
HORVU1Hr1G037970	-0.491826334	0.797457638
HORVU1Hr1G037990	0	0
HORVU1Hr1G038000	-0.220859115	0.853982548
HORVU1Hr1G038010	-0.778528724	0.349926757
HORVU1Hr1G038020	-0.618237358	0.594609307
HORVU1Hr1G038030	-0.468465238	0.561544201
HORVU1Hr1G038040	-0.59653289	0.433447561
HORVU1Hr1G038060	0.573550387	0.116649981
HORVU1Hr1G038070	0.55252385	0.07660072
HORVU1Hr1G038120	-0.399581638	0.078963363
HORVU1Hr1G038130	-0.451544854	0.036768229
HORVU1Hr1G038150	-0.65210674	0.537540139
HORVU1Hr1G038180	-0.6575464	0.139533281
HORVU1Hr1G038210	-0.122650815	0.821876366
HORVU1Hr1G038220	-0.277418545	0.409198744
HORVU1Hr1G038230	-0.211855487	0.876692993
HORVU1Hr1G038240	-0.170907655	0.514138557
HORVU1Hr1G038250	0	0
HORVU1Hr1G038260	0.525017874	0.495915479
HORVU1Hr1G038270	-0.03608851	0.9204466
HORVU1Hr1G038280	0.159842576	0.669838413
HORVU1Hr1G038320	0	0
HORVU1Hr1G038330	0.423543923	0.035876477
HORVU1Hr1G038370	-0.104758664	0.751214256
HORVU1Hr1G038380	0	0
HORVU1Hr1G038410	-0.177776811	0.689827969
HORVU1Hr1G038500	-0.1568985	0.9046863
HORVU1Hr1G038510	0	0
HORVU1Hr1G038560	0.475434954	0.42952608
HORVU1Hr1G038580	0	0
HORVU1Hr1G038620	-0.242462365	0.496049842
HORVU1Hr1G038650	0.2035903	0.9393103
HORVU1Hr1G038670	-0.0481337	0.9661689
HORVU1Hr1G038680	-0.267272769	0.181956165
HORVU1Hr1G038700	0.193705977	0.485343027
HORVU1Hr1G038710	0	0
HORVU1Hr1G038730	3.805203167	0.698255519
HORVU1Hr1G038740	4.483081991	0.27835838
HORVU1Hr1G038750	-1.480636673	0.017092292
HORVU1Hr1G038770	-0.773647274	0.380537904
HORVU1Hr1G038800	0.119505381	0.856195398
HORVU1Hr1G038810	0	0
HORVU1Hr1G038820	0.094993516	0.642100784
HORVU1Hr1G038840	0.291002599	0.306478458
HORVU1Hr1G038850	-0.065315209	0.805905785
HORVU1Hr1G038870	0	0
HORVU1Hr1G038880	-0.310782443	0.145318743
HORVU1Hr1G038890	-0.327661525	0.47133093
HORVU1Hr1G038920	5.924838202	0.024840359
HORVU1Hr1G038950	0.431023951	0.508073975
HORVU1Hr1G038990	-0.038999247	0.883370236
HORVU1Hr1G039000	-0.052610578	0.852410053
HORVU1Hr1G039010	-0.286181703	0.725378104
HORVU1Hr1G039030	0	0
HORVU1Hr1G039050	-0.01230811	0.9662565
HORVU1Hr1G039090	0.07233015	0.889118416
HORVU1Hr1G039140	0.0439723	0.9865002
HORVU1Hr1G039150	0.793545198	0.214520139
HORVU1Hr1G039160	0.128535617	0.651015671
HORVU1Hr1G039180	0	1
HORVU1Hr1G039200	0	0
HORVU1Hr1G039220	-1.698252715	0.046116087
HORVU1Hr1G039230	-0.118306268	0.638588399
HORVU1Hr1G039250	-0.218712389	0.716872926
HORVU1Hr1G039260	0.057628885	0.88350678
HORVU1Hr1G039340	-1.046463448	0.610265414
HORVU1Hr1G039370	0.81747946	0.021301291
HORVU1Hr1G039400	0	0
HORVU1Hr1G039410	0	0
HORVU1Hr1G039430	0	0
HORVU1Hr1G039440	0	0
HORVU1Hr1G039480	0	0
HORVU1Hr1G039500	0	0
HORVU1Hr1G039540	0.554566692	0.023541418
HORVU1Hr1G039570	-0.673810705	0.370609029
HORVU1Hr1G039600	0.120446129	0.720908446
HORVU1Hr1G039610	-0.725070824	0.5194168
HORVU1Hr1G039620	-1.342167967	0.124710263
HORVU1Hr1G039630	0	0
HORVU1Hr1G039670	-0.986561938	0.014455417
HORVU1Hr1G039690	0	0
HORVU1Hr1G039700	-0.05248351	0.9208622
HORVU1Hr1G039720	0.182319688	0.680667671
HORVU1Hr1G039760	0	0
HORVU1Hr1G039780	0	0
HORVU1Hr1G039790	-0.099202445	0.671400804
HORVU1Hr1G039810	2.829849739	0.387372496
HORVU1Hr1G039820	-1.973296304	0.131813689
HORVU1Hr1G039830	-1.33305109	0.042603846
HORVU1Hr1G039870	0.365855355	0.088693329
HORVU1Hr1G039880	0.226223155	0.252791535
HORVU1Hr1G039930	-0.679095582	0.732427907
HORVU1Hr1G039940	-2.364603905	0.267844939
HORVU1Hr1G040050	-0.08343716	0.777931918
HORVU1Hr1G040060	0	0
HORVU1Hr1G040070	0.1245921	0.9726952
HORVU1Hr1G040110	-0.297096945	0.343150039
HORVU1Hr1G040130	-0.211518585	0.844743284
HORVU1Hr1G040140	-0.455968442	0.849656101
HORVU1Hr1G040150	-1.039602494	0.577135223
HORVU1Hr1G040160	-0.364493803	0.104497731
HORVU1Hr1G040170	-0.45760302	0.138813953
HORVU1Hr1G040180	-0.341462993	0.518460159
HORVU1Hr1G040200	0.364647876	0.441901918
HORVU1Hr1G040250	0.32506618	0.195118092
HORVU1Hr1G040260	0.07883197	0.9626347
HORVU1Hr1G040300	-0.556731145	0.725522707
HORVU1Hr1G040310	0	0
HORVU1Hr1G040320	0	0
HORVU1Hr1G040330	0	0
HORVU1Hr1G040370	0	0
HORVU1Hr1G040420	0.481901735	0.803260235
HORVU1Hr1G040450	0.062058509	0.788979692
HORVU1Hr1G040540	0.17107229	0.759955407
HORVU1Hr1G040560	-0.080458077	0.795171292
HORVU1Hr1G040620	0.460081483	0.521206935
HORVU1Hr1G040640	0	0
HORVU1Hr1G040660	-0.219315759	0.323355161
HORVU1Hr1G040670	0.090527668	0.84766608
HORVU1Hr1G040700	0.27327903	0.800794423
HORVU1Hr1G040720	0.095954276	0.848930361
HORVU1Hr1G040740	0	0
HORVU1Hr1G040800	0.1614311	0.9301562
HORVU1Hr1G040810	0	0
HORVU1Hr1G040850	0.214848594	0.267495867
HORVU1Hr1G040920	0.205877903	0.735914696
HORVU1Hr1G040930	0.201992385	0.354179531
HORVU1Hr1G040940	0.231828642	0.708938049
HORVU1Hr1G040950	-0.489340937	0.303421219
HORVU1Hr1G040970	0	0
HORVU1Hr1G040980	0.316808166	0.161807949
HORVU1Hr1G041020	-0.465601251	0.295787741
HORVU1Hr1G041030	-0.007253483	0.9983374
HORVU1Hr1G041060	0.063722278	0.780063026
HORVU1Hr1G041110	0.253309572	0.460076784
HORVU1Hr1G041150	0.0539031	0.9135889
HORVU1Hr1G041170	0	0
HORVU1Hr1G041220	0.212176508	0.559096634
HORVU1Hr1G041240	-0.765643807	0.772785491
HORVU1Hr1G041250	-0.053697232	0.883619233
HORVU1Hr1G041260	1.84969269	0.784744028
HORVU1Hr1G041280	-0.06020548	0.9838701
HORVU1Hr1G041310	0	0
HORVU1Hr1G041320	-0.182905146	0.857055309
HORVU1Hr1G041340	0	0
HORVU1Hr1G041350	0	0
HORVU1Hr1G041360	0	0
HORVU1Hr1G041370	0	0
HORVU1Hr1G041400	0	0
HORVU1Hr1G041410	0	0
HORVU1Hr1G041430	0	1
HORVU1Hr1G041440	-0.168062784	0.514257093
HORVU1Hr1G041480	-0.819913386	0.300210497
HORVU1Hr1G041490	-0.288994316	0.746431948
HORVU1Hr1G041500	-0.693807384	0.445330397
HORVU1Hr1G041510	0	0
HORVU1Hr1G041530	-0.0285528	0.9717053
HORVU1Hr1G041580	0.54652289	0.717844669
HORVU1Hr1G041630	-0.073761999	0.818407509
HORVU1Hr1G041650	-0.371457429	0.307170189
HORVU1Hr1G041710	-0.152272614	0.712128505
HORVU1Hr1G041720	-0.276616376	0.264609743
HORVU1Hr1G041740	0.603037745	0.024414328
HORVU1Hr1G041770	0.102392251	0.748402358
HORVU1Hr1G041790	0.006828746	0.9937352
HORVU1Hr1G041810	0.417569667	0.677881162
HORVU1Hr1G041820	-0.258976725	0.581967356
HORVU1Hr1G041830	0.239522297	0.746725294
HORVU1Hr1G041860	-0.1302551	0.9560017
HORVU1Hr1G041890	-0.02820773	0.9729947
HORVU1Hr1G041910	-0.231973664	0.644623237
HORVU1Hr1G041950	-1.115540217	0.419135165
HORVU1Hr1G041960	0.445872058	0.834948865
HORVU1Hr1G041970	-0.159820865	0.515239521
HORVU1Hr1G041980	0	0
HORVU1Hr1G041990	0.170596081	0.504041594
HORVU1Hr1G042020	-0.133149145	0.673003295
HORVU1Hr1G042030	0.293863617	0.148706638
HORVU1Hr1G042050	0.320155096	0.042383945
HORVU1Hr1G042060	0.102945674	0.726289524
HORVU1Hr1G042130	0	0
HORVU1Hr1G042140	0.189227358	0.492229905
HORVU1Hr1G042180	0	0
HORVU1Hr1G042210	-0.646400162	0.277970502
HORVU1Hr1G042220	-0.106233315	0.841999892
HORVU1Hr1G042250	0.285995502	0.564673684
HORVU1Hr1G042270	-0.250408665	0.396782153
HORVU1Hr1G042280	0.082929094	0.807615486
HORVU1Hr1G042290	-0.1277999	0.8956987
HORVU1Hr1G042330	0	0
HORVU1Hr1G042340	0.002659809	1
HORVU1Hr1G042350	0.413462682	0.013848036
HORVU1Hr1G042360	-0.756694714	0.282847748
HORVU1Hr1G042370	0.290511044	0.493777279
HORVU1Hr1G042420	0.101763932	0.824527438
HORVU1Hr1G042440	0.03671116	0.953582
HORVU1Hr1G042450	-0.12932992	0.7699123
HORVU1Hr1G042490	-0.336916171	0.256044031
HORVU1Hr1G042510	0.597142108	0.600169774
HORVU1Hr1G042520	0.213542295	0.50644965
HORVU1Hr1G042530	-0.955255905	0.527810852
HORVU1Hr1G042540	0	0
HORVU1Hr1G042550	-0.03115587	0.9272315
HORVU1Hr1G042560	0.01194068	0.9838701
HORVU1Hr1G042590	0	0
HORVU1Hr1G042600	0	0
HORVU1Hr1G042610	0	0
HORVU1Hr1G042650	0.298414673	0.217948323
HORVU1Hr1G042690	0.008417523	0.9948496
HORVU1Hr1G042710	-0.114319295	0.864989941
HORVU1Hr1G042740	0	0
HORVU1Hr1G042770	1.671014163	0.318083641
HORVU1Hr1G042800	0.453351524	0.578047593
HORVU1Hr1G042810	-0.00475948	1
HORVU1Hr1G042820	-0.195233723	0.629858652
HORVU1Hr1G042840	0	0
HORVU1Hr1G042870	-0.05115392	0.9602035
HORVU1Hr1G042910	0	0
HORVU1Hr1G042920	-0.252206327	0.328042382
HORVU1Hr1G042990	0	0
HORVU1Hr1G043040	0.137718839	0.876316089
HORVU1Hr1G043050	-0.48280852	0.502752927
HORVU1Hr1G043080	0	0
HORVU1Hr1G043090	0	0
HORVU1Hr1G043110	0.264153435	0.065143813
HORVU1Hr1G043130	1.851479084	0.43822791
HORVU1Hr1G043140	0	0
HORVU1Hr1G043150	-0.059943171	0.850410503
HORVU1Hr1G043190	0.005038234	1
HORVU1Hr1G043200	-0.268084131	0.727078773
HORVU1Hr1G043220	0.02414689	0.9676102
HORVU1Hr1G043250	-0.156953709	0.556832715
HORVU1Hr1G043280	-0.578060864	0.282900885
HORVU1Hr1G043320	0	0
HORVU1Hr1G043360	0	0
HORVU1Hr1G043380	-0.659815659	0.240404269
HORVU1Hr1G043430	0	0
HORVU1Hr1G043440	0.159754401	0.661908906
HORVU1Hr1G043450	1.026999883	0.568655194
HORVU1Hr1G043470	0.829912007	0.617981231
HORVU1Hr1G043480	-0.449486695	0.577892849
HORVU1Hr1G043500	0.582754862	0.855705521
HORVU1Hr1G043520	-0.277360448	0.296058703
[truncated: 37,842 more rows]

## Sheet: BLP2-BLP1
Gene id	logFC	FDR
EPlHVUG00000039890	3.065180892	1.31458E-06
EPlHVUG00000039869	3.411569928	0.007045937
EPlHVUG00000039881	3.470071447	2.65948E-06
EPlHVUG00000039856	2.33509565	2.06628E-07
EPlHVUG00000039852	1.535604866	0.000273932
EPlHVUG00000039857	1.667884291	0.011022668
EPlHVUG00000039865	0.577754247	0.456160865
EPlHVUG00000039878	0	0
EPlHVUG00000039882	1.485163245	0.173802104
EPlHVUG00000039870	3.164096475	5.49427E-07
EPlHVUG00000039891	3.732511241	1.62532E-08
EPlHVUG00000039875	2.100221252	1.35118E-05
EPlHVUG00000039888	1.955146257	0.01089159
EPlHVUG00000039883	1.77985287	0.028128253
EPlHVUG00000039863	2.65978815	3.20588E-06
EPlHVUG00000039853	2.37307012	2.17928E-06
EPlHVUG00000039851	2.733983148	3.67462E-06
EPlHVUG00000039877	0	0
EPlHVUG00000039848	0	0
EPlHVUG00000039858	1.485163245	0.173802104
EPlHVUG00000039871	2.10878808	3.46191E-06
EPlHVUG00000039893	2.212143978	0.000113614
EPlHVUG00000039867	0.958496938	0.061069016
EPlHVUG00000039879	1.949875765	2.13793E-05
EPlHVUG00000039849	2.78604031	0.000300294
EPlHVUG00000039855	0.577754247	0.456160865
EPlHVUG00000039894	2.598588925	0.014991641
EPlHVUG00000039850	3.37696185	5.88788E-08
EPlHVUG00000039864	2.619274934	2.93234E-05
EPlHVUG00000039861	2.843690387	4.04709E-05
EPlHVUG00000039873	2.137799742	0.018493763
EPlHVUG00000039880	2.212143978	0.000113614
AGP50735	3.660393312	9.33925E-08
AGP50736	1.362470433	0.043503894
AGP50737	0.119320565	0.813315351
AGP50738	0.841181645	0.39585789
AGP50739	-0.28069728	0.832347691
AGP50740	2.352788252	5.04624E-06
AGP50741	2.440408482	2.24035E-07
AGP50742	1.03373271	0.366369427
AGP50743	0.117143254	0.828582686
AGP50744	0	0
AGP50745	3.137889074	3.74336E-05
AGP50746	2.725713209	0.00012646
AGP50747	1.825708798	0.018086312
AGP50748	1.704911442	0.046924343
AGP50749	3.040759605	4.70501E-05
AGP50750	3.46416385	7.99255E-06
AGP50751	1.420861627	0.004865716
AGP50752	2.607797994	1.67983E-05
AGP50753	2.929487657	4.02749E-06
AGP50754	3.244240479	1.52595E-06
AGP50755	3.093503569	3.907E-06
AGP50756	3.372205274	2.19871E-06
AGP50757	0.957937543	0.223418779
AGP50758	1.252192045	0.010240798
AGP50759	1.256485655	0.00430193
AGP50760	1.327090231	0.005456168
AGP50761	2.534253245	2.01376E-05
AGP50762	3.047454842	2.53975E-06
AGP50763	1.706594227	8.86619E-05
AGP50764	0	0
AGP50765	2.496591901	0.00129208
AGP50766	1.312316228	0.105055583
AGP50767	2.643269775	0.000311086
AGP50768	1.016535685	0.109904758
AGP50769	2.318525217	0.009483167
AGP50770	1.741371896	0.007450965
AGP50771	2.505752128	0.000157249
AGP50772	0	0
AGP50773	0.998188169	0.343332915
AGP50774	1.36194619	0.245877132
AGP50775	1.570190176	0.013070549
AGP50776	0.599872084	0.442574709
AGP50777	2.869952881	0.001394258
AGP50779	2.332541621	0.000497207
AGP50780	2.622049855	9.64921E-07
AGP50781	0.778238339	0.462279135
AGP50782	3.207316041	0.001674228
AGP50783	3.07094292	0.000273003
AGP50784	2.747263304	3.70145E-05
AGP50785	2.845878198	3.26909E-06
AGP50786	2.01971529	0.00879179
AGP50787	2.513335522	0.004301019
AGP50788	2.84209229	0.032978888
AGP50789	1.72371955	0.008174156
AGP50790	0.814822205	0.261866929
AGP50791	2.700273812	0.001364519
AGP50792	2.808494691	0.00143992
AGP50793	2.423996045	0.004509949
AGP50794	3.806996571	0.000310615
AGP50795	2.78003559	0.000134342
AGP50796	2.532886412	9.33265E-05
AGP50797	3.082840242	0.002074695
AGP50798	2.067417929	0.000266407
AGP50799	1.842001003	0.008195939
AGP50800	2.788872678	0.054878083
AGP50801	0.938755566	0.000373956
AGP50802	1.647543889	0.023070532
AGP50803	0	0
AGP50804	0.733865866	0.447328396
AGP50805	0.134203111	0.815490192
AGP50806	1.018470154	8.28538E-05
AGP50807	2.792434874	0.032134194
AGP50808	2.600508951	0.069183578
AGP50809	2.826371484	0.023567687
AGP50810	2.701094976	0.009263669
HORVU1Hr1G000010	-0.141548614	0.262085634
HORVU1Hr1G000020	0.844430889	6.7374E-08
HORVU1Hr1G000030	-0.109378313	0.759890578
HORVU1Hr1G000040	-0.542692268	0.003325747
HORVU1Hr1G000060	0.016222558	0.952128072
HORVU1Hr1G000080	-0.104093071	0.415052027
HORVU1Hr1G000090	0.227029126	0.194826602
HORVU1Hr1G000110	0.916511223	1.20196E-06
HORVU1Hr1G000120	3.697398496	7.08909E-09
HORVU1Hr1G000140	0.147619673	0.516465484
HORVU1Hr1G000150	-2.08589803	0.000749586
HORVU1Hr1G000160	0	0
HORVU1Hr1G000170	0	0
HORVU1Hr1G000190	-3.495078632	0.027717391
HORVU1Hr1G000200	0	0
HORVU1Hr1G000210	0.765970368	0.168442523
HORVU1Hr1G000230	0	0
HORVU1Hr1G000240	-10.26882603	0.026774496
HORVU1Hr1G000250	-0.228892836	0.651857452
HORVU1Hr1G000260	1.186383002	0.222497065
HORVU1Hr1G000270	-0.419363519	0.007990582
HORVU1Hr1G000290	-0.11615343	0.473838118
HORVU1Hr1G000310	0.625919962	0.000388126
HORVU1Hr1G000320	3.361493638	1.0218E-05
HORVU1Hr1G000330	2.347885272	0.000838976
HORVU1Hr1G000340	2.649604676	0.00014898
HORVU1Hr1G000350	1.484153127	0.000126256
HORVU1Hr1G000370	-8.342459934	0.003558339
HORVU1Hr1G000400	0.097413012	0.913186956
HORVU1Hr1G000430	-0.047857431	0.778241059
HORVU1Hr1G000440	2.191137475	0.000146533
HORVU1Hr1G000450	2.682174106	1.24123E-05
HORVU1Hr1G000470	0.715801829	0.150276422
HORVU1Hr1G000520	-0.2257137	0.189560151
HORVU1Hr1G000530	-0.705248779	3.14103E-08
HORVU1Hr1G000540	8.238058548	9.21083E-06
HORVU1Hr1G000550	0	0
HORVU1Hr1G000560	4.958999676	3.83762E-07
HORVU1Hr1G000590	-1.448351205	0.003235939
HORVU1Hr1G000600	-0.278518195	0.260381432
HORVU1Hr1G000620	-0.283711236	0.005611885
HORVU1Hr1G000640	16.39833558	6.17438E-08
HORVU1Hr1G000650	0	0
HORVU1Hr1G000660	0.599576892	0.213830433
HORVU1Hr1G000680	14.04002209	8.3643E-08
HORVU1Hr1G000690	12.91874306	7.31626E-08
HORVU1Hr1G000700	15.48210404	3.37142E-08
HORVU1Hr1G000710	-0.336449702	0.018226296
HORVU1Hr1G000720	1.063904273	4.19975E-07
HORVU1Hr1G000730	-5.332676558	0.009130944
HORVU1Hr1G000810	-0.286189487	0.584711125
HORVU1Hr1G000830	0.369148119	0.203185404
HORVU1Hr1G000840	0	0
HORVU1Hr1G000850	0	0
HORVU1Hr1G000860	0.151179724	0.831321909
HORVU1Hr1G000900	-0.039230997	0.979600971
HORVU1Hr1G000910	0.384655227	0.372926421
HORVU1Hr1G000920	0	0
HORVU1Hr1G000930	12.89986158	1.58869E-07
HORVU1Hr1G000940	-0.563550069	8.85669E-05
HORVU1Hr1G000960	-0.214368587	0.226319875
HORVU1Hr1G000990	9.334561067	2.73451E-09
HORVU1Hr1G001020	15.05939105	6.59194E-07
HORVU1Hr1G001030	12.51799367	3.57966E-07
HORVU1Hr1G001040	0	0
HORVU1Hr1G001050	0	0
HORVU1Hr1G001060	0	0
HORVU1Hr1G001080	16.12310912	6.51093E-08
HORVU1Hr1G001090	-0.869773229	0.012176763
HORVU1Hr1G001120	12.84002839	1.19079E-06
HORVU1Hr1G001140	13.75825268	1.79952E-06
HORVU1Hr1G001150	0	0
HORVU1Hr1G001160	0	0
HORVU1Hr1G001170	0	0
HORVU1Hr1G001200	0.783336551	0.019461611
HORVU1Hr1G001220	6.019865081	0.007078935
HORVU1Hr1G001260	0	0
HORVU1Hr1G001270	-0.226140929	0.387833074
HORVU1Hr1G001300	0	0
HORVU1Hr1G001350	16.84491531	2.76045E-07
HORVU1Hr1G001390	0	0
HORVU1Hr1G001400	0	0
HORVU1Hr1G001420	15.94438684	2.88921E-08
HORVU1Hr1G001440	0	0
HORVU1Hr1G001450	0	0
HORVU1Hr1G001460	0.28759858	0.586247253
HORVU1Hr1G001480	0	0
HORVU1Hr1G001490	0.132334427	0.902182359
HORVU1Hr1G001500	-3.515861419	0.065836281
HORVU1Hr1G001510	2.381080325	1.09914E-11
HORVU1Hr1G001520	0	0
HORVU1Hr1G001540	-0.118565045	0.687030061
HORVU1Hr1G001560	0.220715898	0.57498192
HORVU1Hr1G001570	3.40166432	1.30434E-12
HORVU1Hr1G001580	0	0
HORVU1Hr1G001590	-1.113192866	0.001740461
HORVU1Hr1G001600	0	0
HORVU1Hr1G001610	0	0
HORVU1Hr1G001630	0	0
HORVU1Hr1G001660	3.301966338	6.39199E-11
HORVU1Hr1G001670	2.726950735	4.74851E-08
HORVU1Hr1G001680	0	0
HORVU1Hr1G001690	0	0
HORVU1Hr1G001700	0	0
HORVU1Hr1G001710	-4.0870002	0.00383342
HORVU1Hr1G001750	0.118458511	0.523695481
HORVU1Hr1G001760	0.56290729	0.032245964
HORVU1Hr1G001770	-0.167121939	0.809534678
HORVU1Hr1G001800	0.892112904	0.000165428
HORVU1Hr1G001810	-0.187052575	0.468672171
HORVU1Hr1G001850	6.147129028	0.002137732
HORVU1Hr1G001860	-7.938773347	1.32025E-05
HORVU1Hr1G001890	-0.136924919	0.419594674
HORVU1Hr1G001910	0.460166495	0.00042635
HORVU1Hr1G001920	-0.623826107	0.000374435
HORVU1Hr1G001950	4.61263362	6.76013E-11
HORVU1Hr1G001960	4.061779357	1.27579E-05
HORVU1Hr1G001970	0	0
HORVU1Hr1G001990	0.512534995	0.604625745
HORVU1Hr1G002000	0	0
HORVU1Hr1G002040	0	0
HORVU1Hr1G002060	0	0
HORVU1Hr1G002090	-6.590192725	3.23963E-07
HORVU1Hr1G002100	-11.62183554	2.91121E-09
HORVU1Hr1G002110	0	0
HORVU1Hr1G002150	-0.351163376	0.155824989
HORVU1Hr1G002160	0.62679884	0.410066901
HORVU1Hr1G002170	1.364836784	0.185452918
HORVU1Hr1G002210	0	0
HORVU1Hr1G002220	0	0
HORVU1Hr1G002240	-0.134452389	0.519551151
HORVU1Hr1G002260	0.328130966	0.263394514
HORVU1Hr1G002290	0	0
HORVU1Hr1G002300	-0.655639838	0.088240526
HORVU1Hr1G002310	-0.226582646	0.313864077
HORVU1Hr1G002320	0.250348666	0.400213598
HORVU1Hr1G002340	0.187887532	0.451673067
HORVU1Hr1G002390	-0.005856658	0.967651822
HORVU1Hr1G002400	0	0
HORVU1Hr1G002410	0	0
HORVU1Hr1G002420	-8.56446648	6.69244E-10
HORVU1Hr1G002430	-11.56006414	0.000183532
HORVU1Hr1G002440	0	0
HORVU1Hr1G002450	0	0
HORVU1Hr1G002460	3.570163515	3.06881E-10
HORVU1Hr1G002470	0.726327644	2.768E-07
HORVU1Hr1G002480	-2.666747938	0.050319509
HORVU1Hr1G002500	0.39919614	0.021893637
HORVU1Hr1G002510	0.166711601	0.18994669
HORVU1Hr1G002540	0	0
HORVU1Hr1G002560	0	0
HORVU1Hr1G002590	2.479785781	3.25002E-08
HORVU1Hr1G002600	2.619786016	7.0398E-09
HORVU1Hr1G002620	0	0
HORVU1Hr1G002640	0	0
HORVU1Hr1G002660	6.911332477	1.23471E-07
HORVU1Hr1G002670	0	0
HORVU1Hr1G002680	0	0
HORVU1Hr1G002690	0	0
HORVU1Hr1G002710	-3.876013947	2.99463E-05
HORVU1Hr1G002730	0	0
HORVU1Hr1G002740	-1.273648095	1.54155E-07
HORVU1Hr1G002750	0	0
HORVU1Hr1G002760	5.342371692	0.046683079
HORVU1Hr1G002770	0	0
HORVU1Hr1G002790	0	0
HORVU1Hr1G002810	0	0
HORVU1Hr1G002820	-5.218174806	3.80106E-08
HORVU1Hr1G002830	0.111210693	0.674117813
HORVU1Hr1G002840	-0.219384202	0.078489175
HORVU1Hr1G002850	-0.39087447	0.249155847
HORVU1Hr1G002860	2.869928401	0.058715585
HORVU1Hr1G002890	0.763924946	0.220226908
HORVU1Hr1G002900	0	0
HORVU1Hr1G002910	0	0
HORVU1Hr1G002920	-0.433973842	0.399728156
HORVU1Hr1G002930	-0.485909761	0.664994811
HORVU1Hr1G002950	0	0
HORVU1Hr1G002960	-0.55831661	0.010752234
HORVU1Hr1G002970	0.069237587	0.79607395
HORVU1Hr1G002990	0	0
HORVU1Hr1G003010	-0.364019372	0.459736058
HORVU1Hr1G003020	2.27660334	0.000238403
HORVU1Hr1G003030	3.216820392	8.00661E-05
HORVU1Hr1G003040	0	0
HORVU1Hr1G003050	-0.540060002	0.17464257
HORVU1Hr1G003060	-0.406751617	0.467197858
HORVU1Hr1G003070	0.28362306	0.803589882
HORVU1Hr1G003080	0.143396384	0.716425956
HORVU1Hr1G003100	0	0
HORVU1Hr1G003130	0.295954469	0.273372855
HORVU1Hr1G003140	0	0
HORVU1Hr1G003150	-0.389896692	0.139795838
HORVU1Hr1G003160	-0.280335059	0.227399586
HORVU1Hr1G003170	-0.248828553	0.045323192
HORVU1Hr1G003200	0	0
HORVU1Hr1G003210	0	0
HORVU1Hr1G003230	0.569987779	0.529381087
HORVU1Hr1G003250	0	0
HORVU1Hr1G003260	0.696021212	0.183354928
HORVU1Hr1G003270	0.349521919	0.018013187
HORVU1Hr1G003280	-1.403894585	1.55723E-05
HORVU1Hr1G003290	0	0
HORVU1Hr1G003300	-1.271745573	1.00864E-08
HORVU1Hr1G003320	1.221467951	0.002601573
HORVU1Hr1G003330	0	0
HORVU1Hr1G003340	1.287553144	0.01049278
HORVU1Hr1G003360	0	0
HORVU1Hr1G003370	4.57583216	0.019063072
HORVU1Hr1G003430	0	0
HORVU1Hr1G003460	0.12123096	0.459966398
HORVU1Hr1G003490	0	0
HORVU1Hr1G003510	1.64874386	0.001245434
HORVU1Hr1G003520	1.191018135	0.015225948
HORVU1Hr1G003530	-0.077916344	0.637372239
HORVU1Hr1G003540	-0.074406865	0.795685982
HORVU1Hr1G003560	0	0
HORVU1Hr1G003580	0	0
HORVU1Hr1G003590	-0.492142978	0.033548818
HORVU1Hr1G003620	1.68404414	0.01053853
HORVU1Hr1G003630	0.073698437	0.898159117
HORVU1Hr1G003650	0	0
HORVU1Hr1G003700	0.870784398	0.009650736
HORVU1Hr1G003710	-1.623504607	0.011457416
HORVU1Hr1G003720	-0.397012426	0.477722728
HORVU1Hr1G003740	-0.4170646	0.069300102
HORVU1Hr1G003750	-0.385862515	0.019186326
HORVU1Hr1G003780	0	0
HORVU1Hr1G003810	-3.927692432	2.44443E-06
HORVU1Hr1G003840	0.377101583	0.659343657
HORVU1Hr1G003850	0	0
HORVU1Hr1G003870	-0.072242958	0.943048511
HORVU1Hr1G003890	0.020762709	0.961736829
HORVU1Hr1G003910	0.696054566	0.094244645
HORVU1Hr1G003940	-0.468677039	0.018484043
HORVU1Hr1G003960	-0.183970373	0.161128529
HORVU1Hr1G003990	1.058834302	0.006370998
HORVU1Hr1G004000	0	0
HORVU1Hr1G004020	-2.738720662	0.001263535
HORVU1Hr1G004030	0.641691777	0.000867357
HORVU1Hr1G004040	-0.267501602	0.194660928
HORVU1Hr1G004050	0.596255528	0.005584964
HORVU1Hr1G004060	-0.404493736	0.362434952
HORVU1Hr1G004080	-0.694869781	0.003614351
HORVU1Hr1G004120	12.2360922	5.43284E-05
HORVU1Hr1G004130	0	0
HORVU1Hr1G004140	-0.577327825	0.28833703
HORVU1Hr1G004150	-0.168907557	0.762499982
HORVU1Hr1G004200	-0.376234766	0.121041136
HORVU1Hr1G004230	-0.56072101	0.009978927
HORVU1Hr1G004290	0	0
HORVU1Hr1G004330	0.52013933	0.03201604
HORVU1Hr1G004400	1.024127936	0.00015574
HORVU1Hr1G004410	0	0
HORVU1Hr1G004430	-0.318959369	0.033754397
HORVU1Hr1G004440	-0.22930021	0.313864077
HORVU1Hr1G004480	-1.023645895	2.78715E-08
HORVU1Hr1G004490	0.139148726	0.360215537
HORVU1Hr1G004510	-0.818323737	9.65603E-05
HORVU1Hr1G004520	-0.260079749	0.455435567
HORVU1Hr1G004530	0.196445534	0.796053603
HORVU1Hr1G004560	-0.98951197	0.523125361
HORVU1Hr1G004580	-0.820895897	0.173810774
HORVU1Hr1G004590	0.850294427	4.01739E-07
HORVU1Hr1G004610	1.048518869	2.6296E-06
HORVU1Hr1G004650	4.176302892	1.74696E-09
HORVU1Hr1G004660	0	0
HORVU1Hr1G004670	-0.872624779	0.143133789
HORVU1Hr1G004690	0.88736998	1.15581E-07
HORVU1Hr1G004700	0.88736998	1.15581E-07
HORVU1Hr1G004720	4.71661571	2.05456E-09
HORVU1Hr1G004750	-0.439148377	0.304713831
HORVU1Hr1G004790	4.832440582	1.27919E-12
HORVU1Hr1G004800	0	0
HORVU1Hr1G004820	0	0
HORVU1Hr1G004830	0	0
HORVU1Hr1G004840	0	0
HORVU1Hr1G004860	0	0
HORVU1Hr1G004870	0	0
HORVU1Hr1G004880	0	0
HORVU1Hr1G004890	3.530436103	0.004808337
HORVU1Hr1G004910	-0.116959019	0.654430351
HORVU1Hr1G004920	0.084576663	0.898264186
HORVU1Hr1G004930	0	0
HORVU1Hr1G004960	0.503380409	9.00058E-05
HORVU1Hr1G004970	-0.450379391	0.028463258
HORVU1Hr1G004980	1.773396573	4.71011E-06
HORVU1Hr1G005020	0	0
HORVU1Hr1G005030	10.58003539	3.83276E-07
HORVU1Hr1G005070	0	0
HORVU1Hr1G005090	3.394915444	0.000155744
HORVU1Hr1G005100	-0.066642459	0.895703707
HORVU1Hr1G005110	-0.066653021	0.895703707
HORVU1Hr1G005120	-1.357570689	9.65308E-06
HORVU1Hr1G005130	0	0
HORVU1Hr1G005140	5.601718436	1.08272E-06
HORVU1Hr1G005150	11.85074644	4.77636E-07
HORVU1Hr1G005170	-0.295660367	0.65169797
HORVU1Hr1G005180	0.759794187	0.010353258
HORVU1Hr1G005200	-0.122942554	0.895703707
HORVU1Hr1G005230	0	0
HORVU1Hr1G005260	-0.328360094	0.064764283
HORVU1Hr1G005270	0	0
HORVU1Hr1G005280	0.745025701	0.009111869
HORVU1Hr1G005290	1.849638594	0.001857924
HORVU1Hr1G005350	-0.877665219	0.056714064
HORVU1Hr1G005360	0	0
HORVU1Hr1G005370	0.251299142	0.362117721
HORVU1Hr1G005390	-0.484776048	0.136278791
HORVU1Hr1G005410	0	0
HORVU1Hr1G005420	0	0
HORVU1Hr1G005430	-5.925823704	0.039669735
HORVU1Hr1G005450	-0.179403356	0.488510622
HORVU1Hr1G005460	12.73323982	1.09584E-07
HORVU1Hr1G005470	-0.499921645	0.032247387
HORVU1Hr1G005500	-0.398931132	0.113005965
HORVU1Hr1G005510	0.772795949	0.62727966
HORVU1Hr1G005520	2.459419587	0.002105286
HORVU1Hr1G005530	0	0
HORVU1Hr1G005550	0	0
HORVU1Hr1G005600	0.148106908	0.431822811
HORVU1Hr1G005630	0	0
HORVU1Hr1G005680	-0.113825909	0.599542366
HORVU1Hr1G005690	3.46203116	0.278816482
HORVU1Hr1G005700	-5.665599088	0.007253521
HORVU1Hr1G005710	0.098650925	0.647232318
HORVU1Hr1G005720	-0.370833119	0.235353816
HORVU1Hr1G005730	-1.773894959	0.001517922
HORVU1Hr1G005750	-10.31776437	4.91935E-05
HORVU1Hr1G005760	-5.736299388	8.7862E-05
HORVU1Hr1G005790	-0.232537862	0.125172649
HORVU1Hr1G005800	2.849065665	7.82544E-07
HORVU1Hr1G005830	0	0
HORVU1Hr1G005870	-4.637858473	1.19544E-07
HORVU1Hr1G005910	0	0
HORVU1Hr1G005920	-3.138086666	4.126E-07
HORVU1Hr1G005980	-1.727483366	6.6573E-11
HORVU1Hr1G005990	0	0
HORVU1Hr1G006020	0.19018141	0.517629415
HORVU1Hr1G006130	0	0
HORVU1Hr1G006230	0.293850504	0.825961248
HORVU1Hr1G006240	0	0
HORVU1Hr1G006290	-0.041461384	0.972789668
HORVU1Hr1G006350	0	0
HORVU1Hr1G006590	0	0
HORVU1Hr1G006750	0.195502513	0.815072877
HORVU1Hr1G006770	-0.312148159	0.046853672
HORVU1Hr1G006780	0	0
HORVU1Hr1G006850	0	0
HORVU1Hr1G006860	-0.087659829	0.600226709
HORVU1Hr1G006880	-0.193662883	0.446536515
HORVU1Hr1G006890	0.12818063	0.524273438
HORVU1Hr1G006910	4.422059064	1.45519E-09
HORVU1Hr1G006920	0	0
HORVU1Hr1G006930	-0.602439975	0.150207808
HORVU1Hr1G006940	-0.040196148	0.874251175
HORVU1Hr1G006950	-0.050637233	0.764773486
HORVU1Hr1G006970	0	0
HORVU1Hr1G006980	0	0
HORVU1Hr1G007010	0.110326454	0.602155641
HORVU1Hr1G007040	0	0
HORVU1Hr1G007100	0	0
HORVU1Hr1G007150	0	0
HORVU1Hr1G007290	-4.453172522	0.00042556
HORVU1Hr1G007300	-0.833033509	0.407612963
HORVU1Hr1G007310	1.477071869	2.86476E-09
HORVU1Hr1G007320	0	0
HORVU1Hr1G007360	0.703392252	0.50108857
HORVU1Hr1G007400	0	0
HORVU1Hr1G007420	0	0
HORVU1Hr1G007440	0	0
HORVU1Hr1G007460	0	0
HORVU1Hr1G007480	1.033916038	0.131926786
HORVU1Hr1G007530	-0.405568987	0.628032988
HORVU1Hr1G007540	0	0
HORVU1Hr1G007580	0.073931715	0.508536036
HORVU1Hr1G007600	0.144391412	0.169374127
HORVU1Hr1G007630	0.147320309	0.627449265
HORVU1Hr1G007640	-0.248984395	0.15421058
HORVU1Hr1G007660	-12.86447339	2.0949E-06
HORVU1Hr1G007720	-3.829268645	0.000860686
HORVU1Hr1G007730	-0.51819449	0.005655763
HORVU1Hr1G007790	-8.449099391	7.36737E-05
HORVU1Hr1G007800	0	0
HORVU1Hr1G007810	-1.311880584	0.001325659
HORVU1Hr1G007830	-7.279421695	3.80764E-07
HORVU1Hr1G007840	-8.209638218	1.28852E-05
HORVU1Hr1G007850	0	0
HORVU1Hr1G007860	0	0
HORVU1Hr1G007870	-0.601993463	0.45144018
HORVU1Hr1G007880	0.474865395	0.46887695
HORVU1Hr1G007890	-0.601993463	0.45144018
HORVU1Hr1G007900	0	0
HORVU1Hr1G007910	0	0
HORVU1Hr1G007930	2.880399843	0.000870825
HORVU1Hr1G007950	0	0
HORVU1Hr1G008110	0	0
HORVU1Hr1G008120	-0.702210437	0.00351753
HORVU1Hr1G008130	-1.360281747	6.31307E-06
HORVU1Hr1G008140	0	0
HORVU1Hr1G008150	0	0
HORVU1Hr1G008160	-0.568968636	0.034617979
HORVU1Hr1G008170	-2.088576692	0.03764387
HORVU1Hr1G008230	0.114183078	0.419391568
HORVU1Hr1G008250	-0.376055101	0.002566315
HORVU1Hr1G008270	0	0
HORVU1Hr1G008290	0	0
HORVU1Hr1G008300	5.338416332	5.81972E-05
HORVU1Hr1G008330	-0.013096587	0.906757511
HORVU1Hr1G008340	0	0
HORVU1Hr1G008350	-0.753539286	3.62131E-05
HORVU1Hr1G008360	1.781726021	0.0009799
HORVU1Hr1G008370	0.154314569	0.892286261
HORVU1Hr1G008380	0	0
HORVU1Hr1G008420	0	0
HORVU1Hr1G008430	-0.473255498	0.450949536
HORVU1Hr1G008440	0.103970264	0.849177046
HORVU1Hr1G008480	0	0
HORVU1Hr1G008490	-2.301582721	0.000142535
HORVU1Hr1G008500	0	0
HORVU1Hr1G008510	-2.734866407	0.001630533
HORVU1Hr1G008520	0	0
HORVU1Hr1G008530	-0.467692939	0.001829385
HORVU1Hr1G008540	6.342476562	3.4439E-09
HORVU1Hr1G008560	-0.026818261	0.918543494
HORVU1Hr1G008580	0.421137161	0.240346175
HORVU1Hr1G008620	0.103823917	0.387912277
HORVU1Hr1G008650	7.5137016	6.92757E-05
HORVU1Hr1G008670	0	0
HORVU1Hr1G008690	-0.010613092	0.980661861
HORVU1Hr1G008810	3.850538081	2.35021E-11
HORVU1Hr1G008830	-0.020259072	0.969012729
HORVU1Hr1G008840	-0.020259072	0.969012729
HORVU1Hr1G008900	-0.207331585	0.649837899
HORVU1Hr1G008930	0	0
HORVU1Hr1G008940	-4.180705629	1.80783E-06
HORVU1Hr1G008970	0	0
HORVU1Hr1G009000	0	0
HORVU1Hr1G009010	0	0
HORVU1Hr1G009030	0.129002547	0.295417772
HORVU1Hr1G009040	0	0
HORVU1Hr1G009050	-2.716954941	5.70005E-07
HORVU1Hr1G009060	-10.58202377	0.02349555
HORVU1Hr1G009070	0	0
HORVU1Hr1G009080	0	0
HORVU1Hr1G009090	-0.730106793	0.311540979
HORVU1Hr1G009100	-1.015779501	2.7963E-08
HORVU1Hr1G009110	-1.167037423	0.028465623
HORVU1Hr1G009140	8.599427706	0.000391871
HORVU1Hr1G009160	-1.7725598	0.032330129
HORVU1Hr1G009170	0.142754235	0.795685982
HORVU1Hr1G009180	3.768556086	1.16626E-05
HORVU1Hr1G009200	-0.023453481	0.961913212
HORVU1Hr1G009230	0	0
HORVU1Hr1G009250	1.942860291	1.22984E-07
HORVU1Hr1G009290	0	0
HORVU1Hr1G009300	1.665853149	0.098093148
HORVU1Hr1G009310	0	0
HORVU1Hr1G009320	0	0
HORVU1Hr1G009330	-2.788430013	0.01896037
HORVU1Hr1G009350	1.590092508	0.15066277
HORVU1Hr1G009360	2.370181622	6.61008E-06
HORVU1Hr1G009370	0	0
HORVU1Hr1G009380	1.209981666	0.276584517
HORVU1Hr1G009390	-0.278819514	0.58537214
HORVU1Hr1G009430	0.079284729	0.813239805
HORVU1Hr1G009460	-0.692723661	0.484912003
HORVU1Hr1G009490	-0.284768891	0.739956967
HORVU1Hr1G009520	0	0
HORVU1Hr1G009530	0	0
HORVU1Hr1G009550	-1.95469067	0.050273329
HORVU1Hr1G009560	1.180931288	0.136833018
HORVU1Hr1G009570	0	0
HORVU1Hr1G009580	0	0
HORVU1Hr1G009590	0.287097245	0.828639874
HORVU1Hr1G009600	0	0
HORVU1Hr1G009610	0	0
HORVU1Hr1G009630	0	0
HORVU1Hr1G009640	-0.271510508	0.792215765
HORVU1Hr1G009720	0	0
HORVU1Hr1G009800	-0.437875682	0.643643639
HORVU1Hr1G009870	0	0
HORVU1Hr1G009880	-2.380577489	0.051920456
HORVU1Hr1G009900	-0.727863958	2.02568E-05
HORVU1Hr1G009910	0	0
HORVU1Hr1G009920	0.188743099	0.596185252
HORVU1Hr1G009940	0	0
HORVU1Hr1G009950	0.235665547	0.007567641
HORVU1Hr1G009970	-5.718296332	0.002628686
HORVU1Hr1G009980	-0.338231199	0.108283019
HORVU1Hr1G010010	-2.020164589	1.48426E-09
HORVU1Hr1G010020	-2.161637368	6.15648E-11
HORVU1Hr1G010110	0.729114804	0.045332658
HORVU1Hr1G010120	0.785543169	0.558734741
HORVU1Hr1G010130	3.180062894	5.76476E-15
HORVU1Hr1G010140	0	0
HORVU1Hr1G010190	-3.607273631	1.52078E-09
HORVU1Hr1G010210	3.165663398	5.43525E-09
HORVU1Hr1G010220	0.410283998	0.154481977
HORVU1Hr1G010230	-5.306525482	3.83487E-08
HORVU1Hr1G010250	-7.95784972	1.77314E-10
HORVU1Hr1G010280	1.173109688	0.101104326
HORVU1Hr1G010300	0	0
HORVU1Hr1G010350	0	0
HORVU1Hr1G010360	0	0
HORVU1Hr1G010380	-2.343041665	4.2315E-11
HORVU1Hr1G010390	0.295833349	0.588320429
HORVU1Hr1G010400	0.52327951	0.439330548
HORVU1Hr1G010500	2.762384811	0.003732626
HORVU1Hr1G010510	0.191821823	0.366079357
HORVU1Hr1G010520	-1.49941718	0.085846156
HORVU1Hr1G010530	-1.016490301	0.420553504
HORVU1Hr1G010560	1.195347513	0.306828032
HORVU1Hr1G010580	0	0
HORVU1Hr1G010600	0	0
HORVU1Hr1G010640	0	0
HORVU1Hr1G010660	0.191926348	0.847386636
HORVU1Hr1G010670	-0.846454337	0.018890463
HORVU1Hr1G010710	0	0
HORVU1Hr1G010720	-7.933590996	0.04681253
HORVU1Hr1G010730	0	0
HORVU1Hr1G010740	0	0
HORVU1Hr1G010780	0.609433271	0.009530861
HORVU1Hr1G010790	-4.167098043	0.019722521
HORVU1Hr1G010800	-0.335787431	0.018600903
HORVU1Hr1G010810	-2.09823988	1.38122E-12
HORVU1Hr1G010820	0.10201533	0.507958685
HORVU1Hr1G010830	0	0
HORVU1Hr1G010840	-9.630109528	9.52123E-08
HORVU1Hr1G010890	-0.018929576	0.930773404
HORVU1Hr1G010910	-1.332900991	0.097161442
HORVU1Hr1G010920	0	0
HORVU1Hr1G010930	0.164897391	0.140728647
HORVU1Hr1G010940	0.310565544	0.005798759
HORVU1Hr1G010960	-0.8006449	0.021285926
HORVU1Hr1G010970	0.270063064	0.367276114
HORVU1Hr1G010980	-0.152232839	0.876562565
HORVU1Hr1G010990	0.33794272	0.507958685
HORVU1Hr1G011020	0.104546908	0.774778384
HORVU1Hr1G011030	-0.761395041	0.000782368
HORVU1Hr1G011060	0	0
HORVU1Hr1G011080	1.251246211	0.148304678
HORVU1Hr1G011100	-0.561994309	0.470785924
HORVU1Hr1G011110	0	0
HORVU1Hr1G011120	0	0
HORVU1Hr1G011150	0.287223178	0.374020556
HORVU1Hr1G011160	0.134952789	0.595974239
HORVU1Hr1G011180	0	0
HORVU1Hr1G011190	0	0
HORVU1Hr1G011200	0	0
HORVU1Hr1G011210	-1.060117153	0.257340521
HORVU1Hr1G011220	0	0
HORVU1Hr1G011240	0.432888105	0.446536515
HORVU1Hr1G011250	0.20143805	0.385293785
HORVU1Hr1G011260	-0.712040349	0.30004434
HORVU1Hr1G011290	0.250930314	0.724217385
HORVU1Hr1G011300	0.125588116	0.543564277
HORVU1Hr1G011350	-0.102271146	0.863773891
HORVU1Hr1G011360	0	0
HORVU1Hr1G011370	0.487766105	0.001226169
HORVU1Hr1G011380	-2.157073626	1.59674E-06
HORVU1Hr1G011390	0.989561895	0.000345223
HORVU1Hr1G011400	0.584383202	0.000332664
HORVU1Hr1G011420	0.272287304	0.419863888
HORVU1Hr1G011430	1.057646131	1.49261E-07
HORVU1Hr1G011440	0	0
HORVU1Hr1G011450	0.35684504	0.607986938
HORVU1Hr1G011480	-6.962082237	0.002774357
HORVU1Hr1G011490	0	0
HORVU1Hr1G011500	0.476996963	0.23456215
HORVU1Hr1G011520	0.518814274	0.000841997
HORVU1Hr1G011530	0.51905399	0.000846125
HORVU1Hr1G011540	-0.654724626	0.024247535
HORVU1Hr1G011550	-0.710586034	0.462798729
HORVU1Hr1G011570	-0.710586034	0.462798729
HORVU1Hr1G011610	-2.089218833	0.02270204
HORVU1Hr1G011630	0	0
HORVU1Hr1G011650	0.375704787	0.801994074
HORVU1Hr1G011660	0.35257543	0.668679323
HORVU1Hr1G011720	1.07773037	1.07929E-05
HORVU1Hr1G011730	4.781622448	2.46097E-09
HORVU1Hr1G011740	0	0
HORVU1Hr1G011780	0.074134685	0.871867431
HORVU1Hr1G011800	0.571112059	0.36643885
HORVU1Hr1G011820	0	0
HORVU1Hr1G011830	0	0
HORVU1Hr1G011840	-0.18954835	0.5863057
HORVU1Hr1G011860	0	0
HORVU1Hr1G011890	-1.102348957	4.33837E-08
HORVU1Hr1G011900	-1.032657297	1.04844E-07
HORVU1Hr1G011920	6.529482332	0.000475417
HORVU1Hr1G011930	8.26336768	4.46085E-11
HORVU1Hr1G011950	7.946623594	2.78525E-11
HORVU1Hr1G011960	-4.780856545	0.002236462
HORVU1Hr1G011980	-0.497773608	0.646007843
HORVU1Hr1G011990	-0.12762503	0.826961815
HORVU1Hr1G012060	0	0
HORVU1Hr1G012080	-2.339549194	0.003485886
HORVU1Hr1G012090	13.10054203	6.1333E-08
HORVU1Hr1G012110	-0.660980905	0.015675082
HORVU1Hr1G012130	13.53580771	5.62295E-08
HORVU1Hr1G012140	-2.226733129	3.73075E-05
HORVU1Hr1G012150	-0.63969774	0.019755815
HORVU1Hr1G012170	14.52688207	2.04975E-06
HORVU1Hr1G012180	-0.359673674	0.086776458
HORVU1Hr1G012190	-0.16879524	0.514261908
HORVU1Hr1G012210	-5.609500523	0.0008286
HORVU1Hr1G012220	0.662823285	0.283250555
HORVU1Hr1G012240	0.623954945	0.033278679
HORVU1Hr1G012250	0	0
HORVU1Hr1G012270	-0.232171512	0.491538475
HORVU1Hr1G012290	-0.962272263	0.119746055
HORVU1Hr1G012300	-1.600721602	0.035267792
HORVU1Hr1G012310	-3.372941285	0.012430533
HORVU1Hr1G012320	0	0
HORVU1Hr1G012330	0	0
HORVU1Hr1G012340	0	0
HORVU1Hr1G012350	0	0
HORVU1Hr1G012360	0	0
HORVU1Hr1G012380	0	0
HORVU1Hr1G012420	-0.319654992	0.019723146
HORVU1Hr1G012440	0.566699082	0.016893125
HORVU1Hr1G012460	-2.721718175	6.90542E-08
HORVU1Hr1G012470	0.009848428	0.972962441
HORVU1Hr1G012490	1.916549128	0.148429815
HORVU1Hr1G012520	0.690877208	0.470590309
HORVU1Hr1G012600	0	0
HORVU1Hr1G012610	0	0
HORVU1Hr1G012660	-7.05477681	7.28968E-06
HORVU1Hr1G012670	0	0
HORVU1Hr1G012680	0.761418646	0.002214521
HORVU1Hr1G012690	0.485529426	0.000379255
HORVU1Hr1G012700	0	0
HORVU1Hr1G012710	10.54221259	4.55642E-08
HORVU1Hr1G012720	-0.103594993	0.92406259
HORVU1Hr1G012730	-0.591021717	0.008416839
HORVU1Hr1G012740	0.065951706	0.935371957
HORVU1Hr1G012760	0	0
HORVU1Hr1G012770	-3.762697734	0.00732658
HORVU1Hr1G012790	-3.91395777	0.003054772
HORVU1Hr1G012800	-3.077338736	0.022145241
HORVU1Hr1G012810	0	0
HORVU1Hr1G012840	0	0
HORVU1Hr1G012850	-4.31674294	0.004836703
HORVU1Hr1G012870	-3.540020098	0.009195437
HORVU1Hr1G012880	-5.824056575	0.00198587
HORVU1Hr1G012890	-7.97342863	0.003249825
HORVU1Hr1G012910	-3.630659009	0.01998963
HORVU1Hr1G012920	0	0
HORVU1Hr1G012930	-3.619207554	0.018861481
HORVU1Hr1G012940	-3.616393278	0.01890504
HORVU1Hr1G012950	-3.615927294	0.021823117
HORVU1Hr1G012960	-3.631070014	0.016370155
HORVU1Hr1G013020	-3.985278452	0.008642906
HORVU1Hr1G013040	-1.162080186	5.98196E-07
HORVU1Hr1G013140	0.697575537	0.595761993
HORVU1Hr1G013160	0.258001077	0.315436588
HORVU1Hr1G013180	0	0
HORVU1Hr1G013190	-2.288112973	9.53423E-11
HORVU1Hr1G013210	-0.772817922	0.000382456
HORVU1Hr1G013240	0	0
HORVU1Hr1G013270	-5.489713022	0.002554428
HORVU1Hr1G013360	-0.754044617	0.00178788
HORVU1Hr1G013420	0	0
HORVU1Hr1G013430	0.100403185	0.91397359
HORVU1Hr1G013440	-5.765758825	0.032712091
HORVU1Hr1G013450	-0.750058509	0.000145882
HORVU1Hr1G013470	-0.742170818	0.311430089
HORVU1Hr1G013480	1.211501915	0.183551405
HORVU1Hr1G013490	-0.224308783	0.190608712
HORVU1Hr1G013500	0	0
HORVU1Hr1G013520	0	0
HORVU1Hr1G013540	-0.886370248	0.427182598
HORVU1Hr1G013580	-0.420487411	0.030081857
HORVU1Hr1G013600	0.077614306	0.66213956
HORVU1Hr1G013620	0	0
HORVU1Hr1G013660	-1.834210208	2.62399E-05
HORVU1Hr1G013670	0	0
HORVU1Hr1G013680	12.25651714	1.70837E-07
HORVU1Hr1G013690	12.25006935	1.76611E-07
HORVU1Hr1G013700	-0.116396032	0.727493111
HORVU1Hr1G013720	0	0
HORVU1Hr1G013730	-0.593871933	3.01038E-05
HORVU1Hr1G013740	-0.548689517	0.001777932
HORVU1Hr1G013750	-0.302303607	0.18948371
HORVU1Hr1G013780	-0.094275403	0.596185252
HORVU1Hr1G013810	0.192674123	0.542378348
HORVU1Hr1G013820	0.44198186	0.015585572
HORVU1Hr1G013840	0.386683584	0.05141462
HORVU1Hr1G013870	-0.829934209	0.033107903
HORVU1Hr1G013880	0.130418382	0.555057229
HORVU1Hr1G013900	1.512108692	3.89254E-09
HORVU1Hr1G013950	-0.762780843	0.153116373
HORVU1Hr1G013960	0	0
HORVU1Hr1G013970	1.113675008	7.67463E-07
HORVU1Hr1G013980	0	0
HORVU1Hr1G013990	-0.982530982	0.104649773
HORVU1Hr1G014000	0	0
HORVU1Hr1G014010	-0.849365894	0.000326028
HORVU1Hr1G014020	0	0
HORVU1Hr1G014030	0.088929806	0.814304805
HORVU1Hr1G014040	-0.003252064	0.994991325
HORVU1Hr1G014050	2.006091719	0.021016783
HORVU1Hr1G014060	0.617497617	0.078282896
HORVU1Hr1G014070	2.17055891	4.70873E-11
HORVU1Hr1G014080	-0.18412907	0.32857099
HORVU1Hr1G014120	0.312913835	0.149128894
HORVU1Hr1G014140	-0.181641711	0.88010001
HORVU1Hr1G014150	-0.86862536	0.47161235
HORVU1Hr1G014200	0	0
HORVU1Hr1G014230	-0.680469692	0.660096878
HORVU1Hr1G014270	0	0
HORVU1Hr1G014280	0	0
HORVU1Hr1G014370	-0.921350798	0.001097483
HORVU1Hr1G014410	-1.110117605	0.140265295
HORVU1Hr1G014560	-0.487118491	0.230788351
HORVU1Hr1G014570	-3.431618178	2.68093E-10
HORVU1Hr1G014580	-1.479646138	2.21455E-06
HORVU1Hr1G014590	1.053972929	0.318970381
HORVU1Hr1G014610	0.438036395	0.000108497
HORVU1Hr1G014630	0	0
HORVU1Hr1G014640	0	0
HORVU1Hr1G014690	0	0
HORVU1Hr1G014700	0	0
HORVU1Hr1G014710	0.109209817	0.587773412
HORVU1Hr1G014730	1.820183611	3.01288E-08
HORVU1Hr1G014800	-0.0500169	0.776052916
HORVU1Hr1G014880	0	0
HORVU1Hr1G014910	-0.336195422	0.775468099
HORVU1Hr1G014950	0.774311202	0.039162095
HORVU1Hr1G014990	0	0
HORVU1Hr1G015000	-0.209528211	0.480887499
HORVU1Hr1G015040	-0.189686427	0.235241731
HORVU1Hr1G015050	1.518763893	0.002756802
HORVU1Hr1G015060	-0.293288679	0.186186269
HORVU1Hr1G015090	0.990113096	0.321444201
HORVU1Hr1G015130	-2.780460303	5.22915E-10
HORVU1Hr1G015140	0	0
HORVU1Hr1G015180	-0.582656958	0.39738286
HORVU1Hr1G015190	0	0
HORVU1Hr1G015210	3.813698356	3.34155E-06
HORVU1Hr1G015240	-1.969167676	2.62747E-05
HORVU1Hr1G015260	1.032584134	3.79452E-05
HORVU1Hr1G015270	-1.796601596	9.82731E-10
HORVU1Hr1G015300	0	0
HORVU1Hr1G015310	0.145048168	0.467265926
HORVU1Hr1G015350	0	0
HORVU1Hr1G015420	0	0
HORVU1Hr1G015430	0	0
HORVU1Hr1G015490	0.247534562	0.068096729
HORVU1Hr1G015500	0.256270066	0.066100356
HORVU1Hr1G015540	1.031549827	0.312159413
HORVU1Hr1G015550	0.864449228	5.48557E-05
HORVU1Hr1G015560	1.050065468	1.75036E-07
HORVU1Hr1G015580	0	0
HORVU1Hr1G015590	-0.487916461	0.000215535
HORVU1Hr1G015610	0	0
HORVU1Hr1G015620	0.569998818	0.028165606
HORVU1Hr1G015660	-0.396761505	0.016146292
HORVU1Hr1G015670	-0.855370493	0.009509576
HORVU1Hr1G015690	0.827451279	0.434371157
HORVU1Hr1G015710	0	0
HORVU1Hr1G015720	0.981113662	2.86479E-05
HORVU1Hr1G015750	0	0
HORVU1Hr1G015770	1.274326859	0.000175276
HORVU1Hr1G015810	2.36825823	5.95828E-11
HORVU1Hr1G015820	-0.090362259	0.641689543
HORVU1Hr1G015840	0	0
HORVU1Hr1G015850	0	0
HORVU1Hr1G015870	0	0
HORVU1Hr1G015890	0	0
HORVU1Hr1G015910	-0.920969772	0.395788756
HORVU1Hr1G015920	0	0
HORVU1Hr1G015940	0.47635766	0.006682187
HORVU1Hr1G015970	0	0
HORVU1Hr1G015980	0	0
HORVU1Hr1G016000	0	0
HORVU1Hr1G016030	0	0
HORVU1Hr1G016050	0.066185013	0.827039944
HORVU1Hr1G016060	0.066188024	0.826865131
HORVU1Hr1G016080	2.154473317	0.000317384
HORVU1Hr1G016110	0.014720276	0.933766341
HORVU1Hr1G016120	-0.262699264	0.707823804
HORVU1Hr1G016130	-0.383213999	0.000244071
HORVU1Hr1G016140	1.055298603	0.000308184
HORVU1Hr1G016170	-0.174977676	0.365658917
HORVU1Hr1G016180	0.595268352	0.525165444
HORVU1Hr1G016190	-1.360747404	2.52759E-05
HORVU1Hr1G016200	-1.545767707	5.17797E-09
HORVU1Hr1G016240	-1.013182114	1.91138E-05
HORVU1Hr1G016270	0	0
HORVU1Hr1G016280	0.9424884	0.000449278
HORVU1Hr1G016320	-1.498453443	9.66823E-07
HORVU1Hr1G016360	0.500534615	0.004762843
HORVU1Hr1G016370	-0.5741107	0.000198412
HORVU1Hr1G016400	0	0
HORVU1Hr1G016420	0	0
HORVU1Hr1G016430	0.062713595	0.766161137
HORVU1Hr1G016470	-0.548371165	0.48269623
HORVU1Hr1G016480	0.194381281	0.196375999
HORVU1Hr1G016490	-0.64034696	6.52646E-05
HORVU1Hr1G016500	0	0
HORVU1Hr1G016540	-0.37070061	0.227746618
HORVU1Hr1G016590	-0.323019099	0.769485926
HORVU1Hr1G016600	0.516376978	0.165785052
HORVU1Hr1G016610	0	0
HORVU1Hr1G016630	0.280419614	0.022536963
HORVU1Hr1G016640	1.235223899	6.12236E-09
HORVU1Hr1G016660	-1.438560614	3.52272E-06
HORVU1Hr1G016700	-0.11059528	0.922664576
HORVU1Hr1G016710	1.138389851	0.00699567
HORVU1Hr1G016720	0	0
HORVU1Hr1G016730	0	0
HORVU1Hr1G016760	0	0
HORVU1Hr1G016770	-2.059172086	0.00620806
HORVU1Hr1G016790	0.061839875	0.727668737
HORVU1Hr1G016800	0	0
HORVU1Hr1G016820	0	0
HORVU1Hr1G016840	-2.380286736	0.006372515
HORVU1Hr1G016870	0	0
HORVU1Hr1G016930	0	0
HORVU1Hr1G016960	0	0
HORVU1Hr1G016980	-0.242306713	0.32924039
HORVU1Hr1G017020	-1.529072543	0.00588535
HORVU1Hr1G017050	0.206359027	0.222840033
HORVU1Hr1G017070	0	0
HORVU1Hr1G017080	0	0
HORVU1Hr1G017100	-0.320083344	0.599535857
HORVU1Hr1G017120	0.402610436	0.043750431
HORVU1Hr1G017170	-6.098159684	1.6049E-10
HORVU1Hr1G017190	0	0
HORVU1Hr1G017210	-0.231370517	0.160092827
HORVU1Hr1G017220	-0.70761458	2.65832E-05
HORVU1Hr1G017230	0.064525658	0.798234494
HORVU1Hr1G017240	0.245529735	0.286689074
HORVU1Hr1G017260	-0.64734026	0.050895276
HORVU1Hr1G017270	-0.667289637	0.046037691
HORVU1Hr1G017290	-1.44881573	0.237901519
HORVU1Hr1G017320	-0.255521648	0.492983428
HORVU1Hr1G017330	0	0
HORVU1Hr1G017370	0.31948104	0.426643525
HORVU1Hr1G017380	0.758311769	0.000143635
HORVU1Hr1G017410	-4.242618858	3.74344E-13
HORVU1Hr1G017430	0	0
HORVU1Hr1G017440	0.047896544	0.95079536
HORVU1Hr1G017460	0.760914865	0.000124554
HORVU1Hr1G017470	-4.858462921	4.0135E-10
HORVU1Hr1G017480	0.97637162	9.38649E-08
HORVU1Hr1G017490	-0.77799507	0.005419097
HORVU1Hr1G017500	-0.83996504	0.005244259
HORVU1Hr1G017510	0	0
HORVU1Hr1G017520	0	0
HORVU1Hr1G017530	0.616301568	0.111453139
HORVU1Hr1G017550	-2.14367929	0.000122379
HORVU1Hr1G017570	1.831259376	1.86238E-12
HORVU1Hr1G017580	0.381647951	0.08553516
HORVU1Hr1G017660	-2.517559132	0.000299907
HORVU1Hr1G017670	5.851334013	0.018889233
HORVU1Hr1G017700	0.074768355	0.778687682
HORVU1Hr1G017710	-0.201394009	0.169934503
HORVU1Hr1G017720	0.005839376	0.977828396
HORVU1Hr1G017730	0.001305705	0.996064694
HORVU1Hr1G017740	0.581166351	0.020484685
HORVU1Hr1G017750	0.736008088	0.005285956
HORVU1Hr1G017770	1.133490797	0.063338513
HORVU1Hr1G017800	-3.80396727	3.0713E-07
HORVU1Hr1G017830	-2.683043927	1.75067E-08
HORVU1Hr1G017840	-11.11524022	3.64888E-07
HORVU1Hr1G017850	2.923567435	0.003111537
HORVU1Hr1G017860	2.787932661	0.000324559
HORVU1Hr1G017870	3.676998648	5.07322E-08
HORVU1Hr1G017900	-2.616693963	1.30155E-07
HORVU1Hr1G017920	0	0
HORVU1Hr1G017930	0	0
HORVU1Hr1G017970	-6.097717208	1.30661E-08
HORVU1Hr1G018000	0	0
HORVU1Hr1G018010	1.467475349	0.003981368
HORVU1Hr1G018020	-0.554860067	0.183387304
HORVU1Hr1G018030	-1.81058778	0.21202212
HORVU1Hr1G018040	0	0
HORVU1Hr1G018050	0.902010881	0.391583626
HORVU1Hr1G018060	0.053899564	0.701694721
HORVU1Hr1G018080	-0.558468903	0.001138626
HORVU1Hr1G018090	0	0
HORVU1Hr1G018100	0	0
HORVU1Hr1G018140	9.03687309	6.61487E-09
HORVU1Hr1G018150	-0.040016866	0.866720691
HORVU1Hr1G018170	0	0
HORVU1Hr1G018180	0	0
HORVU1Hr1G018190	-0.678384864	0.008305623
HORVU1Hr1G018200	0	0
HORVU1Hr1G018260	0.479393585	0.001998846
HORVU1Hr1G018290	0	0
HORVU1Hr1G018310	0.37361883	0.000213671
HORVU1Hr1G018340	-0.130203195	0.743163858
HORVU1Hr1G018350	1.456727333	0.000333045
HORVU1Hr1G018360	4.295781581	2.12899E-09
HORVU1Hr1G018370	4.035924928	3.86033E-10
HORVU1Hr1G018380	-1.30003446	8.466E-05
HORVU1Hr1G018420	-1.482613793	0.05445051
HORVU1Hr1G018430	0	0
HORVU1Hr1G018450	-5.940827396	4.19216E-07
HORVU1Hr1G018480	1.713977491	6.0199E-07
HORVU1Hr1G018500	0.425863536	0.019000624
HORVU1Hr1G018530	0	0
HORVU1Hr1G018540	0.581407774	0.000231202
HORVU1Hr1G018590	0	0
HORVU1Hr1G018600	0.476406413	0.029484792
HORVU1Hr1G018610	0.484233843	0.046771204
HORVU1Hr1G018680	0	0
HORVU1Hr1G018700	0.947142035	0.000305015
HORVU1Hr1G018710	1.014328013	0.000596286
HORVU1Hr1G018720	1.059638837	3.1782E-08
HORVU1Hr1G018730	-6.324666145	0.000155021
HORVU1Hr1G018740	-0.663545698	9.72852E-05
HORVU1Hr1G018750	-0.218584171	0.354803763
HORVU1Hr1G018770	2.644081004	7.45864E-06
HORVU1Hr1G018780	-0.38729618	0.019454389
HORVU1Hr1G018790	0.158142169	0.247404128
HORVU1Hr1G018840	-0.3028227	0.801083356
HORVU1Hr1G018850	2.864587592	0.00016829
HORVU1Hr1G018870	0	0
HORVU1Hr1G018890	1.9658377	0.077678328
HORVU1Hr1G018930	1.282169265	2.96734E-08
HORVU1Hr1G019000	-0.934322682	0.025393394
HORVU1Hr1G019140	0	0
HORVU1Hr1G019160	0	0
HORVU1Hr1G019220	0	0
HORVU1Hr1G019290	-0.38264274	0.169202701
HORVU1Hr1G019320	0.376411813	0.012601632
HORVU1Hr1G019330	0.274210292	0.08945405
HORVU1Hr1G019340	0.10370917	0.427280267
HORVU1Hr1G019380	5.209398228	0.030703528
HORVU1Hr1G019390	0.437623362	0.000648821
HORVU1Hr1G019410	4.946830889	0.035404565
HORVU1Hr1G019480	-3.640905464	1.57573E-06
HORVU1Hr1G019490	-0.732663089	0.392286027
HORVU1Hr1G019500	2.211339366	4.20645E-06
HORVU1Hr1G019510	0.38496078	0.790102131
HORVU1Hr1G019520	-8.570868463	1.70125E-07
HORVU1Hr1G019530	4.549008342	1.90383E-11
HORVU1Hr1G019560	0	0
HORVU1Hr1G019570	0.019800039	0.916216173
HORVU1Hr1G019580	0.002731015	0.99241343
HORVU1Hr1G019590	0.633647631	1.3672E-07
HORVU1Hr1G019600	-0.586312807	0.00341923
HORVU1Hr1G019630	-0.016826217	0.970486579
HORVU1Hr1G019640	-3.026102971	1.30624E-05
HORVU1Hr1G019650	-0.675693675	1.12365E-05
HORVU1Hr1G019660	-0.259109436	0.155824989
HORVU1Hr1G019670	0.849675668	0.01085845
HORVU1Hr1G019710	0	0
HORVU1Hr1G019740	2.254382844	0.205479472
HORVU1Hr1G019750	2.083254645	0.212358487
HORVU1Hr1G019770	2.450576456	8.66187E-05
HORVU1Hr1G019830	0	0
HORVU1Hr1G019870	-0.274886955	0.54452013
HORVU1Hr1G019900	-0.274886955	0.54452013
HORVU1Hr1G019930	3.783993145	0.001780052
HORVU1Hr1G019940	-0.378536973	0.455333807
HORVU1Hr1G020000	-0.41878138	0.031880902
HORVU1Hr1G020010	0.826967901	0.057482203
HORVU1Hr1G020020	2.560030211	0.000127376
HORVU1Hr1G020030	0	0
HORVU1Hr1G020040	-2.485858609	6.67447E-08
HORVU1Hr1G020050	-2.595136491	1.92838E-08
HORVU1Hr1G020060	-2.485535233	6.68984E-08
HORVU1Hr1G020070	-2.595136491	1.92838E-08
HORVU1Hr1G020120	0.401703506	0.021756996
HORVU1Hr1G020140	-1.757098946	1.21448E-07
HORVU1Hr1G020150	-0.316797578	0.262874705
HORVU1Hr1G020160	0	0
HORVU1Hr1G020170	0.164150229	0.722430884
HORVU1Hr1G020190	-0.246553753	0.449977803
HORVU1Hr1G020200	0.305115158	0.183753891
HORVU1Hr1G020240	0.510798228	0.091130996
HORVU1Hr1G020270	0.124662168	0.719563889
HORVU1Hr1G020300	-0.350285237	0.185184015
HORVU1Hr1G020310	0	0
HORVU1Hr1G020330	-0.608204131	0.071132696
HORVU1Hr1G020340	-0.5337089	0.084151611
HORVU1Hr1G020360	0.719698746	0.000496709
HORVU1Hr1G020370	0.374666164	0.616903349
HORVU1Hr1G020380	-5.238637928	0.00150527
HORVU1Hr1G020390	-0.253553725	0.013478724
HORVU1Hr1G020400	-0.260053752	0.087337304
HORVU1Hr1G020410	1.47952594	0.000752741
HORVU1Hr1G020420	1.373183146	0.00080333
HORVU1Hr1G020430	1.52478446	0.000604643
HORVU1Hr1G020450	0.538906923	0.04357672
HORVU1Hr1G020460	0	0
HORVU1Hr1G020470	0.055938339	0.79640247
HORVU1Hr1G020480	1.130751686	1.09665E-06
HORVU1Hr1G020490	1.045078149	9.56859E-07
HORVU1Hr1G020500	0.632392458	0.003886304
HORVU1Hr1G020520	0	0
HORVU1Hr1G020530	0.254703589	0.057270697
HORVU1Hr1G020550	-6.778197179	1.31818E-06
HORVU1Hr1G020560	1.429336363	0.185855231
HORVU1Hr1G020570	3.086805415	0.008463533
HORVU1Hr1G020580	0	0
HORVU1Hr1G020590	3.265251586	6.62738E-06
HORVU1Hr1G020600	0	0
HORVU1Hr1G020620	-0.371728722	0.033395334
HORVU1Hr1G020650	-0.417949518	0.101966231
HORVU1Hr1G020660	-2.310006291	0.001261219
HORVU1Hr1G020670	0	0
HORVU1Hr1G020690	-6.484215377	1.24339E-05
HORVU1Hr1G020710	0.530424763	0.62877247
HORVU1Hr1G020720	3.682329903	0.000291223
HORVU1Hr1G020760	0	0
HORVU1Hr1G020790	0	0
HORVU1Hr1G020800	0	0
HORVU1Hr1G021000	-0.086197686	0.75626722
HORVU1Hr1G021040	0	0
HORVU1Hr1G021070	0	0
HORVU1Hr1G021100	-3.227626209	0.000419903
HORVU1Hr1G021120	-0.464665054	9.4288E-05
HORVU1Hr1G021130	-0.054288045	0.642700414
HORVU1Hr1G021140	0.471330429	0.224619156
HORVU1Hr1G021150	2.110142733	0.00472063
HORVU1Hr1G021160	1.688497025	1.36469E-06
HORVU1Hr1G021170	0.983908422	0.263807527
HORVU1Hr1G021180	-1.046788738	0.613021816
HORVU1Hr1G021190	-0.378252123	0.001854376
HORVU1Hr1G021230	-1.037066886	4.71439E-07
HORVU1Hr1G021250	-0.640202026	0.202289308
HORVU1Hr1G021340	-1.097388385	0.006954116
HORVU1Hr1G021390	1.325078341	0.00012919
HORVU1Hr1G021410	0	0
HORVU1Hr1G021490	0.421173557	0.493208035
HORVU1Hr1G021530	0.258544552	0.049545991
HORVU1Hr1G021540	-1.030683035	1.56787E-08
HORVU1Hr1G021550	-0.316976356	0.002614436
HORVU1Hr1G021560	-0.607569883	0.001049885
HORVU1Hr1G021590	-1.446778724	0.009406512
HORVU1Hr1G021600	-0.228640062	0.310654881
HORVU1Hr1G021620	3.6922876	6.26241E-08
HORVU1Hr1G021630	0	0
HORVU1Hr1G021640	0	0
HORVU1Hr1G021650	0.888881717	0.048170945
HORVU1Hr1G021660	0	0
HORVU1Hr1G021680	7.538055382	4.31465E-12
HORVU1Hr1G021690	1.144210198	7.41284E-11
HORVU1Hr1G021700	-0.422865857	0.00719998
HORVU1Hr1G021710	5.497773702	3.06806E-05
HORVU1Hr1G021720	-0.508476629	0.027821834
HORVU1Hr1G021730	0	0
HORVU1Hr1G021740	0	0
HORVU1Hr1G021750	4.340074543	1.12365E-05
HORVU1Hr1G021760	2.309937903	2.96844E-10
HORVU1Hr1G021780	1.169717582	1.26983E-08
HORVU1Hr1G021790	-0.334039015	0.832547404
HORVU1Hr1G021800	0.286102218	0.784603546
HORVU1Hr1G021810	0	0
HORVU1Hr1G021830	2.12453726	0.045952688
HORVU1Hr1G021840	0.434812608	0.029127505
HORVU1Hr1G021880	1.640108903	0.161355088
HORVU1Hr1G021890	-0.113508821	0.45484703
HORVU1Hr1G021900	-0.395349273	0.095097976
HORVU1Hr1G021920	-1.320789707	0.237704492
HORVU1Hr1G021930	-2.665645572	4.00784E-12
HORVU1Hr1G021990	-0.947081204	0.000732355
HORVU1Hr1G022000	-1.885225548	5.81651E-05
HORVU1Hr1G022010	0	0
HORVU1Hr1G022020	-8.3759351	5.51191E-07
HORVU1Hr1G022040	0	0
HORVU1Hr1G022050	0.335599338	0.494663482
HORVU1Hr1G022060	-0.097838533	0.842628899
HORVU1Hr1G022070	0	0
HORVU1Hr1G022080	-8.191195937	5.32762E-07
HORVU1Hr1G022100	-0.452934283	0.005276024
HORVU1Hr1G022110	1.442607472	0.001564689
HORVU1Hr1G022130	0.350666734	0.000511257
HORVU1Hr1G022150	0	0
HORVU1Hr1G022170	-0.583401343	0.038352494
HORVU1Hr1G022180	-0.329768602	0.303224263
HORVU1Hr1G022190	-0.132951399	0.480662751
HORVU1Hr1G022250	-0.769906909	6.2464E-08
HORVU1Hr1G022270	-0.783883036	0.00020501
HORVU1Hr1G022290	0.176106358	0.60872167
HORVU1Hr1G022310	-0.004432744	0.987012955
HORVU1Hr1G022370	0.166298613	0.125892345
HORVU1Hr1G022380	1.239848608	0.000274253
HORVU1Hr1G022390	-2.82563064	3.0799E-08
HORVU1Hr1G022400	-3.127435906	2.47266E-09
HORVU1Hr1G022410	-0.059469731	0.814245282
HORVU1Hr1G022420	-0.312557161	0.051599501
HORVU1Hr1G022430	4.916957145	1.29737E-13
HORVU1Hr1G022450	0.067148724	0.812986382
HORVU1Hr1G022460	0	0
HORVU1Hr1G022470	1.102466406	0.000857788
HORVU1Hr1G022500	-2.165262363	0.004926388
HORVU1Hr1G022510	0	0
HORVU1Hr1G022530	-0.476490571	0.212981439
HORVU1Hr1G022540	0	0
HORVU1Hr1G022550	0.237176876	0.070330389
HORVU1Hr1G022570	-0.478741452	0.022306293
HORVU1Hr1G022620	-0.04750656	0.902771057
HORVU1Hr1G022630	1.881698699	0.212324721
HORVU1Hr1G022660	0.622208985	0.000900527
HORVU1Hr1G022670	0	0
HORVU1Hr1G022680	0	0
HORVU1Hr1G022700	0.289127397	0.015091413
HORVU1Hr1G022710	0.301407353	0.013344468
HORVU1Hr1G022720	0.021678898	0.915928594
HORVU1Hr1G022750	0.122633464	0.231900964
HORVU1Hr1G022780	-0.797542258	0.001826629
HORVU1Hr1G022790	-0.205494306	0.196368978
HORVU1Hr1G022800	-0.207651733	0.265755797
HORVU1Hr1G022810	-0.564237614	0.000308272
HORVU1Hr1G022830	0.380065611	0.77794198
HORVU1Hr1G022840	1.310749189	1.78119E-09
HORVU1Hr1G022870	-0.654349181	0.106331804
HORVU1Hr1G022880	0	0
HORVU1Hr1G022900	-3.053850261	7.44189E-05
HORVU1Hr1G022990	-0.171261948	0.216303125
HORVU1Hr1G023010	0	0
HORVU1Hr1G023030	-0.463495296	0.000528848
HORVU1Hr1G023060	0.32107207	0.006425939
HORVU1Hr1G023070	-0.559075082	0.0514167
HORVU1Hr1G023100	1.093805825	0.350789657
HORVU1Hr1G023120	-9.951848407	0.00034147
HORVU1Hr1G023130	0.439579481	0.758393547
HORVU1Hr1G023160	1.475747791	0.034997146
HORVU1Hr1G023170	-6.144971137	3.07649E-05
HORVU1Hr1G023180	0	0
HORVU1Hr1G023190	1.64851789	0.051466351
HORVU1Hr1G023220	0.718188649	0.002723314
HORVU1Hr1G023250	0	0
HORVU1Hr1G023260	-0.209962466	0.146622561
HORVU1Hr1G023270	-0.211992666	0.134881408
HORVU1Hr1G023280	1.64851789	0.051466351
HORVU1Hr1G023320	0.113163854	0.488006444
HORVU1Hr1G023330	-6.026169335	0.005001743
HORVU1Hr1G023350	-1.151002349	0.00037934
HORVU1Hr1G023460	-1.32200177	0.012731018
HORVU1Hr1G023480	-0.205670399	0.134504536
HORVU1Hr1G023500	0.074191053	0.619363151
HORVU1Hr1G023510	0.288453145	0.039854023
HORVU1Hr1G023520	-0.95081664	3.0041E-05
HORVU1Hr1G023620	0.551348038	0.17965786
HORVU1Hr1G023630	-0.506708948	1.85232E-05
HORVU1Hr1G023650	1.970736437	0.007161129
HORVU1Hr1G023660	-0.274948963	0.198656708
HORVU1Hr1G023670	-0.305171215	0.011289582
HORVU1Hr1G023690	0.003314152	0.988805297
HORVU1Hr1G023710	0	0
HORVU1Hr1G023720	0	0
HORVU1Hr1G023730	-0.456159014	0.028475109
HORVU1Hr1G023740	0	0
HORVU1Hr1G023750	1.183490393	0.00094884
HORVU1Hr1G023820	1.671141907	0.022131339
HORVU1Hr1G023830	0.202393827	0.819420018
HORVU1Hr1G023840	-9.290524336	0.001400909
HORVU1Hr1G023860	0.221575799	0.498446309
HORVU1Hr1G023870	0	0
HORVU1Hr1G023940	1.760613191	0.011171642
HORVU1Hr1G023960	0	0
HORVU1Hr1G024000	0	0
HORVU1Hr1G024040	-0.975601361	0.194768285
HORVU1Hr1G024050	0	0
HORVU1Hr1G024060	-0.100738738	0.728096336
HORVU1Hr1G024070	-0.075938495	0.636050042
HORVU1Hr1G024090	0.022561026	0.958492572
HORVU1Hr1G024100	0.472898313	0.145389876
HORVU1Hr1G024140	-0.064736062	0.759863158
HORVU1Hr1G024150	0.559432793	0.094907489
HORVU1Hr1G024170	-0.394545276	0.002607425
HORVU1Hr1G024180	-0.495680093	0.250790852
HORVU1Hr1G024190	0.203672241	0.113868045
HORVU1Hr1G024210	-0.053446641	0.733404515
HORVU1Hr1G024220	0.043851601	0.798004402
HORVU1Hr1G024240	0.363409289	0.000524985
HORVU1Hr1G024280	-3.66851947	5.92559E-05
HORVU1Hr1G024290	-0.326386027	0.72552458
HORVU1Hr1G024300	0	0
HORVU1Hr1G024390	1.421380024	5.44264E-10
HORVU1Hr1G024400	0.243820802	0.204858697
HORVU1Hr1G024420	-0.566290243	0.020812426
HORVU1Hr1G024440	0	0
HORVU1Hr1G024460	-0.983563795	4.17111E-05
HORVU1Hr1G024490	5.980241427	0.002660234
HORVU1Hr1G024510	-0.092457982	0.70413776
HORVU1Hr1G024540	-0.009177475	0.976888143
HORVU1Hr1G024550	0.000916296	0.997562217
HORVU1Hr1G024580	0.384651533	0.005876953
HORVU1Hr1G024620	3.071561125	0.048485992
HORVU1Hr1G024640	-0.256566836	0.3990253
HORVU1Hr1G024660	-0.378484173	0.046145786
HORVU1Hr1G024670	-0.435705703	0.006139097
HORVU1Hr1G024700	0.810889451	7.87519E-07
HORVU1Hr1G024710	-0.214385535	0.245407662
HORVU1Hr1G024740	0.364552742	0.001814966
HORVU1Hr1G024750	0	0
HORVU1Hr1G024770	0	0
HORVU1Hr1G024800	0	0
HORVU1Hr1G024810	-0.158633878	0.298850398
HORVU1Hr1G024860	-1.650836186	0.004680587
HORVU1Hr1G024870	1.940168941	1.48626E-09
HORVU1Hr1G024880	0.273564562	0.822569949
HORVU1Hr1G024890	1.398643588	2.05754E-06
HORVU1Hr1G024900	0	0
HORVU1Hr1G024990	-7.663859899	0.002232528
HORVU1Hr1G025010	0.301641615	0.512604519
HORVU1Hr1G025020	1.233794573	5.64088E-06
HORVU1Hr1G025030	-2.636870467	8.09178E-07
HORVU1Hr1G025040	2.467549659	0.069581229
HORVU1Hr1G025060	2.111861945	2.36599E-06
HORVU1Hr1G025070	3.20800014	0.010367429
HORVU1Hr1G025080	1.288577574	0.234918854
HORVU1Hr1G025090	1.896727516	0.000352719
HORVU1Hr1G025100	2.043831688	0.00030275
HORVU1Hr1G025110	3.123537644	6.99749E-07
HORVU1Hr1G025120	2.458893367	7.15335E-08
HORVU1Hr1G025150	0.569691319	0.298453597
HORVU1Hr1G025160	-1.479653238	0.000150266
HORVU1Hr1G025190	0	0
HORVU1Hr1G025200	0	0
HORVU1Hr1G025250	-1.443002417	1.66374E-05
HORVU1Hr1G025280	-2.417258034	0.012261851
HORVU1Hr1G025300	0.566923205	0.636529465
HORVU1Hr1G025340	0.93568042	9.7539E-07
HORVU1Hr1G025360	-0.015526007	0.910707265
HORVU1Hr1G025370	-1.25852607	0.001183281
HORVU1Hr1G025380	0	0
HORVU1Hr1G025390	1.087936892	0.000502364
HORVU1Hr1G025440	-3.032285547	2.93833E-07
HORVU1Hr1G025450	-0.084523138	0.775800078
HORVU1Hr1G025470	0.102434688	0.812881568
HORVU1Hr1G025480	0.289546978	0.03135488
HORVU1Hr1G025500	-1.842930645	0.00659201
HORVU1Hr1G025530	2.106079756	1.01347E-08
HORVU1Hr1G025560	-6.555279024	0.002193941
HORVU1Hr1G025570	2.949979242	1.90291E-06
HORVU1Hr1G025580	-7.435384936	2.34641E-09
HORVU1Hr1G025600	0.160717463	0.203793439
HORVU1Hr1G025660	-0.168027628	0.144666366
HORVU1Hr1G025670	-0.623163869	0.000980233
HORVU1Hr1G025690	-0.422231515	0.001354145
HORVU1Hr1G025710	0	0
HORVU1Hr1G025810	0	0
HORVU1Hr1G025830	0	0
HORVU1Hr1G025840	0	0
HORVU1Hr1G025850	0	0
HORVU1Hr1G025860	0	0
HORVU1Hr1G025870	0.568965632	0.359723493
HORVU1Hr1G025890	-4.253617728	3.46668E-08
HORVU1Hr1G025910	-0.167277369	0.654093715
HORVU1Hr1G025940	0.040521168	0.9025223
HORVU1Hr1G025960	-0.183978654	0.571461459
HORVU1Hr1G025970	0.471528803	0.583016838
HORVU1Hr1G026020	0	0
HORVU1Hr1G026040	0.310413903	0.761875426
HORVU1Hr1G026060	0	0
HORVU1Hr1G026100	-0.655691289	0.087624329
HORVU1Hr1G026110	0	0
HORVU1Hr1G026130	-0.406567144	0.043065337
HORVU1Hr1G026140	-0.14137848	0.56888962
HORVU1Hr1G026150	0	0
HORVU1Hr1G026180	0	0
HORVU1Hr1G026240	0	0
HORVU1Hr1G026250	-0.490748647	0.37320271
HORVU1Hr1G026280	-0.781904114	0.075511647
HORVU1Hr1G026320	-0.706629922	0.004337488
HORVU1Hr1G026330	-0.508064993	0.000584746
HORVU1Hr1G026400	1.246331058	0.13290226
HORVU1Hr1G026430	-0.335426183	0.077933614
HORVU1Hr1G026480	1.481696806	0.001575918
HORVU1Hr1G026510	-2.000773424	0.044425852
HORVU1Hr1G026520	0.645398619	0.002246307
HORVU1Hr1G026530	-6.31697495	5.68309E-06
HORVU1Hr1G026570	0	0
HORVU1Hr1G026580	-0.357310459	0.072712987
HORVU1Hr1G026590	0.925210699	1.86644E-05
HORVU1Hr1G026620	0.04492168	0.951715288
HORVU1Hr1G026630	0	0
HORVU1Hr1G026650	0.189326213	0.455379059
HORVU1Hr1G026680	-1.848357556	0.004884146
HORVU1Hr1G026740	0	0
HORVU1Hr1G026750	-0.300533773	0.085640556
HORVU1Hr1G026780	-0.152109062	0.705515974
HORVU1Hr1G026800	0.053096434	0.800833891
HORVU1Hr1G026820	-0.337150889	0.705515974
HORVU1Hr1G026840	-0.076766621	0.600906937
HORVU1Hr1G026850	0.993218334	0.173486109
HORVU1Hr1G026860	2.108302044	0.012283729
HORVU1Hr1G026870	2.195011295	0.008175703
HORVU1Hr1G026880	0	0
HORVU1Hr1G026900	1.314421598	0.050645879
HORVU1Hr1G026920	1.674271981	0.011612264
HORVU1Hr1G026940	1.805917127	0.007232642
HORVU1Hr1G026960	1.835088926	0.008775291
HORVU1Hr1G026990	1.481269063	0.016479762
HORVU1Hr1G027000	1.599713817	0.013623605
HORVU1Hr1G027010	1.801571798	0.027138756
HORVU1Hr1G027020	0.244549078	0.822980678
HORVU1Hr1G027070	1.096274005	0.067055457
HORVU1Hr1G027080	1.369212101	0.044576056
HORVU1Hr1G027090	2.058942995	0.012506857
HORVU1Hr1G027120	1.767234141	0.006387476
HORVU1Hr1G027140	1.779694566	0.024443983
HORVU1Hr1G027170	2.114869877	0.006964618
HORVU1Hr1G027180	2.00298201	0.01008223
HORVU1Hr1G027190	2.414634309	0.025194605
HORVU1Hr1G027220	2.415401655	0.006618714
HORVU1Hr1G027230	2.1706585	0.011434441
HORVU1Hr1G027250	0.979282329	0.115059449
HORVU1Hr1G027280	2.723938993	0.003113623
HORVU1Hr1G027300	1.747336945	0.007223314
HORVU1Hr1G027310	1.221857211	0.106998243
HORVU1Hr1G027340	1.567335379	0.023870384
HORVU1Hr1G027350	1.148147505	0.082403317
HORVU1Hr1G027360	2.251060447	0.009582826
HORVU1Hr1G027400	-1.70859583	8.90344E-05
HORVU1Hr1G027410	1.872037029	0.299280904
HORVU1Hr1G027420	-0.349378991	0.001601519
HORVU1Hr1G027440	0	0
HORVU1Hr1G027460	0	0
HORVU1Hr1G027490	-0.298893401	0.170012419
HORVU1Hr1G027500	-6.392971028	4.2155E-07
HORVU1Hr1G027510	-1.657173575	1.24621E-05
HORVU1Hr1G027520	-1.156009917	1.87584E-05
HORVU1Hr1G027540	-8.731836126	8.35088E-07
HORVU1Hr1G027550	0.224257676	0.112745977
HORVU1Hr1G027570	0.481758506	0.033574037
HORVU1Hr1G027600	0.060689029	0.685310035
HORVU1Hr1G027620	-0.410755172	9.24896E-05
HORVU1Hr1G027660	-0.438917659	0.025828626
HORVU1Hr1G027690	-0.067603219	0.573788431
HORVU1Hr1G027700	3.864502067	9.1382E-11
HORVU1Hr1G027770	0.104303162	0.495690843
HORVU1Hr1G027810	0.056768117	0.75236467
HORVU1Hr1G027840	1.155645957	2.51081E-09
HORVU1Hr1G027850	-0.838203236	0.027604232
HORVU1Hr1G027910	0	0
HORVU1Hr1G027920	-2.36402112	1.08321E-07
HORVU1Hr1G027930	-2.547651383	6.82502E-07
HORVU1Hr1G027980	0.343815671	0.260964868
HORVU1Hr1G028010	0	0
HORVU1Hr1G028030	0.656946209	0.003343003
HORVU1Hr1G028090	-0.989772527	0.000110879
HORVU1Hr1G028150	-2.757096414	1.52316E-05
HORVU1Hr1G028170	-0.062822264	0.906915556
HORVU1Hr1G028190	-0.112810086	0.456421091
HORVU1Hr1G028200	0.516412965	0.056894843
HORVU1Hr1G028210	0	0
HORVU1Hr1G028250	-2.320346961	0.023753982
HORVU1Hr1G028260	0	0
HORVU1Hr1G028270	-2.686814426	6.28191E-06
HORVU1Hr1G028280	0.381556607	0.031253987
HORVU1Hr1G028330	-0.069386363	0.612498944
HORVU1Hr1G028430	-1.086284611	0.097457856
HORVU1Hr1G028450	0.127048573	0.49990159
HORVU1Hr1G028500	-0.715411322	0.000138564
HORVU1Hr1G028510	-0.715411926	0.000135296
HORVU1Hr1G028520	1.87724986	0.001149984
HORVU1Hr1G028530	0	0
HORVU1Hr1G028540	0	0
HORVU1Hr1G028560	0	0
HORVU1Hr1G028570	-1.007173606	0.000104451
HORVU1Hr1G028640	0	0
HORVU1Hr1G028650	-2.367339317	0.000128939
HORVU1Hr1G028660	-0.406276221	0.790456388
HORVU1Hr1G028680	0.310137595	0.001744063
HORVU1Hr1G028690	0	0
HORVU1Hr1G028720	-0.005132405	0.968677891
HORVU1Hr1G028780	-0.732669429	0.000132508
HORVU1Hr1G028810	0.035369464	0.955110033
HORVU1Hr1G028820	-0.345263821	0.123473033
HORVU1Hr1G028850	-0.793630946	0.254678183
HORVU1Hr1G028870	0	0
HORVU1Hr1G028890	0.571200586	0.003887894
HORVU1Hr1G028900	1.343033031	0.000402068
HORVU1Hr1G028920	1.912349259	7.36558E-10
HORVU1Hr1G028970	-0.2737961	0.535628624
HORVU1Hr1G029020	-0.654967872	0.445535507
HORVU1Hr1G029050	-1.346554853	0.14402761
HORVU1Hr1G029060	-0.490280868	0.721551067
HORVU1Hr1G029080	-0.389912502	0.483828321
HORVU1Hr1G029090	-2.376265466	1.08912E-07
HORVU1Hr1G029110	-1.322318602	7.2718E-09
HORVU1Hr1G029170	0.273564562	0.822569949
HORVU1Hr1G029180	0.171436509	0.50178717
HORVU1Hr1G029220	-0.233017204	0.568047834
HORVU1Hr1G029240	0.904343276	0.584131983
HORVU1Hr1G029280	2.832928382	1.22487E-07
HORVU1Hr1G029290	-1.095290484	0.001572047
HORVU1Hr1G029350	0	0
HORVU1Hr1G029360	0	0
HORVU1Hr1G029370	-0.303472672	0.147657202
HORVU1Hr1G029460	-1.094913118	0.000335766
HORVU1Hr1G029480	0.01904802	0.911290878
HORVU1Hr1G029490	-0.370582288	0.002160804
HORVU1Hr1G029510	-4.936116766	0.002982887
HORVU1Hr1G029520	-4.628607666	7.92857E-08
HORVU1Hr1G029540	-3.916989533	1.65029E-11
HORVU1Hr1G029640	0	0
HORVU1Hr1G029680	0	0
HORVU1Hr1G029710	0	0
HORVU1Hr1G029760	0	0
HORVU1Hr1G029770	-2.840742217	1.86E-07
HORVU1Hr1G029800	0.224244574	0.053347295
HORVU1Hr1G029820	0	0
HORVU1Hr1G029850	1.052557745	6.33114E-05
HORVU1Hr1G029870	-0.170401193	0.345988094
HORVU1Hr1G029880	0	0
HORVU1Hr1G029890	0	0
HORVU1Hr1G029900	0	0
HORVU1Hr1G029910	-12.24479629	1.14244E-06
HORVU1Hr1G029920	4.528335348	5.55792E-11
HORVU1Hr1G029950	-0.194946507	0.120123932
HORVU1Hr1G030000	-0.285625624	0.054198754
HORVU1Hr1G030030	0.524802654	4.88161E-05
HORVU1Hr1G030040	0.02516905	0.89135664
HORVU1Hr1G030060	-0.696989022	0.023487336
HORVU1Hr1G030080	0.051105527	0.883771717
HORVU1Hr1G030100	-0.669784521	0.026151596
HORVU1Hr1G030140	-0.660245575	8.90839E-06
HORVU1Hr1G030190	0.023575309	0.902632891
HORVU1Hr1G030200	0.061472912	0.796053603
HORVU1Hr1G030220	-0.682815242	0.053042372
HORVU1Hr1G030300	0	0
HORVU1Hr1G030390	0.144536696	0.246491741
HORVU1Hr1G030410	0.204463185	0.626682669
HORVU1Hr1G030420	0	0
HORVU1Hr1G030440	0	0
HORVU1Hr1G030460	-0.227362125	0.289343305
HORVU1Hr1G030480	-0.195065662	0.040618407
HORVU1Hr1G030540	2.001227976	4.40425E-10
HORVU1Hr1G030550	0	0
HORVU1Hr1G030580	0	0
HORVU1Hr1G030610	-1.165529156	0.156094575
HORVU1Hr1G030620	-0.227131486	0.830776684
HORVU1Hr1G030630	-0.208966967	0.053432091
HORVU1Hr1G030660	-0.171903434	0.262910619
HORVU1Hr1G030710	0.9065684	5.84719E-06
HORVU1Hr1G030740	-0.79536024	6.20018E-06
HORVU1Hr1G030790	0.509956323	0.00015025
HORVU1Hr1G030840	0.70517547	0.542442021
HORVU1Hr1G030870	0.236092154	0.125988311
HORVU1Hr1G030880	0.145549557	0.904026338
HORVU1Hr1G030930	-1.409787058	3.96144E-08
HORVU1Hr1G030960	0	0
HORVU1Hr1G031010	0.328689021	0.296854983
HORVU1Hr1G031020	0.056866592	0.964730966
HORVU1Hr1G031090	0	0
HORVU1Hr1G031150	0	0
HORVU1Hr1G031180	-0.385703185	0.047915806
HORVU1Hr1G031220	0.230919797	0.041253841
HORVU1Hr1G031230	0.300833691	0.047219767
HORVU1Hr1G031250	0.22561149	0.390571313
HORVU1Hr1G031270	-0.233863724	0.445638108
HORVU1Hr1G031310	0.161078856	0.233281942
HORVU1Hr1G031340	0	0
HORVU1Hr1G031370	-0.356725017	0.025356155
HORVU1Hr1G031420	-7.211979914	9.06332E-07
HORVU1Hr1G031430	0	0
HORVU1Hr1G031460	-0.836906487	8.34937E-05
HORVU1Hr1G031490	1.010294399	0.369715893
HORVU1Hr1G031500	-1.580691283	1.00671E-06
HORVU1Hr1G031540	-0.09324974	0.874184195
HORVU1Hr1G031570	0	0
HORVU1Hr1G031600	-0.763914545	2.28927E-06
HORVU1Hr1G031610	-0.434577431	0.47875871
HORVU1Hr1G031660	-0.679171318	0.023470343
HORVU1Hr1G031680	-1.346938252	0.270584011
HORVU1Hr1G031780	-1.926492967	1.20687E-06
HORVU1Hr1G031860	0.056973127	0.762862079
HORVU1Hr1G031880	0	0
HORVU1Hr1G031900	0	0
HORVU1Hr1G031950	0.10809482	0.35947353
HORVU1Hr1G031970	-0.195103974	0.196373726
HORVU1Hr1G031990	-1.637114348	0.188200001
HORVU1Hr1G032000	-1.722962929	0.161806321
HORVU1Hr1G032020	0	0
HORVU1Hr1G032060	-0.496842726	0.000328043
HORVU1Hr1G032090	-2.159465914	5.2977E-06
HORVU1Hr1G032150	-4.985231703	2.45578E-06
HORVU1Hr1G032190	0.116243201	0.455107606
HORVU1Hr1G032210	0	0
HORVU1Hr1G032260	0	0
HORVU1Hr1G032310	-0.302784095	0.069554052
HORVU1Hr1G032390	-0.44201077	0.53827649
HORVU1Hr1G032470	0	0
HORVU1Hr1G032500	1.256326534	1.79104E-05
HORVU1Hr1G032510	0.065450247	0.635923683
HORVU1Hr1G032600	3.064613051	0.001027493
HORVU1Hr1G032610	-0.186005508	0.531467652
HORVU1Hr1G032650	-0.531569195	0.312616128
HORVU1Hr1G032670	0.258462998	0.368223465
HORVU1Hr1G032770	0	0
HORVU1Hr1G032780	-0.659858199	0.000373557
HORVU1Hr1G032850	0.368244932	0.004045293
HORVU1Hr1G032900	0.046727464	0.698149291
HORVU1Hr1G032940	-0.002650257	0.996110947
HORVU1Hr1G032960	0.262496273	0.280306576
HORVU1Hr1G033050	0	0
HORVU1Hr1G033060	-1.005230103	1.23624E-06
HORVU1Hr1G033080	1.010829886	0.122847086
HORVU1Hr1G033110	-0.112725686	0.463915961
HORVU1Hr1G033130	0.06695645	0.612515929
HORVU1Hr1G033160	0.680944839	0.031057123
HORVU1Hr1G033210	-0.514289378	0.069738224
HORVU1Hr1G033270	-0.127225926	0.451240964
HORVU1Hr1G033300	0.29988468	0.276260508
HORVU1Hr1G033320	0	0
HORVU1Hr1G033330	0	0
HORVU1Hr1G033390	-1.919702396	1.91598E-09
HORVU1Hr1G033470	-0.413978652	0.008336985
HORVU1Hr1G033550	0	0
HORVU1Hr1G033580	0	0
HORVU1Hr1G033610	0	0
HORVU1Hr1G033660	-0.085173019	0.781910034
HORVU1Hr1G033740	-0.489813592	0.066940503
HORVU1Hr1G033760	0	0
HORVU1Hr1G033800	-0.467900626	0.024531307
HORVU1Hr1G033810	0	0
HORVU1Hr1G033850	-7.674774322	3.46668E-08
HORVU1Hr1G033980	0	0
HORVU1Hr1G033990	-0.905952068	0.000676132
HORVU1Hr1G034070	-0.376145757	0.021157766
HORVU1Hr1G034130	-0.520981775	0.632633979
HORVU1Hr1G034150	-0.520981775	0.632633979
HORVU1Hr1G034370	0.468357417	0.248605257
HORVU1Hr1G034400	-0.729796083	3.14825E-05
HORVU1Hr1G034420	0	0
HORVU1Hr1G034470	1.11307684	7.58391E-08
HORVU1Hr1G034490	-1.410124623	0.029879823
HORVU1Hr1G034570	-0.065399641	0.831389473
HORVU1Hr1G034630	-0.112921552	0.404059197
HORVU1Hr1G034640	0	0
HORVU1Hr1G034650	-1.314041947	9.37455E-05
HORVU1Hr1G034730	0.215409575	0.02588634
HORVU1Hr1G034750	0	0
HORVU1Hr1G034850	0	0
HORVU1Hr1G034860	0	0
HORVU1Hr1G034880	0.020334252	0.930479738
HORVU1Hr1G034980	-0.070776774	0.573886006
HORVU1Hr1G035010	0	0
HORVU1Hr1G035080	-5.57387285	0.000130337
HORVU1Hr1G035090	-1.23272158	0.128373319
HORVU1Hr1G035100	-0.11560807	0.526567845
HORVU1Hr1G035130	-4.241856067	5.60354E-07
HORVU1Hr1G035160	-0.243989961	0.185143043
HORVU1Hr1G035190	0	0
HORVU1Hr1G035200	0.070625779	0.640045116
HORVU1Hr1G035210	-0.657348861	0.004471416
HORVU1Hr1G035280	-0.152613633	0.455476705
HORVU1Hr1G035290	2.975813204	0.014466524
HORVU1Hr1G035350	-0.221839114	0.562893311
HORVU1Hr1G035360	1.804173497	0.022663572
HORVU1Hr1G035370	-0.285348201	0.806384269
HORVU1Hr1G035380	2.346227449	0.018354172
HORVU1Hr1G035390	-0.095081997	0.405770716
HORVU1Hr1G035440	0.059811062	0.66234242
HORVU1Hr1G035450	0	0
HORVU1Hr1G035490	-0.058919229	0.655506166
HORVU1Hr1G035600	0.021061179	0.89135664
HORVU1Hr1G035630	0	0
HORVU1Hr1G035650	0.381353665	0.081098917
HORVU1Hr1G035660	0	0
HORVU1Hr1G035720	-0.851040271	0.000122964
HORVU1Hr1G035740	-0.341678943	0.629100752
HORVU1Hr1G035760	-7.543031443	5.10337E-09
HORVU1Hr1G035930	0.018274939	0.955737044
HORVU1Hr1G035950	-5.763967305	0.001196132
HORVU1Hr1G035960	0.134695439	0.384774497
HORVU1Hr1G035980	0	0
HORVU1Hr1G035990	0	0
HORVU1Hr1G036020	0	0
HORVU1Hr1G036040	-0.388947709	0.002354216
HORVU1Hr1G036060	-0.401917487	0.073955789
HORVU1Hr1G036120	1.14454163	7.95767E-07
HORVU1Hr1G036160	-0.497620134	0.333094206
HORVU1Hr1G036200	-0.122520917	0.519680318
HORVU1Hr1G036220	0	0
HORVU1Hr1G036280	-1.795903733	0.016424012
HORVU1Hr1G036300	-2.531790569	0.071605642
HORVU1Hr1G036320	0	0
HORVU1Hr1G036340	-0.83605998	0.252864167
HORVU1Hr1G036360	0.145549557	0.904026338
HORVU1Hr1G036370	0.354620911	0.15175843
HORVU1Hr1G036440	-2.315920048	0.000229001
HORVU1Hr1G036490	0	0
HORVU1Hr1G036500	-1.244858288	4.9177E-06
HORVU1Hr1G036510	-0.589652219	0.469460006
HORVU1Hr1G036520	0	0
HORVU1Hr1G036580	0	0
HORVU1Hr1G036590	0	0
HORVU1Hr1G036620	0	0
HORVU1Hr1G036630	0.580255543	0.323198473
HORVU1Hr1G036640	-0.354393103	0.01173477
HORVU1Hr1G036670	0.86166398	0.001181838
HORVU1Hr1G036720	0.103676623	0.615805728
HORVU1Hr1G036760	0	0
HORVU1Hr1G036780	0.438786633	0.231715217
HORVU1Hr1G036800	0	0
HORVU1Hr1G036810	0	0
HORVU1Hr1G036820	0	0
HORVU1Hr1G036870	0	0
HORVU1Hr1G036910	0	0
HORVU1Hr1G036920	3.244772014	2.37195E-14
HORVU1Hr1G036930	0	0
HORVU1Hr1G036940	-0.631562517	0.142351224
HORVU1Hr1G036970	5.90069123	7.96749E-11
HORVU1Hr1G036980	-1.285928013	0.018106314
HORVU1Hr1G036990	0.568563558	0.036015624
HORVU1Hr1G037000	0.585965294	0.030961604
HORVU1Hr1G037040	-1.192874048	0.471100899
HORVU1Hr1G037050	0	0
HORVU1Hr1G037060	-2.933189949	5.28037E-05
HORVU1Hr1G037090	0.335069722	0.725323368
HORVU1Hr1G037110	-1.291982235	0.000117443
HORVU1Hr1G037120	0	0
HORVU1Hr1G037150	-0.832483571	0.009251627
HORVU1Hr1G037160	-0.450978388	0.230186182
HORVU1Hr1G037250	0.478044892	0.124124365
HORVU1Hr1G037270	0	0
HORVU1Hr1G037280	0	0
HORVU1Hr1G037320	-1.212766511	6.1416E-06
HORVU1Hr1G037340	-0.307846358	0.174469079
HORVU1Hr1G037350	-0.641577507	0.329929111
HORVU1Hr1G037460	-0.036673934	0.835299077
HORVU1Hr1G037500	1.127313862	0.191436813
HORVU1Hr1G037530	0	0
HORVU1Hr1G037550	1.893844078	3.05382E-10
HORVU1Hr1G037570	0.493493847	0.201616752
HORVU1Hr1G037580	-0.033771799	0.855068216
HORVU1Hr1G037590	0.945646107	3.49573E-07
HORVU1Hr1G037610	1.543258894	0.003956587
HORVU1Hr1G037630	0	0
HORVU1Hr1G037640	-0.770210654	0.064947848
HORVU1Hr1G037650	-0.065517578	0.707037689
HORVU1Hr1G037710	0	0
HORVU1Hr1G037730	0.3865718	0.006546663
HORVU1Hr1G037750	0.133718657	0.876407082
HORVU1Hr1G037760	2.100243806	1.40923E-08
HORVU1Hr1G037800	0.202791535	0.227620321
HORVU1Hr1G037810	-0.357050047	0.017892455
HORVU1Hr1G037820	-0.382243078	0.382855044
HORVU1Hr1G037870	3.065787162	0.0011792
HORVU1Hr1G037900	3.334495059	0.00107245
HORVU1Hr1G037910	2.951032523	0.002218252
HORVU1Hr1G037920	2.957421857	0.005955257
HORVU1Hr1G037930	0	0
HORVU1Hr1G037940	-0.483824408	0.65312245
HORVU1Hr1G037950	1.297393432	0.135615032
HORVU1Hr1G037960	1.697490127	0.024015204
HORVU1Hr1G037970	0.632772699	0.616140473
HORVU1Hr1G037990	0	0
HORVU1Hr1G038000	2.832142119	0.000305134
HORVU1Hr1G038010	3.285088009	7.84696E-06
HORVU1Hr1G038020	3.360533428	0.001034424
HORVU1Hr1G038030	3.631653914	2.99999E-06
HORVU1Hr1G038040	2.908245329	8.91025E-06
HORVU1Hr1G038060	-1.017667831	0.000198169
HORVU1Hr1G038070	-0.61146666	0.006213565
HORVU1Hr1G038120	-0.073685936	0.675961861
HORVU1Hr1G038130	-0.135879878	0.401780723
HORVU1Hr1G038150	1.903881723	0.006034504
HORVU1Hr1G038180	-0.665212502	0.030101666
HORVU1Hr1G038210	-0.0567111	0.855068216
HORVU1Hr1G038220	-0.19308231	0.379053141
HORVU1Hr1G038230	-2.040103398	0.001197145
HORVU1Hr1G038240	-0.043194526	0.809204717
HORVU1Hr1G038250	0	0
HORVU1Hr1G038260	-1.328747548	0.004067978
HORVU1Hr1G038270	-0.250674762	0.105638217
HORVU1Hr1G038280	-0.027144042	0.910596587
HORVU1Hr1G038320	0	0
HORVU1Hr1G038330	-0.947350025	1.67575E-07
HORVU1Hr1G038370	-0.706363978	0.000188082
HORVU1Hr1G038380	0	0
HORVU1Hr1G038410	0.158977571	0.552620341
HORVU1Hr1G038500	-1.602127073	0.005930359
HORVU1Hr1G038510	0	0
HORVU1Hr1G038560	0.434368031	0.264793524
HORVU1Hr1G038580	0	0
HORVU1Hr1G038620	-0.75827779	0.000863203
HORVU1Hr1G038650	4.752169836	0.003671052
HORVU1Hr1G038670	-1.225728778	0.003276299
HORVU1Hr1G038680	-1.508367785	1.41026E-11
HORVU1Hr1G038700	-1.055886295	3.43593E-07
HORVU1Hr1G038710	0	0
HORVU1Hr1G038730	-10.46308427	8.70222E-05
HORVU1Hr1G038740	-7.094035963	1.19945E-07
HORVU1Hr1G038750	-0.075055311	0.880694563
HORVU1Hr1G038770	-0.39660817	0.500821563
HORVU1Hr1G038800	0.113413083	0.745409578
HORVU1Hr1G038810	0	0
HORVU1Hr1G038820	-0.267605827	0.02267678
HORVU1Hr1G038840	-0.313227661	0.088257741
HORVU1Hr1G038850	-0.007233867	0.963713731
HORVU1Hr1G038870	0	0
HORVU1Hr1G038880	0.509421232	0.000961712
HORVU1Hr1G038890	-0.460854542	0.102665761
HORVU1Hr1G038920	-10.33485945	2.41535E-08
HORVU1Hr1G038950	-0.433355956	0.283161391
HORVU1Hr1G038990	-0.270135281	0.025003214
HORVU1Hr1G039000	0.313851589	0.022313471
HORVU1Hr1G039010	-0.321367606	0.46234966
HORVU1Hr1G039030	0	0
HORVU1Hr1G039050	-0.470751151	5.43932E-05
HORVU1Hr1G039090	-0.115020398	0.645238364
HORVU1Hr1G039140	-1.968101246	0.002523693
HORVU1Hr1G039150	-1.510122895	0.000722177
HORVU1Hr1G039160	-0.669579814	0.000145539
HORVU1Hr1G039180	-9.618809751	0.015873394
HORVU1Hr1G039200	0	0
HORVU1Hr1G039220	-0.253351843	0.685299221
HORVU1Hr1G039230	0.14701411	0.323373793
HORVU1Hr1G039250	-1.845042227	3.22428E-06
HORVU1Hr1G039260	-0.427643369	0.017037027
HORVU1Hr1G039340	0.324779094	0.82147243
HORVU1Hr1G039370	-0.380256637	0.133323527
HORVU1Hr1G039400	0	0
HORVU1Hr1G039410	0	0
HORVU1Hr1G039430	0	0
HORVU1Hr1G039440	0	0
HORVU1Hr1G039480	0	0
HORVU1Hr1G039500	0	0
HORVU1Hr1G039540	0.117805413	0.532927194
HORVU1Hr1G039570	-0.292025649	0.571205228
HORVU1Hr1G039600	2.090588498	2.5907E-11
HORVU1Hr1G039610	1.375816918	0.072159995
HORVU1Hr1G039620	1.712423328	0.009709077
HORVU1Hr1G039630	0	0
HORVU1Hr1G039670	-0.280024228	0.350335269
HORVU1Hr1G039690	0	0
HORVU1Hr1G039700	-0.228511218	0.322488152
HORVU1Hr1G039720	2.764997248	1.03005E-10
HORVU1Hr1G039760	0	0
HORVU1Hr1G039780	0	0
HORVU1Hr1G039790	0.166354564	0.214172946
HORVU1Hr1G039810	-5.736741957	2.54452E-07
HORVU1Hr1G039820	-1.105226331	0.047521953
HORVU1Hr1G039830	-2.826308922	9.15025E-07
HORVU1Hr1G039870	0.118900297	0.454798564
HORVU1Hr1G039880	-0.229582989	0.079385189
HORVU1Hr1G039930	1.178291334	0.254384922
HORVU1Hr1G039940	1.384425265	0.29307516
HORVU1Hr1G040050	-0.580720759	0.000365563
HORVU1Hr1G040060	0	0
HORVU1Hr1G040070	-0.118123533	0.929822421
HORVU1Hr1G040110	0.651672757	0.002390544
HORVU1Hr1G040130	-0.052699111	0.93092796
HORVU1Hr1G040140	5.750733724	0.005965323
HORVU1Hr1G040150	8.572507264	0.000419294
HORVU1Hr1G040160	-0.024871956	0.889443928
HORVU1Hr1G040170	0.019726579	0.93531722
HORVU1Hr1G040180	-0.263944933	0.437419672
HORVU1Hr1G040200	-1.033746018	0.000813959
HORVU1Hr1G040250	-0.743726335	6.09324E-05
HORVU1Hr1G040260	-0.724665512	0.212930561
HORVU1Hr1G040300	-0.894114589	0.319523852
HORVU1Hr1G040310	0	0
HORVU1Hr1G040320	0	0
HORVU1Hr1G040330	0	0
HORVU1Hr1G040370	0	0
HORVU1Hr1G040420	-5.984602292	8.31455E-09
HORVU1Hr1G040450	-0.310858143	0.010276021
HORVU1Hr1G040540	-0.201547766	0.519695756
HORVU1Hr1G040560	-0.574287842	0.000643459
HORVU1Hr1G040620	-0.295613906	0.518901564
HORVU1Hr1G040640	0	0
HORVU1Hr1G040660	0.23737477	0.102209582
HORVU1Hr1G040670	-0.010997938	0.966672573
HORVU1Hr1G040700	-0.954316831	0.088735035
HORVU1Hr1G040720	1.884790301	1.75802E-08
HORVU1Hr1G040740	0	0
HORVU1Hr1G040800	-1.552427064	0.004632684
HORVU1Hr1G040810	0	0
HORVU1Hr1G040850	-0.379602562	0.003698788
HORVU1Hr1G040920	-0.394814269	0.230842123
HORVU1Hr1G040930	0.574801362	0.000170939
HORVU1Hr1G040940	-0.631311758	0.060207681
HORVU1Hr1G040950	-0.457490706	0.144591234
HORVU1Hr1G040970	0	0
HORVU1Hr1G040980	-0.341497044	0.027751598
HORVU1Hr1G041020	-0.786440649	0.006292503
HORVU1Hr1G041030	-0.203163878	0.399728156
HORVU1Hr1G041060	-0.361421237	0.00318851
HORVU1Hr1G041110	0.387882881	0.07004865
HORVU1Hr1G041150	-0.413251348	0.055719254
HORVU1Hr1G041170	0	0
HORVU1Hr1G041220	-0.502289142	0.019088931
HORVU1Hr1G041240	6.016669963	0.013649114
HORVU1Hr1G041250	0.095354783	0.594897412
HORVU1Hr1G041260	-6.982776841	0.008823595
HORVU1Hr1G041280	-0.289889626	0.74956418
HORVU1Hr1G041310	0	0
HORVU1Hr1G041320	0.290953045	0.576676516
HORVU1Hr1G041340	0	0
HORVU1Hr1G041350	0	0
HORVU1Hr1G041360	0	0
HORVU1Hr1G041370	0	0
HORVU1Hr1G041400	0	0
HORVU1Hr1G041410	0	0
HORVU1Hr1G041430	-5.348206276	0.013848979
HORVU1Hr1G041440	0.757454795	2.17686E-05
HORVU1Hr1G041480	0.33360021	0.531633954
HORVU1Hr1G041490	0.387779329	0.414318321
HORVU1Hr1G041500	-0.095216392	0.876407082
HORVU1Hr1G041510	0	0
HORVU1Hr1G041530	-1.182412482	8.27675E-05
HORVU1Hr1G041580	-0.515806448	0.506750368
HORVU1Hr1G041630	0.253473145	0.116912092
HORVU1Hr1G041650	-0.849361124	0.000576283
HORVU1Hr1G041710	0.150124483	0.536092108
HORVU1Hr1G041720	0.191084719	0.252118689
HORVU1Hr1G041740	-0.644222422	0.001364443
HORVU1Hr1G041770	-0.347283129	0.041621773
HORVU1Hr1G041790	-0.947367849	4.96452E-07
HORVU1Hr1G041810	-0.216557016	0.715147745
HORVU1Hr1G041820	-0.713850872	0.009649724
HORVU1Hr1G041830	0.458163502	0.242000031
HORVU1Hr1G041860	-0.079142445	0.925370033
HORVU1Hr1G041890	0.307003359	0.281056222
HORVU1Hr1G041910	-0.209513456	0.489296064
HORVU1Hr1G041950	1.314942212	0.171024252
HORVU1Hr1G041960	-2.477278229	0.006596927
HORVU1Hr1G041970	-0.374915109	0.01303508
HORVU1Hr1G041980	0	0
HORVU1Hr1G041990	-0.22072388	0.157616014
HORVU1Hr1G042020	-0.707593076	0.000210878
HORVU1Hr1G042030	1.626557201	8.15164E-12
HORVU1Hr1G042050	-1.014272347	7.37475E-10
HORVU1Hr1G042060	-0.127460932	0.444692516
HORVU1Hr1G042130	0	0
HORVU1Hr1G042140	-0.283517337	0.091300374
HORVU1Hr1G042180	0	0
HORVU1Hr1G042210	-0.761811048	0.043132637
HORVU1Hr1G042220	-0.370391877	0.157495378
HORVU1Hr1G042250	2.6324722	1.51386E-08
HORVU1Hr1G042270	-0.135319599	0.494753104
HORVU1Hr1G042280	-0.519593012	0.003286584
HORVU1Hr1G042290	-0.324983218	0.476074029
HORVU1Hr1G042330	0	0
HORVU1Hr1G042340	0.298050548	0.466846776
HORVU1Hr1G042350	0.412508567	0.001127277
HORVU1Hr1G042360	0.026916596	0.959197652
HORVU1Hr1G042370	1.038673874	0.000255776
HORVU1Hr1G042420	0.450691152	0.050601055
HORVU1Hr1G042440	-0.134929552	0.601293307
HORVU1Hr1G042450	0.467234813	0.045149749
HORVU1Hr1G042490	-0.533125852	0.0072849
HORVU1Hr1G042510	0.783286035	0.267674488
HORVU1Hr1G042520	-0.185369905	0.353021176
HORVU1Hr1G042530	2.432164135	0.042111297
HORVU1Hr1G042540	0	0
HORVU1Hr1G042550	-0.18038164	0.218872498
HORVU1Hr1G042560	-0.900282104	3.00542E-06
HORVU1Hr1G042590	0	0
HORVU1Hr1G042600	0	0
HORVU1Hr1G042610	0	0
HORVU1Hr1G042650	0.264505297	0.105557099
HORVU1Hr1G042690	0.059341688	0.788083472
HORVU1Hr1G042710	-0.846622373	0.006935121
HORVU1Hr1G042740	0	0
HORVU1Hr1G042770	2.203110112	0.027620371
HORVU1Hr1G042800	-1.944052338	7.29732E-05
HORVU1Hr1G042810	0.389124541	0.133007527
HORVU1Hr1G042820	0.258461877	0.279642254
HORVU1Hr1G042840	0	0
HORVU1Hr1G042870	-1.510332693	0.000199138
HORVU1Hr1G042910	0	0
HORVU1Hr1G042920	0.507042496	0.003286584
HORVU1Hr1G042990	0	0
HORVU1Hr1G043040	1.21774594	0.005719195
HORVU1Hr1G043050	0.056225371	0.907716233
HORVU1Hr1G043080	0	0
HORVU1Hr1G043090	0	0
HORVU1Hr1G043110	0.426484756	0.000129322
HORVU1Hr1G043130	-1.775340526	0.232341544
HORVU1Hr1G043140	0	0
HORVU1Hr1G043150	-0.27089131	0.07705091
HORVU1Hr1G043190	1.354262773	0.069875495
HORVU1Hr1G043200	-0.195906108	0.666122304
HORVU1Hr1G043220	-0.027554915	0.910086211
HORVU1Hr1G043250	-0.176294013	0.279696039
HORVU1Hr1G043280	-1.257870384	0.000731648
HORVU1Hr1G043320	0	0
HORVU1Hr1G043360	0	0
HORVU1Hr1G043380	3.515293915	9.18734E-09
HORVU1Hr1G043430	0	0
HORVU1Hr1G043440	-0.07123459	0.758044259
HORVU1Hr1G043450	0.619795124	0.530710073
HORVU1Hr1G043470	-0.826855013	0.343043071
HORVU1Hr1G043480	-0.316018873	0.527535642
HORVU1Hr1G043500	-2.465474624	0.050645879
HORVU1Hr1G043520	-0.254500289	0.145147797
[truncated: 37,842 more rows]

## Sheet: BLP3-BLP2
Gene id	logFC	FDR
EPlHVUG00000039890	-0.205667078	0.735442539
EPlHVUG00000039869	1.078768289	0.28235229
EPlHVUG00000039881	-0.616156818	0.311306835
EPlHVUG00000039856	0.472453269	0.20484845
EPlHVUG00000039852	0.06413366	0.913202377
EPlHVUG00000039857	0.280229029	0.710076489
EPlHVUG00000039865	-0.051532034	0.970304264
EPlHVUG00000039878	0	0
EPlHVUG00000039882	0.687615743	0.540516886
EPlHVUG00000039870	-0.318278281	0.570208905
EPlHVUG00000039891	-0.344020858	0.51855694
EPlHVUG00000039875	-0.113000008	0.8392937
EPlHVUG00000039888	-0.28185116	0.758771525
EPlHVUG00000039883	0.19589029	0.847465396
EPlHVUG00000039863	-0.024527966	0.978307843
EPlHVUG00000039853	-0.023162735	0.976602783
EPlHVUG00000039851	0.114596595	0.856197971
EPlHVUG00000039877	0	0
EPlHVUG00000039848	0	0
EPlHVUG00000039858	0.687615743	0.540516886
EPlHVUG00000039871	0.222231725	0.621273163
EPlHVUG00000039893	0.064039549	0.935052329
EPlHVUG00000039867	0.498180786	0.395943986
EPlHVUG00000039879	0.033846674	0.960924422
EPlHVUG00000039849	0.281706402	0.725592023
EPlHVUG00000039855	-0.051532034	0.970304264
EPlHVUG00000039894	-0.205214094	0.874048046
EPlHVUG00000039850	-0.254025585	0.643070768
EPlHVUG00000039864	0.07928615	0.91973885
EPlHVUG00000039861	0.3164782	0.631561802
EPlHVUG00000039873	0.74418755	0.409083003
EPlHVUG00000039880	0.064039549	0.935052329
AGP50735	0.081202904	0.91752137
AGP50736	0.340517628	0.68128434
AGP50737	-0.084007112	0.906394064
AGP50738	-1.872372906	0.112948175
AGP50739	-0.556473641	0.746135654
AGP50740	-0.37404495	0.459263714
AGP50741	-0.639245715	0.109713894
AGP50742	-2.057583337	0.137495622
AGP50743	-1.288024209	0.021445043
AGP50744	0	0
AGP50745	0.150274152	0.853447581
AGP50746	-0.276594803	0.709467638
AGP50747	-0.402964848	0.661386738
AGP50748	0.026411282	0.990471862
AGP50749	-0.564448768	0.412426317
AGP50750	-1.210286489	0.052667146
AGP50751	-0.92689374	0.087703383
AGP50752	-0.909231373	0.101808998
AGP50753	-0.549558964	0.322836353
AGP50754	-0.615308416	0.297541382
AGP50755	-0.553477274	0.364465486
AGP50756	-0.710725342	0.219801256
AGP50757	-0.736766662	0.429634468
AGP50758	-0.643991066	0.2323525
AGP50759	-0.655310187	0.169476946
AGP50760	-1.381717011	0.008565002
AGP50761	-0.799525145	0.133419432
AGP50762	-0.942752742	0.081602521
AGP50763	-0.593527471	0.180687434
AGP50764	0	0
AGP50765	-0.812886248	0.297929632
AGP50766	-0.35176741	0.730169962
AGP50767	-0.812041592	0.253688081
AGP50768	-0.506568051	0.504141626
AGP50769	0.060251869	0.964588335
AGP50770	-0.288188518	0.710429585
AGP50771	-0.268439749	0.699168794
AGP50772	0	0
AGP50773	-0.389630487	0.767962075
AGP50774	-0.014807245	1
AGP50775	-0.54889403	0.441717132
AGP50776	-0.718509567	0.428285514
AGP50777	-0.390983062	0.675525827
AGP50779	-0.425850062	0.545600472
AGP50780	-0.525870998	0.26841622
AGP50781	0.411442606	0.740122163
AGP50782	-0.085227127	0.944244595
AGP50783	-0.509615904	0.528174302
AGP50784	-0.093069287	0.909439285
AGP50785	-0.270371849	0.641115391
AGP50786	-0.163154525	0.872737308
AGP50787	-0.313842479	0.746854551
AGP50788	-0.263586663	0.858883361
AGP50789	-0.016943401	0.993630862
AGP50790	0.33929013	0.703704188
AGP50791	-0.382820959	0.661386738
AGP50792	-0.601261526	0.502719629
AGP50793	-0.278083076	0.776566036
AGP50794	-0.037373045	0.98330475
AGP50795	0.135394949	0.870786557
AGP50796	-0.524269261	0.397282833
AGP50797	0.727682355	0.385433002
AGP50798	-0.293873168	0.641299756
AGP50799	-0.790375082	0.300048207
AGP50800	0.768277538	0.5441928
AGP50801	-1.378339738	1.26519E-05
AGP50802	0.050528867	0.966236482
AGP50803	0	0
AGP50804	0.337991498	0.766767424
AGP50805	-1.214640745	0.039997293
AGP50806	-1.476423366	2.47902E-06
AGP50807	-1.741873134	0.181472669
AGP50808	-0.733651032	0.623025231
AGP50809	0.219540204	0.874227676
AGP50810	-1.599639568	0.118797959
HORVU1Hr1G000010	-0.468219002	0.001093208
HORVU1Hr1G000020	0.095957211	0.527666826
HORVU1Hr1G000030	-0.092815915	0.843849839
HORVU1Hr1G000040	-0.64620823	0.00183362
HORVU1Hr1G000060	-0.872575416	0.001090263
HORVU1Hr1G000080	0.129326396	0.380723345
HORVU1Hr1G000090	-0.856459991	5.86788E-05
HORVU1Hr1G000110	-0.368149095	0.034415067
HORVU1Hr1G000120	-1.886618757	0.000139823
HORVU1Hr1G000140	-0.110796511	0.697718034
HORVU1Hr1G000150	-1.668329101	0.044310064
HORVU1Hr1G000160	0	0
HORVU1Hr1G000170	0	0
HORVU1Hr1G000190	-1.757974768	0.538887703
HORVU1Hr1G000200	0	0
HORVU1Hr1G000210	0.503086732	0.420103891
HORVU1Hr1G000230	0	0
HORVU1Hr1G000240	0	1
HORVU1Hr1G000250	0.709961045	0.17546872
HORVU1Hr1G000260	-0.121598476	0.935217186
HORVU1Hr1G000270	-0.153755994	0.420006452
HORVU1Hr1G000290	-0.028311191	0.909113009
HORVU1Hr1G000310	0.099451824	0.642040811
HORVU1Hr1G000320	0.503575226	0.452585717
HORVU1Hr1G000330	1.393691346	0.046452438
HORVU1Hr1G000340	1.07127218	0.121289259
HORVU1Hr1G000350	1.267009257	0.001706533
HORVU1Hr1G000370	1.955539386	0.675730642
HORVU1Hr1G000400	0.21415126	0.847476399
HORVU1Hr1G000430	-0.48692047	0.004845127
HORVU1Hr1G000440	1.267120554	0.028325093
HORVU1Hr1G000450	1.457268748	0.011309394
HORVU1Hr1G000470	1.464297506	0.008594524
HORVU1Hr1G000520	-0.345485652	0.072227699
HORVU1Hr1G000530	0.082973446	0.49376678
HORVU1Hr1G000540	1.623249502	0.074269775
HORVU1Hr1G000550	0	0
HORVU1Hr1G000560	-0.284253376	0.716040655
HORVU1Hr1G000590	2.303055412	6.72602E-05
HORVU1Hr1G000600	0.542527354	0.045780481
HORVU1Hr1G000620	-0.202818981	0.072868428
HORVU1Hr1G000640	1.559857268	0.162376859
HORVU1Hr1G000650	0	0
HORVU1Hr1G000660	-0.074203544	0.922931216
HORVU1Hr1G000680	1.655153198	0.139296317
HORVU1Hr1G000690	1.597655911	0.110762736
HORVU1Hr1G000700	1.816745032	0.065659701
HORVU1Hr1G000710	-0.137762595	0.425229721
HORVU1Hr1G000720	-1.523047076	1.20954E-08
HORVU1Hr1G000730	0	1
HORVU1Hr1G000810	0.548037893	0.345573404
HORVU1Hr1G000830	-0.611408633	0.058358578
HORVU1Hr1G000840	0	0
HORVU1Hr1G000850	0	0
HORVU1Hr1G000860	-0.201300437	0.821625553
HORVU1Hr1G000900	1.663428206	0.248147473
HORVU1Hr1G000910	-0.24602316	0.650138896
HORVU1Hr1G000920	0	0
HORVU1Hr1G000930	1.306955512	0.300080377
HORVU1Hr1G000940	-0.260986594	0.079342263
HORVU1Hr1G000960	0.410633268	0.035143192
HORVU1Hr1G000990	1.543320336	0.088595646
HORVU1Hr1G001020	1.624509371	0.306235607
HORVU1Hr1G001030	0.972878082	0.455068757
HORVU1Hr1G001040	0	0
HORVU1Hr1G001050	0	0
HORVU1Hr1G001060	0	0
HORVU1Hr1G001080	1.833406704	0.093597839
HORVU1Hr1G001090	0.910433202	0.017544881
HORVU1Hr1G001120	1.388920477	0.394403092
HORVU1Hr1G001140	1.422365025	0.390810058
HORVU1Hr1G001150	0	0
HORVU1Hr1G001160	0	0
HORVU1Hr1G001170	0	0
HORVU1Hr1G001200	-0.254912175	0.536367679
HORVU1Hr1G001220	3.625652982	0.001093362
HORVU1Hr1G001260	0	0
HORVU1Hr1G001270	-0.619782402	0.030778279
HORVU1Hr1G001300	0	0
HORVU1Hr1G001350	0.929770559	0.488154793
HORVU1Hr1G001390	0	0
HORVU1Hr1G001400	0	0
HORVU1Hr1G001420	1.372392172	0.181075719
HORVU1Hr1G001440	0	0
HORVU1Hr1G001450	0	0
HORVU1Hr1G001460	-0.544108906	0.359707255
HORVU1Hr1G001480	0	0
HORVU1Hr1G001490	-1.552848765	0.210163207
HORVU1Hr1G001500	0.243210992	0.959881105
HORVU1Hr1G001510	-2.38522731	7.43497E-10
HORVU1Hr1G001520	0	0
HORVU1Hr1G001540	-1.219337667	0.000255284
HORVU1Hr1G001560	-1.238078066	0.004073707
HORVU1Hr1G001570	-2.971585275	7.43497E-10
HORVU1Hr1G001580	0	0
HORVU1Hr1G001590	0.41278528	0.314577613
HORVU1Hr1G001600	0	0
HORVU1Hr1G001610	0	0
HORVU1Hr1G001630	0	0
HORVU1Hr1G001660	0.809280195	0.010078468
HORVU1Hr1G001670	0.698278231	0.062666716
HORVU1Hr1G001680	0	0
HORVU1Hr1G001690	0	0
HORVU1Hr1G001700	0	0
HORVU1Hr1G001710	0.784633255	0.751060746
HORVU1Hr1G001750	-0.451882799	0.021231606
HORVU1Hr1G001760	0.95455115	0.001369597
HORVU1Hr1G001770	-1.010791994	0.183810269
HORVU1Hr1G001800	0.745747771	0.0023905
HORVU1Hr1G001810	-1.040359236	0.000445333
HORVU1Hr1G001850	2.202623846	0.025158226
HORVU1Hr1G001860	3.266691097	0.149312147
HORVU1Hr1G001890	-0.377395546	0.038477267
HORVU1Hr1G001910	0.293529666	0.031866775
HORVU1Hr1G001920	-0.237720178	0.215411572
HORVU1Hr1G001950	-0.466215774	0.231210016
HORVU1Hr1G001960	-0.465121119	0.513012976
HORVU1Hr1G001970	0	0
HORVU1Hr1G001990	-0.925635053	0.412090883
HORVU1Hr1G002000	0	0
HORVU1Hr1G002040	0	0
HORVU1Hr1G002060	0	0
HORVU1Hr1G002090	-0.050215177	0.991757277
HORVU1Hr1G002100	2.755826658	0.424871839
HORVU1Hr1G002110	0	0
HORVU1Hr1G002150	0.929626035	0.001059713
HORVU1Hr1G002160	0.757821102	0.343929579
HORVU1Hr1G002170	1.776961664	0.108518331
HORVU1Hr1G002210	0	0
HORVU1Hr1G002220	0	0
HORVU1Hr1G002240	-0.332450469	0.140505527
HORVU1Hr1G002260	0.127901675	0.740425158
HORVU1Hr1G002290	0	0
HORVU1Hr1G002300	2.186755755	7.86573E-06
HORVU1Hr1G002310	0.13406106	0.639787598
HORVU1Hr1G002320	0.142983784	0.705000462
HORVU1Hr1G002340	-0.108484012	0.735508261
HORVU1Hr1G002390	-0.038226484	0.829266799
HORVU1Hr1G002400	0	0
HORVU1Hr1G002410	0	0
HORVU1Hr1G002420	-0.1064369	0.966983517
HORVU1Hr1G002430	0	1
HORVU1Hr1G002440	0	0
HORVU1Hr1G002450	0	0
HORVU1Hr1G002460	0.974892859	0.005872465
HORVU1Hr1G002470	0.117580511	0.392754748
HORVU1Hr1G002480	-1.364391496	0.602969426
HORVU1Hr1G002500	-0.033231149	0.904076157
HORVU1Hr1G002510	-0.054863168	0.748477646
HORVU1Hr1G002540	0	0
HORVU1Hr1G002560	0	0
HORVU1Hr1G002590	0.509488947	0.145270864
HORVU1Hr1G002600	0.505308223	0.137938956
HORVU1Hr1G002620	0	0
HORVU1Hr1G002640	0	0
HORVU1Hr1G002660	1.664404946	0.008717043
HORVU1Hr1G002670	0	0
HORVU1Hr1G002680	0	0
HORVU1Hr1G002690	0	0
HORVU1Hr1G002710	-0.934372569	0.493820097
HORVU1Hr1G002730	0	0
HORVU1Hr1G002740	-0.473905352	0.029723829
HORVU1Hr1G002750	0	0
HORVU1Hr1G002760	0.509634715	0.810155282
HORVU1Hr1G002770	0	0
HORVU1Hr1G002790	0	0
HORVU1Hr1G002810	0	0
HORVU1Hr1G002820	-0.246599973	0.839312736
HORVU1Hr1G002830	-0.024875561	0.953978739
HORVU1Hr1G002840	-0.550687145	0.000197862
HORVU1Hr1G002850	0.569671294	0.131336685
HORVU1Hr1G002860	1.809207383	0.083047213
HORVU1Hr1G002890	0.832968791	0.209502734
HORVU1Hr1G002900	0	0
HORVU1Hr1G002910	0	0
HORVU1Hr1G002920	0.064992381	0.940017847
HORVU1Hr1G002930	0.99204591	0.418100606
HORVU1Hr1G002950	0	0
HORVU1Hr1G002960	0.170398378	0.532471214
HORVU1Hr1G002970	-0.116422567	0.716861979
HORVU1Hr1G002990	0	0
HORVU1Hr1G003010	-0.132628812	0.849654772
HORVU1Hr1G003020	-0.888168566	0.130730962
HORVU1Hr1G003030	-0.759322735	0.281418755
HORVU1Hr1G003040	0	0
HORVU1Hr1G003050	0.412023875	0.386468402
HORVU1Hr1G003060	-1.254608726	0.056933068
HORVU1Hr1G003070	-0.6863453	0.610758533
HORVU1Hr1G003080	-1.439827553	0.001031182
HORVU1Hr1G003100	0	0
HORVU1Hr1G003130	0.416310612	0.16835455
HORVU1Hr1G003140	0	0
HORVU1Hr1G003150	0.121957937	0.732074594
HORVU1Hr1G003160	0.136374844	0.649959789
HORVU1Hr1G003170	-0.18229093	0.205559499
HORVU1Hr1G003200	0	0
HORVU1Hr1G003210	0	0
HORVU1Hr1G003230	-0.366530357	0.744625085
HORVU1Hr1G003250	0	0
HORVU1Hr1G003260	-0.03797525	0.968499509
HORVU1Hr1G003270	-0.106446154	0.565728141
HORVU1Hr1G003280	-1.621943836	3.491E-05
HORVU1Hr1G003290	0	0
HORVU1Hr1G003300	-0.290083414	0.117765607
HORVU1Hr1G003320	0.184106471	0.711968666
HORVU1Hr1G003330	0	0
HORVU1Hr1G003340	0.057349902	0.94268344
HORVU1Hr1G003360	0	0
HORVU1Hr1G003370	0.356598643	0.838291263
HORVU1Hr1G003430	0	0
HORVU1Hr1G003460	-0.286840614	0.10471497
HORVU1Hr1G003490	0	0
HORVU1Hr1G003510	-0.597839781	0.272670094
HORVU1Hr1G003520	-0.964729255	0.073389576
HORVU1Hr1G003530	0.005000358	0.991984783
HORVU1Hr1G003540	0.094092374	0.792429448
HORVU1Hr1G003560	0	0
HORVU1Hr1G003580	0	0
HORVU1Hr1G003590	0.463020732	0.074333037
HORVU1Hr1G003620	-0.09821705	0.922001617
HORVU1Hr1G003630	0.452083018	0.455350172
HORVU1Hr1G003650	0	0
HORVU1Hr1G003700	0.275731556	0.488060029
HORVU1Hr1G003710	-0.128485013	0.903874789
HORVU1Hr1G003720	0.009345707	1
HORVU1Hr1G003740	0.142183027	0.635619202
HORVU1Hr1G003750	-0.007073297	0.986553199
HORVU1Hr1G003780	0	0
HORVU1Hr1G003810	1.645022767	0.053350529
HORVU1Hr1G003840	-0.684928885	0.491683966
HORVU1Hr1G003850	0	0
HORVU1Hr1G003870	0.541236099	0.621247836
HORVU1Hr1G003890	0.899239399	0.025455658
HORVU1Hr1G003910	-0.106723833	0.85967296
HORVU1Hr1G003940	0.229080258	0.331562572
HORVU1Hr1G003960	-0.785583549	4.13455E-06
HORVU1Hr1G003990	0.020350439	0.979922494
HORVU1Hr1G004000	0	0
HORVU1Hr1G004020	0.824704883	0.432925051
HORVU1Hr1G004030	-0.410474839	0.043624476
HORVU1Hr1G004040	-0.244179082	0.314478396
HORVU1Hr1G004050	-0.268059812	0.274474097
HORVU1Hr1G004060	-0.185579987	0.752193234
HORVU1Hr1G004080	0.083590342	0.798006554
HORVU1Hr1G004120	2.655027091	0.025702345
HORVU1Hr1G004130	0	0
HORVU1Hr1G004140	1.000719309	0.091899962
HORVU1Hr1G004150	1.401940536	0.013868997
HORVU1Hr1G004200	1.585592152	1.1312E-06
HORVU1Hr1G004230	0.31679597	0.201793069
HORVU1Hr1G004290	0	0
HORVU1Hr1G004330	-0.34395687	0.219597891
HORVU1Hr1G004400	-1.07601588	0.000261158
HORVU1Hr1G004410	0	0
HORVU1Hr1G004430	-0.233957508	0.176868222
HORVU1Hr1G004440	-0.153128349	0.593151423
HORVU1Hr1G004480	0.166565533	0.322068942
HORVU1Hr1G004490	0.305734915	0.062694085
HORVU1Hr1G004510	0.519575589	0.015468881
HORVU1Hr1G004520	-0.569700889	0.139296317
HORVU1Hr1G004530	-1.223344967	0.133463841
HORVU1Hr1G004560	0.611147167	0.759779543
HORVU1Hr1G004580	2.818701116	0.000139772
HORVU1Hr1G004590	-0.694443546	3.4509E-05
HORVU1Hr1G004610	-0.522917668	0.012470799
HORVU1Hr1G004650	-0.960792936	0.036197886
HORVU1Hr1G004660	0	0
HORVU1Hr1G004670	2.738929308	0.000135395
HORVU1Hr1G004690	-0.66152652	4.07626E-05
HORVU1Hr1G004700	-0.66152652	4.07626E-05
HORVU1Hr1G004720	-1.057520632	0.036392187
HORVU1Hr1G004750	-0.274905389	0.617510919
HORVU1Hr1G004790	0.09953984	0.798694072
HORVU1Hr1G004800	0	0
HORVU1Hr1G004820	0	0
HORVU1Hr1G004830	0	0
HORVU1Hr1G004840	0	0
HORVU1Hr1G004860	0	0
HORVU1Hr1G004870	0	0
HORVU1Hr1G004880	0	0
HORVU1Hr1G004890	2.290876285	0.005781742
HORVU1Hr1G004910	-0.163503821	0.597315306
HORVU1Hr1G004920	-1.411234617	0.043863229
HORVU1Hr1G004930	0	0
HORVU1Hr1G004960	-0.163030525	0.230274554
HORVU1Hr1G004970	0.403033326	0.080557256
HORVU1Hr1G004980	-0.461406805	0.213718969
HORVU1Hr1G005020	0	0
HORVU1Hr1G005030	1.262140177	0.150725919
HORVU1Hr1G005070	0	0
HORVU1Hr1G005090	-0.433284167	0.597315306
HORVU1Hr1G005100	-0.555470715	0.290648484
HORVU1Hr1G005110	-0.555482135	0.290648484
HORVU1Hr1G005120	0.300793072	0.345824251
HORVU1Hr1G005130	0	0
HORVU1Hr1G005140	1.398783341	0.123429939
HORVU1Hr1G005150	1.396725702	0.302084322
HORVU1Hr1G005170	0.030028677	0.98339682
HORVU1Hr1G005180	0.647136709	0.040067781
HORVU1Hr1G005200	0.380936475	0.724173515
HORVU1Hr1G005230	0	0
HORVU1Hr1G005260	-0.028928864	0.921198149
HORVU1Hr1G005270	0	0
HORVU1Hr1G005280	-0.413994674	0.196055888
HORVU1Hr1G005290	2.36017999	8.43082E-05
HORVU1Hr1G005350	0.358838249	0.5441928
HORVU1Hr1G005360	0	0
HORVU1Hr1G005370	0.603757683	0.038958817
HORVU1Hr1G005390	0.234055777	0.571477617
HORVU1Hr1G005410	0	0
HORVU1Hr1G005420	0	0
HORVU1Hr1G005430	0	1
HORVU1Hr1G005450	0.034620547	0.933650091
HORVU1Hr1G005460	1.660227057	0.163776969
HORVU1Hr1G005470	0.038240429	0.920141923
HORVU1Hr1G005500	-0.029408618	0.946016068
HORVU1Hr1G005510	4.259522775	0.000771886
HORVU1Hr1G005520	0.503720816	0.531353071
HORVU1Hr1G005530	0	0
HORVU1Hr1G005550	0	0
HORVU1Hr1G005600	-0.566527404	0.005369746
HORVU1Hr1G005630	0	0
HORVU1Hr1G005680	-0.418940947	0.066308857
HORVU1Hr1G005690	3.502508707	0.053680167
HORVU1Hr1G005700	3.930437683	0.143822101
HORVU1Hr1G005710	-0.909838426	0.000161263
HORVU1Hr1G005720	-0.991941763	0.006054798
HORVU1Hr1G005730	-0.450512817	0.535203471
HORVU1Hr1G005750	0	1
HORVU1Hr1G005760	1.393944484	0.516371894
HORVU1Hr1G005790	0.155869782	0.393575123
HORVU1Hr1G005800	-0.229860271	0.678990432
HORVU1Hr1G005830	0	0
HORVU1Hr1G005870	0.067211976	0.956453589
HORVU1Hr1G005910	0	0
HORVU1Hr1G005920	-0.003159047	1
HORVU1Hr1G005980	0.741166481	0.000209664
HORVU1Hr1G005990	0	0
HORVU1Hr1G006020	-1.044421138	0.00116296
HORVU1Hr1G006130	0	0
HORVU1Hr1G006230	-1.711304742	0.289135913
HORVU1Hr1G006240	0	0
HORVU1Hr1G006290	0.986002186	0.428504952
HORVU1Hr1G006350	0	0
HORVU1Hr1G006590	0	0
HORVU1Hr1G006750	0.0827673	0.947595968
HORVU1Hr1G006770	0.007056314	0.985461401
HORVU1Hr1G006780	0	0
HORVU1Hr1G006850	0	0
HORVU1Hr1G006860	-0.144551478	0.447816309
HORVU1Hr1G006880	0.160054544	0.607574317
HORVU1Hr1G006890	0.529997939	0.011688356
HORVU1Hr1G006910	-1.837842252	0.000148602
HORVU1Hr1G006920	0	0
HORVU1Hr1G006930	0.564226668	0.244421171
HORVU1Hr1G006940	-0.41679818	0.100672259
HORVU1Hr1G006950	0.105697965	0.585739738
HORVU1Hr1G006970	0	0
HORVU1Hr1G006980	0	0
HORVU1Hr1G007010	-0.269344448	0.23973968
HORVU1Hr1G007040	0	0
HORVU1Hr1G007100	0	0
HORVU1Hr1G007150	0	0
HORVU1Hr1G007290	0.468904287	0.82859058
HORVU1Hr1G007300	-0.508037006	0.72508399
HORVU1Hr1G007310	-0.259195324	0.200114856
HORVU1Hr1G007320	0	0
HORVU1Hr1G007360	-1.79007398	0.150442619
HORVU1Hr1G007400	0	0
HORVU1Hr1G007420	0	0
HORVU1Hr1G007440	0	0
HORVU1Hr1G007460	0	0
HORVU1Hr1G007480	2.097385489	0.00369008
HORVU1Hr1G007530	-0.441608777	0.679779642
HORVU1Hr1G007540	0	0
HORVU1Hr1G007580	-0.052147942	0.712248173
HORVU1Hr1G007600	-0.077259096	0.55811823
HORVU1Hr1G007630	-0.525095067	0.100930365
HORVU1Hr1G007640	-0.319116191	0.108050361
HORVU1Hr1G007660	3.266386263	0.606581854
HORVU1Hr1G007720	-0.398924054	0.855483983
HORVU1Hr1G007730	-0.214277748	0.332034568
HORVU1Hr1G007790	0	1
HORVU1Hr1G007800	0	0
HORVU1Hr1G007810	-1.551573032	0.001227123
HORVU1Hr1G007830	0.730740774	0.75550385
HORVU1Hr1G007840	3.266630601	0.176442841
HORVU1Hr1G007850	0	0
HORVU1Hr1G007860	0	0
HORVU1Hr1G007870	-1.27687821	0.214556493
HORVU1Hr1G007880	-0.533955689	0.491047901
HORVU1Hr1G007890	-1.27687821	0.214556493
HORVU1Hr1G007900	0	0
HORVU1Hr1G007910	0	0
HORVU1Hr1G007930	-0.396879858	0.663883932
HORVU1Hr1G007950	0	0
HORVU1Hr1G008110	0	0
HORVU1Hr1G008120	0.057090316	0.871808985
HORVU1Hr1G008130	-0.072534131	0.848445676
HORVU1Hr1G008140	0	0
HORVU1Hr1G008150	0	0
HORVU1Hr1G008160	0.984683753	0.001317485
HORVU1Hr1G008170	2.303978789	0.03620919
HORVU1Hr1G008230	0.08675993	0.619139005
HORVU1Hr1G008250	0.497950982	0.000412639
HORVU1Hr1G008270	0	0
HORVU1Hr1G008290	0	0
HORVU1Hr1G008300	2.294072895	0.002716899
HORVU1Hr1G008330	0.243079077	0.026184192
HORVU1Hr1G008340	0	0
HORVU1Hr1G008350	0.747168195	0.000132451
HORVU1Hr1G008360	6.284052422	5.58219E-12
HORVU1Hr1G008370	-0.902423973	0.493786171
HORVU1Hr1G008380	0	0
HORVU1Hr1G008420	0	0
HORVU1Hr1G008430	-0.309488851	0.708256033
HORVU1Hr1G008440	0.052714697	0.949375984
HORVU1Hr1G008480	0	0
HORVU1Hr1G008490	-0.623132566	0.411682998
HORVU1Hr1G008500	0	0
HORVU1Hr1G008510	0.36662296	0.772457638
HORVU1Hr1G008520	0	0
HORVU1Hr1G008530	0.17399515	0.310757148
HORVU1Hr1G008540	1.782585494	0.001854187
HORVU1Hr1G008560	-0.371010234	0.159014063
HORVU1Hr1G008580	-0.647709404	0.107446718
HORVU1Hr1G008620	-0.16461174	0.220429387
HORVU1Hr1G008650	2.238404641	0.00623527
HORVU1Hr1G008670	0	0
HORVU1Hr1G008690	0.350453306	0.44050681
HORVU1Hr1G008810	-0.617674399	0.082992358
HORVU1Hr1G008830	0.32015415	0.567837721
HORVU1Hr1G008840	0.32015415	0.567837721
HORVU1Hr1G008900	0.633494562	0.186441602
HORVU1Hr1G008930	0	0
HORVU1Hr1G008940	-0.094888631	0.949412141
HORVU1Hr1G008970	0	0
HORVU1Hr1G009000	0	0
HORVU1Hr1G009010	0	0
HORVU1Hr1G009030	0.496477503	0.00040883
HORVU1Hr1G009040	0	0
HORVU1Hr1G009050	-0.09266495	0.904353718
HORVU1Hr1G009060	0	1
HORVU1Hr1G009070	0	0
HORVU1Hr1G009080	0	0
HORVU1Hr1G009090	-0.912845547	0.334314183
HORVU1Hr1G009100	-0.312922192	0.047174452
HORVU1Hr1G009110	0.441980755	0.523715979
HORVU1Hr1G009140	3.862637792	0.000173318
HORVU1Hr1G009160	2.190628734	0.015499975
HORVU1Hr1G009170	0.674910092	0.220568784
HORVU1Hr1G009180	1.259354429	0.03267333
HORVU1Hr1G009200	-0.464094314	0.369118364
HORVU1Hr1G009230	0	0
HORVU1Hr1G009250	1.320166934	6.70748E-05
HORVU1Hr1G009290	0	0
HORVU1Hr1G009300	0.288793082	0.809611194
HORVU1Hr1G009310	0	0
HORVU1Hr1G009320	0	0
HORVU1Hr1G009330	0.6347715	0.739105515
HORVU1Hr1G009350	0.720430949	0.504989369
HORVU1Hr1G009360	-0.010298079	0.996128642
HORVU1Hr1G009370	0	0
HORVU1Hr1G009380	0.400863763	0.75181866
HORVU1Hr1G009390	-0.627523814	0.27416897
HORVU1Hr1G009430	-0.210981779	0.578800475
HORVU1Hr1G009460	-1.495045683	0.270017543
HORVU1Hr1G009490	3.60424641	5.01167E-05
HORVU1Hr1G009520	0	0
HORVU1Hr1G009530	0	0
HORVU1Hr1G009550	-0.065731804	0.979660476
HORVU1Hr1G009560	0.795951785	0.34448093
HORVU1Hr1G009570	0	0
HORVU1Hr1G009580	0	0
HORVU1Hr1G009590	-0.945171415	0.547803035
HORVU1Hr1G009600	0	0
HORVU1Hr1G009610	0	0
HORVU1Hr1G009630	0	0
HORVU1Hr1G009640	3.45870296	0.000305801
HORVU1Hr1G009720	0	0
HORVU1Hr1G009800	3.85388041	6.48354E-05
HORVU1Hr1G009870	0	0
HORVU1Hr1G009880	2.040424165	0.148433055
HORVU1Hr1G009900	-0.298089523	0.082497901
HORVU1Hr1G009910	0	0
HORVU1Hr1G009920	0.264224316	0.52293006
HORVU1Hr1G009940	0	0
HORVU1Hr1G009950	-0.130053458	0.193515536
HORVU1Hr1G009970	-0.101354481	0.988563352
HORVU1Hr1G009980	0.097254828	0.732524521
HORVU1Hr1G010010	-0.579949025	0.032122696
HORVU1Hr1G010020	-0.305600907	0.218330768
HORVU1Hr1G010110	-0.038730134	0.949979517
HORVU1Hr1G010120	1.780566606	0.145044844
HORVU1Hr1G010130	-0.513928588	0.005556762
HORVU1Hr1G010140	0	0
HORVU1Hr1G010190	1.138764613	0.018304109
HORVU1Hr1G010210	-1.290144629	0.001692403
HORVU1Hr1G010220	-0.271215968	0.434524589
HORVU1Hr1G010230	-0.36833025	0.721661717
HORVU1Hr1G010250	3.904106078	5.73991E-05
HORVU1Hr1G010280	-0.919010365	0.264696605
HORVU1Hr1G010300	0	0
HORVU1Hr1G010350	0	0
HORVU1Hr1G010360	0	0
HORVU1Hr1G010380	-0.717350121	0.004112602
HORVU1Hr1G010390	-1.382597053	0.022016768
HORVU1Hr1G010400	-0.778463355	0.314259971
HORVU1Hr1G010500	1.491890162	0.04890646
HORVU1Hr1G010510	-0.193164663	0.44149864
HORVU1Hr1G010520	1.731759352	0.074765142
HORVU1Hr1G010530	2.195135697	0.079132887
HORVU1Hr1G010560	0.628222427	0.608514261
HORVU1Hr1G010580	0	0
HORVU1Hr1G010600	0	0
HORVU1Hr1G010640	0	0
HORVU1Hr1G010660	-0.557092337	0.595547311
HORVU1Hr1G010670	0.128583105	0.799178887
HORVU1Hr1G010710	0	0
HORVU1Hr1G010720	0	1
HORVU1Hr1G010730	0	0
HORVU1Hr1G010740	0	0
HORVU1Hr1G010780	-0.954817856	0.000464692
HORVU1Hr1G010790	3.130383295	0.139734757
HORVU1Hr1G010800	0.102893425	0.567837721
HORVU1Hr1G010810	-1.094623302	1.60963E-06
HORVU1Hr1G010820	-0.391266227	0.016388754
HORVU1Hr1G010830	0	0
HORVU1Hr1G010840	0	1
HORVU1Hr1G010890	-0.576364515	0.007393886
HORVU1Hr1G010910	-0.210141955	0.868224809
HORVU1Hr1G010920	0	0
HORVU1Hr1G010930	0.108648081	0.422951865
HORVU1Hr1G010940	0.175775843	0.163079053
HORVU1Hr1G010960	0.319978441	0.454714377
HORVU1Hr1G010970	-0.572807131	0.081541697
HORVU1Hr1G010980	-0.82703625	0.460816132
HORVU1Hr1G010990	-1.296486322	0.021615682
HORVU1Hr1G011020	-0.370736691	0.347631691
HORVU1Hr1G011030	-0.537786825	0.02820503
HORVU1Hr1G011060	0	0
HORVU1Hr1G011080	-0.655781558	0.519878963
HORVU1Hr1G011100	0.21270909	0.844519388
HORVU1Hr1G011110	0	0
HORVU1Hr1G011120	0	0
HORVU1Hr1G011150	-0.672669047	0.057076919
HORVU1Hr1G011160	-0.49635705	0.063351994
HORVU1Hr1G011180	0	0
HORVU1Hr1G011190	0	0
HORVU1Hr1G011200	0	0
HORVU1Hr1G011210	0.47073997	0.705356699
HORVU1Hr1G011220	0	0
HORVU1Hr1G011240	-0.612830252	0.350674573
HORVU1Hr1G011250	-0.478499472	0.057538579
HORVU1Hr1G011260	0.554228769	0.504989369
HORVU1Hr1G011290	-0.87812558	0.258438234
HORVU1Hr1G011300	-0.690746612	0.002010452
HORVU1Hr1G011350	-0.42985549	0.520351573
HORVU1Hr1G011360	0	0
HORVU1Hr1G011370	0.269817472	0.094801753
HORVU1Hr1G011380	-2.814282563	2.47879E-06
HORVU1Hr1G011390	-1.368213215	2.55793E-05
HORVU1Hr1G011400	-1.177685457	1.10475E-07
HORVU1Hr1G011420	-1.395873558	0.000390044
HORVU1Hr1G011430	0.614586879	0.000704061
HORVU1Hr1G011440	0	0
HORVU1Hr1G011450	0.081212828	0.940093779
HORVU1Hr1G011480	-1.719366176	0.72570771
HORVU1Hr1G011490	0	0
HORVU1Hr1G011500	-0.077511179	0.899370107
HORVU1Hr1G011520	-1.527066565	1.94608E-09
HORVU1Hr1G011530	-1.522002987	2.05193E-09
HORVU1Hr1G011540	-0.717900575	0.032707695
HORVU1Hr1G011550	0.182942011	0.904250466
HORVU1Hr1G011570	0.182942011	0.904250466
HORVU1Hr1G011610	0.449289723	0.738527203
HORVU1Hr1G011630	0	0
HORVU1Hr1G011650	-1.133690029	0.534666722
HORVU1Hr1G011660	0.468544486	0.618932933
HORVU1Hr1G011720	-0.660562586	0.005496662
HORVU1Hr1G011730	1.623287141	0.000296835
HORVU1Hr1G011740	0	0
HORVU1Hr1G011780	0.431162909	0.366139783
HORVU1Hr1G011800	1.947862003	0.003311462
HORVU1Hr1G011820	0	0
HORVU1Hr1G011830	0	0
HORVU1Hr1G011840	-0.288062995	0.47775181
HORVU1Hr1G011860	0	0
HORVU1Hr1G011890	-0.260945806	0.145197114
HORVU1Hr1G011900	-0.185320174	0.31132624
HORVU1Hr1G011920	1.933344217	0.027739296
HORVU1Hr1G011930	1.650661157	0.008182562
HORVU1Hr1G011950	1.611374884	0.002731561
HORVU1Hr1G011960	1.564529168	0.518167249
HORVU1Hr1G011980	-0.589748272	0.687536917
HORVU1Hr1G011990	2.159107389	0.000523162
HORVU1Hr1G012060	0	0
HORVU1Hr1G012080	2.43894095	0.005369746
HORVU1Hr1G012090	1.890516647	0.019817058
HORVU1Hr1G012110	-2.496102987	3.12815E-08
HORVU1Hr1G012130	2.056972126	0.016000989
HORVU1Hr1G012140	0.497201761	0.387709934
HORVU1Hr1G012150	-2.509177758	3.31104E-08
HORVU1Hr1G012170	2.481060137	0.039993348
HORVU1Hr1G012180	0.544723653	0.019902956
HORVU1Hr1G012190	0.548909233	0.043016634
HORVU1Hr1G012210	-2.963773048	0.431235143
HORVU1Hr1G012220	-1.027351556	0.146096973
HORVU1Hr1G012240	-0.038775094	0.937010103
HORVU1Hr1G012250	0	0
HORVU1Hr1G012270	-0.084303828	0.860682336
HORVU1Hr1G012290	0.994537716	0.15857424
HORVU1Hr1G012300	0.024382691	0.993526657
HORVU1Hr1G012310	1.474367986	0.441366414
HORVU1Hr1G012320	0	0
HORVU1Hr1G012330	0	0
HORVU1Hr1G012340	0	0
HORVU1Hr1G012350	0	0
HORVU1Hr1G012360	0	0
HORVU1Hr1G012380	0	0
HORVU1Hr1G012420	0.047134138	0.806330671
HORVU1Hr1G012440	-0.732025748	0.005855507
HORVU1Hr1G012460	0.983957493	0.024432394
HORVU1Hr1G012470	1.039334118	0.000328464
HORVU1Hr1G012490	0.433758502	0.765289067
HORVU1Hr1G012520	0.979540195	0.309636948
HORVU1Hr1G012600	0	0
HORVU1Hr1G012610	0	0
HORVU1Hr1G012660	-0.543979836	0.878538509
HORVU1Hr1G012670	0	0
HORVU1Hr1G012680	1.245055016	2.40825E-05
HORVU1Hr1G012690	-0.113017985	0.473852535
HORVU1Hr1G012700	0	0
HORVU1Hr1G012710	2.696562258	7.66922E-05
HORVU1Hr1G012720	1.766167607	0.067756511
HORVU1Hr1G012730	0.278354989	0.28607481
HORVU1Hr1G012740	-0.841456497	0.346095369
HORVU1Hr1G012760	0	0
HORVU1Hr1G012770	-1.943873206	0.285251917
HORVU1Hr1G012790	-1.772772497	0.302013709
HORVU1Hr1G012800	-0.687984955	0.754621746
HORVU1Hr1G012810	0	0
HORVU1Hr1G012840	0	0
HORVU1Hr1G012850	-0.635330146	0.777419131
HORVU1Hr1G012870	-1.407899712	0.420587757
HORVU1Hr1G012880	-2.757519837	0.373451972
HORVU1Hr1G012890	-2.966404691	0.686777866
HORVU1Hr1G012910	-1.72811289	0.433893074
HORVU1Hr1G012920	0	0
HORVU1Hr1G012930	-1.406566274	0.448103728
HORVU1Hr1G012940	-1.406566958	0.447930755
HORVU1Hr1G012950	-1.293707499	0.498329667
HORVU1Hr1G012960	-1.782331074	0.334193049
HORVU1Hr1G013020	-1.815153765	0.341438904
HORVU1Hr1G013040	-0.082251851	0.756973653
HORVU1Hr1G013140	-0.103586181	0.961836501
HORVU1Hr1G013160	-0.316308494	0.2847804
HORVU1Hr1G013180	0	0
HORVU1Hr1G013190	-1.4428567	2.59958E-06
HORVU1Hr1G013210	-0.614892913	0.007866723
HORVU1Hr1G013240	0	0
HORVU1Hr1G013270	1.219468316	0.64003197
HORVU1Hr1G013360	-0.528213317	0.045243439
HORVU1Hr1G013420	0	0
HORVU1Hr1G013430	0.674807557	0.48579395
HORVU1Hr1G013440	0	1
HORVU1Hr1G013450	-0.405693303	0.05132346
HORVU1Hr1G013470	0.011210501	1
HORVU1Hr1G013480	3.426052582	9.77084E-05
HORVU1Hr1G013490	-0.370138236	0.053600645
HORVU1Hr1G013500	0	0
HORVU1Hr1G013520	0	0
HORVU1Hr1G013540	0.488472386	0.744989588
HORVU1Hr1G013580	0.317626449	0.150575369
HORVU1Hr1G013600	0.163276362	0.409218574
HORVU1Hr1G013620	0	0
HORVU1Hr1G013660	0.079599161	0.946288257
HORVU1Hr1G013670	0	0
HORVU1Hr1G013680	1.683954154	0.089129572
HORVU1Hr1G013690	1.684161398	0.089528161
HORVU1Hr1G013700	-0.210744184	0.587423361
HORVU1Hr1G013720	0	0
HORVU1Hr1G013730	0.150730692	0.321353792
HORVU1Hr1G013740	-0.874470001	3.491E-05
HORVU1Hr1G013750	0.042243821	0.908529148
HORVU1Hr1G013780	0.217156192	0.261668602
HORVU1Hr1G013810	-0.338892713	0.33945029
HORVU1Hr1G013820	0.979793058	1.68639E-05
HORVU1Hr1G013840	0.993023788	4.46506E-05
HORVU1Hr1G013870	0.909538581	0.035465509
HORVU1Hr1G013880	-0.217952894	0.382159763
HORVU1Hr1G013900	0.488215426	0.015923751
HORVU1Hr1G013950	-0.045726583	0.964202403
HORVU1Hr1G013960	0	0
HORVU1Hr1G013970	0.193067727	0.377537954
HORVU1Hr1G013980	0	0
HORVU1Hr1G013990	0.390606479	0.623025231
HORVU1Hr1G014000	0	0
HORVU1Hr1G014010	0.584438462	0.017925665
HORVU1Hr1G014020	0	0
HORVU1Hr1G014030	-0.275640251	0.51325611
HORVU1Hr1G014040	-0.155631694	0.794030588
HORVU1Hr1G014050	-0.899027959	0.331912528
HORVU1Hr1G014060	-0.99011364	0.012972282
HORVU1Hr1G014070	-0.502685623	0.023578609
HORVU1Hr1G014080	0.160231401	0.479701598
HORVU1Hr1G014120	-0.28227772	0.264379513
HORVU1Hr1G014140	-0.804808244	0.577150492
HORVU1Hr1G014150	0.310376246	0.858371154
HORVU1Hr1G014200	0	0
HORVU1Hr1G014230	0.194834701	0.936426888
HORVU1Hr1G014270	0	0
HORVU1Hr1G014280	0	0
HORVU1Hr1G014370	0.505244206	0.096307755
HORVU1Hr1G014410	1.286189334	0.12890802
HORVU1Hr1G014560	-0.571682232	0.237105116
HORVU1Hr1G014570	0.096510592	0.855095875
HORVU1Hr1G014580	0.581466054	0.048562753
HORVU1Hr1G014590	1.266683922	0.200159134
HORVU1Hr1G014610	-0.086804729	0.500558856
HORVU1Hr1G014630	0	0
HORVU1Hr1G014640	0	0
HORVU1Hr1G014690	0	0
HORVU1Hr1G014700	0	0
HORVU1Hr1G014710	0.245306873	0.26215377
HORVU1Hr1G014730	-0.670015322	0.014327701
HORVU1Hr1G014800	0.340370958	0.052647815
HORVU1Hr1G014880	0	0
HORVU1Hr1G014910	0.239040227	0.881885307
HORVU1Hr1G014950	0.625627043	0.122559336
HORVU1Hr1G014990	0	0
HORVU1Hr1G015000	-1.910008515	2.60461E-06
HORVU1Hr1G015040	-0.079803413	0.705018909
HORVU1Hr1G015050	-0.139421663	0.839315106
HORVU1Hr1G015060	0.258754461	0.322095726
HORVU1Hr1G015090	3.254456023	0.0004086
HORVU1Hr1G015130	-0.030206193	0.958712107
HORVU1Hr1G015140	0	0
HORVU1Hr1G015180	0.806622268	0.29678713
HORVU1Hr1G015190	0	0
HORVU1Hr1G015210	0.655949639	0.308966172
HORVU1Hr1G015240	-0.094175839	0.894574403
HORVU1Hr1G015260	-0.578992321	0.019752955
HORVU1Hr1G015270	0.088733955	0.752193234
HORVU1Hr1G015300	0	0
HORVU1Hr1G015310	0.171520782	0.458864863
HORVU1Hr1G015350	0	0
HORVU1Hr1G015420	0	0
HORVU1Hr1G015430	0	0
HORVU1Hr1G015490	-0.139733164	0.393760343
HORVU1Hr1G015500	0.157743287	0.34251064
HORVU1Hr1G015540	-2.175789738	0.084006412
HORVU1Hr1G015550	0.343271524	0.113270539
HORVU1Hr1G015560	0.360603865	0.041431171
HORVU1Hr1G015580	0	0
HORVU1Hr1G015590	0.390094246	0.004730117
HORVU1Hr1G015610	0	0
HORVU1Hr1G015620	-0.98287424	0.001090692
HORVU1Hr1G015660	-0.177310205	0.366886308
HORVU1Hr1G015670	0.045281295	0.935483888
HORVU1Hr1G015690	0.112637079	0.943987866
HORVU1Hr1G015710	0	0
HORVU1Hr1G015720	0.28431572	0.229971692
HORVU1Hr1G015750	0	0
HORVU1Hr1G015770	0.50817921	0.14152161
HORVU1Hr1G015810	-0.540145061	0.024374006
HORVU1Hr1G015820	-0.129251646	0.570861239
HORVU1Hr1G015840	0	0
HORVU1Hr1G015850	0	0
HORVU1Hr1G015870	0	0
HORVU1Hr1G015890	0	0
HORVU1Hr1G015910	-0.863608114	0.58338568
HORVU1Hr1G015920	0	0
HORVU1Hr1G015940	-0.493035497	0.010601281
HORVU1Hr1G015970	0	0
HORVU1Hr1G015980	0	0
HORVU1Hr1G016000	0	0
HORVU1Hr1G016030	0	0
HORVU1Hr1G016050	0.759103836	0.009626988
HORVU1Hr1G016060	0.759102663	0.009573052
HORVU1Hr1G016080	-1.234083789	0.036078614
HORVU1Hr1G016110	-0.127316873	0.505912123
HORVU1Hr1G016120	0.102903792	0.922592346
HORVU1Hr1G016130	0.219617768	0.043512407
HORVU1Hr1G016140	-0.456264392	0.133023677
HORVU1Hr1G016170	0.130458458	0.584856321
HORVU1Hr1G016180	-0.09896154	0.945809116
HORVU1Hr1G016190	0.51581652	0.11309432
HORVU1Hr1G016200	0.458433073	0.030558897
HORVU1Hr1G016240	-0.05913658	0.848740372
HORVU1Hr1G016270	0	0
HORVU1Hr1G016280	-0.63522418	0.023050279
HORVU1Hr1G016320	-0.489780985	0.092890853
HORVU1Hr1G016360	-0.193116385	0.348146793
HORVU1Hr1G016370	0.039811577	0.850792269
HORVU1Hr1G016400	0	0
HORVU1Hr1G016420	0	0
HORVU1Hr1G016430	-0.110611232	0.656786608
HORVU1Hr1G016470	-0.003985896	1
HORVU1Hr1G016480	-0.022300191	0.927963512
HORVU1Hr1G016490	0.018322198	0.941597438
HORVU1Hr1G016500	0	0
HORVU1Hr1G016540	-0.798106251	0.020492754
HORVU1Hr1G016590	-1.297041131	0.358324476
HORVU1Hr1G016600	-0.216355096	0.650802373
HORVU1Hr1G016610	0	0
HORVU1Hr1G016630	0.070602393	0.659281894
HORVU1Hr1G016640	0.036949126	0.873400587
HORVU1Hr1G016660	0.071463398	0.853590272
HORVU1Hr1G016700	2.662403108	0.011688356
HORVU1Hr1G016710	-0.062933106	0.925170744
HORVU1Hr1G016720	0	0
HORVU1Hr1G016730	0	0
HORVU1Hr1G016760	0	0
HORVU1Hr1G016770	0.279483525	0.791423388
HORVU1Hr1G016790	-0.181438547	0.345573404
HORVU1Hr1G016800	0	0
HORVU1Hr1G016820	0	0
HORVU1Hr1G016840	1.77314635	0.069268501
HORVU1Hr1G016870	0	0
HORVU1Hr1G016930	0	0
HORVU1Hr1G016960	0	0
HORVU1Hr1G016980	-0.136533711	0.668633611
HORVU1Hr1G017020	-0.422595524	0.577591613
HORVU1Hr1G017050	0.421769045	0.023905202
HORVU1Hr1G017070	0	0
HORVU1Hr1G017080	0	0
HORVU1Hr1G017100	0.469463783	0.500187216
HORVU1Hr1G017120	-0.102509078	0.699035824
HORVU1Hr1G017170	0.093541782	0.9550145
HORVU1Hr1G017190	0	0
HORVU1Hr1G017210	0.089520366	0.67978474
HORVU1Hr1G017220	0.38102046	0.023419749
HORVU1Hr1G017230	0.283486601	0.280730632
HORVU1Hr1G017240	-0.151963348	0.599415375
HORVU1Hr1G017260	0.28405385	0.492656092
HORVU1Hr1G017270	0.259495341	0.540516886
HORVU1Hr1G017290	-2.279611909	0.283317607
HORVU1Hr1G017320	0.220474962	0.629561925
HORVU1Hr1G017330	0	0
HORVU1Hr1G017370	0.846383594	0.040659827
HORVU1Hr1G017380	-0.556979579	0.006810542
HORVU1Hr1G017410	0.384826616	0.291537178
HORVU1Hr1G017430	0	0
HORVU1Hr1G017440	-1.459487119	0.081028725
HORVU1Hr1G017460	-0.876559508	7.34197E-05
HORVU1Hr1G017470	0.050017518	0.960466355
HORVU1Hr1G017480	-0.235022897	0.148247751
HORVU1Hr1G017490	0.743618345	0.015066198
HORVU1Hr1G017500	1.189441368	0.000513192
HORVU1Hr1G017510	0	0
HORVU1Hr1G017520	0	0
HORVU1Hr1G017530	0.066035925	0.914953442
HORVU1Hr1G017550	-0.992582881	0.120560513
HORVU1Hr1G017570	0.513165804	0.001933352
HORVU1Hr1G017580	1.26969727	5.91135E-06
HORVU1Hr1G017660	0.961816795	0.21211354
HORVU1Hr1G017670	2.601172327	0.042785252
HORVU1Hr1G017700	0.581422341	0.029007931
HORVU1Hr1G017710	0.498465381	0.002538268
HORVU1Hr1G017720	-0.404804171	0.044039801
HORVU1Hr1G017730	-0.360608741	0.14152161
HORVU1Hr1G017740	-0.75458776	0.007221453
HORVU1Hr1G017750	-0.837788043	0.004135667
HORVU1Hr1G017770	-1.471944056	0.034394851
HORVU1Hr1G017800	-0.000339541	1
HORVU1Hr1G017830	-0.510504475	0.225129586
HORVU1Hr1G017840	1.032056259	0.870006705
HORVU1Hr1G017850	0.137957026	0.906108735
HORVU1Hr1G017860	0.276159896	0.727120088
HORVU1Hr1G017870	0.100012966	0.877307832
HORVU1Hr1G017900	0.018959965	0.984160603
HORVU1Hr1G017920	0	0
HORVU1Hr1G017930	0	0
HORVU1Hr1G017970	0.566939483	0.663650041
HORVU1Hr1G018000	0	0
HORVU1Hr1G018010	-1.712026989	0.002625068
HORVU1Hr1G018020	0.65119245	0.167695484
HORVU1Hr1G018030	0.675680847	0.757685668
HORVU1Hr1G018040	0	0
HORVU1Hr1G018050	-0.653414794	0.60561371
HORVU1Hr1G018060	0.275784665	0.05375787
HORVU1Hr1G018080	-0.343078367	0.06424304
HORVU1Hr1G018090	0	0
HORVU1Hr1G018100	0	0
HORVU1Hr1G018140	2.745948204	0.001612503
HORVU1Hr1G018150	0.667894239	0.004453283
HORVU1Hr1G018170	0	0
HORVU1Hr1G018180	0	0
HORVU1Hr1G018190	-0.560114848	0.053296649
HORVU1Hr1G018200	0	0
HORVU1Hr1G018260	0.567486307	0.000826301
HORVU1Hr1G018290	0	0
HORVU1Hr1G018310	0.026833884	0.844170444
HORVU1Hr1G018340	-0.032694045	0.960924422
HORVU1Hr1G018350	1.109898997	0.004912028
HORVU1Hr1G018360	0.205576781	0.677536892
HORVU1Hr1G018370	0.375749451	0.352695373
HORVU1Hr1G018380	0.675857446	0.045393303
HORVU1Hr1G018420	0.361502381	0.741264943
HORVU1Hr1G018430	0	0
HORVU1Hr1G018450	-2.966152796	0.174671586
HORVU1Hr1G018480	0.366735956	0.23746177
HORVU1Hr1G018500	-0.195317649	0.364131112
HORVU1Hr1G018530	0	0
HORVU1Hr1G018540	0.086064314	0.654626023
HORVU1Hr1G018590	0	0
HORVU1Hr1G018600	-0.598061081	0.014322134
HORVU1Hr1G018610	-0.649350688	0.017171549
HORVU1Hr1G018680	0	0
HORVU1Hr1G018700	-0.078078548	0.817317556
HORVU1Hr1G018710	-0.152691474	0.669589006
HORVU1Hr1G018720	-0.434529966	0.007467265
HORVU1Hr1G018730	-2.961077929	0.413470354
HORVU1Hr1G018740	-0.02577409	0.919324461
HORVU1Hr1G018750	1.138156289	4.91354E-05
HORVU1Hr1G018770	0.240336077	0.673574001
HORVU1Hr1G018780	0.309682672	0.095967484
HORVU1Hr1G018790	-0.037991828	0.847427282
HORVU1Hr1G018840	1.329300914	0.2514814
HORVU1Hr1G018850	0.232173752	0.766807797
HORVU1Hr1G018870	0	0
HORVU1Hr1G018890	0.352619656	0.773954731
HORVU1Hr1G018930	-0.777457326	0.000165269
HORVU1Hr1G019000	0.529348694	0.28177102
HORVU1Hr1G019140	0	0
HORVU1Hr1G019160	0	0
HORVU1Hr1G019220	0	0
HORVU1Hr1G019290	0.214266773	0.538398349
HORVU1Hr1G019320	-0.031275879	0.893272082
HORVU1Hr1G019330	-0.063047674	0.777327997
HORVU1Hr1G019340	0.061998871	0.709780883
HORVU1Hr1G019380	2.606280361	0.047179493
HORVU1Hr1G019390	0.219273721	0.108455515
HORVU1Hr1G019410	2.197115286	0.090853931
HORVU1Hr1G019480	2.262453233	0.002307553
HORVU1Hr1G019490	-0.267064036	0.831249709
HORVU1Hr1G019500	2.833846602	1.62129E-07
HORVU1Hr1G019510	-0.007663377	1
HORVU1Hr1G019520	3.701600888	0.03095408
HORVU1Hr1G019530	1.421958523	0.000235976
HORVU1Hr1G019560	0	0
HORVU1Hr1G019570	0.269917578	0.149159861
HORVU1Hr1G019580	0.313148435	0.257917188
HORVU1Hr1G019590	-0.031555209	0.814484906
HORVU1Hr1G019600	0.757063179	0.000770333
HORVU1Hr1G019630	0.427432648	0.352163758
HORVU1Hr1G019640	2.398185574	0.000661375
HORVU1Hr1G019650	0.160232794	0.319262498
HORVU1Hr1G019660	-0.106046883	0.65757643
HORVU1Hr1G019670	-0.624126896	0.089236335
HORVU1Hr1G019710	0	0
HORVU1Hr1G019740	2.274821376	0.141942238
HORVU1Hr1G019750	2.380424928	0.104021434
HORVU1Hr1G019770	-0.894154436	0.129998321
HORVU1Hr1G019830	0	0
HORVU1Hr1G019870	-0.151651243	0.802118762
HORVU1Hr1G019900	-0.151651243	0.802118762
HORVU1Hr1G019930	-0.202039774	0.860514612
HORVU1Hr1G019940	0.426290125	0.472570842
HORVU1Hr1G020000	-0.357750574	0.107624204
HORVU1Hr1G020010	-0.217493639	0.695577434
HORVU1Hr1G020020	0.817923152	0.171396686
HORVU1Hr1G020030	0	0
HORVU1Hr1G020040	-0.255883151	0.563841263
HORVU1Hr1G020050	-0.348064522	0.40782835
HORVU1Hr1G020060	-0.255883367	0.563841263
HORVU1Hr1G020070	-0.348064522	0.40782835
HORVU1Hr1G020120	-0.267236757	0.180687434
HORVU1Hr1G020140	1.70200378	1.22099E-06
HORVU1Hr1G020150	-0.681013728	0.032615113
HORVU1Hr1G020160	0	0
HORVU1Hr1G020170	-0.339949671	0.518667215
HORVU1Hr1G020190	-0.34651946	0.357729103
HORVU1Hr1G020200	-0.120328763	0.688074303
HORVU1Hr1G020240	-2.634710228	3.4336E-08
HORVU1Hr1G020270	-0.217214365	0.589394174
HORVU1Hr1G020300	0.256006868	0.422732779
HORVU1Hr1G020310	0	0
HORVU1Hr1G020330	0.699963862	0.062687825
HORVU1Hr1G020340	0.758698232	0.026765187
HORVU1Hr1G020360	0.04289797	0.885792374
HORVU1Hr1G020370	-0.736389151	0.380180176
HORVU1Hr1G020380	2.76764223	0.181178871
HORVU1Hr1G020390	0.292985043	0.010044796
HORVU1Hr1G020400	0.176896271	0.329286058
HORVU1Hr1G020410	1.126969553	0.012158116
HORVU1Hr1G020420	-1.326964392	0.002548854
HORVU1Hr1G020430	1.156121866	0.010584778
HORVU1Hr1G020450	0.417837879	0.169511361
HORVU1Hr1G020460	0	0
HORVU1Hr1G020470	-0.39531272	0.070911665
HORVU1Hr1G020480	-0.583689351	0.006215567
HORVU1Hr1G020490	-0.547260346	0.005280823
HORVU1Hr1G020500	0.032375211	0.926576688
HORVU1Hr1G020520	0	0
HORVU1Hr1G020530	0.067918136	0.70355418
HORVU1Hr1G020550	-0.520610236	0.851593867
HORVU1Hr1G020560	2.052300033	0.02219613
HORVU1Hr1G020570	2.262479504	0.01025809
HORVU1Hr1G020580	0	0
HORVU1Hr1G020590	2.247878492	0.000190777
HORVU1Hr1G020600	0	0
HORVU1Hr1G020620	0.113384543	0.614426873
HORVU1Hr1G020650	0.348668556	0.24053392
HORVU1Hr1G020660	2.100882244	0.006527507
HORVU1Hr1G020670	0	0
HORVU1Hr1G020690	-3.639968455	0.237105116
HORVU1Hr1G020710	0.155561364	0.919709828
HORVU1Hr1G020720	1.062754206	0.167594429
HORVU1Hr1G020760	0	0
HORVU1Hr1G020790	0	0
HORVU1Hr1G020800	0	0
HORVU1Hr1G021000	0.162652455	0.612379796
HORVU1Hr1G021040	0	0
HORVU1Hr1G021070	0	0
HORVU1Hr1G021100	1.224003787	0.265835806
HORVU1Hr1G021120	0.157231416	0.212841908
HORVU1Hr1G021130	0.130301193	0.308245064
HORVU1Hr1G021140	1.567025024	0.000287359
HORVU1Hr1G021150	2.016221311	0.002414249
HORVU1Hr1G021160	0.711109286	0.0180637
HORVU1Hr1G021170	1.497657453	0.064432116
HORVU1Hr1G021180	4.535635692	0.005203438
HORVU1Hr1G021190	-0.055669819	0.724857611
HORVU1Hr1G021230	0.043627258	0.863937942
HORVU1Hr1G021250	-0.096587874	0.905231915
HORVU1Hr1G021340	0.305181257	0.554285018
HORVU1Hr1G021390	-1.515053035	8.77463E-05
HORVU1Hr1G021410	0	0
HORVU1Hr1G021490	0.094860298	0.91821586
HORVU1Hr1G021530	0.188279994	0.21556638
HORVU1Hr1G021540	0.349206663	0.021827046
HORVU1Hr1G021550	0.482065892	8.78096E-05
HORVU1Hr1G021560	0.046371826	0.86149506
HORVU1Hr1G021590	0.495557325	0.464627762
HORVU1Hr1G021600	-0.449443388	0.071770053
HORVU1Hr1G021620	-2.072119035	0.000140335
HORVU1Hr1G021630	0	0
HORVU1Hr1G021640	0	0
HORVU1Hr1G021650	-0.179467311	0.762210766
HORVU1Hr1G021660	0	0
HORVU1Hr1G021680	-2.295857658	0.000119412
HORVU1Hr1G021690	-0.466401749	0.000390669
HORVU1Hr1G021700	-0.044319882	0.845232842
HORVU1Hr1G021710	2.521523777	0.000717809
HORVU1Hr1G021720	0.766159045	0.003393284
HORVU1Hr1G021730	0	0
HORVU1Hr1G021740	0	0
HORVU1Hr1G021750	3.427585887	1.04151E-05
HORVU1Hr1G021760	0.414653877	0.104689294
HORVU1Hr1G021780	-0.295190544	0.084632852
HORVU1Hr1G021790	-1.463999095	0.493192794
HORVU1Hr1G021800	0.347112427	0.781477456
HORVU1Hr1G021810	0	0
HORVU1Hr1G021830	-0.61159199	0.598265145
HORVU1Hr1G021840	-0.417271153	0.061012578
HORVU1Hr1G021880	1.331937618	0.236592329
HORVU1Hr1G021890	-0.23712187	0.153130586
HORVU1Hr1G021900	-0.677748415	0.011687596
HORVU1Hr1G021920	-2.752550623	0.120943088
HORVU1Hr1G021930	-0.777830928	0.003473827
HORVU1Hr1G021990	-0.351124439	0.266626053
HORVU1Hr1G022000	0.103094031	0.878679016
HORVU1Hr1G022010	0	0
HORVU1Hr1G022020	-0.805955415	0.703529073
HORVU1Hr1G022040	0	0
HORVU1Hr1G022050	0.365105754	0.516716242
HORVU1Hr1G022060	1.548671498	0.001378004
HORVU1Hr1G022070	0	0
HORVU1Hr1G022080	-1.383770525	0.710816008
HORVU1Hr1G022100	0.172429431	0.366528087
HORVU1Hr1G022110	-0.6514259	0.176365569
HORVU1Hr1G022130	0.165301103	0.126073692
HORVU1Hr1G022150	0	0
HORVU1Hr1G022170	-0.765380917	0.018449368
HORVU1Hr1G022180	-0.88168469	0.015025892
HORVU1Hr1G022190	-0.331659796	0.103353858
HORVU1Hr1G022250	-0.07478936	0.598589125
HORVU1Hr1G022270	-0.090569105	0.733794012
HORVU1Hr1G022290	-0.359675828	0.348146793
HORVU1Hr1G022310	-0.569558079	0.029014645
HORVU1Hr1G022370	0.238622351	0.047888776
HORVU1Hr1G022380	-0.926981049	0.008349402
HORVU1Hr1G022390	-0.226318675	0.659849609
HORVU1Hr1G022400	0.019404394	0.982176388
HORVU1Hr1G022410	0.023198748	0.953882575
HORVU1Hr1G022420	0.335212741	0.062236389
HORVU1Hr1G022430	-1.249426658	0.0001961
HORVU1Hr1G022450	0.09027786	0.797412889
HORVU1Hr1G022460	0	0
HORVU1Hr1G022470	-0.566955702	0.101162505
HORVU1Hr1G022500	0.9385048	0.309828339
HORVU1Hr1G022510	0	0
HORVU1Hr1G022530	-0.968749134	0.029792835
HORVU1Hr1G022540	0	0
HORVU1Hr1G022550	-0.224838734	0.131548252
HORVU1Hr1G022570	0.579223805	0.01312208
HORVU1Hr1G022620	-0.680825772	0.081596267
HORVU1Hr1G022630	-1.539508249	0.365285644
HORVU1Hr1G022660	-0.925649222	2.95162E-05
HORVU1Hr1G022670	0	0
HORVU1Hr1G022680	0	0
HORVU1Hr1G022700	0.36822107	0.005346998
HORVU1Hr1G022710	0.343485637	0.010635182
HORVU1Hr1G022720	0.334663249	0.096859101
HORVU1Hr1G022750	0.143441498	0.221479962
HORVU1Hr1G022780	0.036569755	0.929678337
HORVU1Hr1G022790	0.311158619	0.078272069
HORVU1Hr1G022800	-0.610645024	0.003744438
HORVU1Hr1G022810	0.369644373	0.023542604
HORVU1Hr1G022830	-0.587626887	0.722109332
HORVU1Hr1G022840	0.065408039	0.75067657
HORVU1Hr1G022870	-0.029450843	0.970758755
HORVU1Hr1G022880	0	0
HORVU1Hr1G022900	-0.411802591	0.694510901
HORVU1Hr1G022990	-0.071454343	0.695097744
HORVU1Hr1G023010	0	0
HORVU1Hr1G023030	-0.012092915	0.958669788
HORVU1Hr1G023060	0.865916464	1.48661E-07
HORVU1Hr1G023070	-0.66923733	0.038678228
HORVU1Hr1G023100	0.602694082	0.6746936
HORVU1Hr1G023120	3.263366537	0.51024276
HORVU1Hr1G023130	0.641826655	0.674542478
HORVU1Hr1G023160	2.866515423	0.000132019
HORVU1Hr1G023170	-1.753339483	0.489471152
HORVU1Hr1G023180	0	0
HORVU1Hr1G023190	-0.680887189	0.479707563
HORVU1Hr1G023220	-0.879717897	0.001023647
HORVU1Hr1G023250	0	0
HORVU1Hr1G023260	0.30814175	0.055753911
HORVU1Hr1G023270	0.280008576	0.077842908
HORVU1Hr1G023280	-0.680887189	0.479707563
HORVU1Hr1G023320	-0.559842542	0.001663154
HORVU1Hr1G023330	0	1
HORVU1Hr1G023350	-0.304245352	0.422477102
HORVU1Hr1G023460	0.839707489	0.168471721
HORVU1Hr1G023480	0.174153083	0.27993861
HORVU1Hr1G023500	0.162999468	0.320570995
HORVU1Hr1G023510	0.104250267	0.55601048
HORVU1Hr1G023520	0.625939152	0.006151875
HORVU1Hr1G023620	0.642586788	0.167134493
HORVU1Hr1G023630	0.339895072	0.004111795
HORVU1Hr1G023650	0.951872887	0.240479066
HORVU1Hr1G023660	0.528115024	0.025679299
HORVU1Hr1G023670	-0.062802759	0.691913455
HORVU1Hr1G023690	-0.358251955	0.120698031
HORVU1Hr1G023710	0	0
HORVU1Hr1G023720	0	0
HORVU1Hr1G023730	-0.029585296	0.933338057
HORVU1Hr1G023740	0	0
HORVU1Hr1G023750	-1.665206661	7.3592E-05
HORVU1Hr1G023820	-0.605740964	0.462349834
HORVU1Hr1G023830	-1.204275823	0.177752083
HORVU1Hr1G023840	0	1
HORVU1Hr1G023860	-0.064262819	0.893703783
HORVU1Hr1G023870	0	0
HORVU1Hr1G023940	0.178068446	0.833162216
HORVU1Hr1G023960	0	0
HORVU1Hr1G024000	0	0
HORVU1Hr1G024040	1.021826177	0.23349808
HORVU1Hr1G024050	0	0
HORVU1Hr1G024060	0.038127522	0.930832249
HORVU1Hr1G024070	-0.640816805	0.000266459
HORVU1Hr1G024090	-0.12934917	0.803755107
HORVU1Hr1G024100	-0.736939195	0.042647405
HORVU1Hr1G024140	-0.288074824	0.191247456
HORVU1Hr1G024150	-0.10635279	0.818620805
HORVU1Hr1G024170	0.278518761	0.049584607
HORVU1Hr1G024180	-5.153272072	1.91155E-08
HORVU1Hr1G024190	0.11857957	0.451496768
HORVU1Hr1G024210	0.36998432	0.019318624
HORVU1Hr1G024220	-0.122763811	0.521848881
HORVU1Hr1G024240	0.231343316	0.036224457
HORVU1Hr1G024280	-0.766939489	0.572022804
HORVU1Hr1G024290	-0.884461737	0.435724727
HORVU1Hr1G024300	0	0
HORVU1Hr1G024390	-0.135454376	0.470515747
HORVU1Hr1G024400	-1.027437358	1.9013E-05
HORVU1Hr1G024420	-0.700406513	0.012129014
HORVU1Hr1G024440	0	0
HORVU1Hr1G024460	-0.230430352	0.380218862
HORVU1Hr1G024490	2.676996273	0.006021567
HORVU1Hr1G024510	-0.21729843	0.422858743
HORVU1Hr1G024540	-0.603086355	0.048091964
HORVU1Hr1G024550	-0.457622302	0.092707524
HORVU1Hr1G024580	-0.105260593	0.540322871
HORVU1Hr1G024620	-1.757712883	0.24971704
HORVU1Hr1G024640	0.304555759	0.387775667
HORVU1Hr1G024660	0.353146976	0.099443952
HORVU1Hr1G024670	0.379269471	0.029416205
HORVU1Hr1G024700	0.09958394	0.557918291
HORVU1Hr1G024710	0.774415601	0.000303919
HORVU1Hr1G024740	0.086981898	0.537594809
HORVU1Hr1G024750	0	0
HORVU1Hr1G024770	0	0
HORVU1Hr1G024800	0	0
HORVU1Hr1G024810	0.059621632	0.772271918
HORVU1Hr1G024860	0.871849434	0.186507656
HORVU1Hr1G024870	0.520513679	0.029791888
HORVU1Hr1G024880	0.186362659	0.909776035
HORVU1Hr1G024890	-1.275784312	2.92206E-05
HORVU1Hr1G024900	0	0
HORVU1Hr1G024990	0	1
HORVU1Hr1G025010	0.442062814	0.386357278
HORVU1Hr1G025020	-1.503620166	1.66238E-06
HORVU1Hr1G025030	-1.821347686	0.003562305
HORVU1Hr1G025040	1.04887136	0.459491682
HORVU1Hr1G025060	-0.069550539	0.904306016
HORVU1Hr1G025070	0.060868847	0.971725055
HORVU1Hr1G025080	0.202936382	0.889567715
HORVU1Hr1G025090	-0.030631972	0.975152744
HORVU1Hr1G025100	0.004113071	1
HORVU1Hr1G025110	-0.235862021	0.686344788
HORVU1Hr1G025120	0.468348882	0.198265626
HORVU1Hr1G025150	1.169718753	0.038249575
HORVU1Hr1G025160	-0.060305589	0.920989525
HORVU1Hr1G025190	0	0
HORVU1Hr1G025200	0	0
HORVU1Hr1G025250	-2.909290449	2.90735E-08
HORVU1Hr1G025280	0.215945959	0.888429996
HORVU1Hr1G025300	-0.790093574	0.582994183
HORVU1Hr1G025340	-0.281546666	0.114189694
HORVU1Hr1G025360	0.118564499	0.420587757
HORVU1Hr1G025370	0.95828866	0.02072243
HORVU1Hr1G025380	0	0
HORVU1Hr1G025390	0.991442989	0.002251326
HORVU1Hr1G025440	1.675026157	0.001937811
HORVU1Hr1G025450	0.052984839	0.89981856
HORVU1Hr1G025470	-0.329708682	0.491085001
HORVU1Hr1G025480	0.300410197	0.043179818
HORVU1Hr1G025500	0.073404783	0.954647142
HORVU1Hr1G025530	0.272695865	0.381989716
HORVU1Hr1G025560	0	1
HORVU1Hr1G025570	1.503621023	0.003129955
HORVU1Hr1G025580	0.003951263	1
HORVU1Hr1G025600	0.697134535	9.71016E-06
HORVU1Hr1G025660	-0.339738773	0.008555446
HORVU1Hr1G025670	-0.294086467	0.156277319
HORVU1Hr1G025690	-0.539705397	0.000316752
HORVU1Hr1G025710	0	0
HORVU1Hr1G025810	0	0
HORVU1Hr1G025830	0	0
HORVU1Hr1G025840	0	0
HORVU1Hr1G025850	0	0
HORVU1Hr1G025860	0	0
HORVU1Hr1G025870	-1.869410651	0.011158891
HORVU1Hr1G025890	-1.097332324	0.072186695
HORVU1Hr1G025910	-0.230834264	0.605536425
HORVU1Hr1G025940	0.227540241	0.528726977
HORVU1Hr1G025960	-0.080963864	0.858371154
HORVU1Hr1G025970	-1.04312388	0.287424226
HORVU1Hr1G026020	0	0
HORVU1Hr1G026040	-0.201882913	0.88449534
HORVU1Hr1G026060	0	0
HORVU1Hr1G026100	0.4572985	0.315472758
HORVU1Hr1G026110	0	0
HORVU1Hr1G026130	-0.012164439	0.977027656
HORVU1Hr1G026140	0.068656989	0.837336611
HORVU1Hr1G026150	0	0
HORVU1Hr1G026180	0	0
HORVU1Hr1G026240	0	0
HORVU1Hr1G026250	-0.116442968	0.890287442
HORVU1Hr1G026280	-0.239165446	0.689160453
HORVU1Hr1G026320	-0.290926901	0.309154006
HORVU1Hr1G026330	-0.386661753	0.013587966
HORVU1Hr1G026400	-0.356592864	0.733208503
HORVU1Hr1G026430	-0.247943757	0.272443575
HORVU1Hr1G026480	-1.058762688	0.029898612
HORVU1Hr1G026510	-0.065656901	0.979660476
HORVU1Hr1G026520	-0.628160736	0.006151875
HORVU1Hr1G026530	0.231071601	0.94723961
HORVU1Hr1G026570	0	0
HORVU1Hr1G026580	-0.047919995	0.874715871
HORVU1Hr1G026590	0.593767713	0.005056981
HORVU1Hr1G026620	-1.194923815	0.128361017
HORVU1Hr1G026630	0	0
HORVU1Hr1G026650	-0.608248979	0.025117111
HORVU1Hr1G026680	1.486450445	0.041122524
HORVU1Hr1G026740	0	0
HORVU1Hr1G026750	-0.288261318	0.151684471
HORVU1Hr1G026780	0.009051986	0.996646126
HORVU1Hr1G026800	0.157369261	0.49879649
HORVU1Hr1G026820	-1.458645675	0.1743915
HORVU1Hr1G026840	-0.836536599	3.05814E-06
HORVU1Hr1G026850	0.131264038	0.903186212
HORVU1Hr1G026860	1.030610619	0.229519692
HORVU1Hr1G026870	1.016177627	0.263981336
HORVU1Hr1G026880	0	0
HORVU1Hr1G026900	0.968548564	0.207820628
HORVU1Hr1G026920	0.732489135	0.339738056
HORVU1Hr1G026940	0.711673411	0.357187297
HORVU1Hr1G026960	0.626043894	0.446200106
HORVU1Hr1G026990	0.806284796	0.253900604
HORVU1Hr1G027000	0.761269099	0.308966172
HORVU1Hr1G027010	1.028466883	0.249238366
HORVU1Hr1G027020	1.492542019	0.169595078
HORVU1Hr1G027070	0.761639899	0.276523352
HORVU1Hr1G027080	0.609744237	0.457214349
HORVU1Hr1G027090	0.53124846	0.597624863
HORVU1Hr1G027120	0.751463136	0.307379863
HORVU1Hr1G027140	0.848982434	0.314107698
HORVU1Hr1G027170	1.00243422	0.226983726
HORVU1Hr1G027180	1.06117613	0.187738009
HORVU1Hr1G027190	1.149512831	0.275121858
HORVU1Hr1G027220	0.933525118	0.336961925
HORVU1Hr1G027230	1.019653069	0.252742141
HORVU1Hr1G027250	0.728576399	0.285627482
HORVU1Hr1G027280	0.625681834	0.495722975
HORVU1Hr1G027300	0.864730211	0.235189733
HORVU1Hr1G027310	1.441316821	0.071812659
HORVU1Hr1G027340	1.092408133	0.162466925
HORVU1Hr1G027350	1.178607057	0.115634054
HORVU1Hr1G027360	0.957745514	0.298553757
HORVU1Hr1G027400	-0.563441833	0.255953036
HORVU1Hr1G027410	-1.07416957	0.595225816
HORVU1Hr1G027420	-0.208448632	0.082245104
HORVU1Hr1G027440	0	0
HORVU1Hr1G027460	0	0
HORVU1Hr1G027490	0.330304171	0.183342984
HORVU1Hr1G027500	-1.386715462	0.533877306
HORVU1Hr1G027510	0.452251743	0.244793543
HORVU1Hr1G027520	-0.016118525	0.974178135
HORVU1Hr1G027540	3.222504005	0.127954431
HORVU1Hr1G027550	-0.020156101	0.932138881
HORVU1Hr1G027570	0.358737337	0.155962237
HORVU1Hr1G027600	-0.069745267	0.701806779
HORVU1Hr1G027620	0.274345666	0.010716399
HORVU1Hr1G027660	-0.149654493	0.55019081
HORVU1Hr1G027690	0.500113123	0.000172458
HORVU1Hr1G027700	-0.612978308	0.092500101
HORVU1Hr1G027770	0.264619405	0.105218145
HORVU1Hr1G027810	0.156341865	0.429287498
HORVU1Hr1G027840	-0.419220385	0.006267254
HORVU1Hr1G027850	-0.336425446	0.48243213
HORVU1Hr1G027910	0	0
HORVU1Hr1G027920	0.545514933	0.168514292
HORVU1Hr1G027930	0.646437713	0.189640165
HORVU1Hr1G027980	0.221535688	0.556079582
HORVU1Hr1G028010	0	0
HORVU1Hr1G028030	-0.149437938	0.590666165
HORVU1Hr1G028090	0.158442256	0.602969426
HORVU1Hr1G028150	-0.341503789	0.678755581
HORVU1Hr1G028170	0.244648538	0.690746448
HORVU1Hr1G028190	0.294692908	0.068866718
HORVU1Hr1G028200	1.905813763	4.12773E-07
HORVU1Hr1G028210	0	0
HORVU1Hr1G028250	1.347362754	0.274498511
HORVU1Hr1G028260	0	0
HORVU1Hr1G028270	0.287064314	0.693256997
HORVU1Hr1G028280	0.27538503	0.172468528
HORVU1Hr1G028330	0.249267582	0.079609961
HORVU1Hr1G028430	0.867409179	0.258381456
HORVU1Hr1G028450	-0.354267898	0.077596912
HORVU1Hr1G028500	-0.311547577	0.118782247
HORVU1Hr1G028510	-0.311549153	0.117998099
HORVU1Hr1G028520	1.955916043	0.000554777
HORVU1Hr1G028530	0	0
HORVU1Hr1G028540	0	0
HORVU1Hr1G028560	0	0
HORVU1Hr1G028570	-0.613107837	0.022102592
HORVU1Hr1G028640	0	0
HORVU1Hr1G028650	0.688058929	0.322560134
HORVU1Hr1G028660	-0.150607373	0.953413986
HORVU1Hr1G028680	-0.43098141	0.000150387
HORVU1Hr1G028690	0	0
HORVU1Hr1G028720	-0.44733669	0.00056937
HORVU1Hr1G028780	-0.080611359	0.737809592
HORVU1Hr1G028810	0.853351301	0.144537478
HORVU1Hr1G028820	0.705981409	0.00510131
HORVU1Hr1G028850	0.683861256	0.411637462
HORVU1Hr1G028870	0	0
HORVU1Hr1G028890	0.645831594	0.002769151
HORVU1Hr1G028900	0.769100496	0.037038824
HORVU1Hr1G028920	-1.34487232	1.5047E-06
HORVU1Hr1G028970	-0.939453215	0.047917746
HORVU1Hr1G029020	-1.616175928	0.13119319
HORVU1Hr1G029050	-0.168075009	0.91752137
HORVU1Hr1G029060	0.791947951	0.619056106
HORVU1Hr1G029080	0.228753485	0.75067657
HORVU1Hr1G029090	-0.078774355	0.880477435
HORVU1Hr1G029110	-0.497777074	0.010057443
HORVU1Hr1G029170	0.186362659	0.909776035
HORVU1Hr1G029180	-1.156160768	9.09401E-05
HORVU1Hr1G029220	0.064584071	0.917049636
HORVU1Hr1G029240	-0.258438753	0.909530796
HORVU1Hr1G029280	-0.928694152	0.025948375
HORVU1Hr1G029290	-0.798724482	0.040280038
HORVU1Hr1G029350	0	0
HORVU1Hr1G029360	0	0
HORVU1Hr1G029370	0.254831951	0.301817993
HORVU1Hr1G029460	0.754691469	0.017971193
HORVU1Hr1G029480	0.23347796	0.172544291
HORVU1Hr1G029490	0.231462624	0.078021062
HORVU1Hr1G029510	2.241674574	0.331689078
HORVU1Hr1G029520	0.266165184	0.818661477
HORVU1Hr1G029540	0.274338936	0.570152392
HORVU1Hr1G029640	0	0
HORVU1Hr1G029680	0	0
HORVU1Hr1G029710	0	0
HORVU1Hr1G029760	0	0
HORVU1Hr1G029770	0.751887081	0.11373225
HORVU1Hr1G029800	0.104888818	0.460691343
HORVU1Hr1G029820	0	0
HORVU1Hr1G029850	-0.766903906	0.004180272
HORVU1Hr1G029870	-0.19215216	0.361706044
HORVU1Hr1G029880	0	0
HORVU1Hr1G029890	0	0
HORVU1Hr1G029900	0	0
HORVU1Hr1G029910	0	1
HORVU1Hr1G029920	-0.078808473	0.885574762
HORVU1Hr1G029950	-0.344271244	0.014394459
HORVU1Hr1G030000	0.148994073	0.408249224
HORVU1Hr1G030030	-0.055527203	0.723295096
HORVU1Hr1G030040	0.030732402	0.904498693
HORVU1Hr1G030060	-0.572916156	0.10245674
HORVU1Hr1G030080	0.424111053	0.227383691
HORVU1Hr1G030100	0.161879237	0.685808412
HORVU1Hr1G030140	-0.243002552	0.098557575
HORVU1Hr1G030190	0.348784143	0.062829857
HORVU1Hr1G030200	-0.830710452	0.000785484
HORVU1Hr1G030220	0.200695461	0.668489712
HORVU1Hr1G030300	0	0
HORVU1Hr1G030390	0.346351119	0.011375143
HORVU1Hr1G030410	0.27999632	0.563118163
HORVU1Hr1G030420	0	0
HORVU1Hr1G030440	0	0
HORVU1Hr1G030460	0.031360863	0.928640066
HORVU1Hr1G030480	0.227525079	0.032205491
HORVU1Hr1G030540	-0.241328777	0.32503165
HORVU1Hr1G030550	0	0
HORVU1Hr1G030580	0	0
HORVU1Hr1G030610	0.046255148	0.981433447
HORVU1Hr1G030620	0.200694295	0.891162874
HORVU1Hr1G030630	0.37372187	0.002308419
HORVU1Hr1G030660	-0.167193309	0.355710257
HORVU1Hr1G030710	-0.42759624	0.025056797
HORVU1Hr1G030740	0.289753645	0.093264964
HORVU1Hr1G030790	-0.46144889	0.001199498
HORVU1Hr1G030840	-0.677640375	0.628438536
HORVU1Hr1G030870	-0.052749011	0.806563434
HORVU1Hr1G030880	0.186410696	0.909114889
HORVU1Hr1G030930	0.399228326	0.073531963
HORVU1Hr1G030960	0	0
HORVU1Hr1G031010	-0.209675243	0.595547311
HORVU1Hr1G031020	-1.343495139	0.380539545
HORVU1Hr1G031090	0	0
HORVU1Hr1G031150	0	0
HORVU1Hr1G031180	-0.085263254	0.747778166
HORVU1Hr1G031220	0.125338069	0.352695373
HORVU1Hr1G031230	-0.674578703	0.000184623
HORVU1Hr1G031250	-0.765883914	0.007847791
HORVU1Hr1G031270	-0.358870813	0.305242915
HORVU1Hr1G031310	-0.186108136	0.229472623
HORVU1Hr1G031340	0	0
HORVU1Hr1G031370	-0.102693994	0.618682024
HORVU1Hr1G031420	-2.114588207	0.462362111
HORVU1Hr1G031430	0	0
HORVU1Hr1G031460	-0.028255572	0.931912511
HORVU1Hr1G031490	4.018451058	0.000105258
HORVU1Hr1G031500	-0.005606534	0.999105045
HORVU1Hr1G031540	-0.408118137	0.534703467
HORVU1Hr1G031570	0	0
HORVU1Hr1G031600	0.202276595	0.20020677
HORVU1Hr1G031610	0.820517297	0.216152148
HORVU1Hr1G031660	-0.355378171	0.322068942
HORVU1Hr1G031680	2.571369551	0.041898629
HORVU1Hr1G031780	-0.781497856	0.042532865
HORVU1Hr1G031860	0.004216855	0.996553842
HORVU1Hr1G031880	0	0
HORVU1Hr1G031900	0	0
HORVU1Hr1G031950	0.09930767	0.481478349
HORVU1Hr1G031970	-0.481730339	0.004595945
HORVU1Hr1G031990	0.423102706	0.822749477
HORVU1Hr1G032000	0.42306721	0.822032262
HORVU1Hr1G032020	0	0
HORVU1Hr1G032060	0.143022724	0.356965384
HORVU1Hr1G032090	-1.382006915	0.009908323
HORVU1Hr1G032150	2.685914132	0.012320204
HORVU1Hr1G032190	0.2616974	0.118782247
HORVU1Hr1G032210	0	0
HORVU1Hr1G032260	0	0
HORVU1Hr1G032310	0.091337514	0.679521635
HORVU1Hr1G032390	-1.002615272	0.234182476
HORVU1Hr1G032470	0	0
HORVU1Hr1G032500	0.492022095	0.082359873
HORVU1Hr1G032510	0.076389453	0.646850522
HORVU1Hr1G032600	0.577720101	0.518667215
HORVU1Hr1G032610	-0.203737965	0.566628932
HORVU1Hr1G032650	1.130031699	0.045531074
HORVU1Hr1G032670	-0.687329256	0.02737298
HORVU1Hr1G032770	0	0
HORVU1Hr1G032780	0.133721668	0.543307611
HORVU1Hr1G032850	-0.147080649	0.321043492
HORVU1Hr1G032900	0.011953618	0.950150173
HORVU1Hr1G032940	-0.718934174	0.169607306
HORVU1Hr1G032960	-0.193442818	0.516144906
HORVU1Hr1G033050	0	0
HORVU1Hr1G033060	-0.175413204	0.411415887
HORVU1Hr1G033080	2.422819334	0.000367735
HORVU1Hr1G033110	-0.247034091	0.14017836
HORVU1Hr1G033130	-0.147000041	0.311084055
HORVU1Hr1G033160	-0.677261489	0.053687386
HORVU1Hr1G033210	-0.642344749	0.044475176
HORVU1Hr1G033270	0.096604726	0.64639179
HORVU1Hr1G033300	-0.102148564	0.784143803
HORVU1Hr1G033320	0	0
HORVU1Hr1G033330	0	0
HORVU1Hr1G033390	0.420633424	0.097408357
HORVU1Hr1G033470	0.239706766	0.177460324
HORVU1Hr1G033550	0	0
HORVU1Hr1G033580	0	0
HORVU1Hr1G033610	0	0
HORVU1Hr1G033660	0.300610694	0.360396514
HORVU1Hr1G033740	0.250831998	0.443755563
HORVU1Hr1G033760	0	0
HORVU1Hr1G033800	0.237596919	0.337297717
HORVU1Hr1G033810	0	0
HORVU1Hr1G033850	-1.936043708	0.48004126
HORVU1Hr1G033980	0	0
HORVU1Hr1G033990	0.124944103	0.714472083
HORVU1Hr1G034070	-0.170006095	0.387264906
HORVU1Hr1G034130	1.033658938	0.381421718
HORVU1Hr1G034150	1.033658938	0.381421718
HORVU1Hr1G034370	0.916293911	0.030796319
HORVU1Hr1G034400	-0.07749619	0.713590091
HORVU1Hr1G034420	0	0
HORVU1Hr1G034470	0.534749593	0.003176438
HORVU1Hr1G034490	1.424004671	0.048045827
HORVU1Hr1G034570	-0.221033704	0.517740827
HORVU1Hr1G034630	0.10258931	0.530158818
HORVU1Hr1G034640	0	0
HORVU1Hr1G034650	0.363886229	0.323075949
HORVU1Hr1G034730	-0.067375427	0.58369571
HORVU1Hr1G034750	0	0
HORVU1Hr1G034850	0	0
HORVU1Hr1G034860	0	0
HORVU1Hr1G034880	0.293051637	0.207722416
HORVU1Hr1G034980	0.010272724	0.96265766
HORVU1Hr1G035010	0	0
HORVU1Hr1G035080	-3.903072779	0.029432482
HORVU1Hr1G035090	0.41464061	0.714472083
HORVU1Hr1G035100	-0.150346743	0.479701598
HORVU1Hr1G035130	0.303095054	0.747778166
HORVU1Hr1G035160	-0.519982847	0.011778879
HORVU1Hr1G035190	0	0
HORVU1Hr1G035200	-0.264649228	0.092963211
HORVU1Hr1G035210	-0.056380093	0.870291121
HORVU1Hr1G035280	-0.133652141	0.594113379
HORVU1Hr1G035290	0.740181792	0.499985501
HORVU1Hr1G035350	-0.583478267	0.166748726
HORVU1Hr1G035360	1.151109518	0.137938956
HORVU1Hr1G035370	1.011798646	0.402722789
HORVU1Hr1G035380	3.141605651	0.000476395
HORVU1Hr1G035390	0.111333587	0.40300863
HORVU1Hr1G035440	0.070843395	0.668742234
HORVU1Hr1G035450	0	0
HORVU1Hr1G035490	0.097255963	0.522964368
HORVU1Hr1G035600	0.258174227	0.087678622
HORVU1Hr1G035630	0	0
HORVU1Hr1G035650	-0.854859353	0.000809032
HORVU1Hr1G035660	0	0
HORVU1Hr1G035720	-0.982550006	7.26819E-05
HORVU1Hr1G035740	-2.243381644	0.011951399
HORVU1Hr1G035760	1.089841473	0.508093981
HORVU1Hr1G035930	0.123772821	0.743326676
HORVU1Hr1G035950	2.743517126	0.203857968
HORVU1Hr1G035960	-0.474024985	0.004992058
HORVU1Hr1G035980	0	0
HORVU1Hr1G035990	0	0
HORVU1Hr1G036020	0	0
HORVU1Hr1G036040	0.142078501	0.336055591
HORVU1Hr1G036060	-0.747206299	0.004136117
HORVU1Hr1G036120	-0.185657232	0.417117243
HORVU1Hr1G036160	-0.886874305	0.143062825
HORVU1Hr1G036200	-0.240493479	0.252705807
HORVU1Hr1G036220	0	0
HORVU1Hr1G036280	2.038839479	0.013316433
HORVU1Hr1G036300	2.534152781	0.107677455
HORVU1Hr1G036320	0	0
HORVU1Hr1G036340	-0.619979853	0.526737251
HORVU1Hr1G036360	0.186410696	0.909114889
HORVU1Hr1G036370	0.132384576	0.679859014
HORVU1Hr1G036440	0.886792521	0.20099731
HORVU1Hr1G036490	0	0
HORVU1Hr1G036500	-0.030553433	0.939727163
HORVU1Hr1G036510	0.354764213	0.737809592
HORVU1Hr1G036520	0	0
HORVU1Hr1G036580	0	0
HORVU1Hr1G036590	0	0
HORVU1Hr1G036620	0	0
HORVU1Hr1G036630	-0.188244742	0.812087241
HORVU1Hr1G036640	0.205367118	0.201145615
HORVU1Hr1G036670	-0.769808538	0.006686517
HORVU1Hr1G036720	-0.649429709	0.003025769
HORVU1Hr1G036760	0	0
HORVU1Hr1G036780	-1.028158151	0.01321761
HORVU1Hr1G036800	0	0
HORVU1Hr1G036810	0	0
HORVU1Hr1G036820	0	0
HORVU1Hr1G036870	0	0
HORVU1Hr1G036910	0	0
HORVU1Hr1G036920	-0.24407425	0.277882634
HORVU1Hr1G036930	0	0
HORVU1Hr1G036940	0.928438105	0.049413161
HORVU1Hr1G036970	0.319279148	0.498329667
HORVU1Hr1G036980	0.36991889	0.608484484
HORVU1Hr1G036990	-0.347153298	0.273492648
HORVU1Hr1G037000	-0.358426031	0.256038569
HORVU1Hr1G037040	-0.241618633	0.940017847
HORVU1Hr1G037050	0	0
HORVU1Hr1G037060	0.703527439	0.426427811
HORVU1Hr1G037090	-0.58532474	0.604518068
HORVU1Hr1G037110	-2.94407902	5.3581E-08
HORVU1Hr1G037120	0	0
HORVU1Hr1G037150	1.260428078	0.000573249
HORVU1Hr1G037160	-0.208537413	0.676564083
HORVU1Hr1G037250	0.02793375	0.960870732
HORVU1Hr1G037270	0	0
HORVU1Hr1G037280	0	0
HORVU1Hr1G037320	0.659745962	0.011544059
HORVU1Hr1G037340	0.350299951	0.174067458
HORVU1Hr1G037350	-0.232083957	0.804648307
HORVU1Hr1G037460	0.387759229	0.025472828
HORVU1Hr1G037500	-0.007380865	1
HORVU1Hr1G037530	0	0
HORVU1Hr1G037550	-0.886870064	0.000135751
HORVU1Hr1G037570	-0.034892215	0.960210366
HORVU1Hr1G037580	0.276627056	0.133098313
HORVU1Hr1G037590	0.068937254	0.73118181
HORVU1Hr1G037610	1.058978306	0.047900702
HORVU1Hr1G037630	0	0
HORVU1Hr1G037640	-2.854895616	9.76923E-06
HORVU1Hr1G037650	0.188577592	0.316016215
HORVU1Hr1G037710	0	0
HORVU1Hr1G037730	-0.569701232	0.000475239
HORVU1Hr1G037750	0.273183136	0.788464272
HORVU1Hr1G037760	-0.338352886	0.274892774
HORVU1Hr1G037800	0.000234098	1
HORVU1Hr1G037810	0.313870214	0.061312035
HORVU1Hr1G037820	-0.005061592	1
HORVU1Hr1G037870	-0.10480153	0.926999832
HORVU1Hr1G037900	-0.186767764	0.865033236
HORVU1Hr1G037910	-0.10369431	0.932866032
HORVU1Hr1G037920	-1.036338454	0.312459463
HORVU1Hr1G037930	0	0
HORVU1Hr1G037940	0.947591148	0.410896679
HORVU1Hr1G037950	-0.106184054	0.936456304
HORVU1Hr1G037960	0.348831635	0.683062358
HORVU1Hr1G037970	-0.470822528	0.764230499
HORVU1Hr1G037990	0	0
HORVU1Hr1G038000	-0.154368128	0.861962542
HORVU1Hr1G038010	-0.430780164	0.530934459
HORVU1Hr1G038020	-0.279002573	0.784737879
HORVU1Hr1G038030	-0.335962917	0.60561371
HORVU1Hr1G038040	-0.871886716	0.12190258
HORVU1Hr1G038060	1.528535453	4.07877E-06
HORVU1Hr1G038070	1.271007735	6.80123E-06
HORVU1Hr1G038120	-1.564695484	3.8781E-09
HORVU1Hr1G038130	-1.547917407	2.87228E-09
HORVU1Hr1G038150	-1.786304968	0.017195117
HORVU1Hr1G038180	-0.188219581	0.637318885
HORVU1Hr1G038210	-0.197333454	0.569289116
HORVU1Hr1G038220	-0.126284461	0.649669545
HORVU1Hr1G038230	0.596185853	0.430398597
HORVU1Hr1G038240	-0.107561771	0.598232634
HORVU1Hr1G038250	0	0
HORVU1Hr1G038260	0.250011418	0.685099981
HORVU1Hr1G038270	-0.072454507	0.729463482
HORVU1Hr1G038280	-0.020082673	0.959084893
HORVU1Hr1G038320	0	0
HORVU1Hr1G038330	0.505743684	0.002059955
HORVU1Hr1G038370	-0.394480925	0.045257437
HORVU1Hr1G038380	0	0
HORVU1Hr1G038410	-0.229942035	0.455210443
HORVU1Hr1G038500	0.029353543	0.983642172
HORVU1Hr1G038510	0	0
HORVU1Hr1G038560	-0.464708497	0.304660604
HORVU1Hr1G038580	0	0
HORVU1Hr1G038620	-0.695494399	0.005220095
HORVU1Hr1G038650	-1.074891867	0.406304762
HORVU1Hr1G038670	0.082524438	0.901477802
HORVU1Hr1G038680	0.371284176	0.014327935
HORVU1Hr1G038700	0.180589786	0.373869223
HORVU1Hr1G038710	0	0
HORVU1Hr1G038730	1.924852277	0.730550339
HORVU1Hr1G038740	-2.11657765	0.398051143
HORVU1Hr1G038750	-2.025779855	0.000501438
HORVU1Hr1G038770	-1.201156525	0.084563507
HORVU1Hr1G038800	0.063498468	0.897655436
HORVU1Hr1G038810	0	0
HORVU1Hr1G038820	0.1216702	0.389053437
HORVU1Hr1G038840	0.166378442	0.461301675
HORVU1Hr1G038850	-0.215966675	0.165103885
HORVU1Hr1G038870	0	0
HORVU1Hr1G038880	-0.457408542	0.005616475
HORVU1Hr1G038890	0.80355232	0.011184492
HORVU1Hr1G038920	0.881990525	0.696099996
HORVU1Hr1G038950	0.082574402	0.894859165
HORVU1Hr1G038990	-0.295401684	0.028215172
HORVU1Hr1G039000	-0.067247335	0.712960208
HORVU1Hr1G039010	-0.218947058	0.698609264
HORVU1Hr1G039030	0	0
HORVU1Hr1G039050	0.12381122	0.324753555
HORVU1Hr1G039090	-0.704682444	0.007269857
HORVU1Hr1G039140	-0.222265087	0.823807375
HORVU1Hr1G039150	0.218940238	0.701434126
HORVU1Hr1G039160	0.359825425	0.047530165
HORVU1Hr1G039180	0	1
HORVU1Hr1G039200	0	0
HORVU1Hr1G039220	-1.133695299	0.094084021
HORVU1Hr1G039230	-0.132618458	0.456458752
HORVU1Hr1G039250	-0.658467193	0.078255264
HORVU1Hr1G039260	0.549016046	0.006015084
HORVU1Hr1G039340	-0.630467409	0.720889012
HORVU1Hr1G039370	1.499008313	4.07059E-06
HORVU1Hr1G039400	0	0
HORVU1Hr1G039410	0	0
HORVU1Hr1G039430	0	0
HORVU1Hr1G039440	0	0
HORVU1Hr1G039480	0	0
HORVU1Hr1G039500	0	0
HORVU1Hr1G039540	1.356238441	9.90179E-08
HORVU1Hr1G039570	-0.922868255	0.102278782
HORVU1Hr1G039600	-0.028301076	0.925964043
HORVU1Hr1G039610	-0.467956682	0.611635904
HORVU1Hr1G039620	-0.89412126	0.203881542
HORVU1Hr1G039630	0	0
HORVU1Hr1G039670	-0.590666497	0.076705217
HORVU1Hr1G039690	0	0
HORVU1Hr1G039700	-0.087573668	0.779741785
HORVU1Hr1G039720	1.676500674	8.10964E-07
HORVU1Hr1G039760	0	0
HORVU1Hr1G039780	0	0
HORVU1Hr1G039790	0.455164459	0.002438407
HORVU1Hr1G039810	-1.753183997	0.200391401
HORVU1Hr1G039820	1.404416179	0.023604018
HORVU1Hr1G039830	-0.872419252	0.094130707
HORVU1Hr1G039870	0.412009089	0.01466041
HORVU1Hr1G039880	0.342640758	0.018938802
HORVU1Hr1G039930	-1.514737271	0.215942615
HORVU1Hr1G039940	-1.331999582	0.39061652
HORVU1Hr1G040050	-0.196819605	0.276756004
HORVU1Hr1G040060	0	0
HORVU1Hr1G040070	0.218979908	0.907697212
HORVU1Hr1G040110	-0.373725128	0.10864844
HORVU1Hr1G040130	0.328711466	0.622715854
HORVU1Hr1G040140	1.051675582	0.378095162
HORVU1Hr1G040150	0.715151453	0.564305866
HORVU1Hr1G040160	-0.291282121	0.100089978
HORVU1Hr1G040170	-0.47629755	0.0442977
HORVU1Hr1G040180	-0.007171202	0.998197317
HORVU1Hr1G040200	0.389754376	0.259291594
HORVU1Hr1G040250	0.086327936	0.70131515
HORVU1Hr1G040260	0.1036052	0.912758659
HORVU1Hr1G040300	-0.813684192	0.51244803
HORVU1Hr1G040310	0	0
HORVU1Hr1G040320	0	0
HORVU1Hr1G040330	0	0
HORVU1Hr1G040370	0	0
HORVU1Hr1G040420	0.819641347	0.465388516
HORVU1Hr1G040450	0.155118309	0.269755502
HORVU1Hr1G040540	0.536183601	0.105575976
HORVU1Hr1G040560	0.104605633	0.609560104
HORVU1Hr1G040620	-0.390050653	0.470303836
HORVU1Hr1G040640	0	0
HORVU1Hr1G040660	-0.639840759	0.000206397
HORVU1Hr1G040670	0.674642177	0.007278346
HORVU1Hr1G040700	0.222960043	0.779945998
HORVU1Hr1G040720	-0.884306886	0.001636531
HORVU1Hr1G040740	0	0
HORVU1Hr1G040800	0.42562724	0.536855912
HORVU1Hr1G040810	0	0
HORVU1Hr1G040850	0.149466366	0.324422569
HORVU1Hr1G040920	-0.695608167	0.065338823
HORVU1Hr1G040930	0.041325618	0.8392937
HORVU1Hr1G040940	0.666586659	0.077278473
HORVU1Hr1G040950	-0.996475633	0.007041651
HORVU1Hr1G040970	0	0
HORVU1Hr1G040980	0.214670133	0.233136375
HORVU1Hr1G041020	-0.066126272	0.880477435
HORVU1Hr1G041030	-0.330213886	0.223487259
HORVU1Hr1G041060	-0.015914662	0.937745684
HORVU1Hr1G041110	-0.419282156	0.081591702
HORVU1Hr1G041150	0.17794607	0.509316344
HORVU1Hr1G041170	0	0
HORVU1Hr1G041220	-0.091954437	0.753419504
HORVU1Hr1G041240	0.970680027	0.506242816
HORVU1Hr1G041250	0.019442794	0.946046752
HORVU1Hr1G041260	0	1
HORVU1Hr1G041280	1.530821825	0.082761598
HORVU1Hr1G041310	0	0
HORVU1Hr1G041320	-0.382902678	0.530942979
HORVU1Hr1G041340	0	0
HORVU1Hr1G041350	0	0
HORVU1Hr1G041360	0	0
HORVU1Hr1G041370	0	0
HORVU1Hr1G041400	0	0
HORVU1Hr1G041410	0	0
HORVU1Hr1G041430	0	1
HORVU1Hr1G041440	-0.479162717	0.006657545
HORVU1Hr1G041480	1.033606882	0.059235874
HORVU1Hr1G041490	1.057239263	0.032205491
HORVU1Hr1G041500	0.956153783	0.107708142
HORVU1Hr1G041510	0	0
HORVU1Hr1G041530	0.404943476	0.201756782
HORVU1Hr1G041580	-1.477919443	0.125801052
HORVU1Hr1G041630	-0.249620718	0.178100327
HORVU1Hr1G041650	-0.059865221	0.866209842
HORVU1Hr1G041710	-0.103053816	0.738120223
HORVU1Hr1G041720	-0.180639582	0.359166187
HORVU1Hr1G041740	0.540151838	0.012276749
HORVU1Hr1G041770	0.289987894	0.13477981
HORVU1Hr1G041790	-0.398661356	0.020845887
HORVU1Hr1G041810	-0.194370268	0.799536592
HORVU1Hr1G041820	-0.316293698	0.334503463
HORVU1Hr1G041830	-0.654627745	0.139505195
HORVU1Hr1G041860	-1.074737275	0.261143037
HORVU1Hr1G041890	-1.070878359	0.001083633
HORVU1Hr1G041910	-0.341996091	0.322162994
HORVU1Hr1G041950	-1.7024992	0.13179472
HORVU1Hr1G041960	1.162959228	0.297929632
HORVU1Hr1G041970	-0.065245613	0.748783076
HORVU1Hr1G041980	0	0
HORVU1Hr1G041990	-0.139221414	0.468719561
HORVU1Hr1G042020	0.288188424	0.155743028
HORVU1Hr1G042030	-0.019894956	0.932866032
HORVU1Hr1G042050	0.131440191	0.330764544
HORVU1Hr1G042060	-0.54504898	0.002748931
HORVU1Hr1G042130	0	0
HORVU1Hr1G042140	0.143203083	0.492503506
HORVU1Hr1G042180	0	0
HORVU1Hr1G042210	-0.18497864	0.722498874
HORVU1Hr1G042220	0.598433857	0.039888929
HORVU1Hr1G042250	1.435443521	6.57139E-05
HORVU1Hr1G042270	0.287577147	0.182744186
HORVU1Hr1G042280	0.348556213	0.071003173
HORVU1Hr1G042290	-0.386077091	0.480392108
HORVU1Hr1G042330	0	0
HORVU1Hr1G042340	0.203103661	0.689076077
HORVU1Hr1G042350	0.085399295	0.577037685
HORVU1Hr1G042360	-0.880027857	0.091902087
HORVU1Hr1G042370	-1.180279256	0.000180843
HORVU1Hr1G042420	0.180988736	0.527938664
HORVU1Hr1G042440	-0.259375066	0.371516612
HORVU1Hr1G042450	-0.943180612	0.000594051
HORVU1Hr1G042490	-0.320543761	0.156447326
HORVU1Hr1G042510	0.423961003	0.621273163
HORVU1Hr1G042520	0.390503809	0.07084051
HORVU1Hr1G042530	-0.391195724	0.771786336
HORVU1Hr1G042540	0	0
HORVU1Hr1G042550	0.161244813	0.352410447
HORVU1Hr1G042560	0.02009449	0.943461267
HORVU1Hr1G042590	0	0
HORVU1Hr1G042600	0	0
HORVU1Hr1G042610	0	0
HORVU1Hr1G042650	0.081559604	0.708256033
HORVU1Hr1G042690	-0.085132518	0.751474512
HORVU1Hr1G042710	0.04238864	0.936536329
HORVU1Hr1G042740	0	0
HORVU1Hr1G042770	1.873774826	0.027441358
HORVU1Hr1G042800	-0.291847138	0.621273163
HORVU1Hr1G042810	0.144948291	0.667549291
HORVU1Hr1G042820	0.131488264	0.668807455
HORVU1Hr1G042840	0	0
HORVU1Hr1G042870	-0.871290603	0.049095666
HORVU1Hr1G042910	0	0
HORVU1Hr1G042920	-0.361810583	0.053222358
HORVU1Hr1G042990	0	0
HORVU1Hr1G043040	-0.428718356	0.391047384
HORVU1Hr1G043050	-0.165951793	0.778237405
HORVU1Hr1G043080	0	0
HORVU1Hr1G043090	0	0
HORVU1Hr1G043110	0.014810255	0.93092487
HORVU1Hr1G043130	1.800355687	0.292516759
HORVU1Hr1G043140	0	0
HORVU1Hr1G043150	0.120360253	0.532765347
HORVU1Hr1G043190	0.542054736	0.519472138
HORVU1Hr1G043200	-0.258506783	0.640655766
HORVU1Hr1G043220	0.292958453	0.235189733
HORVU1Hr1G043250	0.355464047	0.046380058
HORVU1Hr1G043280	-0.494125882	0.232985056
HORVU1Hr1G043320	0	0
HORVU1Hr1G043360	0	0
HORVU1Hr1G043380	0.263265343	0.582994183
HORVU1Hr1G043430	0	0
HORVU1Hr1G043440	0.270867731	0.267958364
HORVU1Hr1G043450	0.67946399	0.518285636
HORVU1Hr1G043470	1.509720011	0.098638326
HORVU1Hr1G043480	-0.182203184	0.783229376
HORVU1Hr1G043500	-0.688431758	0.763931948
HORVU1Hr1G043520	0.193388315	0.352608252
[truncated: 37,842 more rows]

## Sheet: PLP2-PLP1
Gene id	logFC	FDR
EPlHVUG00000039890	2.865385737	3.19466E-06
EPlHVUG00000039869	2.120434839	0.044392354
EPlHVUG00000039881	2.38955689	9.72867E-05
EPlHVUG00000039856	2.899107308	7.5553E-09
EPlHVUG00000039852	1.908657801	2.39378E-05
EPlHVUG00000039857	3.381753078	1.19589E-05
EPlHVUG00000039865	1.389836544	0.071955546
EPlHVUG00000039878	0	0
EPlHVUG00000039882	2.926074986	0.014848993
EPlHVUG00000039870	2.870236221	1.94198E-06
EPlHVUG00000039891	3.239456309	1.13035E-07
EPlHVUG00000039875	2.339523416	2.29353E-06
EPlHVUG00000039888	3.274003137	0.000137944
EPlHVUG00000039883	2.463395201	0.002393871
EPlHVUG00000039863	2.732433375	1.51089E-06
EPlHVUG00000039853	3.184397404	3.98743E-08
EPlHVUG00000039851	3.087562384	3.79446E-07
EPlHVUG00000039877	0	0
EPlHVUG00000039848	0	0
EPlHVUG00000039858	2.926074986	0.014848993
EPlHVUG00000039871	1.94419146	7.72263E-06
EPlHVUG00000039893	2.719277327	6.37294E-06
EPlHVUG00000039867	1.773008606	0.001237862
EPlHVUG00000039879	2.188618095	4.77E-06
EPlHVUG00000039849	2.481039443	0.000738848
EPlHVUG00000039855	1.389836544	0.071955546
EPlHVUG00000039894	2.694206215	0.012809127
EPlHVUG00000039850	4.070175343	4.11188E-09
EPlHVUG00000039864	4.013876841	1.07677E-07
EPlHVUG00000039861	3.021506732	2.30375E-05
EPlHVUG00000039873	2.550022773	0.00523712
EPlHVUG00000039880	2.719277327	6.37294E-06
AGP50735	4.203802546	1.54439E-08
AGP50736	1.806635977	0.0127195
AGP50737	0.044252958	0.932647685
AGP50738	-0.681789647	0.555978132
AGP50739	0.716266883	0.557364725
AGP50740	2.755473201	5.69379E-07
AGP50741	2.590962692	9.32391E-08
AGP50742	2.543872086	0.073613512
AGP50743	-0.150860889	0.781866944
AGP50744	0	0
AGP50745	3.66433916	4.70725E-06
AGP50746	3.626295777	3.66941E-06
AGP50747	3.402212082	0.000144858
AGP50748	2.539480065	0.002856371
AGP50749	3.904515229	1.38213E-06
AGP50750	4.876205721	1.03168E-07
AGP50751	2.331642684	3.39963E-05
AGP50752	3.002353724	2.28512E-06
AGP50753	3.442983472	2.46148E-07
AGP50754	3.841278327	1.41544E-07
AGP50755	4.240633825	5.87608E-08
AGP50756	2.777158907	1.09653E-05
AGP50757	1.561479919	0.044200361
AGP50758	1.643028513	0.001070904
AGP50759	1.018697748	0.017779192
AGP50760	0.694164407	0.150738221
AGP50761	3.612190865	1.66943E-07
AGP50762	4.02988344	5.44662E-08
AGP50763	2.47232408	6.71456E-07
AGP50764	0	0
AGP50765	3.04747375	0.000196376
AGP50766	2.557029288	0.003325223
AGP50767	3.372781861	1.71035E-05
AGP50768	2.206226066	0.001062439
AGP50769	0.751442936	0.359087934
AGP50770	1.797712079	0.005109385
AGP50771	2.114541704	0.000558151
AGP50772	0	0
AGP50773	-0.553251211	0.584226104
AGP50774	1.373884436	0.185686242
AGP50775	1.17120723	0.055375864
AGP50776	2.007262384	0.010496081
AGP50777	3.602823755	0.00012518
AGP50779	3.474915725	7.39948E-06
AGP50780	3.429197741	1.89103E-08
AGP50781	2.492941476	0.015757253
AGP50782	2.816607454	0.000633298
AGP50783	3.019257572	9.87558E-05
AGP50784	3.123296701	5.82335E-06
AGP50785	3.293918288	2.59363E-07
AGP50786	1.486872625	0.042744689
AGP50787	2.403415814	0.003974122
AGP50788	2.696899625	0.031211658
AGP50789	2.456910493	0.000397063
AGP50790	1.37054505	0.048778157
AGP50791	2.01091395	0.004825201
AGP50792	3.238626503	0.00031254
AGP50793	2.447791075	0.002782938
AGP50794	3.986318344	0.000148687
AGP50795	2.919641328	4.90181E-05
AGP50796	2.881302868	1.51327E-05
AGP50797	4.392014179	0.000333296
AGP50798	1.810871506	0.000757822
AGP50799	2.318049799	0.001135405
AGP50800	3.125041465	0.018233965
AGP50801	1.004483975	0.000185377
AGP50802	2.183825972	0.002994856
AGP50803	0	0
AGP50804	1.195435394	0.123614132
AGP50805	-0.500160329	0.343954084
AGP50806	1.149097383	1.8269E-05
AGP50807	2.371443791	0.041848604
AGP50808	3.457180054	0.009316692
AGP50809	1.899261447	0.09386987
AGP50810	3.442599099	0.004016132
HORVU1Hr1G000010	-0.103361901	0.431134245
HORVU1Hr1G000020	0.410152191	0.001346149
HORVU1Hr1G000030	0.27196421	0.420657197
HORVU1Hr1G000040	-0.82373823	4.55417E-05
HORVU1Hr1G000060	0.146803568	0.553468383
HORVU1Hr1G000080	-0.221317186	0.074235181
HORVU1Hr1G000090	0.585184217	0.001309851
HORVU1Hr1G000110	0.960066504	6.59831E-07
HORVU1Hr1G000120	3.253568953	3.30857E-08
HORVU1Hr1G000140	0.23108251	0.29755565
HORVU1Hr1G000150	-2.89840564	2.35082E-05
HORVU1Hr1G000160	0	0
HORVU1Hr1G000170	0	0
HORVU1Hr1G000190	-3.222436608	0.023383178
HORVU1Hr1G000200	0	0
HORVU1Hr1G000210	0.332372981	0.568998221
HORVU1Hr1G000230	0	0
HORVU1Hr1G000240	-8.025964641	0.105528773
HORVU1Hr1G000250	-1.094553167	0.020437576
HORVU1Hr1G000260	0.980433562	0.387787449
HORVU1Hr1G000270	-0.14978926	0.357066954
HORVU1Hr1G000290	-0.035593046	0.840692149
HORVU1Hr1G000310	0.556470482	0.001429193
HORVU1Hr1G000320	0.479799391	0.488965115
HORVU1Hr1G000330	-2.353595627	0.00344093
HORVU1Hr1G000340	-2.160750498	0.001879585
HORVU1Hr1G000350	-1.226772047	0.001061728
HORVU1Hr1G000370	-6.103654742	0.046325657
HORVU1Hr1G000400	0.913690018	0.311166164
HORVU1Hr1G000430	-0.154013439	0.33107652
HORVU1Hr1G000440	-1.733861087	0.001717598
HORVU1Hr1G000450	-0.832140198	0.117512843
HORVU1Hr1G000470	-2.623787177	2.37284E-05
HORVU1Hr1G000520	-0.08927101	0.632025373
HORVU1Hr1G000530	-0.626419121	2.77472E-07
HORVU1Hr1G000540	10.32457565	2.646E-05
HORVU1Hr1G000550	0	0
HORVU1Hr1G000560	2.868778203	0.000634969
HORVU1Hr1G000590	-2.238145071	6.70509E-05
HORVU1Hr1G000600	-0.19174214	0.457460778
HORVU1Hr1G000620	-0.038219824	0.733662017
HORVU1Hr1G000640	10.42399655	3.09067E-07
HORVU1Hr1G000650	0	0
HORVU1Hr1G000660	-0.237876043	0.654323282
HORVU1Hr1G000680	10.62146084	1.83926E-07
HORVU1Hr1G000690	10.84010045	1.32607E-07
HORVU1Hr1G000700	10.24864936	1.01441E-07
HORVU1Hr1G000710	-0.329996069	0.021685025
HORVU1Hr1G000720	1.122750934	2.06661E-07
HORVU1Hr1G000730	-3.991260856	0.076642309
HORVU1Hr1G000810	-1.4898843	0.005733535
HORVU1Hr1G000830	0.211220563	0.486341792
HORVU1Hr1G000840	0	0
HORVU1Hr1G000850	0	0
HORVU1Hr1G000860	0.466929737	0.476391746
HORVU1Hr1G000900	-1.437353992	0.329601293
HORVU1Hr1G000910	0.953247402	0.021157488
HORVU1Hr1G000920	0	0
HORVU1Hr1G000930	10.74856362	5.19024E-07
HORVU1Hr1G000940	-0.592202111	5.35224E-05
HORVU1Hr1G000960	-0.170199862	0.351293286
HORVU1Hr1G000990	8.517536798	9.82405E-09
HORVU1Hr1G001020	10.12431085	8.28805E-06
HORVU1Hr1G001030	11.85320358	6.75807E-07
HORVU1Hr1G001040	0	0
HORVU1Hr1G001050	0	0
HORVU1Hr1G001060	0	0
HORVU1Hr1G001080	10.38201788	2.7793E-07
HORVU1Hr1G001090	-3.6992	6.31326E-10
HORVU1Hr1G001120	10.35151352	7.29268E-06
HORVU1Hr1G001140	10.36171603	1.13833E-05
HORVU1Hr1G001150	0	0
HORVU1Hr1G001160	0	0
HORVU1Hr1G001170	0	0
HORVU1Hr1G001200	-0.049835627	0.89905481
HORVU1Hr1G001220	1.829394276	0.538368905
HORVU1Hr1G001260	0	0
HORVU1Hr1G001270	-0.162002689	0.552765221
HORVU1Hr1G001300	0	0
HORVU1Hr1G001350	9.904856108	1.80889E-06
HORVU1Hr1G001390	0	0
HORVU1Hr1G001400	0	0
HORVU1Hr1G001420	10.16741805	1.47556E-07
HORVU1Hr1G001440	0	0
HORVU1Hr1G001450	0	0
HORVU1Hr1G001460	-0.190156785	0.729558952
HORVU1Hr1G001480	0	0
HORVU1Hr1G001490	0.795897333	0.438984962
HORVU1Hr1G001500	-4.355727845	0.096527831
HORVU1Hr1G001510	2.293046888	3.32514E-11
HORVU1Hr1G001520	0	0
HORVU1Hr1G001540	0.716238065	0.008765836
HORVU1Hr1G001560	0.182556754	0.649388722
HORVU1Hr1G001570	3.083792488	9.5802E-12
HORVU1Hr1G001580	0	0
HORVU1Hr1G001590	-0.935153916	0.007405514
HORVU1Hr1G001600	0	0
HORVU1Hr1G001610	0	0
HORVU1Hr1G001630	0	0
HORVU1Hr1G001660	2.483258376	7.71183E-09
HORVU1Hr1G001670	2.51082741	1.78983E-07
HORVU1Hr1G001680	0	0
HORVU1Hr1G001690	0	0
HORVU1Hr1G001700	0	0
HORVU1Hr1G001710	-2.434186722	0.032576764
HORVU1Hr1G001750	0.304912907	0.084893782
HORVU1Hr1G001760	-0.117406713	0.685883524
HORVU1Hr1G001770	-1.012379836	0.103255945
HORVU1Hr1G001800	0.345765744	0.118726
HORVU1Hr1G001810	0.473494245	0.055229807
HORVU1Hr1G001850	4.234918093	0.057477905
HORVU1Hr1G001860	-3.138544017	0.03651578
HORVU1Hr1G001890	-0.164136711	0.331372547
HORVU1Hr1G001910	0.618806084	1.19089E-05
HORVU1Hr1G001920	-0.415144863	0.013680016
HORVU1Hr1G001950	5.075546851	2.98869E-11
HORVU1Hr1G001960	2.551851311	0.000432167
HORVU1Hr1G001970	0	0
HORVU1Hr1G001990	-0.263061749	0.807221485
HORVU1Hr1G002000	0	0
HORVU1Hr1G002040	0	0
HORVU1Hr1G002060	0	0
HORVU1Hr1G002090	-4.194210878	3.78252E-05
HORVU1Hr1G002100	-11.55355368	5.31691E-09
HORVU1Hr1G002110	0	0
HORVU1Hr1G002150	-0.339268518	0.1770618
HORVU1Hr1G002160	-1.344002905	0.062534099
HORVU1Hr1G002170	6.789264185	0.000259509
HORVU1Hr1G002210	0	0
HORVU1Hr1G002220	0	0
HORVU1Hr1G002240	0.149061636	0.476221096
HORVU1Hr1G002260	0.062374388	0.852107548
HORVU1Hr1G002290	0	0
HORVU1Hr1G002300	-0.071428727	0.874348276
HORVU1Hr1G002310	-0.372127042	0.094949225
HORVU1Hr1G002320	-0.050478211	0.879442679
HORVU1Hr1G002340	0.303747032	0.211838359
HORVU1Hr1G002390	0.082363444	0.536788836
HORVU1Hr1G002400	0	0
HORVU1Hr1G002410	0	0
HORVU1Hr1G002420	-8.553603464	3.20689E-09
HORVU1Hr1G002430	-10.10773053	0.000973338
HORVU1Hr1G002440	0	0
HORVU1Hr1G002450	0	0
HORVU1Hr1G002460	2.489930753	9.02488E-08
HORVU1Hr1G002470	0.511594781	5.44825E-05
HORVU1Hr1G002480	-2.522091384	0.125838474
HORVU1Hr1G002500	0.236335953	0.181896032
HORVU1Hr1G002510	0.249195731	0.050671489
HORVU1Hr1G002540	0	0
HORVU1Hr1G002560	0	0
HORVU1Hr1G002590	2.324994216	1.06303E-07
HORVU1Hr1G002600	2.354788352	4.55622E-08
HORVU1Hr1G002620	0	0
HORVU1Hr1G002640	0	0
HORVU1Hr1G002660	2.135843756	0.058594744
HORVU1Hr1G002670	0	0
HORVU1Hr1G002680	0	0
HORVU1Hr1G002690	0	0
HORVU1Hr1G002710	-5.50534148	3.3638E-06
HORVU1Hr1G002730	0	0
HORVU1Hr1G002740	-0.838101367	7.68349E-05
HORVU1Hr1G002750	0	0
HORVU1Hr1G002760	3.347718529	0.304152208
HORVU1Hr1G002770	0	0
HORVU1Hr1G002790	0	0
HORVU1Hr1G002810	0	0
HORVU1Hr1G002820	-3.77530982	3.64373E-06
HORVU1Hr1G002830	0.29310167	0.239496747
HORVU1Hr1G002840	0.052957789	0.702126457
HORVU1Hr1G002850	-0.258988661	0.465992712
HORVU1Hr1G002860	1.893309398	0.185993373
HORVU1Hr1G002890	-0.250221711	0.73928249
HORVU1Hr1G002900	0	0
HORVU1Hr1G002910	0	0
HORVU1Hr1G002920	-0.136145518	0.803515693
HORVU1Hr1G002930	-0.501896045	0.664305732
HORVU1Hr1G002950	0	0
HORVU1Hr1G002960	-0.171788544	0.452103885
HORVU1Hr1G002970	0.419016766	0.081900699
HORVU1Hr1G002990	0	0
HORVU1Hr1G003010	-0.294838426	0.552314927
HORVU1Hr1G003020	2.899413118	1.02924E-05
HORVU1Hr1G003030	3.565050634	1.00506E-05
HORVU1Hr1G003040	0	0
HORVU1Hr1G003050	-0.126926709	0.777408077
HORVU1Hr1G003060	0.465471988	0.373392466
HORVU1Hr1G003070	0.098363807	0.928966374
HORVU1Hr1G003080	0.152173927	0.701193295
HORVU1Hr1G003100	0	0
HORVU1Hr1G003130	0.638048104	0.018233965
HORVU1Hr1G003140	0	0
HORVU1Hr1G003150	0.143467303	0.617528908
HORVU1Hr1G003160	0.141433503	0.568469073
HORVU1Hr1G003170	-0.096608922	0.464453812
HORVU1Hr1G003200	0	0
HORVU1Hr1G003210	0	0
HORVU1Hr1G003230	-0.232122949	0.820068285
HORVU1Hr1G003250	0	0
HORVU1Hr1G003260	0.910092084	0.083811992
HORVU1Hr1G003270	0.124026583	0.420976736
HORVU1Hr1G003280	-0.882724277	0.002703816
HORVU1Hr1G003290	0	0
HORVU1Hr1G003300	-1.14463709	7.44788E-08
HORVU1Hr1G003320	1.399385322	0.000940391
HORVU1Hr1G003330	0	0
HORVU1Hr1G003340	1.004362309	0.04616924
HORVU1Hr1G003360	0	0
HORVU1Hr1G003370	2.29867844	0.335735126
HORVU1Hr1G003430	0	0
HORVU1Hr1G003460	0.03574968	0.84297489
HORVU1Hr1G003490	0	0
HORVU1Hr1G003510	2.501423544	1.29478E-05
HORVU1Hr1G003520	2.146799584	7.99739E-05
HORVU1Hr1G003530	-0.079198572	0.634088357
HORVU1Hr1G003540	-0.155773528	0.574780232
HORVU1Hr1G003560	0	0
HORVU1Hr1G003580	0	0
HORVU1Hr1G003590	-0.473483775	0.043649419
HORVU1Hr1G003620	3.515691184	8.51203E-06
HORVU1Hr1G003630	1.667721222	0.002361143
HORVU1Hr1G003650	0	0
HORVU1Hr1G003700	0.891609977	0.008494218
HORVU1Hr1G003710	-0.740331404	0.325033441
HORVU1Hr1G003720	0.751582094	0.16622264
HORVU1Hr1G003740	-0.070686306	0.785933319
HORVU1Hr1G003750	-0.046348627	0.803673095
HORVU1Hr1G003780	0	0
HORVU1Hr1G003810	-4.45931259	1.67761E-06
HORVU1Hr1G003840	0.08332001	0.929072476
HORVU1Hr1G003850	0	0
HORVU1Hr1G003870	0.467627536	0.631522662
HORVU1Hr1G003890	0.089477876	0.835143213
HORVU1Hr1G003910	0.550935251	0.197857904
HORVU1Hr1G003940	-0.360826798	0.072321335
HORVU1Hr1G003960	0.208941642	0.113759032
HORVU1Hr1G003990	1.024192218	0.008970117
HORVU1Hr1G004000	0	0
HORVU1Hr1G004020	-0.86678078	0.34696756
HORVU1Hr1G004030	0.662354145	0.000663404
HORVU1Hr1G004040	-0.246084957	0.240946697
HORVU1Hr1G004050	0.74184992	0.000844767
HORVU1Hr1G004060	-0.325092911	0.477284835
HORVU1Hr1G004080	-0.666893326	0.005472678
HORVU1Hr1G004120	9.546284667	6.23089E-05
HORVU1Hr1G004130	0	0
HORVU1Hr1G004140	-0.853236608	0.126875341
HORVU1Hr1G004150	-1.437594316	0.006742254
HORVU1Hr1G004200	-0.054048427	0.846156057
HORVU1Hr1G004230	-0.281319899	0.200002323
HORVU1Hr1G004290	0	0
HORVU1Hr1G004330	0.359508907	0.145096584
HORVU1Hr1G004400	0.771986903	0.002894327
HORVU1Hr1G004410	0	0
HORVU1Hr1G004430	-0.189697209	0.217389958
HORVU1Hr1G004440	-0.226748141	0.326764027
HORVU1Hr1G004480	-0.780035425	2.64314E-06
HORVU1Hr1G004490	0.101818786	0.519888472
HORVU1Hr1G004510	-0.540105807	0.005964802
HORVU1Hr1G004520	-0.4420638	0.195042082
HORVU1Hr1G004530	0.061384788	0.941046221
HORVU1Hr1G004560	3.042664374	0.062216453
HORVU1Hr1G004580	-2.994995462	7.74406E-05
HORVU1Hr1G004590	1.13799735	3.76791E-09
HORVU1Hr1G004610	0.745442707	0.000280697
HORVU1Hr1G004650	3.816845353	8.62754E-09
HORVU1Hr1G004660	0	0
HORVU1Hr1G004670	-3.749452176	1.40408E-05
HORVU1Hr1G004690	1.129002714	2.33481E-09
HORVU1Hr1G004700	1.129002714	2.33481E-09
HORVU1Hr1G004720	5.032810154	1.65942E-09
HORVU1Hr1G004750	0.17494751	0.703470108
HORVU1Hr1G004790	4.202016259	1.32847E-11
HORVU1Hr1G004800	0	0
HORVU1Hr1G004820	0	0
HORVU1Hr1G004830	0	0
HORVU1Hr1G004840	0	0
HORVU1Hr1G004860	0	0
HORVU1Hr1G004870	0	0
HORVU1Hr1G004880	0	0
HORVU1Hr1G004890	4.44413793	0.010015091
HORVU1Hr1G004910	0.382058932	0.117903101
HORVU1Hr1G004920	0.457067778	0.477123323
HORVU1Hr1G004930	0	0
HORVU1Hr1G004960	0.779723141	1.66988E-07
HORVU1Hr1G004970	-0.376203336	0.069614088
HORVU1Hr1G004980	0.562500402	0.095618862
HORVU1Hr1G005020	0	0
HORVU1Hr1G005030	9.760248718	2.4957E-06
HORVU1Hr1G005070	0	0
HORVU1Hr1G005090	5.153881808	1.8328E-06
HORVU1Hr1G005100	0.017096502	0.974448983
HORVU1Hr1G005110	0.017081836	0.974448983
HORVU1Hr1G005120	-1.147033465	9.99397E-05
HORVU1Hr1G005130	0	0
HORVU1Hr1G005140	4.781930904	7.69304E-06
HORVU1Hr1G005150	9.685603176	2.12847E-06
HORVU1Hr1G005170	-0.461953851	0.457399768
HORVU1Hr1G005180	0.606259963	0.03998943
HORVU1Hr1G005200	0.106693292	0.912984664
HORVU1Hr1G005230	0	0
HORVU1Hr1G005260	-0.395632779	0.028409661
HORVU1Hr1G005270	0	0
HORVU1Hr1G005280	0.747434509	0.011004229
HORVU1Hr1G005290	-0.654441447	0.398953389
HORVU1Hr1G005350	0.203665061	0.680106067
HORVU1Hr1G005360	0	0
HORVU1Hr1G005370	-0.066875712	0.82867733
HORVU1Hr1G005390	-0.464175021	0.169112722
HORVU1Hr1G005410	0	0
HORVU1Hr1G005420	0	0
HORVU1Hr1G005430	-4.638871131	0.146514004
HORVU1Hr1G005450	-0.032938235	0.908512385
HORVU1Hr1G005460	10.94604912	2.97591E-07
HORVU1Hr1G005470	-0.843601715	0.000711536
HORVU1Hr1G005500	-0.716225777	0.005913511
HORVU1Hr1G005510	-2.703435047	0.304323496
HORVU1Hr1G005520	0.809571777	0.278803729
HORVU1Hr1G005530	0	0
HORVU1Hr1G005550	0	0
HORVU1Hr1G005600	0.316486551	0.082246798
HORVU1Hr1G005630	0	0
HORVU1Hr1G005680	-0.162680759	0.449086641
HORVU1Hr1G005690	3.120276516	0.337283806
HORVU1Hr1G005700	-2.484326844	0.065380257
HORVU1Hr1G005710	-0.064100766	0.77665431
HORVU1Hr1G005720	-0.239383179	0.46543844
HORVU1Hr1G005730	-1.755324018	0.001834658
HORVU1Hr1G005750	-9.497110608	0.00017401
HORVU1Hr1G005760	-6.517757923	0.000208886
HORVU1Hr1G005790	-0.33388298	0.03003047
HORVU1Hr1G005800	2.25892062	1.55527E-05
HORVU1Hr1G005830	0	0
HORVU1Hr1G005870	-5.440012795	2.44544E-08
HORVU1Hr1G005910	0	0
HORVU1Hr1G005920	-2.075235383	6.90845E-05
HORVU1Hr1G005980	-1.32987162	8.34319E-09
HORVU1Hr1G005990	0	0
HORVU1Hr1G006020	0.211101906	0.473442432
HORVU1Hr1G006130	0	0
HORVU1Hr1G006230	0.170611497	0.904212797
HORVU1Hr1G006240	0	0
HORVU1Hr1G006290	-0.754583054	0.496190629
HORVU1Hr1G006350	0	0
HORVU1Hr1G006590	0	0
HORVU1Hr1G006750	-0.459359163	0.557024398
HORVU1Hr1G006770	-0.245682565	0.123240331
HORVU1Hr1G006780	0	0
HORVU1Hr1G006850	0	0
HORVU1Hr1G006860	0.203686686	0.200084764
HORVU1Hr1G006880	-0.04209136	0.880962923
HORVU1Hr1G006890	0.036623468	0.866576919
HORVU1Hr1G006910	4.689110251	9.73074E-10
HORVU1Hr1G006920	0	0
HORVU1Hr1G006930	-0.70487933	0.094681046
HORVU1Hr1G006940	-0.030226988	0.908011917
HORVU1Hr1G006950	-0.067530902	0.687397279
HORVU1Hr1G006970	0	0
HORVU1Hr1G006980	0	0
HORVU1Hr1G007010	-0.076365351	0.727023935
HORVU1Hr1G007040	0	0
HORVU1Hr1G007100	0	0
HORVU1Hr1G007150	0	0
HORVU1Hr1G007290	-8.289282081	2.97185E-05
HORVU1Hr1G007300	-1.753369056	0.180068029
HORVU1Hr1G007310	1.494864523	3.04345E-09
HORVU1Hr1G007320	0	0
HORVU1Hr1G007360	-0.891603757	0.397204073
HORVU1Hr1G007400	0	0
HORVU1Hr1G007420	0	0
HORVU1Hr1G007440	0	0
HORVU1Hr1G007460	0	0
HORVU1Hr1G007480	-2.306862744	0.009982987
HORVU1Hr1G007530	-1.188395678	0.147483621
HORVU1Hr1G007540	0	0
HORVU1Hr1G007580	0.155557821	0.14753976
HORVU1Hr1G007600	0.274583958	0.010043832
HORVU1Hr1G007630	0.423858617	0.134177988
HORVU1Hr1G007640	0.037009259	0.853201181
HORVU1Hr1G007660	-12.86759289	2.80427E-06
HORVU1Hr1G007720	-7.751634114	3.08601E-05
HORVU1Hr1G007730	-0.300500296	0.107409259
HORVU1Hr1G007790	-8.553320772	8.06302E-05
HORVU1Hr1G007800	0	0
HORVU1Hr1G007810	-1.767917727	5.96608E-05
HORVU1Hr1G007830	-7.486733498	4.83293E-07
HORVU1Hr1G007840	-7.83373274	3.61108E-05
HORVU1Hr1G007850	0	0
HORVU1Hr1G007860	0	0
HORVU1Hr1G007870	-0.523441038	0.540138805
HORVU1Hr1G007880	-0.439588028	0.529246819
HORVU1Hr1G007890	-0.523441038	0.540138805
HORVU1Hr1G007900	0	0
HORVU1Hr1G007910	0	0
HORVU1Hr1G007930	1.318705618	0.120518009
HORVU1Hr1G007950	0	0
HORVU1Hr1G008110	0	0
HORVU1Hr1G008120	-0.696583201	0.004029491
HORVU1Hr1G008130	-1.809472671	9.92002E-08
HORVU1Hr1G008140	0	0
HORVU1Hr1G008150	0	0
HORVU1Hr1G008160	-0.496926759	0.069638038
HORVU1Hr1G008170	1.052395849	0.236375843
HORVU1Hr1G008230	0.27096643	0.048533336
HORVU1Hr1G008250	-0.425438251	0.000874648
HORVU1Hr1G008270	0	0
HORVU1Hr1G008290	0	0
HORVU1Hr1G008300	2.997329293	0.014861806
HORVU1Hr1G008330	-0.043542876	0.688264454
HORVU1Hr1G008340	0	0
HORVU1Hr1G008350	-0.535900417	0.001766554
HORVU1Hr1G008360	2.160502599	0.000876826
HORVU1Hr1G008370	-0.027205768	0.98386762
HORVU1Hr1G008380	0	0
HORVU1Hr1G008420	0	0
HORVU1Hr1G008430	0.346282097	0.602721383
HORVU1Hr1G008440	1.203292932	0.014608327
HORVU1Hr1G008480	0	0
HORVU1Hr1G008490	-2.843209942	3.69728E-05
HORVU1Hr1G008500	0	0
HORVU1Hr1G008510	-2.517159006	0.008014007
HORVU1Hr1G008520	0	0
HORVU1Hr1G008530	-0.024146695	0.885282643
HORVU1Hr1G008540	6.605344895	1.8651E-07
HORVU1Hr1G008560	-0.410855821	0.076532643
HORVU1Hr1G008580	0.874226553	0.014848993
HORVU1Hr1G008620	0.130482357	0.274924271
HORVU1Hr1G008650	5.193919161	0.012030471
HORVU1Hr1G008670	0	0
HORVU1Hr1G008690	-0.249182392	0.54239837
HORVU1Hr1G008810	3.313789919	3.48224E-10
HORVU1Hr1G008830	-0.30141036	0.540860431
HORVU1Hr1G008840	-0.30141036	0.540860431
HORVU1Hr1G008900	0.202243166	0.677732629
HORVU1Hr1G008930	0	0
HORVU1Hr1G008940	-3.810551191	4.8854E-06
HORVU1Hr1G008970	0	0
HORVU1Hr1G009000	0	0
HORVU1Hr1G009010	0	0
HORVU1Hr1G009030	-0.041846178	0.757883027
HORVU1Hr1G009040	0	0
HORVU1Hr1G009050	-2.651775285	5.88587E-07
HORVU1Hr1G009060	-8.157077914	0.102530493
HORVU1Hr1G009070	0	0
HORVU1Hr1G009080	0	0
HORVU1Hr1G009090	-1.926078158	0.018932515
HORVU1Hr1G009100	-0.597972675	8.98792E-05
HORVU1Hr1G009110	-0.669302082	0.183025639
HORVU1Hr1G009140	5.101201754	0.018194874
HORVU1Hr1G009160	0.836501541	0.266896695
HORVU1Hr1G009170	-0.112790806	0.837444397
HORVU1Hr1G009180	3.118867635	2.12856E-05
HORVU1Hr1G009200	-0.963294267	0.027248123
HORVU1Hr1G009230	0	0
HORVU1Hr1G009250	1.771870355	4.90417E-07
HORVU1Hr1G009290	0	0
HORVU1Hr1G009300	2.493382814	0.014612771
HORVU1Hr1G009310	0	0
HORVU1Hr1G009320	0	0
HORVU1Hr1G009330	-3.115481405	0.047962017
HORVU1Hr1G009350	3.824101678	0.001383656
HORVU1Hr1G009360	3.359198189	7.41964E-08
HORVU1Hr1G009370	0	0
HORVU1Hr1G009380	2.074136144	0.074814725
HORVU1Hr1G009390	-0.9281189	0.058034862
HORVU1Hr1G009430	-0.199893199	0.533983463
HORVU1Hr1G009460	0.673927527	0.461071549
HORVU1Hr1G009490	-1.060233402	0.214218916
HORVU1Hr1G009520	0	0
HORVU1Hr1G009530	0	0
HORVU1Hr1G009550	-5.861599123	0.00131133
HORVU1Hr1G009560	1.46403944	0.080962361
HORVU1Hr1G009570	0	0
HORVU1Hr1G009580	0	0
HORVU1Hr1G009590	-0.556925374	0.704691012
HORVU1Hr1G009600	0	0
HORVU1Hr1G009610	0	0
HORVU1Hr1G009630	0	0
HORVU1Hr1G009640	0.502246924	0.649426356
HORVU1Hr1G009720	0	0
HORVU1Hr1G009800	-1.854323814	0.092642647
HORVU1Hr1G009870	0	0
HORVU1Hr1G009880	-3.296407845	0.159419675
HORVU1Hr1G009900	-0.466488227	0.002951559
HORVU1Hr1G009910	0	0
HORVU1Hr1G009920	-1.7299482	1.2008E-05
HORVU1Hr1G009940	0	0
HORVU1Hr1G009950	0.318890585	0.000571592
HORVU1Hr1G009970	-1.590084485	0.473507525
HORVU1Hr1G009980	-0.214206821	0.329034122
HORVU1Hr1G010010	-1.850784138	8.28528E-09
HORVU1Hr1G010020	-2.203874875	6.56464E-11
HORVU1Hr1G010110	0.765409744	0.045644831
HORVU1Hr1G010120	-0.583379963	0.797718175
HORVU1Hr1G010130	3.047026012	1.47651E-14
HORVU1Hr1G010140	0	0
HORVU1Hr1G010190	-2.364955118	7.88878E-07
HORVU1Hr1G010210	2.961781754	1.45193E-08
HORVU1Hr1G010220	0.341372546	0.250133141
HORVU1Hr1G010230	-6.268376661	1.19396E-08
HORVU1Hr1G010250	-9.987679248	8.92966E-11
HORVU1Hr1G010280	-0.410157721	0.609461685
HORVU1Hr1G010300	0	0
HORVU1Hr1G010350	0	0
HORVU1Hr1G010360	0	0
HORVU1Hr1G010380	-1.377852414	3.8152E-07
HORVU1Hr1G010390	0.986857363	0.050767174
HORVU1Hr1G010400	0.316727466	0.666849997
HORVU1Hr1G010500	0.620619351	0.560387802
HORVU1Hr1G010510	0.264982977	0.207402639
HORVU1Hr1G010520	-2.23341652	0.018597143
HORVU1Hr1G010530	-0.142632295	0.921312147
HORVU1Hr1G010560	-0.277728538	0.793141765
HORVU1Hr1G010580	0	0
HORVU1Hr1G010600	0	0
HORVU1Hr1G010640	0	0
HORVU1Hr1G010660	-0.52302866	0.545695835
HORVU1Hr1G010670	-0.20799256	0.586074791
HORVU1Hr1G010710	0	0
HORVU1Hr1G010720	-6.64262863	0.118327171
HORVU1Hr1G010730	0	0
HORVU1Hr1G010740	0	0
HORVU1Hr1G010780	0.291703419	0.221777621
HORVU1Hr1G010790	-0.220277282	0.910684392
HORVU1Hr1G010800	0.055980564	0.723442966
HORVU1Hr1G010810	-1.260472135	1.31257E-08
HORVU1Hr1G010820	0.366225111	0.013485447
HORVU1Hr1G010830	0	0
HORVU1Hr1G010840	-8.674248703	8.80336E-07
HORVU1Hr1G010890	-0.17522705	0.371858185
HORVU1Hr1G010910	-0.080426342	0.932754886
HORVU1Hr1G010920	0	0
HORVU1Hr1G010930	0.01162574	0.929072476
HORVU1Hr1G010940	0.084473304	0.47257641
HORVU1Hr1G010960	-0.744238839	0.03469913
HORVU1Hr1G010970	-0.035279423	0.917173958
HORVU1Hr1G010980	-0.882238797	0.359954011
HORVU1Hr1G010990	0.115882408	0.833740809
HORVU1Hr1G011020	-0.131562377	0.718956513
HORVU1Hr1G011030	-0.7495793	0.0009542
HORVU1Hr1G011060	0	0
HORVU1Hr1G011080	-0.935155202	0.301082838
HORVU1Hr1G011100	0.622193913	0.422184486
HORVU1Hr1G011110	0	0
HORVU1Hr1G011120	0	0
HORVU1Hr1G011150	-0.11216823	0.747522728
HORVU1Hr1G011160	-0.017249111	0.95098698
HORVU1Hr1G011180	0	0
HORVU1Hr1G011190	0	0
HORVU1Hr1G011200	0	0
HORVU1Hr1G011210	0.523078763	0.607226528
HORVU1Hr1G011220	0	0
HORVU1Hr1G011240	-0.490613667	0.388785703
HORVU1Hr1G011250	-0.105688225	0.668389486
HORVU1Hr1G011260	0.398393428	0.576265648
HORVU1Hr1G011290	0.249380329	0.733359127
HORVU1Hr1G011300	-0.064243736	0.769805357
HORVU1Hr1G011350	-0.147829368	0.813363375
HORVU1Hr1G011360	0	0
HORVU1Hr1G011370	0.662254023	4.13503E-05
HORVU1Hr1G011380	-1.073630726	0.004663855
HORVU1Hr1G011390	1.164317969	5.51164E-05
HORVU1Hr1G011400	0.679769847	5.95415E-05
HORVU1Hr1G011420	0.124701122	0.730251185
HORVU1Hr1G011430	0.821233252	1.0433E-05
HORVU1Hr1G011440	0	0
HORVU1Hr1G011450	0.007665872	0.994070143
HORVU1Hr1G011480	-6.843778996	0.018019512
HORVU1Hr1G011490	0	0
HORVU1Hr1G011500	0.659092324	0.099633692
HORVU1Hr1G011520	0.409569853	0.006909528
HORVU1Hr1G011530	0.406212842	0.007389036
HORVU1Hr1G011540	-0.621342823	0.033105886
HORVU1Hr1G011550	-0.252095175	0.807567111
HORVU1Hr1G011570	-0.252095175	0.807567111
HORVU1Hr1G011610	-1.851984428	0.045841737
HORVU1Hr1G011630	0	0
HORVU1Hr1G011650	-0.409126437	0.769968064
HORVU1Hr1G011660	1.255566681	0.112396581
HORVU1Hr1G011720	1.043942475	1.98556E-05
HORVU1Hr1G011730	4.611027201	3.14063E-08
HORVU1Hr1G011740	0	0
HORVU1Hr1G011780	-0.81567167	0.050325582
HORVU1Hr1G011800	0.88959438	0.198683657
HORVU1Hr1G011820	0	0
HORVU1Hr1G011830	0	0
HORVU1Hr1G011840	0.59917727	0.066469353
HORVU1Hr1G011860	0	0
HORVU1Hr1G011890	-0.886133224	1.74137E-06
HORVU1Hr1G011900	-0.825853269	4.15724E-06
HORVU1Hr1G011920	1.836737025	0.368149625
HORVU1Hr1G011930	1.805560723	0.056899864
HORVU1Hr1G011950	1.832487814	0.173349647
HORVU1Hr1G011960	-6.355589289	0.001256296
HORVU1Hr1G011980	-0.887690231	0.454275617
HORVU1Hr1G011990	-1.679141341	0.002603496
HORVU1Hr1G012060	0	0
HORVU1Hr1G012080	-5.222808618	1.28405E-05
HORVU1Hr1G012090	10.17416305	1.21092E-07
HORVU1Hr1G012110	-0.860677488	0.002375636
HORVU1Hr1G012130	9.622320162	1.51944E-07
HORVU1Hr1G012140	-4.987942658	1.5262E-09
HORVU1Hr1G012150	-0.84854711	0.002827506
HORVU1Hr1G012170	10.24933305	5.20337E-06
HORVU1Hr1G012180	-0.523581561	0.014858033
HORVU1Hr1G012190	-0.236024742	0.357560549
HORVU1Hr1G012210	-6.328245345	0.009456427
HORVU1Hr1G012220	0.799321784	0.228849566
HORVU1Hr1G012240	0.150281278	0.641567599
HORVU1Hr1G012250	0	0
HORVU1Hr1G012270	-0.378165273	0.256323856
HORVU1Hr1G012290	-0.854267238	0.166493231
HORVU1Hr1G012300	-1.213990864	0.112984042
HORVU1Hr1G012310	-3.338703578	0.032512294
HORVU1Hr1G012320	0	0
HORVU1Hr1G012330	0	0
HORVU1Hr1G012340	0	0
HORVU1Hr1G012350	0	0
HORVU1Hr1G012360	0	0
HORVU1Hr1G012380	0	0
HORVU1Hr1G012420	-0.181974321	0.190594047
HORVU1Hr1G012440	0.191540954	0.441027796
HORVU1Hr1G012460	-3.636353684	1.36519E-09
HORVU1Hr1G012470	0.225004454	0.383711772
HORVU1Hr1G012490	1.448161603	0.241632728
HORVU1Hr1G012520	0.108925901	0.921460352
HORVU1Hr1G012600	0	0
HORVU1Hr1G012610	0	0
HORVU1Hr1G012660	-9.001668235	1.1099E-05
HORVU1Hr1G012670	0	0
HORVU1Hr1G012680	-0.408333709	0.095979553
HORVU1Hr1G012690	0.526510649	0.000166802
HORVU1Hr1G012700	0	0
HORVU1Hr1G012710	6.962853807	1.09455E-06
HORVU1Hr1G012720	-2.115640353	0.078303963
HORVU1Hr1G012730	-0.582497933	0.0098835
HORVU1Hr1G012740	0.772522973	0.289032412
HORVU1Hr1G012760	0	0
HORVU1Hr1G012770	0.367108738	0.819657998
HORVU1Hr1G012790	0.139656563	0.932354794
HORVU1Hr1G012800	-1.145372968	0.545877814
HORVU1Hr1G012810	0	0
HORVU1Hr1G012840	0	0
HORVU1Hr1G012850	0.105079364	0.954339526
HORVU1Hr1G012870	0.730111784	0.66061651
HORVU1Hr1G012880	-2.123176678	0.345719212
HORVU1Hr1G012890	-1.191143912	0.640884681
HORVU1Hr1G012910	0.322498606	0.864600506
HORVU1Hr1G012920	0	0
HORVU1Hr1G012930	1.491182217	0.362156902
HORVU1Hr1G012940	1.4912067	0.36201771
HORVU1Hr1G012950	1.604394048	0.334455347
HORVU1Hr1G012960	1.045256965	0.526416921
HORVU1Hr1G013020	0.836867206	0.626658001
HORVU1Hr1G013040	-1.058086099	2.71164E-06
HORVU1Hr1G013140	0.081069925	0.95971319
HORVU1Hr1G013160	0.111871738	0.683469379
HORVU1Hr1G013180	0	0
HORVU1Hr1G013190	-1.55383757	8.08903E-08
HORVU1Hr1G013210	-0.570502545	0.006541707
HORVU1Hr1G013240	0	0
HORVU1Hr1G013270	-1.662437877	0.335337521
HORVU1Hr1G013360	-0.582655051	0.013680016
HORVU1Hr1G013420	0	0
HORVU1Hr1G013430	-1.122088907	0.171584663
HORVU1Hr1G013440	-5.444470436	0.053189283
HORVU1Hr1G013450	-0.494521101	0.007680774
HORVU1Hr1G013470	0.498239597	0.532523863
HORVU1Hr1G013480	0.175625454	0.911121095
HORVU1Hr1G013490	-0.185465998	0.291262414
HORVU1Hr1G013500	0	0
HORVU1Hr1G013520	0	0
HORVU1Hr1G013540	1.039626136	0.346680945
HORVU1Hr1G013580	-0.116926433	0.573364336
HORVU1Hr1G013600	0.008044978	0.967073538
HORVU1Hr1G013620	0	0
HORVU1Hr1G013660	-1.311893707	0.001026029
HORVU1Hr1G013670	0	0
HORVU1Hr1G013680	10.29724027	3.95234E-07
HORVU1Hr1G013690	10.28935019	4.09458E-07
HORVU1Hr1G013700	-0.537610828	0.085238183
HORVU1Hr1G013720	0	0
HORVU1Hr1G013730	-0.374982976	0.004308349
HORVU1Hr1G013740	-0.527389575	0.002668498
HORVU1Hr1G013750	0.000270445	1
HORVU1Hr1G013780	0.007535048	0.969670807
HORVU1Hr1G013810	-0.069407019	0.837428434
HORVU1Hr1G013820	0.006529323	0.976022642
HORVU1Hr1G013840	0.04464526	0.845569013
HORVU1Hr1G013870	-0.837544234	0.037741345
HORVU1Hr1G013880	0.055154062	0.81583504
HORVU1Hr1G013900	1.532127432	3.96037E-09
HORVU1Hr1G013950	-0.151298587	0.800842208
HORVU1Hr1G013960	0	0
HORVU1Hr1G013970	1.396261108	2.19483E-08
HORVU1Hr1G013980	0	0
HORVU1Hr1G013990	-0.023225484	0.974133542
HORVU1Hr1G014000	0	0
HORVU1Hr1G014010	-0.745093044	0.001318601
HORVU1Hr1G014020	0	0
HORVU1Hr1G014030	0.080176357	0.836773043
HORVU1Hr1G014040	-0.366555555	0.410104784
HORVU1Hr1G014050	2.314163842	0.00570072
HORVU1Hr1G014060	0.088895157	0.824908279
HORVU1Hr1G014070	1.899212345	6.4425E-10
HORVU1Hr1G014080	-0.428184603	0.02161763
HORVU1Hr1G014120	0.386811682	0.076395927
HORVU1Hr1G014140	-1.007270585	0.38088683
HORVU1Hr1G014150	0.921157628	0.447551967
HORVU1Hr1G014200	0	0
HORVU1Hr1G014230	-0.048164798	0.977306707
HORVU1Hr1G014270	0	0
HORVU1Hr1G014280	0	0
HORVU1Hr1G014370	-0.90302505	0.001432595
HORVU1Hr1G014410	-4.586736103	0.000221547
HORVU1Hr1G014560	-0.050861835	0.91613366
HORVU1Hr1G014570	-3.91596879	6.40452E-11
HORVU1Hr1G014580	-1.7321051	2.4399E-07
HORVU1Hr1G014590	0.723963947	0.513194431
HORVU1Hr1G014610	0.707340502	1.05854E-07
HORVU1Hr1G014630	0	0
HORVU1Hr1G014640	0	0
HORVU1Hr1G014690	0	0
HORVU1Hr1G014700	0	0
HORVU1Hr1G014710	0.341766911	0.071209391
HORVU1Hr1G014730	1.749928382	7.00828E-08
HORVU1Hr1G014800	-0.064295683	0.714366442
HORVU1Hr1G014880	0	0
HORVU1Hr1G014910	-0.776480065	0.576708159
HORVU1Hr1G014950	0.634856028	0.086640383
HORVU1Hr1G014990	0	0
HORVU1Hr1G015000	-0.496812541	0.082104965
HORVU1Hr1G015040	0.218081401	0.174030585
HORVU1Hr1G015050	0.750089144	0.126951384
HORVU1Hr1G015060	-0.254333668	0.264162179
HORVU1Hr1G015090	1.625959133	0.137880966
HORVU1Hr1G015130	-2.536424333	3.32275E-09
HORVU1Hr1G015140	0	0
HORVU1Hr1G015180	-1.548536455	0.038740339
HORVU1Hr1G015190	0	0
HORVU1Hr1G015210	3.152533321	0.000244961
HORVU1Hr1G015240	-2.307432773	4.4651E-06
HORVU1Hr1G015260	0.486295642	0.032177776
HORVU1Hr1G015270	-1.547632242	1.62737E-08
HORVU1Hr1G015300	0	0
HORVU1Hr1G015310	-0.029957312	0.891416578
HORVU1Hr1G015350	0	0
HORVU1Hr1G015420	0	0
HORVU1Hr1G015430	0	0
HORVU1Hr1G015490	0.13245595	0.347693817
HORVU1Hr1G015500	-0.058102162	0.708546341
HORVU1Hr1G015540	-0.7213624	0.505724326
HORVU1Hr1G015550	0.46562292	0.018594741
HORVU1Hr1G015560	0.376066108	0.020732274
HORVU1Hr1G015580	0	0
HORVU1Hr1G015590	-0.367398904	0.003748173
HORVU1Hr1G015610	0	0
HORVU1Hr1G015620	0.30920107	0.249523453
HORVU1Hr1G015660	-0.026123182	0.89078691
HORVU1Hr1G015670	-0.674267068	0.039276189
HORVU1Hr1G015690	-0.612542798	0.572759563
HORVU1Hr1G015710	0	0
HORVU1Hr1G015720	-0.015286357	0.950431734
HORVU1Hr1G015750	0	0
HORVU1Hr1G015770	0.593263615	0.061954907
HORVU1Hr1G015810	2.0234525	1.08388E-09
HORVU1Hr1G015820	-0.679441595	0.000441218
HORVU1Hr1G015840	0	0
HORVU1Hr1G015850	0	0
HORVU1Hr1G015870	0	0
HORVU1Hr1G015890	0	0
HORVU1Hr1G015910	-0.654749723	0.530746394
HORVU1Hr1G015920	0	0
HORVU1Hr1G015940	0.21858526	0.214004872
HORVU1Hr1G015970	0	0
HORVU1Hr1G015980	0	0
HORVU1Hr1G016000	0	0
HORVU1Hr1G016030	0	0
HORVU1Hr1G016050	-0.123616844	0.674855512
HORVU1Hr1G016060	-0.113305583	0.701784335
HORVU1Hr1G016080	2.003602456	0.001140134
HORVU1Hr1G016110	-0.018529083	0.917992367
HORVU1Hr1G016120	-0.648758906	0.328350296
HORVU1Hr1G016130	-0.24129345	0.015068021
HORVU1Hr1G016140	1.051631225	0.000463072
HORVU1Hr1G016170	-0.074636758	0.721687538
HORVU1Hr1G016180	-0.813115497	0.416465141
HORVU1Hr1G016190	-1.201198634	0.000122221
HORVU1Hr1G016200	-1.781276576	5.9366E-10
HORVU1Hr1G016240	-0.98212798	3.18011E-05
HORVU1Hr1G016270	0	0
HORVU1Hr1G016280	0.762485652	0.003863015
HORVU1Hr1G016320	-0.959831874	0.000365732
HORVU1Hr1G016360	0.289853968	0.097242548
HORVU1Hr1G016370	-0.434739414	0.003374975
HORVU1Hr1G016400	0	0
HORVU1Hr1G016420	0	0
HORVU1Hr1G016430	0.078563181	0.708800409
HORVU1Hr1G016470	0.391761024	0.628207858
HORVU1Hr1G016480	0.038260292	0.822360119
HORVU1Hr1G016490	-0.366016167	0.01365416
HORVU1Hr1G016500	0	0
HORVU1Hr1G016540	-0.200671854	0.538423152
HORVU1Hr1G016590	-2.481818956	0.025952341
HORVU1Hr1G016600	-0.010021529	0.98185671
HORVU1Hr1G016610	0	0
HORVU1Hr1G016630	0.267391433	0.031142328
HORVU1Hr1G016640	0.996101502	2.89664E-07
HORVU1Hr1G016660	-1.642957723	5.74044E-07
HORVU1Hr1G016700	-1.518143079	0.188242023
HORVU1Hr1G016710	-0.63139123	0.161116008
HORVU1Hr1G016720	0	0
HORVU1Hr1G016730	0	0
HORVU1Hr1G016760	0	0
HORVU1Hr1G016770	-2.783180486	0.001036486
HORVU1Hr1G016790	-0.173521724	0.297104055
HORVU1Hr1G016800	0	0
HORVU1Hr1G016820	0	0
HORVU1Hr1G016840	-5.363385342	8.96711E-05
HORVU1Hr1G016870	0	0
HORVU1Hr1G016930	0	0
HORVU1Hr1G016960	0	0
HORVU1Hr1G016980	-0.708022041	0.004733184
HORVU1Hr1G017020	-0.895360262	0.08899961
HORVU1Hr1G017050	-0.463391067	0.007088118
HORVU1Hr1G017070	0	0
HORVU1Hr1G017080	0	0
HORVU1Hr1G017100	-0.391310508	0.517533601
HORVU1Hr1G017120	0.372005653	0.065510425
HORVU1Hr1G017170	-5.68121367	7.89916E-10
HORVU1Hr1G017190	0	0
HORVU1Hr1G017210	-0.194713512	0.245985358
HORVU1Hr1G017220	-0.496177261	0.001577488
HORVU1Hr1G017230	0.331299854	0.153222031
HORVU1Hr1G017240	0.643521128	0.005502269
HORVU1Hr1G017260	-0.59089294	0.076793118
HORVU1Hr1G017270	-0.52954074	0.116690061
HORVU1Hr1G017290	-0.945014508	0.47267071
HORVU1Hr1G017320	0.438674611	0.222983061
HORVU1Hr1G017330	0	0
HORVU1Hr1G017370	0.843651292	0.031733549
HORVU1Hr1G017380	0.941175158	9.49587E-06
HORVU1Hr1G017410	-4.332639385	4.98194E-13
HORVU1Hr1G017430	0	0
HORVU1Hr1G017440	-0.231915967	0.742281349
HORVU1Hr1G017460	0.723053982	0.000244
HORVU1Hr1G017470	-4.108220893	7.32043E-09
HORVU1Hr1G017480	1.032559459	4.4595E-08
HORVU1Hr1G017490	-0.876811688	0.002449946
HORVU1Hr1G017500	-1.054039883	0.000892508
HORVU1Hr1G017510	0	0
HORVU1Hr1G017520	0	0
HORVU1Hr1G017530	0.953869631	0.016533859
HORVU1Hr1G017550	-2.014314952	0.000310166
HORVU1Hr1G017570	1.471997231	1.41578E-10
HORVU1Hr1G017580	0.15144066	0.530042141
HORVU1Hr1G017660	-4.71252854	2.00904E-06
HORVU1Hr1G017670	2.503450745	0.261197762
HORVU1Hr1G017700	0.359142099	0.139925558
HORVU1Hr1G017710	-0.18050792	0.226964433
HORVU1Hr1G017720	0.111277232	0.56610484
HORVU1Hr1G017730	0.177876943	0.432009261
HORVU1Hr1G017740	0.396292438	0.11727183
HORVU1Hr1G017750	0.504340452	0.053616011
HORVU1Hr1G017770	0.868032542	0.166427543
HORVU1Hr1G017800	-5.461781351	7.91256E-09
HORVU1Hr1G017830	-3.349338294	9.31018E-10
HORVU1Hr1G017840	-11.8619796	1.94198E-06
HORVU1Hr1G017850	2.98514904	0.001540478
HORVU1Hr1G017860	2.869468767	0.000129518
HORVU1Hr1G017870	4.201573863	7.25335E-09
HORVU1Hr1G017900	-2.564765756	2.17615E-07
HORVU1Hr1G017920	0	0
HORVU1Hr1G017930	0	0
HORVU1Hr1G017970	-7.005326135	1.09707E-08
HORVU1Hr1G018000	0	0
HORVU1Hr1G018010	1.804447105	0.000425088
HORVU1Hr1G018020	-0.367802985	0.400308646
HORVU1Hr1G018030	-5.07641044	0.014248311
HORVU1Hr1G018040	0	0
HORVU1Hr1G018050	-0.832963449	0.543449601
HORVU1Hr1G018060	0.166328066	0.204385149
HORVU1Hr1G018080	-0.356759029	0.031491336
HORVU1Hr1G018090	0	0
HORVU1Hr1G018100	0	0
HORVU1Hr1G018140	9.179078026	1.81575E-08
HORVU1Hr1G018150	-0.083922651	0.718907069
HORVU1Hr1G018170	0	0
HORVU1Hr1G018180	0	0
HORVU1Hr1G018190	-0.624040787	0.016610524
HORVU1Hr1G018200	0	0
HORVU1Hr1G018260	0.348435528	0.021784018
HORVU1Hr1G018290	0	0
HORVU1Hr1G018310	0.414899678	6.58083E-05
HORVU1Hr1G018340	-0.451905376	0.221076571
HORVU1Hr1G018350	0.886166762	0.020532702
HORVU1Hr1G018360	3.510659854	1.95379E-08
HORVU1Hr1G018370	3.722117001	2.41279E-09
HORVU1Hr1G018380	-1.039536239	0.001051176
HORVU1Hr1G018420	0.001502439	0.999764276
HORVU1Hr1G018430	0	0
HORVU1Hr1G018450	-8.700979043	2.2145E-07
HORVU1Hr1G018480	1.021484849	0.00064721
HORVU1Hr1G018500	0.392978128	0.031524082
HORVU1Hr1G018530	0	0
HORVU1Hr1G018540	0.645009952	7.23739E-05
HORVU1Hr1G018590	0	0
HORVU1Hr1G018600	0.141025819	0.552765221
HORVU1Hr1G018610	0.15665208	0.554588965
HORVU1Hr1G018680	0	0
HORVU1Hr1G018700	0.491637963	0.047426975
HORVU1Hr1G018710	0.629552809	0.026530871
HORVU1Hr1G018720	1.086081736	2.5171E-08
HORVU1Hr1G018730	-8.032989907	0.000489302
HORVU1Hr1G018740	-0.48349812	0.00277575
HORVU1Hr1G018750	-0.043248538	0.8697878
HORVU1Hr1G018770	1.668575284	0.001321482
HORVU1Hr1G018780	-0.330174416	0.047458147
HORVU1Hr1G018790	0.196763016	0.151184296
HORVU1Hr1G018840	-0.666081604	0.503238749
HORVU1Hr1G018850	2.885026346	8.2218E-05
HORVU1Hr1G018870	0	0
HORVU1Hr1G018890	3.739588913	0.001890387
HORVU1Hr1G018930	1.216318811	9.41104E-08
HORVU1Hr1G019000	-1.192661991	0.006508431
HORVU1Hr1G019140	0	0
HORVU1Hr1G019160	0	0
HORVU1Hr1G019220	0	0
HORVU1Hr1G019290	-0.034504141	0.91471874
HORVU1Hr1G019320	0.560691146	0.000455916
HORVU1Hr1G019330	0.431496153	0.009061583
HORVU1Hr1G019340	-0.044672859	0.750698205
HORVU1Hr1G019380	-1.741444997	0.440448051
HORVU1Hr1G019390	0.330950749	0.007661983
HORVU1Hr1G019410	0.370323855	0.869936953
HORVU1Hr1G019480	-2.916328166	1.66369E-05
HORVU1Hr1G019490	-2.084193223	0.052930083
HORVU1Hr1G019500	0.270268547	0.538572108
HORVU1Hr1G019510	0.478588528	0.751060997
HORVU1Hr1G019520	-10.9487551	7.18994E-07
HORVU1Hr1G019530	-0.606032522	0.223569234
HORVU1Hr1G019560	0	0
HORVU1Hr1G019570	-0.281553355	0.091811854
HORVU1Hr1G019580	0.058001244	0.832252072
HORVU1Hr1G019590	0.608944828	3.13519E-07
HORVU1Hr1G019600	-0.608636883	0.002652453
HORVU1Hr1G019630	-0.374648055	0.35902069
HORVU1Hr1G019640	-3.704511578	1.63358E-06
HORVU1Hr1G019650	-0.627795154	3.35963E-05
HORVU1Hr1G019660	-0.277380634	0.132946019
HORVU1Hr1G019670	0.88011884	0.008910887
HORVU1Hr1G019710	0	0
HORVU1Hr1G019740	3.500616637	0.407107698
HORVU1Hr1G019750	3.500412759	0.389588704
HORVU1Hr1G019770	2.324618951	0.00019469
HORVU1Hr1G019830	0	0
HORVU1Hr1G019870	0.231068051	0.609623143
HORVU1Hr1G019900	0.231068051	0.609623143
HORVU1Hr1G019930	6.91682113	1.00224E-05
HORVU1Hr1G019940	0.085320564	0.878623916
HORVU1Hr1G020000	-0.488097217	0.014164847
HORVU1Hr1G020010	0.292321095	0.51960923
HORVU1Hr1G020020	1.432419353	0.015831865
HORVU1Hr1G020030	0	0
HORVU1Hr1G020040	-3.218808064	1.78478E-09
HORVU1Hr1G020050	-3.325393225	6.6229E-10
HORVU1Hr1G020060	-3.217479579	1.79493E-09
HORVU1Hr1G020070	-3.325393225	6.6229E-10
HORVU1Hr1G020120	0.462513448	0.009742631
HORVU1Hr1G020140	-2.582728568	3.53263E-10
HORVU1Hr1G020150	-0.432903162	0.133735709
HORVU1Hr1G020160	0	0
HORVU1Hr1G020170	-0.288535121	0.523468703
HORVU1Hr1G020190	0.075265094	0.834667519
HORVU1Hr1G020200	0.103998568	0.681238955
HORVU1Hr1G020240	0.877576582	0.005064199
HORVU1Hr1G020270	0.105670848	0.768308854
HORVU1Hr1G020300	-0.408142877	0.123505356
HORVU1Hr1G020310	0	0
HORVU1Hr1G020330	-0.386155659	0.269350875
HORVU1Hr1G020340	-0.355257266	0.266683583
HORVU1Hr1G020360	0.371292388	0.059145878
HORVU1Hr1G020370	0.97790924	0.182742453
HORVU1Hr1G020380	-4.849835154	0.004720753
HORVU1Hr1G020390	-0.230308819	0.025610253
HORVU1Hr1G020400	-0.030003864	0.864139852
HORVU1Hr1G020410	1.469181423	0.000947502
HORVU1Hr1G020420	0.755375051	0.050671489
HORVU1Hr1G020430	1.558087349	0.00057643
HORVU1Hr1G020450	0.198438056	0.487065218
HORVU1Hr1G020460	0	0
HORVU1Hr1G020470	-0.286522172	0.146881981
HORVU1Hr1G020480	1.111075002	1.63705E-06
HORVU1Hr1G020490	1.063951734	8.19309E-07
HORVU1Hr1G020500	0.613791142	0.005376737
HORVU1Hr1G020520	0	0
HORVU1Hr1G020530	0.438901245	0.001754336
HORVU1Hr1G020550	-8.50463747	3.20543E-06
HORVU1Hr1G020560	-5.414527609	0.000652741
HORVU1Hr1G020570	2.043848789	0.054293358
HORVU1Hr1G020580	0	0
HORVU1Hr1G020590	2.838831509	5.77039E-05
HORVU1Hr1G020600	0	0
HORVU1Hr1G020620	-0.302981188	0.086247786
HORVU1Hr1G020650	-0.132707377	0.632570073
HORVU1Hr1G020660	-3.141108395	0.000156551
HORVU1Hr1G020670	0	0
HORVU1Hr1G020690	-8.045251693	0.000123944
HORVU1Hr1G020710	1.423844123	0.158475646
HORVU1Hr1G020720	2.463320434	0.012960814
HORVU1Hr1G020760	0	0
HORVU1Hr1G020790	0	0
HORVU1Hr1G020800	0	0
HORVU1Hr1G021000	0.340806082	0.184009548
HORVU1Hr1G021040	0	0
HORVU1Hr1G021070	0	0
HORVU1Hr1G021100	-4.411607775	0.000103678
HORVU1Hr1G021120	-0.444429593	0.000171087
HORVU1Hr1G021130	-0.085105732	0.457584776
HORVU1Hr1G021140	0.674941601	0.086875326
HORVU1Hr1G021150	1.991330761	0.006683321
HORVU1Hr1G021160	1.311418464	5.24474E-05
HORVU1Hr1G021170	1.981253131	0.094535486
HORVU1Hr1G021180	2.612395117	0.264455775
HORVU1Hr1G021190	-0.334205795	0.005591131
HORVU1Hr1G021230	-0.926219579	3.05777E-06
HORVU1Hr1G021250	-0.176326914	0.749266807
HORVU1Hr1G021340	-1.029914319	0.011846282
HORVU1Hr1G021390	1.080283804	0.001118009
HORVU1Hr1G021410	0	0
HORVU1Hr1G021490	0.563963893	0.346439101
HORVU1Hr1G021530	0.296337163	0.026420812
HORVU1Hr1G021540	-0.846348431	4.9723E-07
HORVU1Hr1G021550	-0.082388086	0.445854469
HORVU1Hr1G021560	-0.419034994	0.0195129
HORVU1Hr1G021590	-1.100219237	0.049859899
HORVU1Hr1G021600	-0.413675673	0.06380374
HORVU1Hr1G021620	3.754052654	4.64934E-08
HORVU1Hr1G021630	0	0
HORVU1Hr1G021640	0	0
HORVU1Hr1G021650	0.564929345	0.212678769
HORVU1Hr1G021660	0	0
HORVU1Hr1G021680	7.872904317	4.26937E-12
HORVU1Hr1G021690	1.119805108	1.62097E-10
HORVU1Hr1G021700	-0.379269456	0.015966076
HORVU1Hr1G021710	3.897004406	0.00466785
HORVU1Hr1G021720	-0.518391192	0.026750056
HORVU1Hr1G021730	0	0
HORVU1Hr1G021740	0	0
HORVU1Hr1G021750	3.269341353	0.000234129
HORVU1Hr1G021760	1.570646262	2.1473E-07
HORVU1Hr1G021780	1.010145708	1.82535E-07
HORVU1Hr1G021790	-0.861754221	0.730202912
HORVU1Hr1G021800	0.816047091	0.4842832
HORVU1Hr1G021810	0	0
HORVU1Hr1G021830	2.860596199	0.015341754
HORVU1Hr1G021840	0.509099655	0.012217166
HORVU1Hr1G021880	3.340424986	0.070505375
HORVU1Hr1G021890	0.333503712	0.022971669
HORVU1Hr1G021900	-0.576528373	0.017721014
HORVU1Hr1G021920	0.759116036	0.575879221
HORVU1Hr1G021930	-2.234312226	1.22852E-10
HORVU1Hr1G021990	-0.764735618	0.005140083
HORVU1Hr1G022000	-1.749152988	0.000201965
HORVU1Hr1G022010	0	0
HORVU1Hr1G022020	-9.560411221	3.74822E-07
HORVU1Hr1G022040	0	0
HORVU1Hr1G022050	-0.020082637	0.970764358
HORVU1Hr1G022060	0.169839983	0.725997004
HORVU1Hr1G022070	0	0
HORVU1Hr1G022080	-9.17373965	1.147E-06
HORVU1Hr1G022100	-0.57114296	0.000692063
HORVU1Hr1G022110	1.521511756	0.001009903
HORVU1Hr1G022130	0.388151588	0.000176996
HORVU1Hr1G022150	0	0
HORVU1Hr1G022170	-0.383547276	0.184509109
HORVU1Hr1G022180	-0.059169145	0.869048256
HORVU1Hr1G022190	-0.179697468	0.335141034
HORVU1Hr1G022250	-0.422361268	0.000369815
HORVU1Hr1G022270	-0.449792327	0.023110609
HORVU1Hr1G022290	0.10975862	0.755898705
HORVU1Hr1G022310	0.078583725	0.76369583
HORVU1Hr1G022370	0.265995607	0.015895652
HORVU1Hr1G022380	1.390248337	6.89955E-05
HORVU1Hr1G022390	-3.684655285	9.81807E-10
HORVU1Hr1G022400	-3.530835571	6.68243E-10
HORVU1Hr1G022410	0.246058117	0.286901171
HORVU1Hr1G022420	-0.082532962	0.638339295
HORVU1Hr1G022430	5.006246493	1.10421E-13
HORVU1Hr1G022450	-0.565573916	0.027615122
HORVU1Hr1G022460	0	0
HORVU1Hr1G022470	1.200022531	0.000408701
HORVU1Hr1G022500	-3.693020075	0.00027839
HORVU1Hr1G022510	0	0
HORVU1Hr1G022530	-0.150156522	0.718956513
HORVU1Hr1G022540	0	0
HORVU1Hr1G022550	0.482857474	0.000545956
HORVU1Hr1G022570	-0.528035636	0.013196494
HORVU1Hr1G022620	-0.016214359	0.968042279
HORVU1Hr1G022630	1.474105624	0.254834992
HORVU1Hr1G022660	0.168476234	0.366319483
HORVU1Hr1G022670	0	0
HORVU1Hr1G022680	0	0
HORVU1Hr1G022700	0.255593369	0.032406944
HORVU1Hr1G022710	0.204626808	0.093760427
HORVU1Hr1G022720	0.205255316	0.268314845
HORVU1Hr1G022750	0.139236117	0.177859624
HORVU1Hr1G022780	-0.404068738	0.10366036
HORVU1Hr1G022790	-0.170659374	0.294235721
HORVU1Hr1G022800	0.153062585	0.427434311
HORVU1Hr1G022810	-0.342736449	0.020935246
HORVU1Hr1G022830	1.525267866	0.309479978
HORVU1Hr1G022840	1.209032243	8.89177E-09
HORVU1Hr1G022870	-0.388033415	0.357371852
HORVU1Hr1G022880	0	0
HORVU1Hr1G022900	-2.331531656	0.002120067
HORVU1Hr1G022990	-0.05181594	0.735395515
HORVU1Hr1G023010	0	0
HORVU1Hr1G023030	-0.178536209	0.165048899
HORVU1Hr1G023060	-0.364669718	0.002485286
HORVU1Hr1G023070	-0.617195342	0.033932491
HORVU1Hr1G023100	6.77722427	0.000646691
HORVU1Hr1G023120	-8.151797543	0.004421556
HORVU1Hr1G023130	-2.285707068	0.12810018
HORVU1Hr1G023160	-1.802008384	0.060501504
HORVU1Hr1G023170	-4.394476446	0.000610144
HORVU1Hr1G023180	0	0
HORVU1Hr1G023190	0.440611569	0.643685508
HORVU1Hr1G023220	0.619313607	0.009108343
HORVU1Hr1G023250	0	0
HORVU1Hr1G023260	-0.036871112	0.822933331
HORVU1Hr1G023270	-0.049813181	0.753430142
HORVU1Hr1G023280	0.440611569	0.643685508
HORVU1Hr1G023320	0.389780129	0.01299254
HORVU1Hr1G023330	-4.954146455	0.029759329
HORVU1Hr1G023350	-0.753386477	0.014093352
HORVU1Hr1G023460	0.313471298	0.57062757
HORVU1Hr1G023480	-0.253757152	0.066719261
HORVU1Hr1G023500	0.072104751	0.633161153
HORVU1Hr1G023510	0.047264265	0.76567561
HORVU1Hr1G023520	-1.26214266	5.8716E-07
HORVU1Hr1G023620	0.95146286	0.02279987
HORVU1Hr1G023630	-0.475397143	4.83691E-05
HORVU1Hr1G023650	3.742589259	2.12577E-05
HORVU1Hr1G023660	-0.471116199	0.028570608
HORVU1Hr1G023670	-0.211156305	0.079736855
HORVU1Hr1G023690	0.100884697	0.647800781
HORVU1Hr1G023710	0	0
HORVU1Hr1G023720	0	0
HORVU1Hr1G023730	-0.32856274	0.116278707
HORVU1Hr1G023740	0	0
HORVU1Hr1G023750	0.869818031	0.011292449
HORVU1Hr1G023820	0.775263046	0.270212697
HORVU1Hr1G023830	0.393267186	0.594462398
HORVU1Hr1G023840	-7.981768099	0.006658919
HORVU1Hr1G023860	0.266340755	0.411070807
HORVU1Hr1G023870	0	0
HORVU1Hr1G023940	3.33656731	3.18157E-05
HORVU1Hr1G023960	0	0
HORVU1Hr1G024000	0	0
HORVU1Hr1G024040	-1.408384655	0.077574941
HORVU1Hr1G024050	0	0
HORVU1Hr1G024060	-0.161788899	0.568986994
HORVU1Hr1G024070	0.097305638	0.542572839
HORVU1Hr1G024090	-0.072305928	0.864911475
HORVU1Hr1G024100	0.011612631	0.975958588
HORVU1Hr1G024140	0.263454549	0.175317096
HORVU1Hr1G024150	0.136510315	0.708550172
HORVU1Hr1G024170	-0.395472094	0.00272756
HORVU1Hr1G024180	-0.583250419	0.177883506
HORVU1Hr1G024190	0.161562496	0.220171485
HORVU1Hr1G024210	-0.081097518	0.599025024
HORVU1Hr1G024220	0.016897867	0.924930676
HORVU1Hr1G024240	0.489424319	1.50179E-05
HORVU1Hr1G024280	-4.361121314	1.42707E-05
HORVU1Hr1G024290	0.669326523	0.433229509
HORVU1Hr1G024300	0	0
HORVU1Hr1G024390	1.099358459	5.8338E-08
HORVU1Hr1G024400	0.283110849	0.142627482
HORVU1Hr1G024420	-0.584485004	0.01840583
HORVU1Hr1G024440	0	0
HORVU1Hr1G024460	-0.786682117	0.000581197
HORVU1Hr1G024490	2.647239627	0.123614132
HORVU1Hr1G024510	-0.088248202	0.721042503
HORVU1Hr1G024540	-0.06731478	0.828086325
HORVU1Hr1G024550	-0.11896854	0.652004208
HORVU1Hr1G024580	0.470095726	0.001103346
HORVU1Hr1G024620	0.730929501	0.53670912
HORVU1Hr1G024640	0.022434197	0.948691475
HORVU1Hr1G024660	0.0520322	0.809539339
HORVU1Hr1G024670	-0.132187368	0.420313921
HORVU1Hr1G024700	0.909385402	1.41781E-07
HORVU1Hr1G024710	-0.268546337	0.147167662
HORVU1Hr1G024740	0.527531884	3.05884E-05
HORVU1Hr1G024750	0	0
HORVU1Hr1G024770	0	0
HORVU1Hr1G024800	0	0
HORVU1Hr1G024810	-0.082018032	0.61642796
HORVU1Hr1G024860	-5.672389046	6.23946E-08
HORVU1Hr1G024870	1.335959249	8.34797E-07
HORVU1Hr1G024880	-0.207553756	0.864911475
HORVU1Hr1G024890	1.16261833	2.78794E-05
HORVU1Hr1G024900	0	0
HORVU1Hr1G024990	-2.827510949	0.2389134
HORVU1Hr1G025010	1.121506819	0.013522429
HORVU1Hr1G025020	0.708583291	0.003364077
HORVU1Hr1G025030	-2.697488168	6.66345E-07
HORVU1Hr1G025040	0.679164055	0.677164449
HORVU1Hr1G025060	3.165371187	6.50144E-09
HORVU1Hr1G025070	3.223634928	0.010926333
HORVU1Hr1G025080	1.812958836	0.086170785
HORVU1Hr1G025090	3.492344333	1.69234E-07
HORVU1Hr1G025100	2.642840663	1.27532E-05
HORVU1Hr1G025110	2.640207025	5.81837E-06
HORVU1Hr1G025120	2.92086321	4.87973E-09
HORVU1Hr1G025150	-0.639463427	0.277931009
HORVU1Hr1G025160	-0.756750142	0.035302842
HORVU1Hr1G025190	0	0
HORVU1Hr1G025200	0	0
HORVU1Hr1G025250	-0.680796493	0.022652409
HORVU1Hr1G025280	-1.449899014	0.198927539
HORVU1Hr1G025300	-0.173090733	0.906149115
HORVU1Hr1G025340	0.814727499	8.93672E-06
HORVU1Hr1G025360	0.062313091	0.638339295
HORVU1Hr1G025370	-0.802883423	0.037818809
HORVU1Hr1G025380	0	0
HORVU1Hr1G025390	0.638743129	0.035483618
HORVU1Hr1G025440	-3.55031061	4.63016E-08
HORVU1Hr1G025450	-0.064272479	0.833046534
HORVU1Hr1G025470	-0.570699179	0.149917013
HORVU1Hr1G025480	0.379408013	0.006167799
HORVU1Hr1G025500	0.213219345	0.792463774
HORVU1Hr1G025530	1.75800219	2.80564E-07
HORVU1Hr1G025560	-5.803551722	0.00914087
HORVU1Hr1G025570	3.364263372	8.72377E-07
HORVU1Hr1G025580	-8.572351877	4.29753E-09
HORVU1Hr1G025600	0.200085478	0.113880523
HORVU1Hr1G025660	-0.02936653	0.822933331
HORVU1Hr1G025670	-0.592713693	0.001708331
HORVU1Hr1G025690	-0.381332105	0.003553463
HORVU1Hr1G025710	0	0
HORVU1Hr1G025810	0	0
HORVU1Hr1G025830	0	0
HORVU1Hr1G025840	0	0
HORVU1Hr1G025850	0	0
HORVU1Hr1G025860	0	0
HORVU1Hr1G025870	-0.080631909	0.910866653
HORVU1Hr1G025890	-4.820123046	8.69285E-09
HORVU1Hr1G025910	-0.533684332	0.128819207
HORVU1Hr1G025940	0.567143167	0.053673529
HORVU1Hr1G025960	-0.179391555	0.591773476
HORVU1Hr1G025970	-0.630178672	0.466199661
HORVU1Hr1G026020	0	0
HORVU1Hr1G026040	0.065445893	0.948691475
HORVU1Hr1G026060	0	0
HORVU1Hr1G026100	-0.129448782	0.76494542
HORVU1Hr1G026110	0	0
HORVU1Hr1G026130	-0.297079531	0.147424724
HORVU1Hr1G026140	-0.257962798	0.282775824
HORVU1Hr1G026150	0	0
HORVU1Hr1G026180	0	0
HORVU1Hr1G026240	0	0
HORVU1Hr1G026250	0.350883126	0.536799237
HORVU1Hr1G026280	-0.789589088	0.076608649
HORVU1Hr1G026320	-0.51482274	0.035241055
HORVU1Hr1G026330	-0.345502666	0.01523981
HORVU1Hr1G026400	1.188168472	0.148369145
HORVU1Hr1G026430	-0.673471153	0.00088646
HORVU1Hr1G026480	1.222670699	0.00978085
HORVU1Hr1G026510	-5.923366484	0.001122276
HORVU1Hr1G026520	0.359307135	0.081460482
HORVU1Hr1G026530	-4.910949646	8.22123E-05
HORVU1Hr1G026570	0	0
HORVU1Hr1G026580	-0.640852523	0.002187151
HORVU1Hr1G026590	1.027095508	4.80719E-06
HORVU1Hr1G026620	1.094830865	0.095502046
HORVU1Hr1G026630	0	0
HORVU1Hr1G026650	0.056578584	0.839788183
HORVU1Hr1G026680	-1.239655302	0.041692057
HORVU1Hr1G026740	0	0
HORVU1Hr1G026750	-0.191702554	0.286700075
HORVU1Hr1G026780	-0.448986288	0.23552737
HORVU1Hr1G026800	-0.01039224	0.963079444
HORVU1Hr1G026820	-1.063015534	0.242320397
HORVU1Hr1G026840	0.073267066	0.622183141
HORVU1Hr1G026850	0.088202394	0.912496751
HORVU1Hr1G026860	2.402612536	0.007222465
HORVU1Hr1G026870	3.428147336	0.000245515
HORVU1Hr1G026880	0	0
HORVU1Hr1G026900	2.11817379	0.003084023
HORVU1Hr1G026920	3.372783404	2.13037E-05
HORVU1Hr1G026940	3.465701154	1.64144E-05
HORVU1Hr1G026960	3.122126417	9.26566E-05
HORVU1Hr1G026990	3.082377707	2.60477E-05
HORVU1Hr1G027000	3.285597889	2.23566E-05
HORVU1Hr1G027010	2.641779654	0.002688429
HORVU1Hr1G027020	2.776728917	0.006784152
HORVU1Hr1G027070	2.857940629	5.15329E-05
HORVU1Hr1G027080	3.119166459	9.52493E-05
HORVU1Hr1G027090	2.855608425	0.001283866
HORVU1Hr1G027120	3.359606852	1.40709E-05
HORVU1Hr1G027140	2.680692768	0.002079156
HORVU1Hr1G027170	2.691287037	0.001295871
HORVU1Hr1G027180	3.161170954	0.000308451
HORVU1Hr1G027190	2.847919513	0.01560093
HORVU1Hr1G027220	3.748483753	0.000213778
HORVU1Hr1G027230	2.405100503	0.008201474
HORVU1Hr1G027250	3.611467004	1.17161E-05
HORVU1Hr1G027280	3.670930653	0.000230536
HORVU1Hr1G027300	3.190328001	2.79346E-05
HORVU1Hr1G027310	1.829994507	0.020305054
HORVU1Hr1G027340	3.090720213	0.00011424
HORVU1Hr1G027350	3.06919195	8.0613E-05
HORVU1Hr1G027360	2.536995676	0.005192282
HORVU1Hr1G027400	-1.566784031	0.000233781
HORVU1Hr1G027410	3.461241457	0.006955692
HORVU1Hr1G027420	-0.139478366	0.200379401
HORVU1Hr1G027440	0	0
HORVU1Hr1G027460	0	0
HORVU1Hr1G027490	-0.510271965	0.021031931
HORVU1Hr1G027500	-8.795748427	9.52747E-07
HORVU1Hr1G027510	-2.063417517	6.61243E-07
HORVU1Hr1G027520	-0.726175845	0.003125382
HORVU1Hr1G027540	-10.08999333	5.01539E-06
HORVU1Hr1G027550	-0.011469353	0.945652238
HORVU1Hr1G027570	1.125378101	1.77917E-05
HORVU1Hr1G027600	0.119106182	0.408976944
HORVU1Hr1G027620	-0.147833043	0.12986718
HORVU1Hr1G027660	-0.179276895	0.383699444
HORVU1Hr1G027690	-0.036224581	0.775840154
HORVU1Hr1G027700	3.814803605	1.96975E-10
HORVU1Hr1G027770	0.26837238	0.066704797
HORVU1Hr1G027810	-0.020821384	0.912496751
HORVU1Hr1G027840	1.122696858	5.1771E-09
HORVU1Hr1G027850	-0.530487475	0.165545962
HORVU1Hr1G027910	0	0
HORVU1Hr1G027920	-2.228893717	4.19476E-07
HORVU1Hr1G027930	-2.385825712	3.16898E-06
HORVU1Hr1G027980	-0.133448641	0.691522918
HORVU1Hr1G028010	0	0
HORVU1Hr1G028030	0.444539772	0.043600693
HORVU1Hr1G028090	-0.364410645	0.121521052
HORVU1Hr1G028150	-1.297684963	0.014957258
HORVU1Hr1G028170	0.937874501	0.06304637
HORVU1Hr1G028190	0.037521516	0.820491239
HORVU1Hr1G028200	-1.501491382	5.76606E-06
HORVU1Hr1G028210	0	0
HORVU1Hr1G028250	-4.413813919	0.00108994
HORVU1Hr1G028260	0	0
HORVU1Hr1G028270	-3.498448826	4.29904E-07
HORVU1Hr1G028280	0.429266331	0.0169457
HORVU1Hr1G028330	-0.032689592	0.822273008
HORVU1Hr1G028430	-3.018357719	0.000408735
HORVU1Hr1G028450	0.380514525	0.034996227
HORVU1Hr1G028500	-0.725274977	0.00012906
HORVU1Hr1G028510	-0.72426989	0.000128163
HORVU1Hr1G028520	-0.991058429	0.163325812
HORVU1Hr1G028530	0	0
HORVU1Hr1G028540	0	0
HORVU1Hr1G028560	0	0
HORVU1Hr1G028570	-0.945471114	0.000235064
HORVU1Hr1G028640	0	0
HORVU1Hr1G028650	-2.861214037	4.88359E-05
HORVU1Hr1G028660	-0.706286468	0.67069706
HORVU1Hr1G028680	0.276995263	0.004756723
HORVU1Hr1G028690	0	0
HORVU1Hr1G028720	0.287540934	0.011645942
HORVU1Hr1G028780	-0.072647713	0.709296266
HORVU1Hr1G028810	-0.153681527	0.798042048
HORVU1Hr1G028820	-0.390870979	0.0842828
HORVU1Hr1G028850	-0.307824082	0.675505831
HORVU1Hr1G028870	0	0
HORVU1Hr1G028890	0.313876764	0.10637743
HORVU1Hr1G028900	1.470450097	0.000214149
HORVU1Hr1G028920	1.837806805	1.93532E-09
HORVU1Hr1G028970	-0.582817521	0.169982524
HORVU1Hr1G029020	-0.406833282	0.649711544
HORVU1Hr1G029050	-0.075052215	0.941574635
HORVU1Hr1G029060	-0.507177566	0.744607651
HORVU1Hr1G029080	-0.157483763	0.791077585
HORVU1Hr1G029090	-3.015657878	3.67646E-09
HORVU1Hr1G029110	-1.041184555	4.49329E-07
HORVU1Hr1G029170	-0.207553756	0.864911475
HORVU1Hr1G029180	0.109307847	0.682611493
HORVU1Hr1G029220	0.018774439	0.967073538
HORVU1Hr1G029240	-2.319589519	0.172937557
HORVU1Hr1G029280	2.931745371	1.49174E-07
HORVU1Hr1G029290	-1.393312594	0.000135353
HORVU1Hr1G029350	0	0
HORVU1Hr1G029360	0	0
HORVU1Hr1G029370	-0.390685828	0.063843855
HORVU1Hr1G029460	-1.585779299	4.69965E-06
HORVU1Hr1G029480	-0.281293157	0.064285719
HORVU1Hr1G029490	-0.302500107	0.01120093
HORVU1Hr1G029510	-4.954889104	0.028814384
HORVU1Hr1G029520	-3.209569238	5.04868E-06
HORVU1Hr1G029540	-3.911557837	2.88685E-11
HORVU1Hr1G029640	0	0
HORVU1Hr1G029680	0	0
HORVU1Hr1G029710	0	0
HORVU1Hr1G029760	0	0
HORVU1Hr1G029770	-3.10603877	6.13205E-08
HORVU1Hr1G029800	0.384005977	0.001582417
HORVU1Hr1G029820	0	0
HORVU1Hr1G029850	0.596606318	0.013808825
HORVU1Hr1G029870	-0.013907456	0.94705833
HORVU1Hr1G029880	0	0
HORVU1Hr1G029890	0	0
HORVU1Hr1G029900	0	0
HORVU1Hr1G029910	-11.20058429	5.93132E-06
HORVU1Hr1G029920	3.177324208	6.77404E-09
HORVU1Hr1G029950	-0.078143663	0.562357821
HORVU1Hr1G030000	-0.237675335	0.113545897
HORVU1Hr1G030030	0.615852086	5.93688E-06
HORVU1Hr1G030040	-0.409398628	0.012808387
HORVU1Hr1G030060	-0.892329216	0.005363392
HORVU1Hr1G030080	-0.09601511	0.781133414
HORVU1Hr1G030100	-0.875033171	0.005266279
HORVU1Hr1G030140	-0.365039007	0.006171225
HORVU1Hr1G030190	0.26212602	0.122804738
HORVU1Hr1G030200	0.050907502	0.834476704
HORVU1Hr1G030220	-0.404543341	0.264308563
HORVU1Hr1G030300	0	0
HORVU1Hr1G030390	-0.137924152	0.277901055
HORVU1Hr1G030410	0.065498271	0.886539139
HORVU1Hr1G030420	0	0
HORVU1Hr1G030440	0	0
HORVU1Hr1G030460	-0.102887519	0.657225504
HORVU1Hr1G030480	-0.178033068	0.064753286
HORVU1Hr1G030540	1.880602972	1.47343E-09
HORVU1Hr1G030550	0	0
HORVU1Hr1G030580	0	0
HORVU1Hr1G030610	-0.18948942	0.844255487
HORVU1Hr1G030620	-1.181966545	0.255504324
HORVU1Hr1G030630	-0.110808553	0.324799214
HORVU1Hr1G030660	-0.178956805	0.249277395
HORVU1Hr1G030710	0.89830494	8.02584E-06
HORVU1Hr1G030740	-0.511424336	0.001342335
HORVU1Hr1G030790	0.473448662	0.000380631
HORVU1Hr1G030840	0.858365131	0.419559388
HORVU1Hr1G030870	0.329819583	0.033947236
HORVU1Hr1G030880	-0.207433441	0.864139852
HORVU1Hr1G030930	-1.124953021	1.58935E-06
HORVU1Hr1G030960	0	0
HORVU1Hr1G031010	0.163376868	0.626844557
HORVU1Hr1G031020	-1.905409648	0.213479952
HORVU1Hr1G031090	0	0
HORVU1Hr1G031150	0	0
HORVU1Hr1G031180	-0.256415633	0.198342411
HORVU1Hr1G031220	0.207653528	0.069101803
HORVU1Hr1G031230	0.433397513	0.005515146
HORVU1Hr1G031250	-0.033779711	0.909117497
HORVU1Hr1G031270	-0.256611045	0.404431675
HORVU1Hr1G031310	0.017475336	0.910814359
HORVU1Hr1G031340	0	0
HORVU1Hr1G031370	-0.251084047	0.11858997
HORVU1Hr1G031420	-8.352214926	3.34361E-06
HORVU1Hr1G031430	0	0
HORVU1Hr1G031460	-0.526841648	0.00810434
HORVU1Hr1G031490	-0.87311722	0.720770052
HORVU1Hr1G031500	-1.557574773	1.38686E-06
HORVU1Hr1G031540	-0.407290836	0.466137384
HORVU1Hr1G031570	0	0
HORVU1Hr1G031600	-0.603892598	6.79337E-05
HORVU1Hr1G031610	-0.576225206	0.342099229
HORVU1Hr1G031660	-0.739627891	0.015200636
HORVU1Hr1G031680	0.410674638	0.841695248
HORVU1Hr1G031780	-1.218526059	0.000532854
HORVU1Hr1G031860	0.098691249	0.592010471
HORVU1Hr1G031880	0	0
HORVU1Hr1G031900	0	0
HORVU1Hr1G031950	-0.009714625	0.943090349
HORVU1Hr1G031970	-0.045105349	0.789904939
HORVU1Hr1G031990	-3.435034522	0.021525434
HORVU1Hr1G032000	-3.378524275	0.023767766
HORVU1Hr1G032020	0	0
HORVU1Hr1G032060	-0.344738635	0.009264364
HORVU1Hr1G032090	-1.916430063	2.4278E-05
HORVU1Hr1G032150	-2.368005797	0.002288057
HORVU1Hr1G032190	0.207872952	0.169523781
HORVU1Hr1G032210	0	0
HORVU1Hr1G032260	0	0
HORVU1Hr1G032310	-0.247849456	0.144412759
HORVU1Hr1G032390	-0.867951637	0.223885934
HORVU1Hr1G032470	0	0
HORVU1Hr1G032500	0.555920846	0.03236753
HORVU1Hr1G032510	0.056771633	0.687397279
HORVU1Hr1G032600	0.555222208	0.727701563
HORVU1Hr1G032610	-0.430137164	0.129871635
HORVU1Hr1G032650	-0.428971724	0.435260605
HORVU1Hr1G032670	-0.03867951	0.904923191
HORVU1Hr1G032770	0	0
HORVU1Hr1G032780	-0.55374812	0.002212279
HORVU1Hr1G032850	0.396561097	0.002313315
HORVU1Hr1G032900	0.045233122	0.710284167
HORVU1Hr1G032940	-0.02490387	0.962260035
HORVU1Hr1G032960	0.218198049	0.383968817
HORVU1Hr1G033050	0	0
HORVU1Hr1G033060	-0.42696951	0.014771792
HORVU1Hr1G033080	0.656967426	0.370468666
HORVU1Hr1G033110	0.232769654	0.117151481
HORVU1Hr1G033130	0.501651806	0.000158526
HORVU1Hr1G033160	0.492621255	0.128953981
HORVU1Hr1G033210	-0.653979683	0.0235742
HORVU1Hr1G033270	-0.200070582	0.225655099
HORVU1Hr1G033300	-0.078153833	0.803384607
HORVU1Hr1G033320	0	0
HORVU1Hr1G033330	0	0
HORVU1Hr1G033390	-1.46582608	2.0439E-07
HORVU1Hr1G033470	-0.38465669	0.01455073
HORVU1Hr1G033550	0	0
HORVU1Hr1G033580	0	0
HORVU1Hr1G033610	0	0
HORVU1Hr1G033660	0.282575023	0.319885528
HORVU1Hr1G033740	-0.2962067	0.281000319
HORVU1Hr1G033760	0	0
HORVU1Hr1G033800	-0.430068042	0.040370216
HORVU1Hr1G033810	0	0
HORVU1Hr1G033850	-9.124331057	6.66994E-08
HORVU1Hr1G033980	0	0
HORVU1Hr1G033990	-0.358922118	0.15840123
HORVU1Hr1G034070	-0.367905058	0.025540228
HORVU1Hr1G034130	-1.33586031	0.300593216
HORVU1Hr1G034150	-1.33586031	0.300593216
HORVU1Hr1G034370	0.673548409	0.095392693
HORVU1Hr1G034400	-0.341946191	0.031420532
HORVU1Hr1G034420	0	0
HORVU1Hr1G034470	0.738256651	4.15433E-05
HORVU1Hr1G034490	-0.1758532	0.802550184
HORVU1Hr1G034570	-0.158012194	0.591782211
HORVU1Hr1G034630	-0.026732366	0.858867292
HORVU1Hr1G034640	0	0
HORVU1Hr1G034650	-1.557956391	1.34436E-05
HORVU1Hr1G034730	0.144063686	0.141834476
HORVU1Hr1G034750	0	0
HORVU1Hr1G034850	0	0
HORVU1Hr1G034860	0	0
HORVU1Hr1G034880	-0.070346749	0.757087197
HORVU1Hr1G034980	-0.113159938	0.356118764
HORVU1Hr1G035010	0	0
HORVU1Hr1G035080	-8.197077284	8.27666E-06
HORVU1Hr1G035090	-0.208903421	0.813127384
HORVU1Hr1G035100	-0.238159038	0.175542762
HORVU1Hr1G035130	-4.996802474	1.06041E-07
HORVU1Hr1G035160	-0.299832289	0.106041062
HORVU1Hr1G035190	0	0
HORVU1Hr1G035200	0.310860638	0.027368266
HORVU1Hr1G035210	-0.807277336	0.00076943
HORVU1Hr1G035280	-0.395363243	0.045761394
HORVU1Hr1G035290	-0.035490936	0.980427583
HORVU1Hr1G035350	-0.400887547	0.284378731
HORVU1Hr1G035360	0.986333652	0.23709986
HORVU1Hr1G035370	-0.106462749	0.94282621
HORVU1Hr1G035380	6.01202906	0.007407555
HORVU1Hr1G035390	0.104436693	0.362975789
HORVU1Hr1G035440	-0.006960554	0.963026559
HORVU1Hr1G035450	0	0
HORVU1Hr1G035490	-0.070845305	0.591217175
HORVU1Hr1G035600	-0.060559428	0.683829949
HORVU1Hr1G035630	0	0
HORVU1Hr1G035650	0.390869618	0.077283545
HORVU1Hr1G035660	0	0
HORVU1Hr1G035720	-1.082213138	5.73298E-06
HORVU1Hr1G035740	-1.062533714	0.104745675
HORVU1Hr1G035760	-7.372524315	2.5171E-08
HORVU1Hr1G035930	0.01548513	0.963436586
HORVU1Hr1G035950	-4.883809795	0.008081073
HORVU1Hr1G035960	-0.050586154	0.764430952
HORVU1Hr1G035980	0	0
HORVU1Hr1G035990	0	0
HORVU1Hr1G036020	0	0
HORVU1Hr1G036040	-0.186246052	0.137821508
HORVU1Hr1G036060	-0.351367305	0.122482996
HORVU1Hr1G036120	0.770973919	0.000209485
HORVU1Hr1G036160	0.177630868	0.752628317
HORVU1Hr1G036200	-0.295840632	0.106439306
HORVU1Hr1G036220	0	0
HORVU1Hr1G036280	-1.85655569	0.02168584
HORVU1Hr1G036300	0.500681588	0.739583818
HORVU1Hr1G036320	0	0
HORVU1Hr1G036340	-0.085608377	0.918848147
HORVU1Hr1G036360	-0.207433441	0.864139852
HORVU1Hr1G036370	0.359164695	0.147995957
HORVU1Hr1G036440	-1.863016796	0.002614164
HORVU1Hr1G036490	0	0
HORVU1Hr1G036500	-1.179592227	1.14884E-05
HORVU1Hr1G036510	-2.506512854	0.009027516
HORVU1Hr1G036520	0	0
HORVU1Hr1G036580	0	0
HORVU1Hr1G036590	0	0
HORVU1Hr1G036620	0	0
HORVU1Hr1G036630	0.960402815	0.08145367
HORVU1Hr1G036640	-0.317137778	0.024743096
HORVU1Hr1G036670	0.777772387	0.003111632
HORVU1Hr1G036720	0.467731629	0.01609116
HORVU1Hr1G036760	0	0
HORVU1Hr1G036780	0.652819733	0.071537472
HORVU1Hr1G036800	0	0
HORVU1Hr1G036810	0	0
HORVU1Hr1G036820	0	0
HORVU1Hr1G036870	0	0
HORVU1Hr1G036910	0	0
HORVU1Hr1G036920	3.083475588	7.16933E-14
HORVU1Hr1G036930	0	0
HORVU1Hr1G036940	-0.429677469	0.342853321
HORVU1Hr1G036970	2.884759055	1.64443E-06
HORVU1Hr1G036980	-0.29398102	0.611361054
HORVU1Hr1G036990	0.295116406	0.290746664
HORVU1Hr1G037000	0.304299668	0.275439549
HORVU1Hr1G037040	-0.62903472	0.604057096
HORVU1Hr1G037050	0	0
HORVU1Hr1G037060	-1.250281446	0.046285916
HORVU1Hr1G037090	-0.84415579	0.365560733
HORVU1Hr1G037110	-0.763803402	0.01350508
HORVU1Hr1G037120	0	0
HORVU1Hr1G037150	-0.917231644	0.005400346
HORVU1Hr1G037160	-0.369551074	0.347173797
HORVU1Hr1G037250	0.306536646	0.338320852
HORVU1Hr1G037270	0	0
HORVU1Hr1G037280	0	0
HORVU1Hr1G037320	-0.906900229	0.00028032
HORVU1Hr1G037340	-0.331185684	0.149506054
HORVU1Hr1G037350	-0.647462643	0.346161181
HORVU1Hr1G037460	0.139785003	0.393034246
HORVU1Hr1G037500	0.920908258	0.289942651
HORVU1Hr1G037530	0	0
HORVU1Hr1G037550	2.237178965	2.46861E-11
HORVU1Hr1G037570	-0.210175384	0.615999966
HORVU1Hr1G037580	-0.024295029	0.898073417
HORVU1Hr1G037590	0.958062666	3.32778E-07
HORVU1Hr1G037610	0.474295884	0.380374075
HORVU1Hr1G037630	0	0
HORVU1Hr1G037640	-0.209225643	0.643039959
HORVU1Hr1G037650	-0.29039462	0.070425466
HORVU1Hr1G037710	0	0
HORVU1Hr1G037730	0.324711962	0.02171549
HORVU1Hr1G037750	0.171941204	0.842468006
HORVU1Hr1G037760	1.97339441	4.58916E-08
HORVU1Hr1G037800	0.391906444	0.019978546
HORVU1Hr1G037810	-0.331643343	0.029241564
HORVU1Hr1G037820	-0.36148151	0.411626711
HORVU1Hr1G037870	3.118234929	0.000492403
HORVU1Hr1G037900	3.273598029	0.000994477
HORVU1Hr1G037910	3.002307804	0.001573796
HORVU1Hr1G037920	1.220803516	0.197781893
HORVU1Hr1G037930	0	0
HORVU1Hr1G037940	0.372052434	0.727920017
HORVU1Hr1G037950	3.18406107	0.001572409
HORVU1Hr1G037960	3.182904142	0.000229389
HORVU1Hr1G037970	2.100015321	0.071248944
HORVU1Hr1G037990	0	0
HORVU1Hr1G038000	3.553620139	2.7042E-05
HORVU1Hr1G038010	3.769319392	1.06579E-06
HORVU1Hr1G038020	3.412644973	0.000652922
HORVU1Hr1G038030	3.66077056	4.55537E-07
HORVU1Hr1G038040	3.018079242	4.12479E-06
HORVU1Hr1G038060	-1.278964709	1.24333E-05
HORVU1Hr1G038070	-0.876117853	0.000232574
HORVU1Hr1G038120	0.334356748	0.04069588
HORVU1Hr1G038130	0.178097064	0.267561416
HORVU1Hr1G038150	1.470121035	0.032168148
HORVU1Hr1G038180	-0.543436832	0.078079822
HORVU1Hr1G038210	-0.357018191	0.201410804
HORVU1Hr1G038220	-0.009165089	0.971271762
HORVU1Hr1G038230	-1.813258539	0.004481256
HORVU1Hr1G038240	0.125641212	0.456343388
HORVU1Hr1G038250	0	0
HORVU1Hr1G038260	-0.975259721	0.029660026
HORVU1Hr1G038270	-0.10017633	0.54650992
HORVU1Hr1G038280	-0.244524426	0.261395762
HORVU1Hr1G038320	0	0
HORVU1Hr1G038330	-0.370259066	0.011631934
HORVU1Hr1G038370	-0.258720596	0.145390851
HORVU1Hr1G038380	0	0
HORVU1Hr1G038410	-0.12955301	0.636629248
HORVU1Hr1G038500	-0.966920521	0.098707378
HORVU1Hr1G038510	0	0
HORVU1Hr1G038560	-0.155606323	0.725704733
HORVU1Hr1G038580	0	0
HORVU1Hr1G038620	-0.767489189	0.000803907
HORVU1Hr1G038650	3.467501743	0.047719587
HORVU1Hr1G038670	-0.704483442	0.075226706
HORVU1Hr1G038680	-1.398797069	8.5382E-11
HORVU1Hr1G038700	-0.811176395	2.00305E-05
HORVU1Hr1G038710	0	0
HORVU1Hr1G038730	-5.947664894	0.007587678
HORVU1Hr1G038740	-7.868498223	3.00701E-07
HORVU1Hr1G038750	-0.284196674	0.552664634
HORVU1Hr1G038770	0.808775841	0.149860584
HORVU1Hr1G038800	-0.02498997	0.947496991
HORVU1Hr1G038810	0	0
HORVU1Hr1G038820	-0.093586116	0.44947195
HORVU1Hr1G038840	0.007425513	0.973283654
HORVU1Hr1G038850	0.091686481	0.529246819
HORVU1Hr1G038870	0	0
HORVU1Hr1G038880	0.605122894	0.000152359
HORVU1Hr1G038890	-0.59150025	0.038872072
HORVU1Hr1G038920	-11.73832866	3.51979E-08
HORVU1Hr1G038950	-0.456965178	0.266307187
HORVU1Hr1G038990	-0.033544598	0.806442691
HORVU1Hr1G039000	0.326732412	0.018687263
HORVU1Hr1G039010	-0.693220847	0.101725786
HORVU1Hr1G039030	0	0
HORVU1Hr1G039050	-0.259483474	0.015703234
HORVU1Hr1G039090	-0.226678437	0.346216346
HORVU1Hr1G039140	-1.325552296	0.031111547
HORVU1Hr1G039150	-0.82002448	0.061480153
HORVU1Hr1G039160	-0.861412445	6.02787E-06
HORVU1Hr1G039180	-5.588904161	0.236688358
HORVU1Hr1G039200	0	0
HORVU1Hr1G039220	-0.034558589	0.959743039
HORVU1Hr1G039230	0.197833332	0.180620198
HORVU1Hr1G039250	-1.466634753	7.45186E-05
HORVU1Hr1G039260	-0.322250875	0.073349652
HORVU1Hr1G039340	0.227437732	0.864911475
HORVU1Hr1G039370	-0.609165389	0.018870922
HORVU1Hr1G039400	0	0
HORVU1Hr1G039410	0	0
HORVU1Hr1G039430	0	0
HORVU1Hr1G039440	0	0
HORVU1Hr1G039480	0	0
HORVU1Hr1G039500	0	0
HORVU1Hr1G039540	0.091862709	0.636224535
HORVU1Hr1G039570	-0.004375865	0.995536224
HORVU1Hr1G039600	1.787798717	5.21721E-10
HORVU1Hr1G039610	2.21512427	0.00547992
HORVU1Hr1G039620	1.56008621	0.017407578
HORVU1Hr1G039630	0	0
HORVU1Hr1G039670	0.301385994	0.312337594
HORVU1Hr1G039690	0	0
HORVU1Hr1G039700	-0.033683203	0.897581956
HORVU1Hr1G039720	1.905236028	1.46213E-07
HORVU1Hr1G039760	0	0
HORVU1Hr1G039780	0	0
HORVU1Hr1G039790	-0.085004401	0.551777397
HORVU1Hr1G039810	-7.456449638	1.31705E-07
HORVU1Hr1G039820	-3.972924993	7.75014E-07
HORVU1Hr1G039830	-3.131421366	2.57071E-07
HORVU1Hr1G039870	-0.00600496	0.97378311
HORVU1Hr1G039880	-0.296246563	0.025282502
HORVU1Hr1G039930	0.627732161	0.526775677
HORVU1Hr1G039940	1.37300712	0.244026665
HORVU1Hr1G040050	-0.289326897	0.061316445
HORVU1Hr1G040060	0	0
HORVU1Hr1G040070	-0.348868392	0.805948899
HORVU1Hr1G040110	0.820984376	0.000233572
HORVU1Hr1G040130	1.5486648	0.004851293
HORVU1Hr1G040140	5.319467287	0.012353653
HORVU1Hr1G040150	7.163630329	0.004391383
HORVU1Hr1G040160	0.040143436	0.823117452
HORVU1Hr1G040170	0.165031762	0.462561234
HORVU1Hr1G040180	-0.126157082	0.729433187
HORVU1Hr1G040200	-0.593548319	0.044481556
HORVU1Hr1G040250	-0.502861371	0.003861261
HORVU1Hr1G040260	0.085434817	0.898308505
HORVU1Hr1G040300	-1.306308777	0.175516481
HORVU1Hr1G040310	0	0
HORVU1Hr1G040320	0	0
HORVU1Hr1G040330	0	0
HORVU1Hr1G040370	0	0
HORVU1Hr1G040420	-6.087518986	2.65426E-08
HORVU1Hr1G040450	-0.217117286	0.072816208
HORVU1Hr1G040540	-0.114156015	0.732779994
HORVU1Hr1G040560	-0.478460695	0.003703467
HORVU1Hr1G040620	-0.447764255	0.323671031
HORVU1Hr1G040640	0	0
HORVU1Hr1G040660	0.331753312	0.024528917
HORVU1Hr1G040670	-0.361642072	0.114055816
HORVU1Hr1G040700	-0.220966566	0.721113982
HORVU1Hr1G040720	1.524214098	6.33487E-07
HORVU1Hr1G040740	0	0
HORVU1Hr1G040800	-0.190272193	0.747515729
HORVU1Hr1G040810	0	0
HORVU1Hr1G040850	-0.479910914	0.000450803
HORVU1Hr1G040920	-0.46698821	0.156295182
HORVU1Hr1G040930	0.835211198	1.10065E-06
HORVU1Hr1G040940	-0.871179579	0.011438767
HORVU1Hr1G040950	-0.240024182	0.489725771
HORVU1Hr1G040970	0	0
HORVU1Hr1G040980	-0.371678785	0.018233965
HORVU1Hr1G041020	-0.616796254	0.030269794
HORVU1Hr1G041030	-0.390904951	0.096283861
HORVU1Hr1G041060	-0.079640472	0.533983463
HORVU1Hr1G041110	0.237294382	0.283999393
HORVU1Hr1G041150	-0.395148513	0.070293141
HORVU1Hr1G041170	0	0
HORVU1Hr1G041220	-0.543306482	0.012567385
HORVU1Hr1G041240	5.215868642	0.0408917
HORVU1Hr1G041250	0.319887277	0.057846185
HORVU1Hr1G041260	-2.4660819	0.341833353
HORVU1Hr1G041280	-0.712877238	0.417521387
HORVU1Hr1G041310	0	0
HORVU1Hr1G041320	0.62771917	0.202115952
HORVU1Hr1G041340	0	0
HORVU1Hr1G041350	0	0
HORVU1Hr1G041360	0	0
HORVU1Hr1G041370	0	0
HORVU1Hr1G041400	0	0
HORVU1Hr1G041410	0	0
HORVU1Hr1G041430	-4.300811617	0.064861057
HORVU1Hr1G041440	0.672088332	0.000110729
HORVU1Hr1G041480	-1.537483957	0.004000586
HORVU1Hr1G041490	-1.062251817	0.02543098
HORVU1Hr1G041500	-1.647483469	0.004500346
HORVU1Hr1G041510	0	0
HORVU1Hr1G041530	-0.907706834	0.00159434
HORVU1Hr1G041580	-0.351380177	0.668747213
HORVU1Hr1G041630	0.327897706	0.04466539
HORVU1Hr1G041650	-1.027141242	6.79162E-05
HORVU1Hr1G041710	0.482047366	0.0362099
HORVU1Hr1G041720	-0.02134568	0.911613547
HORVU1Hr1G041740	-0.463776856	0.018037745
HORVU1Hr1G041770	0.070285253	0.709701686
HORVU1Hr1G041790	-0.61144179	0.000233661
HORVU1Hr1G041810	-0.534143232	0.350624214
HORVU1Hr1G041820	-0.505190332	0.066287872
HORVU1Hr1G041830	-0.174851884	0.684519146
HORVU1Hr1G041860	1.944657439	0.022829045
HORVU1Hr1G041890	-0.201731048	0.50061577
HORVU1Hr1G041910	-0.509727145	0.080549455
HORVU1Hr1G041950	0.439129978	0.657767069
HORVU1Hr1G041960	-0.488164833	0.57062757
HORVU1Hr1G041970	-0.313568419	0.03846045
HORVU1Hr1G041980	0	0
HORVU1Hr1G041990	-0.421651532	0.008195564
HORVU1Hr1G042020	-0.556361726	0.002496769
HORVU1Hr1G042030	1.419928863	1.43197E-10
HORVU1Hr1G042050	-0.87367311	1.34878E-08
HORVU1Hr1G042060	-0.132713444	0.42859575
HORVU1Hr1G042130	0	0
HORVU1Hr1G042140	-0.271046565	0.110992344
HORVU1Hr1G042180	0	0
HORVU1Hr1G042210	-0.682855509	0.078877334
HORVU1Hr1G042220	-0.718910834	0.007475856
HORVU1Hr1G042250	1.82619776	9.1191E-06
HORVU1Hr1G042270	-0.00195596	0.994581762
HORVU1Hr1G042280	-0.363564006	0.036200261
HORVU1Hr1G042290	0.334672229	0.45530452
HORVU1Hr1G042330	0	0
HORVU1Hr1G042340	0.132543591	0.785520538
HORVU1Hr1G042350	0.568483596	2.89513E-05
HORVU1Hr1G042360	-0.591992864	0.209154062
HORVU1Hr1G042370	1.16883932	6.30051E-05
HORVU1Hr1G042420	0.199437729	0.412347745
HORVU1Hr1G042440	-0.367076877	0.131772668
HORVU1Hr1G042450	0.739551852	0.002252609
HORVU1Hr1G042490	-0.460960379	0.019722532
HORVU1Hr1G042510	1.314720066	0.060109096
HORVU1Hr1G042520	-0.338581768	0.085089909
HORVU1Hr1G042530	3.244573416	0.006607779
HORVU1Hr1G042540	0	0
HORVU1Hr1G042550	0.154993606	0.300593349
HORVU1Hr1G042560	-0.884613794	4.52743E-06
HORVU1Hr1G042590	0	0
HORVU1Hr1G042600	0	0
HORVU1Hr1G042610	0	0
HORVU1Hr1G042650	0.173132317	0.305495787
HORVU1Hr1G042690	0.108824862	0.613354706
HORVU1Hr1G042710	-0.627277396	0.042366148
HORVU1Hr1G042740	0	0
HORVU1Hr1G042770	-1.421473135	0.174960547
HORVU1Hr1G042800	-0.996088057	0.023385713
HORVU1Hr1G042810	0.541122407	0.037960949
HORVU1Hr1G042820	0.500040373	0.034710701
HORVU1Hr1G042840	0	0
HORVU1Hr1G042870	-1.594873641	0.000122298
HORVU1Hr1G042910	0	0
HORVU1Hr1G042920	0.647449046	0.000332552
HORVU1Hr1G042990	0	0
HORVU1Hr1G043040	1.260603568	0.004916079
HORVU1Hr1G043050	-0.564426742	0.197755983
HORVU1Hr1G043080	0	0
HORVU1Hr1G043090	0	0
HORVU1Hr1G043110	0.335548845	0.001720377
HORVU1Hr1G043130	-2.035177048	0.122679825
HORVU1Hr1G043140	0	0
HORVU1Hr1G043150	-0.301947771	0.050776722
HORVU1Hr1G043190	1.08830734	0.152670977
HORVU1Hr1G043200	-0.637523091	0.132795945
HORVU1Hr1G043220	-0.029614931	0.90695007
HORVU1Hr1G043250	-0.023811024	0.898668037
HORVU1Hr1G043280	-1.27577383	0.000690711
HORVU1Hr1G043320	0	0
HORVU1Hr1G043360	0	0
HORVU1Hr1G043380	2.251400513	5.78448E-06
HORVU1Hr1G043430	0	0
HORVU1Hr1G043440	-0.242791119	0.257822093
HORVU1Hr1G043450	0.593403897	0.680810881
HORVU1Hr1G043470	1.236562615	0.316173016
HORVU1Hr1G043480	-0.221605602	0.669874125
HORVU1Hr1G043500	-1.545223213	0.19573578
HORVU1Hr1G043520	-0.23577583	0.184058066
[truncated: 37,842 more rows]

## Sheet: PLP3-PLP2
Gene id	logFC	FDR
EPlHVUG00000039890	1.158652625	0.028704218
EPlHVUG00000039869	0.980067251	0.370486772
EPlHVUG00000039881	-0.343446919	0.633077092
EPlHVUG00000039856	1.087030069	0.004612632
EPlHVUG00000039852	0.623042624	0.155440845
EPlHVUG00000039857	0.566615811	0.411798746
EPlHVUG00000039865	0.265336153	0.810506565
EPlHVUG00000039878	0	0
EPlHVUG00000039882	1.189223791	0.260134798
EPlHVUG00000039870	0.976832382	0.061459887
EPlHVUG00000039891	0.256110977	0.679299691
EPlHVUG00000039875	0.06468553	0.932005687
EPlHVUG00000039888	0.054428412	0.978322469
EPlHVUG00000039883	0.030587945	0.994013181
EPlHVUG00000039863	0.649462083	0.201283545
EPlHVUG00000039853	0.573379142	0.213660648
EPlHVUG00000039851	-0.131630113	0.84994861
EPlHVUG00000039877	0	0
EPlHVUG00000039848	0	0
EPlHVUG00000039858	1.189223791	0.260134798
EPlHVUG00000039871	0.804693046	0.048882097
EPlHVUG00000039893	-0.038344402	0.978322469
EPlHVUG00000039867	0.619260858	0.307929322
EPlHVUG00000039879	0.730809129	0.099629063
EPlHVUG00000039849	0.567047374	0.476193708
EPlHVUG00000039855	0.265336153	0.810506565
EPlHVUG00000039894	1.004956354	0.336637983
EPlHVUG00000039850	0.190355642	0.76843506
EPlHVUG00000039864	0.417567716	0.512570581
EPlHVUG00000039861	0.658811932	0.302966394
EPlHVUG00000039873	0.542941819	0.598734181
EPlHVUG00000039880	-0.038344402	0.978322469
AGP50735	0.892336805	0.127808159
AGP50736	1.443552629	0.055570843
AGP50737	0.367975604	0.543025294
AGP50738	1.458779238	0.254713161
AGP50739	-0.591402437	0.727101017
AGP50740	-0.043992429	0.966514717
AGP50741	-0.088407654	0.884751849
AGP50742	1.459005377	0.247162383
AGP50743	0.438778794	0.493668022
AGP50744	0	0
AGP50745	0.423598972	0.571046405
AGP50746	-0.052750057	0.97140173
AGP50747	-0.225725954	0.841617688
AGP50748	0.343954342	0.746357449
AGP50749	-0.224227055	0.796464305
AGP50750	-0.40882802	0.574748129
AGP50751	-0.355034988	0.58469184
AGP50752	-0.381002324	0.567036739
AGP50753	-0.139649421	0.852612751
AGP50754	-0.101624442	0.91133493
AGP50755	-0.17759669	0.829511021
AGP50756	-0.044263855	0.974991115
AGP50757	-0.826654197	0.38728818
AGP50758	-0.171197627	0.813395067
AGP50759	0.168668931	0.793213981
AGP50760	-0.021204444	0.994219851
AGP50761	-0.253690556	0.703882048
AGP50762	-0.475691855	0.440162763
AGP50763	-0.071855891	0.922747232
AGP50764	0	0
AGP50765	0.359255799	0.701365096
AGP50766	0.330134832	0.7672093
AGP50767	-0.215138056	0.82192612
AGP50768	0.269049086	0.758302287
AGP50769	1.749601016	0.037353831
AGP50770	0.636379467	0.37791126
AGP50771	0.729359123	0.245958781
AGP50772	0	0
AGP50773	1.413336251	0.205771426
AGP50774	0.181800683	0.916712486
AGP50775	0.266417355	0.758302287
AGP50776	-0.485726056	0.622478609
AGP50777	-0.325097221	0.758506441
AGP50779	-0.119864783	0.904149441
AGP50780	0.13474977	0.838343052
AGP50781	1.431843333	0.150322574
AGP50782	0.390931756	0.666358246
AGP50783	-0.224144844	0.820704682
AGP50784	0.716840289	0.250283248
AGP50785	0.580770393	0.2819232
AGP50786	0.262763311	0.805998799
AGP50787	-0.223644554	0.845481288
AGP50788	-0.003521907	1
AGP50789	-0.276937051	0.746809317
AGP50790	-0.029351042	0.994473183
AGP50791	-0.596577876	0.484570376
AGP50792	-0.611465068	0.523045789
AGP50793	0.112212096	0.936103074
AGP50794	-0.498136948	0.645333737
AGP50795	-0.082122897	0.943566778
AGP50796	-0.289287871	0.695850494
AGP50797	0.570194281	0.554440799
AGP50798	0.290126667	0.673603009
AGP50799	-0.666266104	0.416183374
AGP50800	0.045026475	0.993814083
AGP50801	-0.639466857	0.028404787
AGP50802	0.837422975	0.265963483
AGP50803	0	0
AGP50804	0.352168508	0.73702494
AGP50805	0.01234503	1
AGP50806	-0.805525491	0.004099814
AGP50807	-0.68491678	0.625499805
AGP50808	-0.421733857	0.787286503
AGP50809	1.18192766	0.293951637
AGP50810	0.333404659	0.795253526
HORVU1Hr1G000010	-0.254719263	0.088951668
HORVU1Hr1G000020	0.26151292	0.071714272
HORVU1Hr1G000030	0.169623133	0.723720847
HORVU1Hr1G000040	0.177271346	0.461715716
HORVU1Hr1G000060	-0.471619204	0.088359744
HORVU1Hr1G000080	0.371791009	0.010680522
HORVU1Hr1G000090	-0.655406101	0.001772977
HORVU1Hr1G000110	-0.366508636	0.048102754
HORVU1Hr1G000120	-0.473531914	0.348560267
HORVU1Hr1G000140	-0.676660603	0.008239259
HORVU1Hr1G000150	-0.106027313	0.940054229
HORVU1Hr1G000160	0	0
HORVU1Hr1G000170	0	0
HORVU1Hr1G000190	0.099358505	0.989991586
HORVU1Hr1G000200	0	0
HORVU1Hr1G000210	0.774569801	0.221940821
HORVU1Hr1G000230	0	0
HORVU1Hr1G000240	0	1
HORVU1Hr1G000250	1.149871163	0.037168022
HORVU1Hr1G000260	0.955579668	0.436686045
HORVU1Hr1G000270	-0.255757918	0.18383058
HORVU1Hr1G000290	-0.288382402	0.121742124
HORVU1Hr1G000310	0.297593018	0.135450329
HORVU1Hr1G000320	3.185836713	4.81648E-05
HORVU1Hr1G000330	3.270356066	0.000539726
HORVU1Hr1G000340	3.3199277	0.000122529
HORVU1Hr1G000350	1.151372803	0.006464323
HORVU1Hr1G000370	0	1
HORVU1Hr1G000400	-0.491759015	0.690502258
HORVU1Hr1G000430	-0.395953853	0.029445668
HORVU1Hr1G000440	2.043866591	0.00154442
HORVU1Hr1G000450	0.491807155	0.483158072
HORVU1Hr1G000470	1.913865788	0.0034503
HORVU1Hr1G000520	-0.64886976	0.001808779
HORVU1Hr1G000530	-0.093457921	0.47297748
HORVU1Hr1G000540	2.701390667	0.007414163
HORVU1Hr1G000550	0	0
HORVU1Hr1G000560	0.417429351	0.64108093
HORVU1Hr1G000590	1.998047947	0.001229843
HORVU1Hr1G000600	0.012933909	0.992411029
HORVU1Hr1G000620	-0.238323871	0.046534492
HORVU1Hr1G000640	2.005892679	0.091750373
HORVU1Hr1G000650	0	0
HORVU1Hr1G000660	0.216069045	0.775871185
HORVU1Hr1G000680	-0.099265634	0.968520578
HORVU1Hr1G000690	0.039306492	0.994532673
HORVU1Hr1G000700	0.565576237	0.644734605
HORVU1Hr1G000710	-0.201129744	0.256005813
HORVU1Hr1G000720	-0.20123266	0.354928475
HORVU1Hr1G000730	0	1
HORVU1Hr1G000810	0.107180172	0.917214303
HORVU1Hr1G000830	-0.537589876	0.120846494
HORVU1Hr1G000840	0	0
HORVU1Hr1G000850	0	0
HORVU1Hr1G000860	-0.697940089	0.389144307
HORVU1Hr1G000900	0.939842462	0.666462897
HORVU1Hr1G000910	-0.815649855	0.09450652
HORVU1Hr1G000920	0	0
HORVU1Hr1G000930	1.858873284	0.1585598
HORVU1Hr1G000940	0.04492653	0.838063593
HORVU1Hr1G000960	0.281443237	0.19085797
HORVU1Hr1G000990	1.690129564	0.080534011
HORVU1Hr1G001020	1.931812614	0.252563767
HORVU1Hr1G001030	1.628279014	0.221714426
HORVU1Hr1G001040	0	0
HORVU1Hr1G001050	0	0
HORVU1Hr1G001060	0	0
HORVU1Hr1G001080	2.024159081	0.083639193
HORVU1Hr1G001090	1.343197483	0.006779332
HORVU1Hr1G001120	1.212537972	0.502519002
HORVU1Hr1G001140	1.254044055	0.494240865
HORVU1Hr1G001150	0	0
HORVU1Hr1G001160	0	0
HORVU1Hr1G001170	0	0
HORVU1Hr1G001200	0.264148631	0.569520695
HORVU1Hr1G001220	5.693739451	0.00242178
HORVU1Hr1G001260	0	0
HORVU1Hr1G001270	-0.152613155	0.683550554
HORVU1Hr1G001300	0	0
HORVU1Hr1G001350	0.943435189	0.519947309
HORVU1Hr1G001390	0	0
HORVU1Hr1G001400	0	0
HORVU1Hr1G001420	1.512711279	0.166695363
HORVU1Hr1G001440	0	0
HORVU1Hr1G001450	0	0
HORVU1Hr1G001460	-0.642031157	0.324644447
HORVU1Hr1G001480	0	0
HORVU1Hr1G001490	-0.70012047	0.610149929
HORVU1Hr1G001500	0	1
HORVU1Hr1G001510	-0.870407655	0.000522135
HORVU1Hr1G001520	0	0
HORVU1Hr1G001540	-0.921741869	0.004215146
HORVU1Hr1G001560	-0.924981057	0.037827022
HORVU1Hr1G001570	-0.93416779	0.001810865
HORVU1Hr1G001580	0	0
HORVU1Hr1G001590	0.07658768	0.903180103
HORVU1Hr1G001600	0	0
HORVU1Hr1G001610	0	0
HORVU1Hr1G001630	0	0
HORVU1Hr1G001660	-0.11118534	0.808911494
HORVU1Hr1G001670	-0.248335717	0.604373645
HORVU1Hr1G001680	0	0
HORVU1Hr1G001690	0	0
HORVU1Hr1G001700	0	0
HORVU1Hr1G001710	-0.522082669	0.818003841
HORVU1Hr1G001750	-0.578988757	0.005740959
HORVU1Hr1G001760	0.567730143	0.069965897
HORVU1Hr1G001770	-0.286164315	0.780017476
HORVU1Hr1G001800	0.242811692	0.389326482
HORVU1Hr1G001810	-0.584897385	0.044544015
HORVU1Hr1G001850	3.510222887	0.006067369
HORVU1Hr1G001860	1.449161297	0.538277415
HORVU1Hr1G001890	0.102977912	0.661667493
HORVU1Hr1G001910	0.115494384	0.481439638
HORVU1Hr1G001920	0.231846263	0.261679336
HORVU1Hr1G001950	-0.46667023	0.26502375
HORVU1Hr1G001960	0.214795728	0.809195703
HORVU1Hr1G001970	0	0
HORVU1Hr1G001990	0.050243101	0.992835129
HORVU1Hr1G002000	0	0
HORVU1Hr1G002040	0	0
HORVU1Hr1G002060	0	0
HORVU1Hr1G002090	-4.737418648	0.067188145
HORVU1Hr1G002100	0	1
HORVU1Hr1G002110	0	0
HORVU1Hr1G002150	0.914586707	0.002173351
HORVU1Hr1G002160	1.798989832	0.030825689
HORVU1Hr1G002170	1.919731714	0.108658687
HORVU1Hr1G002210	0	0
HORVU1Hr1G002220	0	0
HORVU1Hr1G002240	-0.252935822	0.309593397
HORVU1Hr1G002260	0.497375953	0.15461593
HORVU1Hr1G002290	0	0
HORVU1Hr1G002300	1.866006875	0.000119038
HORVU1Hr1G002310	0.459473288	0.081493446
HORVU1Hr1G002320	0.520495336	0.132345504
HORVU1Hr1G002340	-0.41966504	0.14640105
HORVU1Hr1G002390	-0.128500251	0.430657253
HORVU1Hr1G002400	0	0
HORVU1Hr1G002410	0	0
HORVU1Hr1G002420	-0.168571242	0.975406135
HORVU1Hr1G002430	0	1
HORVU1Hr1G002440	0	0
HORVU1Hr1G002450	0	0
HORVU1Hr1G002460	-0.112377543	0.832133775
HORVU1Hr1G002470	0.107500384	0.480449145
HORVU1Hr1G002480	-0.656629801	0.862216431
HORVU1Hr1G002500	0.188962731	0.402997533
HORVU1Hr1G002510	0.107888636	0.526515615
HORVU1Hr1G002540	0	0
HORVU1Hr1G002560	0	0
HORVU1Hr1G002590	-0.250540927	0.559638072
HORVU1Hr1G002600	-0.232212565	0.5818044
HORVU1Hr1G002620	0	0
HORVU1Hr1G002640	0	0
HORVU1Hr1G002660	2.684084354	0.001830062
HORVU1Hr1G002670	0	0
HORVU1Hr1G002680	0	0
HORVU1Hr1G002690	0	0
HORVU1Hr1G002710	1.701771008	0.2819232
HORVU1Hr1G002730	0	0
HORVU1Hr1G002740	-0.459517509	0.046569252
HORVU1Hr1G002750	0	0
HORVU1Hr1G002760	3.967480801	0.052925713
HORVU1Hr1G002770	0	0
HORVU1Hr1G002790	0	0
HORVU1Hr1G002810	0	0
HORVU1Hr1G002820	-0.966718349	0.369650416
HORVU1Hr1G002830	-0.061940507	0.883485895
HORVU1Hr1G002840	-0.26703979	0.073741421
HORVU1Hr1G002850	1.108516668	0.005002497
HORVU1Hr1G002860	4.021639258	0.000455915
HORVU1Hr1G002890	1.404743267	0.061063581
HORVU1Hr1G002900	0	0
HORVU1Hr1G002910	0	0
HORVU1Hr1G002920	-1.015206159	0.098838542
HORVU1Hr1G002930	1.461755501	0.245600757
HORVU1Hr1G002950	0	0
HORVU1Hr1G002960	-0.388684074	0.141747403
HORVU1Hr1G002970	-0.330699262	0.265323076
HORVU1Hr1G002990	0	0
HORVU1Hr1G003010	-0.436267935	0.489402264
HORVU1Hr1G003020	-0.384005845	0.572756334
HORVU1Hr1G003030	-0.383827638	0.636822234
HORVU1Hr1G003040	0	0
HORVU1Hr1G003050	-0.04408991	0.965021246
HORVU1Hr1G003060	-1.197205076	0.053786169
HORVU1Hr1G003070	-1.122754325	0.40223517
HORVU1Hr1G003080	-0.23684277	0.645669381
HORVU1Hr1G003100	0	0
HORVU1Hr1G003130	-0.076198011	0.865063805
HORVU1Hr1G003140	0	0
HORVU1Hr1G003150	-0.476592069	0.139567116
HORVU1Hr1G003160	-0.19609129	0.52976242
HORVU1Hr1G003170	-0.236537231	0.115602671
HORVU1Hr1G003200	0	0
HORVU1Hr1G003210	0	0
HORVU1Hr1G003230	0.485409282	0.709144682
HORVU1Hr1G003250	0	0
HORVU1Hr1G003260	-0.645560554	0.323421582
HORVU1Hr1G003270	-0.539039791	0.002385911
HORVU1Hr1G003280	-0.499024686	0.15847244
HORVU1Hr1G003290	0	0
HORVU1Hr1G003300	-0.56945911	0.003746406
HORVU1Hr1G003320	0.087782399	0.89681981
HORVU1Hr1G003330	0	0
HORVU1Hr1G003340	0.561001779	0.349154796
HORVU1Hr1G003360	0	0
HORVU1Hr1G003370	3.176258147	0.061243799
HORVU1Hr1G003430	0	0
HORVU1Hr1G003460	0.270356018	0.155609746
HORVU1Hr1G003490	0	0
HORVU1Hr1G003510	0.097987721	0.904907302
HORVU1Hr1G003520	-0.248729365	0.718375374
HORVU1Hr1G003530	0.159904994	0.423275741
HORVU1Hr1G003540	0.286167939	0.389619543
HORVU1Hr1G003560	0	0
HORVU1Hr1G003580	0	0
HORVU1Hr1G003590	0.663445194	0.016074217
HORVU1Hr1G003620	-0.110035162	0.924378687
HORVU1Hr1G003630	-0.452936341	0.495987221
HORVU1Hr1G003650	0	0
HORVU1Hr1G003700	-0.789674503	0.0438567
HORVU1Hr1G003710	0.910188214	0.318196527
HORVU1Hr1G003720	-1.947914792	0.004983704
HORVU1Hr1G003740	-0.094799013	0.79586922
HORVU1Hr1G003750	-0.162829229	0.454247725
HORVU1Hr1G003780	0	0
HORVU1Hr1G003810	1.149363972	0.346162256
HORVU1Hr1G003840	-0.467259113	0.700191091
HORVU1Hr1G003850	0	0
HORVU1Hr1G003870	-0.676403805	0.596244451
HORVU1Hr1G003890	0.026122043	0.984545669
HORVU1Hr1G003910	-0.278263811	0.637997267
HORVU1Hr1G003940	0.323699773	0.183886549
HORVU1Hr1G003960	-0.792527717	7.39434E-06
HORVU1Hr1G003990	-0.306583109	0.548400665
HORVU1Hr1G004000	0	0
HORVU1Hr1G004020	0.312640189	0.83937983
HORVU1Hr1G004030	-0.472014661	0.028939876
HORVU1Hr1G004040	-0.154348605	0.589479678
HORVU1Hr1G004050	-0.482413959	0.051663961
HORVU1Hr1G004060	-0.283144214	0.64781365
HORVU1Hr1G004080	-0.397523337	0.167299034
HORVU1Hr1G004120	2.785935976	0.028385919
HORVU1Hr1G004130	0	0
HORVU1Hr1G004140	0.966730096	0.145676808
HORVU1Hr1G004150	2.227683392	0.000579684
HORVU1Hr1G004200	1.176240699	0.000118056
HORVU1Hr1G004230	0.590231675	0.020442314
HORVU1Hr1G004290	0	0
HORVU1Hr1G004330	-0.216441027	0.507903292
HORVU1Hr1G004400	0.083429509	0.838343052
HORVU1Hr1G004410	0	0
HORVU1Hr1G004430	-0.218880004	0.243573359
HORVU1Hr1G004440	-0.221200282	0.457623915
HORVU1Hr1G004480	0.16229209	0.371572794
HORVU1Hr1G004490	-0.093861486	0.660227048
HORVU1Hr1G004510	0.16910721	0.514020435
HORVU1Hr1G004520	-0.453255763	0.289462231
HORVU1Hr1G004530	-0.657195282	0.497531928
HORVU1Hr1G004560	-1.315148843	0.471592258
HORVU1Hr1G004580	4.039001877	1.31712E-05
HORVU1Hr1G004590	-0.539942469	0.00109417
HORVU1Hr1G004610	-0.091419295	0.750969375
HORVU1Hr1G004650	-0.494635604	0.344932725
HORVU1Hr1G004660	0	0
HORVU1Hr1G004670	4.657529741	5.22737E-06
HORVU1Hr1G004690	-0.566139409	0.0004637
HORVU1Hr1G004700	-0.566139409	0.0004637
HORVU1Hr1G004720	-0.513794389	0.377123894
HORVU1Hr1G004750	-0.041580716	0.969808365
HORVU1Hr1G004790	1.757323731	5.03096E-06
HORVU1Hr1G004800	0	0
HORVU1Hr1G004820	0	0
HORVU1Hr1G004830	0	0
HORVU1Hr1G004840	0	0
HORVU1Hr1G004860	0	0
HORVU1Hr1G004870	0	0
HORVU1Hr1G004880	0	0
HORVU1Hr1G004890	1.862559389	0.068149718
HORVU1Hr1G004910	-0.090387741	0.816558713
HORVU1Hr1G004920	-0.864104616	0.264942325
HORVU1Hr1G004930	0	0
HORVU1Hr1G004960	-0.469707932	0.000997888
HORVU1Hr1G004970	0.487185438	0.045823083
HORVU1Hr1G004980	0.404346427	0.331454673
HORVU1Hr1G005020	0	0
HORVU1Hr1G005030	2.939308646	0.002765719
HORVU1Hr1G005070	0	0
HORVU1Hr1G005090	-1.270902289	0.097610104
HORVU1Hr1G005100	0.473428538	0.417340602
HORVU1Hr1G005110	0.47337104	0.417369065
HORVU1Hr1G005120	0.421558861	0.20134712
HORVU1Hr1G005130	0	0
HORVU1Hr1G005140	3.377967604	0.001227829
HORVU1Hr1G005150	3.392204633	0.020270864
HORVU1Hr1G005170	-0.277211001	0.765618742
HORVU1Hr1G005180	-0.994196212	0.00497034
HORVU1Hr1G005200	-0.086454742	0.968520578
HORVU1Hr1G005230	0	0
HORVU1Hr1G005260	-0.153509857	0.52626971
HORVU1Hr1G005270	0	0
HORVU1Hr1G005280	0.060109613	0.906776331
HORVU1Hr1G005290	1.709810252	0.032800192
HORVU1Hr1G005350	-0.527516475	0.366271555
HORVU1Hr1G005360	0	0
HORVU1Hr1G005370	0.994985964	0.001947257
HORVU1Hr1G005390	0.895265145	0.021191362
HORVU1Hr1G005410	0	0
HORVU1Hr1G005420	0	0
HORVU1Hr1G005430	0	1
HORVU1Hr1G005450	-0.163906056	0.641002374
HORVU1Hr1G005460	2.01883392	0.11192762
HORVU1Hr1G005470	0.523566475	0.061362723
HORVU1Hr1G005500	0.553537623	0.066900305
HORVU1Hr1G005510	5.580361071	0.024111185
HORVU1Hr1G005520	1.135837416	0.159168943
HORVU1Hr1G005530	0	0
HORVU1Hr1G005550	0	0
HORVU1Hr1G005600	-0.228508842	0.315971914
HORVU1Hr1G005630	0	0
HORVU1Hr1G005680	-0.278127584	0.278901011
HORVU1Hr1G005690	2.942940541	0.169334015
HORVU1Hr1G005700	-0.135468037	0.979064946
HORVU1Hr1G005710	-0.519022117	0.029691291
HORVU1Hr1G005720	-0.630337944	0.096915644
HORVU1Hr1G005730	-0.366248705	0.661667493
HORVU1Hr1G005750	0	1
HORVU1Hr1G005760	4.151727453	0.066829284
HORVU1Hr1G005790	0.434694461	0.015900257
HORVU1Hr1G005800	0.388834871	0.487747438
HORVU1Hr1G005830	0	0
HORVU1Hr1G005870	-1.055666911	0.314668693
HORVU1Hr1G005910	0	0
HORVU1Hr1G005920	-0.975660833	0.091359149
HORVU1Hr1G005980	0.38651761	0.053271604
HORVU1Hr1G005990	0	0
HORVU1Hr1G006020	-0.795641418	0.016170017
HORVU1Hr1G006130	0	0
HORVU1Hr1G006230	0.108703837	0.974216105
HORVU1Hr1G006240	0	0
HORVU1Hr1G006290	0.597177641	0.700173923
HORVU1Hr1G006350	0	0
HORVU1Hr1G006590	0	0
HORVU1Hr1G006750	0.106138882	0.947531334
HORVU1Hr1G006770	-0.115310931	0.602238055
HORVU1Hr1G006780	0	0
HORVU1Hr1G006850	0	0
HORVU1Hr1G006860	-0.206996499	0.289587404
HORVU1Hr1G006880	0.292905786	0.344593004
HORVU1Hr1G006890	0.608792085	0.006617532
HORVU1Hr1G006910	0.619809102	0.173737652
HORVU1Hr1G006920	0	0
HORVU1Hr1G006930	0.499338857	0.352961016
HORVU1Hr1G006940	-0.285757361	0.315038659
HORVU1Hr1G006950	0.118691693	0.57256776
HORVU1Hr1G006970	0	0
HORVU1Hr1G006980	0	0
HORVU1Hr1G007010	0.003416615	1
HORVU1Hr1G007040	0	0
HORVU1Hr1G007100	0	0
HORVU1Hr1G007150	0	0
HORVU1Hr1G007290	1.944667488	0.596244451
HORVU1Hr1G007300	2.145015804	0.151213053
HORVU1Hr1G007310	-0.059375424	0.838118082
HORVU1Hr1G007320	0	0
HORVU1Hr1G007360	-0.606050192	0.718271769
HORVU1Hr1G007400	0	0
HORVU1Hr1G007420	0	0
HORVU1Hr1G007440	0	0
HORVU1Hr1G007460	0	0
HORVU1Hr1G007480	-4.246461723	0.055611345
HORVU1Hr1G007530	0.211339786	0.88558549
HORVU1Hr1G007540	0	0
HORVU1Hr1G007580	-0.201640883	0.11315768
HORVU1Hr1G007600	-0.143951746	0.269481847
HORVU1Hr1G007630	-0.241637164	0.519829063
HORVU1Hr1G007640	-0.229620416	0.294035112
HORVU1Hr1G007660	0	1
HORVU1Hr1G007720	0	1
HORVU1Hr1G007730	-0.204649739	0.398306608
HORVU1Hr1G007790	0	1
HORVU1Hr1G007800	0	0
HORVU1Hr1G007810	-0.139424774	0.83245734
HORVU1Hr1G007830	2.154226792	0.280753617
HORVU1Hr1G007840	0	1
HORVU1Hr1G007850	0	0
HORVU1Hr1G007860	0	0
HORVU1Hr1G007870	0.388161909	0.755131546
HORVU1Hr1G007880	0.277416762	0.789510452
HORVU1Hr1G007890	0.388161909	0.755131546
HORVU1Hr1G007900	0	0
HORVU1Hr1G007910	0	0
HORVU1Hr1G007930	0.066604971	0.977333644
HORVU1Hr1G007950	0	0
HORVU1Hr1G008110	0	0
HORVU1Hr1G008120	0.155127706	0.643263201
HORVU1Hr1G008130	-0.064360946	0.888064154
HORVU1Hr1G008140	0	0
HORVU1Hr1G008150	0	0
HORVU1Hr1G008160	0.182398467	0.641146144
HORVU1Hr1G008170	-0.128701303	0.939113328
HORVU1Hr1G008230	-0.268805058	0.099532688
HORVU1Hr1G008250	-0.039663396	0.843960885
HORVU1Hr1G008270	0	0
HORVU1Hr1G008290	0	0
HORVU1Hr1G008300	1.733414897	0.058166126
HORVU1Hr1G008330	0.049610396	0.73969604
HORVU1Hr1G008340	0	0
HORVU1Hr1G008350	0.607895096	0.00212086
HORVU1Hr1G008360	1.928061621	0.000320489
HORVU1Hr1G008370	-2.060521786	0.215644312
HORVU1Hr1G008380	0	0
HORVU1Hr1G008420	0	0
HORVU1Hr1G008430	0.168167879	0.869552947
HORVU1Hr1G008440	-0.959679231	0.095637028
HORVU1Hr1G008480	0	0
HORVU1Hr1G008490	-0.120591828	0.983724126
HORVU1Hr1G008500	0	0
HORVU1Hr1G008510	-1.615099164	0.356945805
HORVU1Hr1G008520	0	0
HORVU1Hr1G008530	-0.232557322	0.191424698
HORVU1Hr1G008540	3.274392786	7.51401E-06
HORVU1Hr1G008560	0.076560758	0.841323047
HORVU1Hr1G008580	0.071191733	0.910371317
HORVU1Hr1G008620	-0.314232561	0.022440478
HORVU1Hr1G008650	3.72884295	0.00064067
HORVU1Hr1G008670	0	0
HORVU1Hr1G008690	0.025555796	0.986630032
HORVU1Hr1G008810	0.016599252	0.992498918
HORVU1Hr1G008830	0.464841989	0.440784575
HORVU1Hr1G008840	0.464841989	0.440784575
HORVU1Hr1G008900	0.873685545	0.089045688
HORVU1Hr1G008930	0	0
HORVU1Hr1G008940	-0.981840442	0.373838279
HORVU1Hr1G008970	0	0
HORVU1Hr1G009000	0	0
HORVU1Hr1G009010	0	0
HORVU1Hr1G009030	0.099693573	0.545327921
HORVU1Hr1G009040	0	0
HORVU1Hr1G009050	0.409863001	0.486626698
HORVU1Hr1G009060	0	1
HORVU1Hr1G009070	0	0
HORVU1Hr1G009080	0	0
HORVU1Hr1G009090	3.108706896	0.000938233
HORVU1Hr1G009100	-0.673510877	0.000150779
HORVU1Hr1G009110	0.358950202	0.610522431
HORVU1Hr1G009140	5.295239287	3.33928E-05
HORVU1Hr1G009160	-1.009045673	0.280753617
HORVU1Hr1G009170	-0.491764593	0.453374037
HORVU1Hr1G009180	-0.351974279	0.644823893
HORVU1Hr1G009200	-0.620104987	0.285748033
HORVU1Hr1G009230	0	0
HORVU1Hr1G009250	-0.288144823	0.420260436
HORVU1Hr1G009290	0	0
HORVU1Hr1G009300	1.186357726	0.225763825
HORVU1Hr1G009310	0	0
HORVU1Hr1G009320	0	0
HORVU1Hr1G009330	1.459489836	0.565730885
HORVU1Hr1G009350	0.696470647	0.497235617
HORVU1Hr1G009360	0.515900579	0.304634716
HORVU1Hr1G009370	0	0
HORVU1Hr1G009380	1.70947873	0.100964202
HORVU1Hr1G009390	-0.200760702	0.801970938
HORVU1Hr1G009430	-0.045288887	0.943642775
HORVU1Hr1G009460	-0.757570344	0.519613755
HORVU1Hr1G009490	1.157532257	0.262120575
HORVU1Hr1G009520	0	0
HORVU1Hr1G009530	0	0
HORVU1Hr1G009550	3.927365539	0.106792956
HORVU1Hr1G009560	0.968185425	0.274907983
HORVU1Hr1G009570	0	0
HORVU1Hr1G009580	0	0
HORVU1Hr1G009590	0.430980022	0.847897339
HORVU1Hr1G009600	0	0
HORVU1Hr1G009610	0	0
HORVU1Hr1G009630	0	0
HORVU1Hr1G009640	-1.805404898	0.214704584
HORVU1Hr1G009720	0	0
HORVU1Hr1G009800	2.041308261	0.115718439
HORVU1Hr1G009870	0	0
HORVU1Hr1G009880	0	1
HORVU1Hr1G009900	-0.440331066	0.014865602
HORVU1Hr1G009910	0	0
HORVU1Hr1G009920	-0.486412598	0.264460503
HORVU1Hr1G009940	0	0
HORVU1Hr1G009950	-0.324040743	0.002022946
HORVU1Hr1G009970	-1.507799755	0.74256281
HORVU1Hr1G009980	0.289411436	0.272960851
HORVU1Hr1G010010	-0.998048978	0.00090426
HORVU1Hr1G010020	-0.892546567	0.00082581
HORVU1Hr1G010110	-0.453094223	0.3427589
HORVU1Hr1G010120	1.960465928	0.387425027
HORVU1Hr1G010130	-0.898181756	3.24619E-05
HORVU1Hr1G010140	0	0
HORVU1Hr1G010190	-1.464229087	0.00737655
HORVU1Hr1G010210	-0.023014577	0.986690943
HORVU1Hr1G010220	-0.397352384	0.272004322
HORVU1Hr1G010230	-0.776485125	0.597737076
HORVU1Hr1G010250	6.16321701	6.73305E-06
HORVU1Hr1G010280	0.154881158	0.912246665
HORVU1Hr1G010300	0	0
HORVU1Hr1G010350	0	0
HORVU1Hr1G010360	0	0
HORVU1Hr1G010380	-0.866601933	0.00112744
HORVU1Hr1G010390	-1.370646054	0.024112964
HORVU1Hr1G010400	-1.293823202	0.135090163
HORVU1Hr1G010500	2.685859263	0.004455347
HORVU1Hr1G010510	-0.229342447	0.389619543
HORVU1Hr1G010520	1.562573013	0.188220357
HORVU1Hr1G010530	1.360854653	0.343020899
HORVU1Hr1G010560	-0.221330999	0.899921705
HORVU1Hr1G010580	0	0
HORVU1Hr1G010600	0	0
HORVU1Hr1G010640	0	0
HORVU1Hr1G010660	0.266408621	0.843358033
HORVU1Hr1G010670	-0.335985615	0.481949094
HORVU1Hr1G010710	0	0
HORVU1Hr1G010720	0	1
HORVU1Hr1G010730	0	0
HORVU1Hr1G010740	0	0
HORVU1Hr1G010780	-0.368974048	0.199265397
HORVU1Hr1G010790	0.587346014	0.8315714
HORVU1Hr1G010800	-0.478770853	0.004804881
HORVU1Hr1G010810	-1.199260328	8.16371E-07
HORVU1Hr1G010820	-0.369934263	0.031793577
HORVU1Hr1G010830	0	0
HORVU1Hr1G010840	1.94762117	0.461651673
HORVU1Hr1G010890	-0.369374674	0.106156679
HORVU1Hr1G010910	-3.03460595	0.017156351
HORVU1Hr1G010920	0	0
HORVU1Hr1G010930	0.168933118	0.220107529
HORVU1Hr1G010940	0.244542374	0.063466337
HORVU1Hr1G010960	0.222934999	0.662084685
HORVU1Hr1G010970	-0.003737858	1
HORVU1Hr1G010980	-0.638393416	0.667776808
HORVU1Hr1G010990	-0.643679462	0.298602562
HORVU1Hr1G011020	0.165987527	0.739392586
HORVU1Hr1G011030	-0.57957728	0.025351336
HORVU1Hr1G011060	0	0
HORVU1Hr1G011080	0.576891847	0.657760632
HORVU1Hr1G011100	-1.010586342	0.291772122
HORVU1Hr1G011110	0	0
HORVU1Hr1G011120	0	0
HORVU1Hr1G011150	-0.163640437	0.728625087
HORVU1Hr1G011160	-0.152055548	0.657002085
HORVU1Hr1G011180	0	0
HORVU1Hr1G011190	0	0
HORVU1Hr1G011200	0	0
HORVU1Hr1G011210	-3.161296267	0.030740704
HORVU1Hr1G011220	0	0
HORVU1Hr1G011240	0.024741731	0.994785144
HORVU1Hr1G011250	-0.224755207	0.451804126
HORVU1Hr1G011260	-1.260137471	0.14124608
HORVU1Hr1G011290	-0.631605728	0.477462118
HORVU1Hr1G011300	-0.252434298	0.306554554
HORVU1Hr1G011350	-0.336228138	0.684215474
HORVU1Hr1G011360	0	0
HORVU1Hr1G011370	0.259484417	0.134039999
HORVU1Hr1G011380	-2.145234201	4.65935E-05
HORVU1Hr1G011390	-0.647719773	0.032695354
HORVU1Hr1G011400	-0.579696996	0.00165319
HORVU1Hr1G011420	-0.822092381	0.035346961
HORVU1Hr1G011430	0.284799575	0.138333474
HORVU1Hr1G011440	0	0
HORVU1Hr1G011450	0.57129707	0.512364419
HORVU1Hr1G011480	0	1
HORVU1Hr1G011490	0	0
HORVU1Hr1G011500	0.294044874	0.582287689
HORVU1Hr1G011520	-0.730740612	0.000103262
HORVU1Hr1G011530	-0.727606178	0.00011018
HORVU1Hr1G011540	-0.710893679	0.044900502
HORVU1Hr1G011550	-0.578540187	0.686596055
HORVU1Hr1G011570	-0.578540187	0.686596055
HORVU1Hr1G011610	0.914588132	0.472196474
HORVU1Hr1G011630	0	0
HORVU1Hr1G011650	0.073520859	0.989070202
HORVU1Hr1G011660	-0.11297318	0.941956847
HORVU1Hr1G011720	-0.569593466	0.023899813
HORVU1Hr1G011730	1.055250449	0.025074099
HORVU1Hr1G011740	0	0
HORVU1Hr1G011780	0.904167721	0.06689564
HORVU1Hr1G011800	2.161129339	0.00317747
HORVU1Hr1G011820	0	0
HORVU1Hr1G011830	0	0
HORVU1Hr1G011840	-0.67140416	0.083703118
HORVU1Hr1G011860	0	0
HORVU1Hr1G011890	-0.341486916	0.068887581
HORVU1Hr1G011900	-0.299399176	0.107918593
HORVU1Hr1G011920	-1.836737025	0.487945536
HORVU1Hr1G011930	3.824265856	1.93174E-05
HORVU1Hr1G011950	3.356524326	0.000218541
HORVU1Hr1G011960	0	1
HORVU1Hr1G011980	1.425454833	0.295649174
HORVU1Hr1G011990	3.377146331	8.65741E-06
HORVU1Hr1G012060	0	0
HORVU1Hr1G012080	5.164799435	0.000101793
HORVU1Hr1G012090	2.364792212	0.007340651
HORVU1Hr1G012110	-1.760447859	6.7168E-06
HORVU1Hr1G012130	2.823536624	0.002978831
HORVU1Hr1G012140	1.391756597	0.038965023
HORVU1Hr1G012150	-1.756904246	7.39434E-06
HORVU1Hr1G012170	2.992523155	0.022737228
HORVU1Hr1G012180	0.55573591	0.026475281
HORVU1Hr1G012190	0.446523803	0.132366285
HORVU1Hr1G012210	1.987689812	0.651321689
HORVU1Hr1G012220	-1.327720797	0.109226777
HORVU1Hr1G012240	-0.370777537	0.325155432
HORVU1Hr1G012250	0	0
HORVU1Hr1G012270	0.166862028	0.73580931
HORVU1Hr1G012290	0.594823131	0.466924857
HORVU1Hr1G012300	0.405823722	0.729656752
HORVU1Hr1G012310	1.775558643	0.452545493
HORVU1Hr1G012320	0	0
HORVU1Hr1G012330	0	0
HORVU1Hr1G012340	0	0
HORVU1Hr1G012350	0	0
HORVU1Hr1G012360	0	0
HORVU1Hr1G012380	0	0
HORVU1Hr1G012420	-0.019599509	0.947289861
HORVU1Hr1G012440	0.161455195	0.626148778
HORVU1Hr1G012460	1.488138103	0.002681649
HORVU1Hr1G012470	0.633411848	0.029784361
HORVU1Hr1G012490	0.336537777	0.846291142
HORVU1Hr1G012520	1.036531543	0.355250503
HORVU1Hr1G012600	0	0
HORVU1Hr1G012610	0	0
HORVU1Hr1G012660	1.96387921	0.602238055
HORVU1Hr1G012670	0	0
HORVU1Hr1G012680	0.033291678	0.951642006
HORVU1Hr1G012690	0.15731577	0.335372524
HORVU1Hr1G012700	0	0
HORVU1Hr1G012710	3.442483714	1.26431E-05
HORVU1Hr1G012720	1.103876415	0.536943752
HORVU1Hr1G012730	0.07453903	0.839513365
HORVU1Hr1G012740	-0.740628991	0.42577125
HORVU1Hr1G012760	0	0
HORVU1Hr1G012770	-1.217479886	0.556666189
HORVU1Hr1G012790	-1.170087509	0.587596091
HORVU1Hr1G012800	-3.496128343	0.367213819
HORVU1Hr1G012810	0	0
HORVU1Hr1G012840	0	0
HORVU1Hr1G012850	-1.460613105	0.542669788
HORVU1Hr1G012870	-0.963753159	0.669267018
HORVU1Hr1G012880	-3.01702253	0.606415917
HORVU1Hr1G012890	-4.746787578	0.467967797
HORVU1Hr1G012910	-2.707343604	0.30153292
HORVU1Hr1G012920	0	0
HORVU1Hr1G012930	-1.062885048	0.627952618
HORVU1Hr1G012940	-1.062887564	0.62786567
HORVU1Hr1G012950	-1.092275658	0.622478609
HORVU1Hr1G012960	-0.824621777	0.720339072
HORVU1Hr1G013020	-0.978789736	0.677228917
HORVU1Hr1G013040	0.000113974	1
HORVU1Hr1G013140	1.134257861	0.485557343
HORVU1Hr1G013160	-0.367632727	0.236295506
HORVU1Hr1G013180	0	0
HORVU1Hr1G013190	-1.556228013	1.7533E-06
HORVU1Hr1G013210	-0.138590495	0.636175535
HORVU1Hr1G013240	0	0
HORVU1Hr1G013270	-1.267001519	0.693556994
HORVU1Hr1G013360	-0.656386647	0.018903849
HORVU1Hr1G013420	0	0
HORVU1Hr1G013430	0.266971523	0.847868591
HORVU1Hr1G013440	0	1
HORVU1Hr1G013450	-0.150426116	0.547462337
HORVU1Hr1G013470	-0.492352065	0.641002374
HORVU1Hr1G013480	4.104389379	0.000398989
HORVU1Hr1G013490	-0.09345434	0.715989241
HORVU1Hr1G013500	0	0
HORVU1Hr1G013520	0	0
HORVU1Hr1G013540	-0.24055337	0.891818456
HORVU1Hr1G013580	0.128388035	0.641052297
HORVU1Hr1G013600	-0.01171579	0.983724126
HORVU1Hr1G013620	0	0
HORVU1Hr1G013660	-0.674769051	0.175260563
HORVU1Hr1G013670	0	0
HORVU1Hr1G013680	2.323800775	0.029112649
HORVU1Hr1G013690	2.328439727	0.02902801
HORVU1Hr1G013700	0.372550991	0.347506462
HORVU1Hr1G013720	0	0
HORVU1Hr1G013730	-0.170836864	0.288714959
HORVU1Hr1G013740	-1.225508047	9.29621E-07
HORVU1Hr1G013750	-0.37818882	0.179180528
HORVU1Hr1G013780	0.448727985	0.022207711
HORVU1Hr1G013810	-0.454005116	0.218091911
HORVU1Hr1G013820	0.442213113	0.040052052
HORVU1Hr1G013840	0.407089352	0.087806449
HORVU1Hr1G013870	0.608730833	0.218376337
HORVU1Hr1G013880	-0.092448875	0.774607629
HORVU1Hr1G013900	0.751752621	0.000723284
HORVU1Hr1G013950	-0.709832341	0.303139975
HORVU1Hr1G013960	0	0
HORVU1Hr1G013970	1.025581488	1.86305E-05
HORVU1Hr1G013980	0	0
HORVU1Hr1G013990	-0.174259777	0.864436848
HORVU1Hr1G014000	0	0
HORVU1Hr1G014010	0.320220755	0.243747995
HORVU1Hr1G014020	0	0
HORVU1Hr1G014030	0.141279528	0.79102239
HORVU1Hr1G014040	-0.337156861	0.576224315
HORVU1Hr1G014050	-0.279125564	0.81163373
HORVU1Hr1G014060	-0.258869032	0.601807215
HORVU1Hr1G014070	0.188605364	0.475296821
HORVU1Hr1G014080	0.314473486	0.160130416
HORVU1Hr1G014120	-0.410913934	0.114576443
HORVU1Hr1G014140	0.426161206	0.814507718
HORVU1Hr1G014150	-3.183126832	0.069574198
HORVU1Hr1G014200	0	0
HORVU1Hr1G014230	-0.264461871	0.926978603
HORVU1Hr1G014270	0	0
HORVU1Hr1G014280	0	0
HORVU1Hr1G014370	0.431795383	0.191983571
HORVU1Hr1G014410	3.638922849	0.013027018
HORVU1Hr1G014560	-0.323931546	0.580746739
HORVU1Hr1G014570	-0.186129531	0.747592019
HORVU1Hr1G014580	-0.263134718	0.463503232
HORVU1Hr1G014590	-0.692721949	0.639816182
HORVU1Hr1G014610	-0.281154239	0.022128964
HORVU1Hr1G014630	0	0
HORVU1Hr1G014640	0	0
HORVU1Hr1G014690	0	0
HORVU1Hr1G014700	0	0
HORVU1Hr1G014710	0.089456294	0.75571887
HORVU1Hr1G014730	-0.486594723	0.097537537
HORVU1Hr1G014800	0.083671662	0.726185676
HORVU1Hr1G014880	0	0
HORVU1Hr1G014910	0.743301379	0.704251947
HORVU1Hr1G014950	-0.278672018	0.580311935
HORVU1Hr1G014990	0	0
HORVU1Hr1G015000	-0.963986429	0.006302894
HORVU1Hr1G015040	0.005936724	0.998251925
HORVU1Hr1G015050	0.434399086	0.497464945
HORVU1Hr1G015060	0.723371924	0.005934769
HORVU1Hr1G015090	0.351201515	0.807421818
HORVU1Hr1G015130	-0.380447075	0.357854736
HORVU1Hr1G015140	0	0
HORVU1Hr1G015180	1.734477336	0.046946569
HORVU1Hr1G015190	0	0
HORVU1Hr1G015210	0.626725582	0.415272854
HORVU1Hr1G015240	0.547703009	0.353315126
HORVU1Hr1G015260	0.203422972	0.493974088
HORVU1Hr1G015270	0.147159937	0.612051989
HORVU1Hr1G015300	0	0
HORVU1Hr1G015310	0.254668095	0.280634965
HORVU1Hr1G015350	0	0
HORVU1Hr1G015420	0	0
HORVU1Hr1G015430	0	0
HORVU1Hr1G015490	-0.187820714	0.267027886
HORVU1Hr1G015500	0.005779728	0.996304772
HORVU1Hr1G015540	0.363777343	0.83245734
HORVU1Hr1G015550	0.615226218	0.007417127
HORVU1Hr1G015560	0.652426779	0.00081192
HORVU1Hr1G015580	0	0
HORVU1Hr1G015590	-0.013596497	0.965021246
HORVU1Hr1G015610	0	0
HORVU1Hr1G015620	-0.044708697	0.931622655
HORVU1Hr1G015660	-0.388344958	0.046454136
HORVU1Hr1G015670	-0.006639692	1
HORVU1Hr1G015690	0.702541841	0.622478609
HORVU1Hr1G015710	0	0
HORVU1Hr1G015720	0.206361289	0.448348464
HORVU1Hr1G015750	0	0
HORVU1Hr1G015770	0.226241612	0.602328021
HORVU1Hr1G015810	0.002751859	1
HORVU1Hr1G015820	0.048848568	0.876716248
HORVU1Hr1G015840	0	0
HORVU1Hr1G015850	0	0
HORVU1Hr1G015870	0	0
HORVU1Hr1G015890	0	0
HORVU1Hr1G015910	-1.371007301	0.368001351
HORVU1Hr1G015920	0	0
HORVU1Hr1G015940	-0.351482202	0.089120753
HORVU1Hr1G015970	0	0
HORVU1Hr1G015980	0	0
HORVU1Hr1G016000	0	0
HORVU1Hr1G016030	0	0
HORVU1Hr1G016050	0.303955846	0.375380024
HORVU1Hr1G016060	0.290681977	0.401017181
HORVU1Hr1G016080	-1.240061044	0.062928602
HORVU1Hr1G016110	-0.281559867	0.134435501
HORVU1Hr1G016120	0.182282355	0.870602445
HORVU1Hr1G016130	0.168953432	0.154172431
HORVU1Hr1G016140	0.328304633	0.337888998
HORVU1Hr1G016170	0.142032607	0.587922057
HORVU1Hr1G016180	0.612359818	0.657204787
HORVU1Hr1G016190	-0.538177375	0.123451516
HORVU1Hr1G016200	-0.401623645	0.077620373
HORVU1Hr1G016240	0.068542436	0.844824848
HORVU1Hr1G016270	0	0
HORVU1Hr1G016280	-0.011840218	0.993814083
HORVU1Hr1G016320	-0.891753784	0.003776908
HORVU1Hr1G016360	0.225172571	0.297416451
HORVU1Hr1G016370	-0.089635978	0.667482412
HORVU1Hr1G016400	0	0
HORVU1Hr1G016420	0	0
HORVU1Hr1G016430	-0.251888068	0.291373139
HORVU1Hr1G016470	-0.98490578	0.320043209
HORVU1Hr1G016480	0.20969902	0.258061527
HORVU1Hr1G016490	-0.09609404	0.64568355
HORVU1Hr1G016500	0	0
HORVU1Hr1G016540	-0.636085727	0.08341753
HORVU1Hr1G016590	1.44536828	0.346602508
HORVU1Hr1G016600	-0.158667826	0.781549083
HORVU1Hr1G016610	0	0
HORVU1Hr1G016630	0.040588794	0.841258496
HORVU1Hr1G016640	0.249547225	0.184837637
HORVU1Hr1G016660	0.220031319	0.539401829
HORVU1Hr1G016700	4.291650544	0.001047191
HORVU1Hr1G016710	0.814354269	0.126720272
HORVU1Hr1G016720	0	0
HORVU1Hr1G016730	0	0
HORVU1Hr1G016760	0	0
HORVU1Hr1G016770	0.153325439	0.931622655
HORVU1Hr1G016790	-0.171006748	0.419888944
HORVU1Hr1G016800	0	0
HORVU1Hr1G016820	0	0
HORVU1Hr1G016840	-1.83612459	0.526352059
HORVU1Hr1G016870	0	0
HORVU1Hr1G016930	0	0
HORVU1Hr1G016960	0	0
HORVU1Hr1G016980	0.526092587	0.0696662
HORVU1Hr1G017020	-1.105460174	0.109987788
HORVU1Hr1G017050	0.361978798	0.070880299
HORVU1Hr1G017070	0	0
HORVU1Hr1G017080	0	0
HORVU1Hr1G017100	0.308631716	0.718478687
HORVU1Hr1G017120	-0.190828209	0.472884289
HORVU1Hr1G017170	0.654132608	0.576239927
HORVU1Hr1G017190	0	0
HORVU1Hr1G017210	0.07929397	0.752198816
HORVU1Hr1G017220	0.189188473	0.32085823
HORVU1Hr1G017230	0.018912641	0.978671173
HORVU1Hr1G017240	0.940063519	0.000590465
HORVU1Hr1G017260	0.031481825	0.9736124
HORVU1Hr1G017270	-0.003341373	1
HORVU1Hr1G017290	-1.693483375	0.42815947
HORVU1Hr1G017320	-0.303135344	0.522183688
HORVU1Hr1G017330	0	0
HORVU1Hr1G017370	0.550151615	0.226866703
HORVU1Hr1G017380	0.221079317	0.342779546
HORVU1Hr1G017410	-0.843524105	0.034275479
HORVU1Hr1G017430	0	0
HORVU1Hr1G017440	0.347579925	0.71188203
HORVU1Hr1G017460	-0.530997977	0.014097898
HORVU1Hr1G017470	0.604589214	0.371552268
HORVU1Hr1G017480	0.017125778	0.960495642
HORVU1Hr1G017490	0.072439373	0.883634498
HORVU1Hr1G017500	0.119044647	0.809415271
HORVU1Hr1G017510	0	0
HORVU1Hr1G017520	0	0
HORVU1Hr1G017530	0.233567136	0.674951141
HORVU1Hr1G017550	-0.377040165	0.635386777
HORVU1Hr1G017570	0.072075959	0.745087911
HORVU1Hr1G017580	0.528272144	0.045000039
HORVU1Hr1G017660	2.901158089	0.006509593
HORVU1Hr1G017670	3.550713053	0.022207711
HORVU1Hr1G017700	-0.054443606	0.899244428
HORVU1Hr1G017710	0.296449964	0.090041397
HORVU1Hr1G017720	-0.436057664	0.041806103
HORVU1Hr1G017730	-0.396736942	0.127910443
HORVU1Hr1G017740	-0.59747714	0.044778456
HORVU1Hr1G017750	-0.617446739	0.044890813
HORVU1Hr1G017770	-0.987637988	0.19877656
HORVU1Hr1G017800	0.52516801	0.651953636
HORVU1Hr1G017830	0.040079444	0.967648498
HORVU1Hr1G017840	1.967140506	0.804800924
HORVU1Hr1G017850	-0.155368341	0.905173452
HORVU1Hr1G017860	-0.164909603	0.86788863
HORVU1Hr1G017870	0.794287287	0.11861799
HORVU1Hr1G017900	-7.80286E-05	1
HORVU1Hr1G017920	0	0
[truncated: 38,861 more rows]

## Sheet: BP2-BP1
Gene id	logFC	FDR
[truncated: 39,841 more rows]

[truncated: 19 more sheets: BP3-BP2, BLP1-BW1, BLP2-BW2, BLP3-BW3, PLP1-BW1, PLP2-BW2, PLP3-BW3, BP1-BW1, BP2-BW2, BP3-BW3, BLP1-PLP1, BLP2-PLP2, BLP3-PLP3, BP1-BLP1, BP2-BLP2, BP3-BLP3, BP1-PLP1, BP2-PLP2, BP3-PLP3]
