# Supplementary material for: Features of Activity of the Phenylpropanoid Biosynthesis Pathway in Melanin-Accumulating Barley Grains
Source: Front Plant Sci. 2022 Jul 11;13:923717. doi: 10.3389/fpls.2022.923717 (PMC9310326; doi:10.3389/fpls.2022.923717)
Supplement: Supplementary file 4 [file Table_4.XLSX]

## Sheet: description
Supplementary Table 4. Gene ontology (GO) terms significantly enriched in DEG lists
list name	description
BW2-BW1	GO terms significantly enriched in the up-regulated and down-regulated DEG lists in BW line at 2 stage compared to BW line at 1 stage
BW3-BW2	GO terms significantly enriched in the up-regulated and down-regulated DEG lists in BW line at 3 stage compared to BW line at 2 stage
PLP2-PLP1	GO terms significantly enriched in the up-regulated and down-regulated DEG lists in PLP line at 2 stage compared to PLP line at 1 stage
PLP3-PLP2	GO terms significantly enriched in the up-regulated and down-regulated DEG lists in PLP line at 3 stage compared to PLP line at 2 stage
BLP2-BLP1	GO terms significantly enriched in the up-regulated and down-regulated DEG lists in BLP line at 2 stage compared to BLP line at 1 stage
BLP3-BLP2	GO terms significantly enriched in the up-regulated and down-regulated DEG lists in BLP line at 3 stage compared to BLP line at 2 stage
BP2-BP1	GO terms significantly enriched in the up-regulated and down-regulated DEG lists in BP line at 2 stage compared to BP line at 1 stage
BP3-BP2	GO terms significantly enriched in the up-regulated and down-regulated DEG lists in BP line at 3 stage compared to BP line at 2 stage
PLP1-BW1	GO terms significantly enriched in the up-regulated and down-regulated DEG lists in PLP line at 1 stage compared to BW line at 1 stage
PLP2-BW2	GO terms significantly enriched in the up-regulated and down-regulated DEG lists in PLP line at 2 stage compared to BW line at 2 stage
PLP3-BW3	GO terms significantly enriched in the up-regulated and down-regulated DEG lists in PLP line at 3 stage compared to BW line at 3 stage
BLP1-BW1	GO terms significantly enriched in the up-regulated and down-regulated DEG lists in BLP line at 1 stage compared to BW line at 1 stage
BLP2-BW2	GO terms significantly enriched in the up-regulated and down-regulated DEG lists in BLP line at 2 stage compared to BW line at 2 stage
BLP3-BW3	GO terms significantly enriched in the up-regulated and down-regulated DEG lists in BLP line at 3 stage compared to BW line at 3 stage
BP1-BW1	GO terms significantly enriched in the up-regulated and down-regulated DEG lists in BP line at 1 stage compared to BW line at 1 stage
BP2-BW2	GO terms significantly enriched in the up-regulated and down-regulated DEG lists in BP line at 2 stage compared to BW line at 2 stage
BP3-BW3	GO terms significantly enriched in the up-regulated and down-regulated DEG lists in BP line at 3 stage compared to BW line at 3 stage
BLP1-PLP1	GO terms significantly enriched in the up-regulated and down-regulated DEG lists in BLP line at 1 stage compared to PLP line at 1 stage
BLP2-PLP2	GO terms significantly enriched in the up-regulated and down-regulated DEG lists in BLP line at 2 stage compared to PLP line at 2 stage
BLP3-PLP3	GO terms significantly enriched in the up-regulated and down-regulated DEG lists in BLP line at 3 stage compared to PLP line at 3 stage
BP1-PLP1	GO terms significantly enriched in the up-regulated and down-regulated DEG lists in BP line at 1 stage compared to PLP line at 1 stage
BP2-PLP2	GO terms significantly enriched in the up-regulated and down-regulated DEG lists in BP line at 2 stage compared to PLP line at 2 stage
BP3-PLP3	GO terms significantly enriched in the up-regulated and down-regulated DEG lists in BP line at 3 stage compared to PLP line at 3 stage
BP1-BLP1	GO terms significantly enriched in the up-regulated and down-regulated DEG lists in BP line at 1 stage compared to BLP line at 1 stage
BP2-BLP2	GO terms significantly enriched in the up-regulated and down-regulated DEG lists in BP line at 2 stage compared to BLP line at 2 stage
BP3-BLP3	GO terms significantly enriched in the up-regulated and down-regulated DEG lists in BP line at 3 stage compared to BLP line at 3 stage
field name	description
GO term	Gene ontology term identifier
Category	Gene ontology term category (P - biological process, F - molecular function, C - cellular component)
Description	Description of the GO term
Number in input list	Number of genes belong to this GO term in this DEG list
Number in BG/Ref	Number of genes belong to this GO term in whole barley genome
p-value	p-value
FDR	False discovery rate

## Sheet: BW2-BW1
Up-regulated in BW2 compared to BW1									Down-regulated in BW2 compared to BW1
GO term	Ontology	Description	Number in input list	Number in BG/Ref	p-value	FDR			GO term	Ontology	Description	Number in input list	Number in BG/Ref	p-value	FDR
GO:0015979	P	photosynthesis	113	245	1.2e-35	1.9e-32			GO:0006260	P	DNA replication	46	98	3.5e-15	7.8e-12
GO:0008152	P	metabolic process	1200	9734	2.6e-33	2.1e-30			GO:0006928	P	movement of cell or subcellular component	39	72	1.3e-14	9.5e-12
GO:0055114	P	oxidation-reduction process	327	1986	1.3e-20	7.1e-18			GO:0007018	P	microtubule-based movement	39	72	1.3e-14	9.5e-12
GO:0006412	P	translation	179	849	3e-20	1.2e-17			GO:0007017	P	microtubule-based process	48	120	1.1e-13	5.9e-11
GO:0043043	P	peptide biosynthetic process	179	856	6.2e-20	1.6e-17			GO:0005975	P	carbohydrate metabolic process	151	841	1.4e-11	6.2e-09
GO:0043604	P	amide biosynthetic process	179	856	6.2e-20	1.6e-17			GO:0031497	P	chromatin assembly	33	75	1e-10	2.5e-08
GO:1901566	P	organonitrogen compound biosynthetic process	229	1231	9.4e-20	2.1e-17			GO:0006334	P	nucleosome assembly	33	75	1e-10	2.5e-08
GO:0006518	P	peptide metabolic process	180	869	1.1e-19	2.3e-17			GO:0034728	P	nucleosome organization	33	75	1e-10	2.5e-08
GO:0043603	P	cellular amide metabolic process	181	878	1.4e-19	2.4e-17			GO:0071554	P	cell wall organization or biogenesis	52	173	7.5e-11	2.5e-08
GO:1901564	P	organonitrogen compound metabolic process	265	1564	4.9e-18	7.7e-16			GO:0065004	P	protein-DNA complex assembly	33	76	1.3e-10	2.7e-08
GO:0022900	P	electron transport chain	59	156	5.1e-16	6.7e-14			GO:0071824	P	protein-DNA complex subunit organization	33	76	1.3e-10	2.7e-08
GO:0009767	P	photosynthetic electron transport chain	37	57	4.7e-16	6.7e-14			GO:0006333	P	chromatin assembly or disassembly	33	77	1.8e-10	3.3e-08
GO:0015992	P	proton transport	52	124	9.7e-16	1.1e-13			GO:0006323	P	DNA packaging	33	78	2.3e-10	3.9e-08
GO:0006818	P	hydrogen transport	52	124	9.7e-16	1.1e-13			GO:0009733	P	response to auxin	35	88	2.5e-10	4e-08
GO:0044237	P	cellular metabolic process	758	6233	7.4e-15	7.8e-13			GO:0042545	P	cell wall modification	23	40	1.4e-09	2.1e-07
GO:0044271	P	cellular nitrogen compound biosynthetic process	332	2275	4e-14	3.9e-12			GO:0044262	P	cellular carbohydrate metabolic process	50	181	1.9e-09	2.7e-07
GO:0044267	P	cellular protein metabolic process	397	2855	4.7e-14	4.3e-12			GO:0071103	P	DNA conformation change	34	92	2.1e-09	2.8e-07
GO:0015985	P	energy coupled proton transport, down electrochemical gradient	36	66	6.2e-14	5.1e-12			GO:0005976	P	polysaccharide metabolic process	37	119	1.9e-08	2.4e-06
GO:0015986	P	ATP synthesis coupled proton transport	36	66	6.2e-14	5.1e-12			GO:0044264	P	cellular polysaccharide metabolic process	34	109	6.6e-08	7.8e-06
GO:0009206	P	purine ribonucleoside triphosphate biosynthetic process	38	80	3.5e-13	2.3e-11			GO:0010410	P	hemicellulose metabolic process	20	41	1.3e-07	1.3e-05
GO:0009201	P	ribonucleoside triphosphate biosynthetic process	38	80	3.5e-13	2.3e-11			GO:0010383	P	cell wall polysaccharide metabolic process	20	41	1.3e-07	1.3e-05
GO:0009142	P	nucleoside triphosphate biosynthetic process	38	80	3.5e-13	2.3e-11			GO:0010033	P	response to organic substance	35	119	1.4e-07	1.3e-05
GO:0009145	P	purine nucleoside triphosphate biosynthetic process	38	80	3.5e-13	2.3e-11			GO:0009719	P	response to endogenous stimulus	35	119	1.4e-07	1.3e-05
GO:0006754	P	ATP biosynthetic process	37	75	2.9e-13	2.3e-11			GO:0009725	P	response to hormone	35	119	1.4e-07	1.3e-05
GO:1902600	P	hydrogen ion transmembrane transport	41	95	4.9e-13	3.1e-11			GO:0044042	P	glucan metabolic process	31	101	3.3e-07	2.9e-05
GO:0019538	P	protein metabolic process	440	3341	2.7e-12	1.6e-10			GO:0006073	P	cellular glucan metabolic process	31	101	3.3e-07	2.9e-05
GO:0046129	P	purine ribonucleoside biosynthetic process	38	88	3.4e-12	1.7e-10			GO:0045229	P	external encapsulating structure organization	30	97	4.5e-07	3.6e-05
GO:0042451	P	purine nucleoside biosynthetic process	38	88	3.4e-12	1.7e-10			GO:0071555	P	cell wall organization	30	97	4.5e-07	3.6e-05
GO:0050821	P	protein stabilization	22	24	3.7e-12	1.7e-10			GO:0006261	P	DNA-dependent DNA replication	15	24	4.6e-07	3.6e-05
GO:0006812	P	cation transport	92	409	2.9e-12	1.7e-10			GO:0010411	P	xyloglucan metabolic process	17	33	6.3e-07	4.7e-05
GO:0044710	P	single-organism metabolic process	425	3207	3.3e-12	1.7e-10			GO:0042546	P	cell wall biogenesis	25	73	8.7e-07	6.3e-05
GO:0034220	P	ion transmembrane transport	54	171	3.2e-12	1.7e-10			GO:0006633	P	fatty acid biosynthetic process	34	127	1.3e-06	8.8e-05
GO:0031647	P	regulation of protein stability	22	24	3.7e-12	1.7e-10			GO:0006259	P	DNA metabolic process	56	273	1.3e-06	8.8e-05
GO:0009772	P	photosynthetic electron transport in photosystem II	22	24	3.7e-12	1.7e-10			GO:0072330	P	monocarboxylic acid biosynthetic process	34	129	1.7e-06	0.00011
GO:0098655	P	cation transmembrane transport	54	171	3.2e-12	1.7e-10			GO:0044085	P	cellular component biogenesis	62	326	3.2e-06	0.0002
GO:0009168	P	purine ribonucleoside monophosphate biosynthetic process	37	87	9.4e-12	3.9e-10			GO:0006631	P	fatty acid metabolic process	37	153	3.5e-06	0.00021
GO:0009127	P	purine nucleoside monophosphate biosynthetic process	37	87	9.4e-12	3.9e-10			GO:0042221	P	response to chemical	46	213	3.5e-06	0.00021
GO:0019684	P	photosynthesis, light reaction	37	87	9.4e-12	3.9e-10			GO:0006325	P	chromatin organization	33	128	3.7e-06	0.00022
GO:0009156	P	ribonucleoside monophosphate biosynthetic process	37	89	1.6e-11	6.4e-10			GO:0071840	P	cellular component organization or biogenesis	98	613	5.6e-06	0.00032
GO:0098662	P	inorganic cation transmembrane transport	51	164	2e-11	7.7e-10			GO:0002376	P	immune system process	10	13	1.1e-05	0.00059
GO:0098660	P	inorganic ion transmembrane transport	51	164	2e-11	7.7e-10			GO:0006955	P	immune response	10	13	1.1e-05	0.00059
GO:0009124	P	nucleoside monophosphate biosynthetic process	37	90	2.1e-11	7.7e-10			GO:0044036	P	cell wall macromolecule metabolic process	20	60	1.5e-05	0.00078
GO:0009152	P	purine ribonucleotide biosynthetic process	38	97	3.5e-11	1.3e-09			GO:0006461	P	protein complex assembly	35	153	1.8e-05	0.00089
GO:0009199	P	ribonucleoside triphosphate metabolic process	56	198	4.7e-11	1.4e-09			GO:0070271	P	protein complex biogenesis	35	153	1.8e-05	0.00089
GO:0042455	P	ribonucleoside biosynthetic process	38	98	4.4e-11	1.4e-09			GO:0034622	P	cellular macromolecular complex assembly	35	154	2e-05	0.00098
GO:0009205	P	purine ribonucleoside triphosphate metabolic process	56	198	4.7e-11	1.4e-09			GO:0006270	P	DNA replication initiation	10	15	2.6e-05	0.0013
GO:0046034	P	ATP metabolic process	55	192	4.7e-11	1.4e-09			GO:0046394	P	carboxylic acid biosynthetic process	43	218	4.7e-05	0.0022
GO:0009144	P	purine nucleoside triphosphate metabolic process	56	198	4.7e-11	1.4e-09			GO:0065003	P	macromolecular complex assembly	35	162	4.9e-05	0.0023
GO:0009163	P	nucleoside biosynthetic process	38	98	4.4e-11	1.4e-09			GO:0006629	P	lipid metabolic process	78	493	6.7e-05	0.0025
GO:0006811	P	ion transport	100	491	4.7e-11	1.4e-09			GO:0002526	P	acute inflammatory response	8	10	7e-05	0.0025
GO:0015672	P	monovalent inorganic cation transport	55	192	4.7e-11	1.4e-09			GO:0002524	P	hypersensitivity	8	10	7e-05	0.0025
GO:1901659	P	glycosyl compound biosynthetic process	38	98	4.4e-11	1.4e-09			GO:0016064	P	immunoglobulin mediated immune response	8	10	7e-05	0.0025
GO:0009260	P	ribonucleotide biosynthetic process	38	99	5.6e-11	1.6e-09			GO:0016068	P	type I hypersensitivity	8	10	7e-05	0.0025
GO:0046390	P	ribose phosphate biosynthetic process	38	99	5.6e-11	1.6e-09			GO:0002460	P	adaptive immune response based on somatic recombination of immune receptors built from immunoglobulin superfamily domains	8	10	7e-05	0.0025
GO:0006091	P	generation of precursor metabolites and energy	68	280	1.3e-10	3.7e-09			GO:0002438	P	acute inflammatory response to antigenic stimulus	8	10	7e-05	0.0025
GO:0006164	P	purine nucleotide biosynthetic process	38	103	1.4e-10	4e-09			GO:0002437	P	inflammatory response to antigenic stimulus	8	10	7e-05	0.0025
GO:0009141	P	nucleoside triphosphate metabolic process	56	207	1.9e-10	5.4e-09			GO:0006954	P	inflammatory response	8	10	7e-05	0.0025
GO:0072522	P	purine-containing compound biosynthetic process	39	110	2.1e-10	5.7e-09			GO:0019724	P	B cell mediated immunity	8	10	7e-05	0.0025
GO:0009167	P	purine ribonucleoside monophosphate metabolic process	55	204	3.1e-10	8.2e-09			GO:0071822	P	protein complex subunit organization	36	172	6.7e-05	0.0025
GO:0009126	P	purine nucleoside monophosphate metabolic process	55	204	3.1e-10	8.2e-09			GO:0002449	P	lymphocyte mediated immunity	8	10	7e-05	0.0025
GO:0009161	P	ribonucleoside monophosphate metabolic process	55	206	4.2e-10	1.1e-08			GO:0002443	P	leukocyte mediated immunity	8	10	7e-05	0.0025
GO:0009123	P	nucleoside monophosphate metabolic process	55	207	4.9e-10	1.2e-08			GO:0002250	P	adaptive immune response	8	10	7e-05	0.0025
GO:0042278	P	purine nucleoside metabolic process	56	214	5.5e-10	1.4e-08			GO:0002252	P	immune effector process	8	10	7e-05	0.0025
GO:0046128	P	purine ribonucleoside metabolic process	56	214	5.5e-10	1.4e-08			GO:0050896	P	response to stimulus	156	1171	0.00011	0.0037
GO:0055085	P	transmembrane transport	131	766	1.4e-09	3.4e-08			GO:0022607	P	cellular component assembly	40	213	0.00021	0.0072
GO:0009116	P	nucleoside metabolic process	58	234	1.5e-09	3.6e-08			GO:0016043	P	cellular component organization	76	500	0.00025	0.0084
GO:1901657	P	glycosyl compound metabolic process	58	234	1.5e-09	3.6e-08			GO:0051276	P	chromosome organization	36	192	0.00043	0.014
GO:0009150	P	purine ribonucleotide metabolic process	56	223	2e-09	4.6e-08			GO:0006952	P	defense response	29	143	0.00051	0.017
GO:0009259	P	ribonucleotide metabolic process	56	225	2.6e-09	5.9e-08			GO:0032787	P	monocarboxylic acid metabolic process	40	228	0.00069	0.022
GO:0009119	P	ribonucleoside metabolic process	56	226	2.9e-09	6.6e-08			GO:0008610	P	lipid biosynthetic process	41	237	0.00076	0.024
GO:0006163	P	purine nucleotide metabolic process	56	231	5.7e-09	1.3e-07			GO:0016053	P	organic acid biosynthetic process	43	255	0.0009	0.028
GO:0072521	P	purine-containing compound metabolic process	57	239	6.9e-09	1.5e-07			GO:0046982	F	protein heterodimerization activity	122	238	4.3e-41	5.4e-38
GO:0019693	P	ribose phosphate metabolic process	56	236	1.1e-08	2.3e-07			GO:0046983	F	protein dimerization activity	156	545	4.3e-28	2.7e-25
GO:0009165	P	nucleotide biosynthetic process	38	131	3.3e-08	7.1e-07			GO:0008092	F	cytoskeletal protein binding	59	133	3.6e-18	1.5e-15
GO:1901293	P	nucleoside phosphate biosynthetic process	38	131	3.3e-08	7.1e-07			GO:0008017	F	microtubule binding	45	91	1.6e-15	5e-13
GO:0034645	P	cellular macromolecule biosynthetic process	294	2248	5e-08	1e-06			GO:0015631	F	tubulin binding	45	94	4e-15	1e-12
GO:0009059	P	macromolecule biosynthetic process	294	2248	5e-08	1e-06			GO:0003777	F	microtubule motor activity	39	72	1.3e-14	2.7e-12
GO:0006796	P	phosphate-containing compound metabolic process	262	1986	1.6e-07	3.2e-06			GO:0003774	F	motor activity	41	83	2.9e-14	4.6e-12
GO:0006793	P	phosphorus metabolic process	262	1991	1.9e-07	3.8e-06			GO:0016798	F	hydrolase activity, acting on glycosyl bonds	116	520	2.6e-14	4.6e-12
GO:0044765	P	single-organism transport	79	430	2.3e-07	4.5e-06			GO:0004553	F	hydrolase activity, hydrolyzing O-glycosyl compounds	107	475	1.6e-13	2.2e-11
GO:0010467	P	gene expression	291	2276	3.7e-07	7.3e-06			GO:0004857	F	enzyme inhibitor activity	61	194	3.6e-13	4.5e-11
GO:1902578	P	single-organism localization	79	439	4.7e-07	9.1e-06			GO:0098772	F	molecular function regulator	75	278	5.1e-13	5.8e-11
GO:0009117	P	nucleotide metabolic process	56	280	1.4e-06	2.6e-05			GO:0030234	F	enzyme regulator activity	70	257	2.1e-12	2.2e-10
GO:0006753	P	nucleoside phosphate metabolic process	56	281	1.5e-06	2.9e-05			GO:0003677	F	DNA binding	276	1866	2.2e-11	2.1e-09
GO:0045333	P	cellular respiration	28	95	1.6e-06	2.9e-05			GO:0030599	F	pectinesterase activity	23	40	1.4e-09	1.3e-07
GO:0044249	P	cellular biosynthetic process	355	2926	1.7e-06	3.2e-05			GO:0016787	F	hydrolase activity	354	2699	1.1e-08	9.3e-07
GO:0006468	P	protein phosphorylation	204	1530	2.3e-06	4.2e-05			GO:0016762	F	xyloglucan:xyloglucosyl transferase activity	20	41	1.3e-07	1e-05
GO:1901576	P	organic substance biosynthetic process	354	2929	2.5e-06	4.5e-05			GO:0052689	F	carboxylic ester hydrolase activity	24	70	1.4e-06	0.0001
GO:0055086	P	nucleobase-containing small molecule metabolic process	59	310	2.9e-06	5.1e-05			GO:0015299	F	solute:proton antiporter activity	14	36	7.3e-05	0.0048
GO:1901135	P	carbohydrate derivative metabolic process	71	401	2.9e-06	5.1e-05			GO:0015298	F	solute:cation antiporter activity	14	36	7.3e-05	0.0048
GO:0044699	P	single-organism process	501	4385	4.9e-06	8.5e-05			GO:0003779	F	actin binding	14	39	0.00014	0.0091
GO:0015980	P	energy derivation by oxidation of organic compounds	28	103	5.8e-06	0.0001			GO:0003824	F	catalytic activity	971	9246	0.00052	0.031
GO:0009987	P	cellular process	787	7318	1.3e-05	0.00022			GO:0015297	F	antiporter activity	23	103	0.00061	0.035
GO:1901137	P	carbohydrate derivative biosynthetic process	42	203	1.4e-05	0.00023			GO:0044815	C	DNA packaging complex	123	215	3.6e-45	2e-43
GO:0016310	P	phosphorylation	213	1662	1.5e-05	0.00024			GO:0000786	C	nucleosome	123	214	2.5e-45	2e-43
GO:0044260	P	cellular macromolecule metabolic process	522	4657	2.1e-05	0.00034			GO:0032993	C	protein-DNA complex	123	215	3.6e-45	2e-43
GO:0090407	P	organophosphate biosynthetic process	38	181	2.6e-05	0.00043			GO:0000785	C	chromatin	123	217	7.5e-45	3.1e-43
GO:0009058	P	biosynthetic process	359	3072	3.1e-05	0.00051			GO:0044427	C	chromosomal part	125	235	2.3e-43	6.3e-42
GO:0009415	P	response to water	11	20	3.2e-05	0.00051			GO:0005694	C	chromosome	129	252	2.3e-43	6.3e-42
GO:0001101	P	response to acid chemical	11	20	3.2e-05	0.00051			GO:0030312	C	external encapsulating structure	44	79	1.2e-16	2.5e-15
GO:0034641	P	cellular nitrogen compound metabolic process	359	3076	3.5e-05	0.00054			GO:0005618	C	cell wall	44	79	1.2e-16	2.5e-15
GO:0090662	P	ATP hydrolysis coupled transmembrane transport	15	41	5.7e-05	0.00086			GO:0005576	C	extracellular region	62	215	5.1e-12	9.4e-11
GO:0015991	P	ATP hydrolysis coupled proton transport	15	41	5.7e-05	0.00086			GO:0071944	C	cell periphery	49	145	9e-12	1.5e-10
GO:0015988	P	energy coupled proton transmembrane transport, against electrochemical gradient	15	41	5.7e-05	0.00086			GO:0044422	C	organelle part	137	757	8.1e-11	1.1e-09
GO:0043170	P	macromolecule metabolic process	566	5169	8.6e-05	0.0013			GO:0044446	C	intracellular organelle part	137	757	8.1e-11	1.1e-09
GO:0006807	P	nitrogen compound metabolic process	382	3360	0.00014	0.0021			GO:0043234	C	protein complex	150	924	7.7e-09	9.9e-08
GO:0022904	P	respiratory electron transport chain	18	63	0.00015	0.0023			GO:0048046	C	apoplast	26	60	1.2e-08	1.5e-07
GO:0006810	P	transport	200	1618	0.00017	0.0025			GO:0005634	C	nucleus	117	771	6.4e-06	7.1e-05
GO:0010035	P	response to inorganic substance	12	31	0.0002	0.0029			GO:0043232	C	intracellular non-membrane-bounded organelle	139	979	1.9e-05	0.00018
GO:1901700	P	response to oxygen-containing compound	12	31	0.0002	0.0029			GO:0043228	C	non-membrane-bounded organelle	139	979	1.9e-05	0.00018
GO:0051234	P	establishment of localization	200	1624	0.0002	0.0029			GO:0042555	C	MCM complex	6	11	0.0024	0.023
GO:0051179	P	localization	200	1630	0.00024	0.0035
GO:0006022	P	aminoglycan metabolic process	10	22	0.00025	0.0035
GO:0015977	P	carbon fixation	9	18	0.00029	0.0041
GO:0006829	P	zinc II ion transport	7	10	0.00032	0.0043
GO:0071577	P	zinc II ion transmembrane transport	7	10	0.00032	0.0043
GO:0016998	P	cell wall macromolecule catabolic process	9	19	0.0004	0.0054
GO:0015696	P	ammonium transport	7	11	0.00048	0.0064
GO:0046348	P	amino sugar catabolic process	9	20	0.00053	0.0067
GO:1901072	P	glucosamine-containing compound catabolic process	9	20	0.00053	0.0067
GO:1901071	P	glucosamine-containing compound metabolic process	9	20	0.00053	0.0067
GO:0006030	P	chitin metabolic process	9	20	0.00053	0.0067
GO:0006032	P	chitin catabolic process	9	20	0.00053	0.0067
GO:0006040	P	amino sugar metabolic process	9	20	0.00053	0.0067
GO:0006026	P	aminoglycan catabolic process	9	20	0.00053	0.0067
GO:0006952	P	defense response	28	143	0.00075	0.0093
GO:0009628	P	response to abiotic stimulus	12	37	0.00075	0.0093
GO:0032501	P	multicellular organismal process	31	169	0.001	0.013
GO:0042221	P	response to chemical	36	213	0.0016	0.019
GO:0009607	P	response to biotic stimulus	10	30	0.0017	0.021
GO:0044706	P	multi-multicellular organism process	23	116	0.0018	0.021
GO:0019637	P	organophosphate metabolic process	58	397	0.0018	0.021
GO:0009875	P	pollen-pistil interaction	23	116	0.0018	0.021
GO:0008037	P	cell recognition	23	116	0.0018	0.021
GO:0048544	P	recognition of pollen	23	116	0.0018	0.021
GO:0009856	P	pollination	23	116	0.0018	0.021
GO:0044702	P	single organism reproductive process	23	117	0.002	0.023
GO:0036211	P	protein modification process	217	1880	0.0024	0.027
GO:0006464	P	cellular protein modification process	217	1880	0.0024	0.027
GO:0000041	P	transition metal ion transport	8	21	0.0025	0.028
GO:0009060	P	aerobic respiration	10	32	0.0025	0.029
GO:0003735	F	structural constituent of ribosome	173	660	2.3e-28	2.7e-25
GO:0005198	F	structural molecule activity	174	695	1.4e-26	8.1e-24
GO:0045735	F	nutrient reservoir activity	50	100	1.3e-17	5.2e-15
GO:0005506	F	iron ion binding	121	528	3e-16	7e-14
GO:0046906	F	tetrapyrrole binding	151	737	2.8e-16	7e-14
GO:0016491	F	oxidoreductase activity	316	2081	1.9e-15	3.7e-13
GO:0045156	F	electron transporter, transferring electrons within the cyclic electron transport pathway of photosynthesis activity	28	30	3.1e-15	5.1e-13
GO:0020037	F	heme binding	140	719	1.1e-13	1.6e-11
GO:0042301	F	phosphate ion binding	22	24	3.7e-12	4.7e-10
GO:0009055	F	electron carrier activity	71	277	6.2e-12	7.2e-10
GO:0022891	F	substrate-specific transmembrane transporter activity	105	515	1.4e-11	1.5e-09
GO:0016705	F	oxidoreductase activity, acting on paired donors, with incorporation or reduction of molecular oxygen	103	508	3e-11	2.9e-09
GO:0015078	F	hydrogen ion transmembrane transporter activity	51	171	7.1e-11	6.3e-09
GO:0022857	F	transmembrane transporter activity	128	705	8e-11	6.6e-09
GO:0022892	F	substrate-specific transporter activity	106	548	1.7e-10	1.3e-08
GO:0008324	F	cation transmembrane transporter activity	74	339	1.2e-09	8.9e-08
GO:0050136	F	NADH dehydrogenase (quinone) activity	32	85	2.6e-09	1.5e-07
GO:0008137	F	NADH dehydrogenase (ubiquinone) activity	32	85	2.6e-09	1.5e-07
GO:0005215	F	transporter activity	154	959	2.4e-09	1.5e-07
GO:0003954	F	NADH dehydrogenase activity	32	85	2.6e-09	1.5e-07
GO:0046933	F	proton-transporting ATP synthase activity, rotational mechanism	20	31	2.7e-09	1.5e-07
GO:0022890	F	inorganic cation transmembrane transporter activity	65	290	5.1e-09	2.7e-07
GO:0019843	F	rRNA binding	27	64	6.7e-09	3.2e-07
GO:0016655	F	oxidoreductase activity, acting on NAD(P)H, quinone or similar compound as acceptor	32	89	6.5e-09	3.2e-07
GO:0016651	F	oxidoreductase activity, acting on NAD(P)H	46	170	7.8e-09	3.6e-07
GO:0030246	F	carbohydrate binding	61	270	1.2e-08	5.2e-07
GO:0015075	F	ion transmembrane transporter activity	80	415	3.3e-08	1.4e-06
GO:0015077	F	monovalent inorganic cation transmembrane transporter activity	53	225	3.3e-08	1.4e-06
GO:0044769	F	ATPase activity, coupled to transmembrane movement of ions, rotational mechanism	20	40	6.9e-08	2.8e-06
GO:0004867	F	serine-type endopeptidase inhibitor activity	26	69	7.9e-08	3e-06
GO:0046961	F	proton-transporting ATPase activity, rotational mechanism	17	32	3.4e-07	1.2e-05
GO:0036442	F	hydrogen-exporting ATPase activity	17	32	3.4e-07	1.2e-05
GO:0061134	F	peptidase regulator activity	27	84	6.1e-07	2e-05
GO:0004866	F	endopeptidase inhibitor activity	27	84	6.1e-07	2e-05
GO:0061135	F	endopeptidase regulator activity	27	84	6.1e-07	2e-05
GO:0030414	F	peptidase inhibitor activity	27	84	6.1e-07	2e-05
GO:0004672	F	protein kinase activity	205	1544	2.8e-06	8.9e-05
GO:0022853	F	active ion transmembrane transporter activity	21	61	4.4e-06	0.00013
GO:0019829	F	cation-transporting ATPase activity	21	61	4.4e-06	0.00013
GO:0042625	F	ATPase coupled ion transmembrane transporter activity	21	61	4.4e-06	0.00013
GO:0001871	F	pattern binding	27	102	1.3e-05	0.00035
GO:0030247	F	polysaccharide binding	27	102	1.3e-05	0.00035
GO:0003723	F	RNA binding	86	543	1.4e-05	0.00036
GO:0016168	F	chlorophyll binding	11	18	1.5e-05	0.00041
GO:0016984	F	ribulose-bisphosphate carboxylase activity	9	11	1.8e-05	0.00047
GO:0008061	F	chitin binding	9	15	0.0001	0.0026
GO:0016773	F	phosphotransferase activity, alcohol group as acceptor	207	1677	0.00014	0.0035
GO:0016301	F	kinase activity	208	1694	0.00018	0.0043
GO:0030145	F	manganese ion binding	18	65	0.00021	0.0051
GO:0016820	F	hydrolase activity, acting on acid anhydrides, catalyzing transmembrane movement of substances	29	140	0.00027	0.0063
GO:0005385	F	zinc ion transmembrane transporter activity	7	10	0.00032	0.0072
GO:0016675	F	oxidoreductase activity, acting on a heme group of donors	12	34	0.0004	0.0087
GO:0016676	F	oxidoreductase activity, acting on a heme group of donors, oxygen as acceptor	12	34	0.0004	0.0087
GO:0004129	F	cytochrome-c oxidase activity	12	34	0.0004	0.0087
GO:0048038	F	quinone binding	13	40	0.00045	0.0095
GO:0008519	F	ammonium transmembrane transporter activity	7	11	0.00048	0.01
GO:0015002	F	heme-copper terminal oxidase activity	12	35	0.0005	0.01
GO:0004568	F	chitinase activity	9	20	0.00053	0.011
GO:0000287	F	magnesium ion binding	26	128	0.00071	0.014
GO:0003824	F	catalytic activity	948	9246	0.0008	0.016
GO:0016772	F	transferase activity, transferring phosphorus-containing groups	226	1932	0.0011	0.02
GO:0046915	F	transition metal ion transmembrane transporter activity	8	18	0.0012	0.022
GO:0043167	F	ion binding	332	2979	0.0014	0.026
GO:0044391	C	ribosomal subunit	86	155	8.8e-32	1.9e-29
GO:0034357	C	photosynthetic membrane	95	218	1.2e-28	9.1e-27
GO:0005840	C	ribosome	173	656	1.3e-28	9.1e-27
GO:0009579	C	thylakoid	95	230	2.9e-27	1.3e-25
GO:0044436	C	thylakoid part	95	230	2.9e-27	1.3e-25
GO:0015935	C	small ribosomal subunit	67	111	1.3e-26	4.7e-25
GO:0030529	C	intracellular ribonucleoprotein complex	173	711	3e-25	7.9e-24
GO:1990904	C	ribonucleoprotein complex	173	711	3e-25	7.9e-24
GO:0032991	C	macromolecular complex	294	1635	2.1e-23	4.7e-22
GO:0098796	C	membrane protein complex	113	367	2.2e-23	4.7e-22
GO:0009521	C	photosystem	81	202	9.1e-23	1.8e-21
GO:0044425	C	membrane part	233	1365	3.3e-16	5.8e-15
GO:0043232	C	intracellular non-membrane-bounded organelle	179	979	5.9e-15	9e-14
GO:0043228	C	non-membrane-bounded organelle	179	979	5.9e-15	9e-14
GO:0016020	C	membrane	343	2382	6.9e-14	9.8e-13
GO:0009522	C	photosystem I	36	67	8.7e-14	1.2e-12
GO:0044444	C	cytoplasmic part	183	1114	1.3e-11	1.6e-10
GO:0045259	C	proton-transporting ATP synthase complex	24	39	1.5e-10	1.7e-09
GO:0016469	C	proton-transporting two-sector ATPase complex	31	71	2.7e-10	3e-09
GO:0033178	C	proton-transporting two-sector ATPase complex, catalytic domain	24	45	1.3e-09	1.4e-08
GO:0045261	C	proton-transporting ATP synthase complex, catalytic core F(1)	17	25	2.4e-08	2.5e-07
GO:0009523	C	photosystem II	36	121	4.5e-08	4.4e-07
GO:0016021	C	integral component of membrane	155	1033	1.1e-07	1e-06
GO:0031224	C	intrinsic component of membrane	156	1050	1.7e-07	1.5e-06
GO:0005737	C	cytoplasm	190	1360	3.5e-07	3e-06
GO:0044424	C	intracellular part	329	2643	5.6e-07	4.6e-06
GO:0015934	C	large ribosomal subunit	19	44	8.5e-07	6.8e-06
GO:0005622	C	intracellular	334	2835	3.5e-05	0.00026
GO:0031361	C	integral component of thylakoid membrane	8	9	3.6e-05	0.00026
GO:0031360	C	intrinsic component of thylakoid membrane	8	9	3.6e-05	0.00026
GO:0044464	C	cell part	339	2945	0.00016	0.0011
GO:0005623	C	cell	339	2945	0.00016	0.0011
GO:0042651	C	thylakoid membrane	15	49	0.00029	0.0019
GO:0043234	C	protein complex	121	924	0.00052	0.0033
GO:0045263	C	proton-transporting ATP synthase complex, coupling factor F(o)	7	14	0.0014	0.0085
GO:0012511	C	monolayer-surrounded lipid storage body	5	7	0.0023	0.013
GO:0005811	C	lipid particle	5	7	0.0023	0.013

## Sheet: BW3-BW2
Up-regulated in BW3 compared to BW2									Down-regulated in BW3 compared to BW2
GO term	Ontology	Description	Number in input list	Number in BG/Ref	p-value	FDR			GO term	Ontology	Description	Number in input list	Number in BG/Ref	p-value	FDR
GO:0044710	P	single-organism metabolic process	58	3207	2e-12	2.8e-10			GO:0016788	F	hydrolase activity, acting on ester bonds	5	599	0.00089	0.016
GO:0055114	P	oxidation-reduction process	45	1986	1.1e-12	2.8e-10
GO:0044699	P	single-organism process	65	4385	3.2e-10	2.9e-08
GO:0009611	P	response to wounding	6	30	1.7e-07	1.2e-05
GO:0009808	P	lignin metabolic process	5	22	1.1e-06	3.8e-05
GO:0009698	P	phenylpropanoid metabolic process	5	22	1.1e-06	3.8e-05
GO:0046274	P	lignin catabolic process	5	22	1.1e-06	3.8e-05
GO:0046271	P	phenylpropanoid catabolic process	5	22	1.1e-06	3.8e-05
GO:0019748	P	secondary metabolic process	5	26	2.3e-06	7e-05
GO:1901361	P	organic cyclic compound catabolic process	5	54	5.8e-05	0.0014
GO:0019439	P	aromatic compound catabolic process	5	54	5.8e-05	0.0014
GO:0006082	P	organic acid metabolic process	12	580	0.00095	0.022
GO:0019752	P	carboxylic acid metabolic process	11	512	0.0012	0.024
GO:0043436	P	oxoacid metabolic process	11	516	0.0012	0.024
GO:0006950	P	response to stress	13	694	0.0014	0.026
GO:0006520	P	cellular amino acid metabolic process	7	233	0.0015	0.026
GO:0008152	P	metabolic process	87	9734	0.0017	0.028
GO:0044712	P	single-organism catabolic process	5	129	0.0025	0.039
GO:0016491	F	oxidoreductase activity	49	2081	1.7e-14	5.2e-12
GO:0016705	F	oxidoreductase activity, acting on paired donors, with incorporation or reduction of molecular oxygen	24	508	3.7e-13	5.7e-11
GO:0005506	F	iron ion binding	22	528	4.1e-11	4.1e-09
GO:0003824	F	catalytic activity	103	9246	3.9e-10	3e-08
GO:0020037	F	heme binding	22	719	1.1e-08	6.4e-07
GO:0016682	F	oxidoreductase activity, acting on diphenols and related substances as donors, oxygen as acceptor	7	34	1.3e-08	6.6e-07
GO:0046906	F	tetrapyrrole binding	22	737	1.6e-08	7e-07
GO:0016679	F	oxidoreductase activity, acting on diphenols and related substances as donors	7	48	1.1e-07	4.1e-06
GO:0052716	F	hydroquinone:oxygen oxidoreductase activity	5	22	1.1e-06	3.4e-05
GO:0004867	F	serine-type endopeptidase inhibitor activity	7	69	1e-06	3.4e-05
GO:0016831	F	carboxy-lyase activity	7	77	2.1e-06	5.7e-05
GO:0030414	F	peptidase inhibitor activity	7	84	3.5e-06	7.1e-05
GO:0061134	F	peptidase regulator activity	7	84	3.5e-06	7.1e-05
GO:0004866	F	endopeptidase inhibitor activity	7	84	3.5e-06	7.1e-05
GO:0061135	F	endopeptidase regulator activity	7	84	3.5e-06	7.1e-05
GO:0016830	F	carbon-carbon lyase activity	7	98	9.1e-06	0.00017
GO:0030170	F	pyridoxal phosphate binding	7	99	9.7e-06	0.00017
GO:0043167	F	ion binding	40	2979	3.5e-05	0.0006
GO:0048037	F	cofactor binding	14	542	3.7e-05	0.0006
GO:0046914	F	transition metal ion binding	29	1885	5.5e-05	0.00083
GO:0016829	F	lyase activity	9	268	0.00015	0.0022
GO:0043168	F	anion binding	7	168	0.00024	0.0033
GO:0005507	F	copper ion binding	5	78	0.00029	0.0039
GO:0004857	F	enzyme inhibitor activity	7	194	0.00054	0.0069
GO:0043169	F	cation binding	33	2824	0.0023	0.028
GO:0030234	F	enzyme regulator activity	7	257	0.0026	0.031
GO:0046872	F	metal ion binding	32	2769	0.0032	0.036
GO:0098772	F	molecular function regulator	7	278	0.004	0.043
GO:0048046	C	apoplast	5	60	9.2e-05	0.00051
GO:0005576	C	extracellular region	7	215	0.00098	0.0027

## Sheet: PLP2-PLP1
Up-regulated in PLP2 compared to PLP1									Down-regulated in PLP2 compared to PLP1
GO term	Ontology	Description	Number in input list	Number in BG/Ref	p-value	FDR			GO term	Ontology	Description	Number in input list	Number in BG/Ref	p-value	FDR
GO:0015979	P	photosynthesis	119	245	4.6e-45	3.4e-42			GO:0065004	P	protein-DNA complex assembly	42	76	3.5e-15	1.3e-12
GO:0006412	P	translation	221	849	4.6e-45	3.4e-42			GO:0031497	P	chromatin assembly	42	75	2.5e-15	1.3e-12
GO:0043043	P	peptide biosynthetic process	221	856	1.4e-44	5.2e-42			GO:0006334	P	nucleosome assembly	42	75	2.5e-15	1.3e-12
GO:0043604	P	amide biosynthetic process	221	856	1.4e-44	5.2e-42			GO:0006333	P	chromatin assembly or disassembly	43	77	1.3e-15	1.3e-12
GO:0006518	P	peptide metabolic process	222	869	3.6e-44	1.1e-41			GO:0071824	P	protein-DNA complex subunit organization	42	76	3.5e-15	1.3e-12
GO:0043603	P	cellular amide metabolic process	223	878	5e-44	1.2e-41			GO:0034728	P	nucleosome organization	42	75	2.5e-15	1.3e-12
GO:1901564	P	organonitrogen compound metabolic process	311	1564	8.8e-43	1.9e-40			GO:0006323	P	DNA packaging	42	78	7e-15	2.2e-12
GO:1901566	P	organonitrogen compound biosynthetic process	267	1231	4e-42	7.4e-40			GO:0006260	P	DNA replication	45	98	6.6e-14	1.8e-11
GO:0008152	P	metabolic process	1078	9734	3.6e-39	5.9e-37			GO:0071103	P	DNA conformation change	43	92	1.5e-13	3.6e-11
GO:0022900	P	electron transport chain	76	156	3.4e-29	5.1e-27			GO:0005975	P	carbohydrate metabolic process	157	841	1.3e-11	2.9e-09
GO:0044271	P	cellular nitrogen compound biosynthetic process	350	2275	3.5e-28	4.8e-26			GO:0006928	P	movement of cell or subcellular component	33	72	1.4e-10	2.5e-08
GO:0044237	P	cellular metabolic process	734	6233	4.1e-28	5.1e-26			GO:0071554	P	cell wall organization or biogenesis	53	173	1.5e-10	2.5e-08
GO:0044267	P	cellular protein metabolic process	389	2855	2.2e-22	2.6e-20			GO:0007018	P	microtubule-based movement	33	72	1.4e-10	2.5e-08
GO:0055114	P	oxidation-reduction process	296	1986	1.1e-21	1.1e-19			GO:0009733	P	response to auxin	36	88	2.6e-10	4.1e-08
GO:0006091	P	generation of precursor metabolites and energy	85	280	3.4e-21	3.4e-19			GO:0006325	P	chromatin organization	43	128	7.9e-10	1.2e-07
GO:0009199	P	ribonucleoside triphosphate metabolic process	69	198	4.5e-20	3.6e-18			GO:0007017	P	microtubule-based process	40	120	3.6e-09	5e-07
GO:0009205	P	purine ribonucleoside triphosphate metabolic process	69	198	4.5e-20	3.6e-18			GO:0042545	P	cell wall modification	22	40	1.4e-08	1.8e-06
GO:0046034	P	ATP metabolic process	68	192	4.2e-20	3.6e-18			GO:0006461	P	protein complex assembly	44	153	2.5e-08	2.9e-06
GO:0009144	P	purine nucleoside triphosphate metabolic process	69	198	4.5e-20	3.6e-18			GO:0070271	P	protein complex biogenesis	44	153	2.5e-08	2.9e-06
GO:0019538	P	protein metabolic process	426	3341	9.7e-20	7.2e-18			GO:0034622	P	cellular macromolecular complex assembly	44	154	2.9e-08	3.2e-06
GO:0015992	P	proton transport	54	124	2.1e-19	1.5e-17			GO:0044085	P	cellular component biogenesis	71	326	4.1e-08	4.3e-06
GO:0006818	P	hydrogen transport	54	124	2.1e-19	1.5e-17			GO:0044262	P	cellular carbohydrate metabolic process	48	181	4.9e-08	4.9e-06
GO:0009141	P	nucleoside triphosphate metabolic process	69	207	3.2e-19	2.1e-17			GO:0010033	P	response to organic substance	37	119	6.1e-08	5.4e-06
GO:0009167	P	purine ribonucleoside monophosphate metabolic process	68	204	5.9e-19	3.5e-17			GO:0009719	P	response to endogenous stimulus	37	119	6.1e-08	5.4e-06
GO:0009126	P	purine nucleoside monophosphate metabolic process	68	204	5.9e-19	3.5e-17			GO:0009725	P	response to hormone	37	119	6.1e-08	5.4e-06
GO:0009161	P	ribonucleoside monophosphate metabolic process	68	206	8.9e-19	5.1e-17			GO:0065003	P	macromolecular complex assembly	44	162	9.9e-08	8.4e-06
GO:0009123	P	nucleoside monophosphate metabolic process	68	207	1.1e-18	6.1e-17			GO:0045229	P	external encapsulating structure organization	32	97	1.6e-07	1.2e-05
GO:0009767	P	photosynthetic electron transport chain	38	57	1.1e-18	6.1e-17			GO:0005976	P	polysaccharide metabolic process	36	119	1.6e-07	1.2e-05
GO:0042278	P	purine nucleoside metabolic process	69	214	1.4e-18	6.9e-17			GO:0071555	P	cell wall organization	32	97	1.6e-07	1.2e-05
GO:0046128	P	purine ribonucleoside metabolic process	69	214	1.4e-18	6.9e-17			GO:0071822	P	protein complex subunit organization	45	172	1.8e-07	1.3e-05
GO:0009116	P	nucleoside metabolic process	71	234	6.6e-18	3.1e-16			GO:0071840	P	cellular component organization or biogenesis	108	613	2.9e-07	2e-05
GO:1901657	P	glycosyl compound metabolic process	71	234	6.6e-18	3.1e-16			GO:0044264	P	cellular polysaccharide metabolic process	33	109	5.1e-07	3.5e-05
GO:0009150	P	purine ribonucleotide metabolic process	69	223	8.3e-18	3.8e-16			GO:0006633	P	fatty acid biosynthetic process	36	127	6e-07	4e-05
GO:0034641	P	cellular nitrogen compound metabolic process	391	3076	9.3e-18	3.9e-16			GO:0022607	P	cellular component assembly	50	213	6.3e-07	4.1e-05
GO:0034645	P	cellular macromolecule biosynthetic process	308	2248	9.5e-18	3.9e-16			GO:0006631	P	fatty acid metabolic process	40	153	8.5e-07	5e-05
GO:0009059	P	macromolecule biosynthetic process	308	2248	9.5e-18	3.9e-16			GO:0072330	P	monocarboxylic acid biosynthetic process	36	129	8.2e-07	5e-05
GO:0009259	P	ribonucleotide metabolic process	69	225	1.2e-17	4.9e-16			GO:0006261	P	DNA-dependent DNA replication	15	24	8.3e-07	5e-05
GO:0009119	P	ribonucleoside metabolic process	69	226	1.5e-17	5.8e-16			GO:0010410	P	hemicellulose metabolic process	19	41	9.9e-07	5.6e-05
GO:0010467	P	gene expression	310	2276	1.5e-17	5.8e-16			GO:0010383	P	cell wall polysaccharide metabolic process	19	41	9.9e-07	5.6e-05
GO:0045333	P	cellular respiration	45	95	1.8e-17	6.7e-16			GO:0051276	P	chromosome organization	46	192	1.1e-06	5.9e-05
GO:0006163	P	purine nucleotide metabolic process	69	231	3.8e-17	1.4e-15			GO:0042546	P	cell wall biogenesis	25	73	2e-06	0.00011
GO:0019693	P	ribose phosphate metabolic process	69	236	9.5e-17	3.4e-15			GO:0044042	P	glucan metabolic process	30	101	2.3e-06	0.00012
GO:0072521	P	purine-containing compound metabolic process	69	239	1.6e-16	5.6e-15			GO:0006073	P	cellular glucan metabolic process	30	101	2.3e-06	0.00012
GO:0015980	P	energy derivation by oxidation of organic compounds	45	103	1.9e-16	6.6e-15			GO:0010411	P	xyloglucan metabolic process	16	33	4.5e-06	0.00022
GO:0015985	P	energy coupled proton transport, down electrochemical gradient	37	66	2.1e-16	6.9e-15			GO:0016043	P	cellular component organization	87	500	6.2e-06	0.0003
GO:0015986	P	ATP synthesis coupled proton transport	37	66	2.1e-16	6.9e-15			GO:0042221	P	response to chemical	46	213	1.1e-05	0.00054
GO:0006754	P	ATP biosynthetic process	38	75	1e-15	3.3e-14			GO:0002376	P	immune system process	10	13	1.6e-05	0.00074
GO:0009206	P	purine ribonucleoside triphosphate biosynthetic process	39	80	1.2e-15	3.5e-14			GO:0006955	P	immune response	10	13	1.6e-05	0.00074
GO:0009201	P	ribonucleoside triphosphate biosynthetic process	39	80	1.2e-15	3.5e-14			GO:0006259	P	DNA metabolic process	54	273	1.8e-05	0.00082
GO:0009142	P	nucleoside triphosphate biosynthetic process	39	80	1.2e-15	3.5e-14			GO:0046394	P	carboxylic acid biosynthetic process	45	218	3.7e-05	0.0016
GO:0009145	P	purine nucleoside triphosphate biosynthetic process	39	80	1.2e-15	3.5e-14			GO:0006270	P	DNA replication initiation	10	15	3.9e-05	0.0017
GO:1902600	P	hydrogen ion transmembrane transport	42	95	1.4e-15	4e-14			GO:0044036	P	cell wall macromolecule metabolic process	19	60	7.8e-05	0.0032
GO:0022904	P	respiratory electron transport chain	35	63	1.7e-15	4.8e-14			GO:0002526	P	acute inflammatory response	8	10	9.7e-05	0.0032
GO:0006807	P	nitrogen compound metabolic process	405	3360	5.3e-15	1.5e-13			GO:0002524	P	hypersensitivity	8	10	9.7e-05	0.0032
GO:0044249	P	cellular biosynthetic process	362	2926	9.1e-15	2.5e-13			GO:0016064	P	immunoglobulin mediated immune response	8	10	9.7e-05	0.0032
GO:0009987	P	cellular process	759	7318	1.3e-14	3.3e-13			GO:0016068	P	type I hypersensitivity	8	10	9.7e-05	0.0032
GO:0046129	P	purine ribonucleoside biosynthetic process	39	88	1.4e-14	3.5e-13			GO:0002460	P	adaptive immune response based on somatic recombination of immune receptors built from immunoglobulin superfamily domains	8	10	9.7e-05	0.0032
GO:0042451	P	purine nucleoside biosynthetic process	39	88	1.4e-14	3.5e-13			GO:0002438	P	acute inflammatory response to antigenic stimulus	8	10	9.7e-05	0.0032
GO:1901576	P	organic substance biosynthetic process	361	2929	1.6e-14	4.2e-13			GO:0002437	P	inflammatory response to antigenic stimulus	8	10	9.7e-05	0.0032
GO:0009127	P	purine nucleoside monophosphate biosynthetic process	38	87	4.2e-14	1e-12			GO:0006954	P	inflammatory response	8	10	9.7e-05	0.0032
GO:0009168	P	purine ribonucleoside monophosphate biosynthetic process	38	87	4.2e-14	1e-12			GO:0043933	P	macromolecular complex subunit organization	46	234	8.4e-05	0.0032
GO:0019684	P	photosynthesis, light reaction	38	87	4.2e-14	1e-12			GO:0019724	P	B cell mediated immunity	8	10	9.7e-05	0.0032
GO:0044710	P	single-organism metabolic process	385	3207	5.6e-14	1.3e-12			GO:0002449	P	lymphocyte mediated immunity	8	10	9.7e-05	0.0032
GO:0009156	P	ribonucleoside monophosphate biosynthetic process	38	89	7.5e-14	1.7e-12			GO:0002443	P	leukocyte mediated immunity	8	10	9.7e-05	0.0032
GO:0015672	P	monovalent inorganic cation transport	56	192	8.2e-14	1.9e-12			GO:0002250	P	adaptive immune response	8	10	9.7e-05	0.0032
GO:0009124	P	nucleoside monophosphate biosynthetic process	38	90	9.9e-14	2.2e-12			GO:0002252	P	immune effector process	8	10	9.7e-05	0.0032
GO:0006812	P	cation transport	87	409	1.1e-13	2.4e-12			GO:0006996	P	organelle organization	50	269	0.00014	0.0047
GO:0009117	P	nucleotide metabolic process	69	280	1.2e-13	2.6e-12			GO:0006629	P	lipid metabolic process	78	493	0.00028	0.0091
GO:0006753	P	nucleoside phosphate metabolic process	69	281	1.4e-13	3e-12			GO:0032787	P	monocarboxylic acid metabolic process	42	228	0.00054	0.017
GO:0009152	P	purine ribonucleotide biosynthetic process	39	97	1.6e-13	3.4e-12			GO:0050896	P	response to stimulus	157	1171	0.00063	0.02
GO:0034220	P	ion transmembrane transport	52	171	1.6e-13	3.4e-12			GO:0016053	P	organic acid biosynthetic process	45	255	0.00078	0.024
GO:0098655	P	cation transmembrane transport	52	171	1.6e-13	3.4e-12			GO:0046982	F	protein heterodimerization activity	143	238	6.5e-52	8.4e-49
GO:0042455	P	ribonucleoside biosynthetic process	39	98	2.1e-13	4.2e-12			GO:0046983	F	protein dimerization activity	188	545	4.9e-40	3.2e-37
GO:0009163	P	nucleoside biosynthetic process	39	98	2.1e-13	4.2e-12			GO:0003677	F	DNA binding	313	1866	1.6e-16	6.8e-14
GO:1901659	P	glycosyl compound biosynthetic process	39	98	2.1e-13	4.2e-12			GO:0016798	F	hydrolase activity, acting on glycosyl bonds	120	520	2.9e-14	9.5e-12
GO:0050821	P	protein stabilization	22	24	2.5e-13	4.8e-12			GO:0008092	F	cytoskeletal protein binding	53	133	4e-14	1e-11
GO:0031647	P	regulation of protein stability	22	24	2.5e-13	4.8e-12			GO:0004553	F	hydrolase activity, hydrolyzing O-glycosyl compounds	110	475	3e-13	6.4e-11
GO:0009772	P	photosynthetic electron transport in photosystem II	22	24	2.5e-13	4.8e-12			GO:0004857	F	enzyme inhibitor activity	60	194	6.6e-12	1.2e-09
GO:0009260	P	ribonucleotide biosynthetic process	39	99	2.7e-13	5.1e-12			GO:0098772	F	molecular function regulator	73	278	2.6e-11	4.2e-09
GO:0046390	P	ribose phosphate biosynthetic process	39	99	2.7e-13	5.1e-12			GO:0008017	F	microtubule binding	38	91	5.3e-11	7.6e-09
GO:0006164	P	purine nucleotide biosynthetic process	39	103	7.4e-13	1.4e-11			GO:0015631	F	tubulin binding	38	94	1.1e-10	1.4e-08
GO:0009058	P	biosynthetic process	366	3072	7.8e-13	1.4e-11			GO:0003777	F	microtubule motor activity	33	72	1.4e-10	1.7e-08
GO:0055086	P	nucleobase-containing small molecule metabolic process	71	310	1.1e-12	1.9e-11			GO:0030234	F	enzyme regulator activity	67	257	2.2e-10	2.4e-08
GO:0098662	P	inorganic cation transmembrane transport	49	164	1.4e-12	2.4e-11			GO:0003774	F	motor activity	35	83	2.4e-10	2.4e-08
GO:0098660	P	inorganic ion transmembrane transport	49	164	1.4e-12	2.4e-11			GO:0030599	F	pectinesterase activity	22	40	1.4e-08	1.3e-06
GO:0072522	P	purine-containing compound biosynthetic process	39	110	3.9e-12	6.7e-11			GO:0016787	F	hydrolase activity	366	2699	3.7e-08	3.2e-06
GO:0006811	P	ion transport	91	491	2.4e-11	4.1e-10			GO:0016762	F	xyloglucan:xyloglucosyl transferase activity	18	41	3.5e-06	0.00028
GO:1901135	P	carbohydrate derivative metabolic process	78	401	9.1e-11	1.5e-09			GO:0052689	F	carboxylic ester hydrolase activity	23	70	8.8e-06	0.00067
GO:0009165	P	nucleotide biosynthetic process	39	131	2.9e-10	4.8e-09			GO:0003779	F	actin binding	15	39	7.5e-05	0.0054
GO:1901293	P	nucleoside phosphate biosynthetic process	39	131	2.9e-10	4.8e-09			GO:0015299	F	solute:proton antiporter activity	14	36	0.00012	0.0077
GO:0044765	P	single-organism transport	76	430	6.6e-09	1.1e-07			GO:0015298	F	solute:cation antiporter activity	14	36	0.00012	0.0077
GO:0044260	P	cellular macromolecule metabolic process	486	4657	8e-09	1.3e-07			GO:0003824	F	catalytic activity	1026	9246	0.00017	0.01
GO:1902578	P	single-organism localization	76	439	1.4e-08	2.3e-07			GO:0016747	F	transferase activity, transferring acyl groups other than amino-acyl groups	57	337	0.00043	0.026
GO:0019637	P	organophosphate metabolic process	70	397	2.8e-08	4.5e-07			GO:0016746	F	transferase activity, transferring acyl groups	62	382	0.00064	0.036
GO:0055085	P	transmembrane transport	111	766	5.1e-08	7.9e-07			GO:0020037	F	heme binding	103	719	0.00081	0.044
GO:0043170	P	macromolecule metabolic process	524	5169	6.7e-08	1e-06			GO:0080019	F	fatty-acyl-CoA reductase (alcohol-forming) activity	9	20	0.00086	0.044
GO:0006796	P	phosphate-containing compound metabolic process	233	1986	8.6e-08	1.3e-06			GO:0044815	C	DNA packaging complex	144	215	1.5e-56	1.1e-54
GO:0006793	P	phosphorus metabolic process	233	1991	1e-07	1.6e-06			GO:0000786	C	nucleosome	144	214	9.8e-57	1.1e-54
GO:0006413	P	translational initiation	20	54	3.7e-07	5.6e-06			GO:0032993	C	protein-DNA complex	144	215	1.5e-56	1.1e-54
GO:0090407	P	organophosphate biosynthetic process	39	181	5.1e-07	7.5e-06			GO:0000785	C	chromatin	144	217	3.4e-56	2e-54
GO:0006119	P	oxidative phosphorylation	17	40	6e-07	8.8e-06			GO:0044427	C	chromosomal part	146	235	2.5e-54	1.1e-52
GO:0042773	P	ATP synthesis coupled electron transport	17	40	6e-07	8.8e-06			GO:0005694	C	chromosome	150	252	4.7e-54	1.8e-52
GO:0044699	P	single-organism process	446	4385	7.7e-07	1.1e-05			GO:0044422	C	organelle part	159	757	2.2e-15	6.5e-14
GO:1901137	P	carbohydrate derivative biosynthetic process	40	203	2.6e-06	3.7e-05			GO:0044446	C	intracellular organelle part	159	757	2.2e-15	6.5e-14
GO:0071704	P	organic substance metabolic process	670	7052	3.7e-06	5.3e-05			GO:0030312	C	external encapsulating structure	40	79	1.4e-13	3.3e-12
GO:0015977	P	carbon fixation	11	18	4.3e-06	6.1e-05			GO:0005618	C	cell wall	40	79	1.4e-13	3.3e-12
GO:0044238	P	primary metabolic process	642	6742	5.5e-06	7.6e-05			GO:0005576	C	extracellular region	65	215	2.1e-12	4.3e-11
GO:0090662	P	ATP hydrolysis coupled transmembrane transport	15	41	1.2e-05	0.00016			GO:0043234	C	protein complex	171	924	2.9e-12	5.5e-11
GO:0015991	P	ATP hydrolysis coupled proton transport	15	41	1.2e-05	0.00016			GO:0005634	C	nucleus	145	771	5.3e-11	9.4e-10
GO:0015988	P	energy coupled proton transmembrane transport, against electrochemical gradient	15	41	1.2e-05	0.00016			GO:0043232	C	intracellular non-membrane-bounded organelle	167	979	1.2e-09	1.9e-08
GO:0016310	P	phosphorylation	183	1662	7e-05	0.00095			GO:0043228	C	non-membrane-bounded organelle	167	979	1.2e-09	1.9e-08
GO:0015696	P	ammonium transport	7	11	0.00021	0.0028			GO:0071944	C	cell periphery	45	145	2.5e-09	3.6e-08
GO:0006810	P	transport	173	1618	0.00042	0.0055			GO:0048046	C	apoplast	25	60	1e-07	1.4e-06
GO:0051234	P	establishment of localization	173	1624	0.00049	0.0064			GO:0043227	C	membrane-bounded organelle	154	1106	0.00016	0.0019
GO:0051179	P	localization	173	1630	0.00057	0.0074			GO:0043231	C	intracellular membrane-bounded organelle	154	1106	0.00016	0.0019
GO:0006468	P	protein phosphorylation	163	1530	0.00071	0.0091			GO:0042555	C	MCM complex	6	11	0.0031	0.036
GO:0009415	P	response to water	8	20	0.00083	0.01
GO:0001101	P	response to acid chemical	8	20	0.00083	0.01
GO:0009060	P	aerobic respiration	10	32	0.00093	0.012
GO:0006829	P	zinc II ion transport	5	10	0.0039	0.048
GO:0071577	P	zinc II ion transmembrane transport	5	10	0.0039	0.048
GO:0003735	F	structural constituent of ribosome	200	660	6e-49	6.2e-46
GO:0005198	F	structural molecule activity	200	695	4.1e-46	2.2e-43
GO:0045735	F	nutrient reservoir activity	48	100	1e-18	3.5e-16
GO:0015078	F	hydrogen ion transmembrane transporter activity	58	171	1.2e-16	2.5e-14
GO:0045156	F	electron transporter, transferring electrons within the cyclic electron transport pathway of photosynthesis activity	28	30	1e-16	2.5e-14
GO:0003723	F	RNA binding	111	543	4.5e-16	7.8e-14
GO:0016651	F	oxidoreductase activity, acting on NAD(P)H	56	170	1.1e-15	1.6e-13
GO:0009055	F	electron carrier activity	73	277	1.2e-15	1.6e-13
GO:0016491	F	oxidoreductase activity	280	2081	3.3e-15	3.8e-13
GO:0042301	F	phosphate ion binding	22	24	2.5e-13	2.4e-11
GO:0046906	F	tetrapyrrole binding	127	737	2.4e-13	2.4e-11
GO:0008324	F	cation transmembrane transporter activity	76	339	4.3e-13	3.7e-11
GO:0015077	F	monovalent inorganic cation transmembrane transporter activity	59	225	8.1e-13	6.5e-11
GO:0022890	F	inorganic cation transmembrane transporter activity	68	290	1.3e-12	9.6e-11
GO:0005506	F	iron ion binding	98	528	3.7e-12	2.6e-10
GO:0022891	F	substrate-specific transmembrane transporter activity	96	515	5e-12	3.3e-10
GO:0019843	F	rRNA binding	29	64	2.1e-11	1.3e-09
GO:0022892	F	substrate-specific transporter activity	97	548	4.9e-11	2.8e-09
GO:0015075	F	ion transmembrane transporter activity	80	415	7.6e-11	4.2e-09
GO:0020037	F	heme binding	116	719	1e-10	5.4e-09
GO:0046933	F	proton-transporting ATP synthase activity, rotational mechanism	20	31	2.7e-10	1.3e-08
GO:0022857	F	transmembrane transporter activity	111	705	9.2e-10	4.3e-08
GO:0015002	F	heme-copper terminal oxidase activity	19	35	6.3e-09	2.9e-07
GO:0044769	F	ATPase activity, coupled to transmembrane movement of ions, rotational mechanism	20	40	7.4e-09	3.2e-07
GO:0005215	F	transporter activity	134	959	1.4e-08	6e-07
GO:0016705	F	oxidoreductase activity, acting on paired donors, with incorporation or reduction of molecular oxygen	84	508	1.6e-08	6.3e-07
GO:0016675	F	oxidoreductase activity, acting on a heme group of donors	18	34	2.1e-08	7.6e-07
GO:0004129	F	cytochrome-c oxidase activity	18	34	2.1e-08	7.6e-07
GO:0016676	F	oxidoreductase activity, acting on a heme group of donors, oxygen as acceptor	18	34	2.1e-08	7.6e-07
GO:0046961	F	proton-transporting ATPase activity, rotational mechanism	17	32	5e-08	1.6e-06
GO:0036442	F	hydrogen-exporting ATPase activity	17	32	5e-08	1.6e-06
GO:0050136	F	NADH dehydrogenase (quinone) activity	27	85	5.1e-08	1.6e-06
GO:0008137	F	NADH dehydrogenase (ubiquinone) activity	27	85	5.1e-08	1.6e-06
GO:0003954	F	NADH dehydrogenase activity	27	85	5.1e-08	1.6e-06
GO:0016655	F	oxidoreductase activity, acting on NAD(P)H, quinone or similar compound as acceptor	27	89	1.1e-07	3.3e-06
GO:0048038	F	quinone binding	18	40	1.4e-07	4.1e-06
GO:0016984	F	ribulose-bisphosphate carboxylase activity	11	11	1.4e-07	4.1e-06
GO:0022853	F	active ion transmembrane transporter activity	21	61	5.2e-07	1.3e-05
GO:0019829	F	cation-transporting ATPase activity	21	61	5.2e-07	1.3e-05
GO:0042625	F	ATPase coupled ion transmembrane transporter activity	21	61	5.2e-07	1.3e-05
GO:0016168	F	chlorophyll binding	11	18	4.3e-06	0.00011
GO:0003743	F	translation initiation factor activity	20	66	4.8e-06	0.00012
GO:0030246	F	carbohydrate binding	46	270	1.4e-05	0.00034
GO:0004867	F	serine-type endopeptidase inhibitor activity	19	69	2.6e-05	0.0006
GO:0016820	F	hydrolase activity, acting on acid anhydrides, catalyzing transmembrane movement of substances	28	140	6.2e-05	0.0014
GO:0061135	F	endopeptidase regulator activity	20	84	9.1e-05	0.0019
GO:0061134	F	peptidase regulator activity	20	84	9.1e-05	0.0019
GO:0004866	F	endopeptidase inhibitor activity	20	84	9.1e-05	0.0019
GO:0030414	F	peptidase inhibitor activity	20	84	9.1e-05	0.0019
GO:0008519	F	ammonium transmembrane transporter activity	7	11	0.00021	0.0044
GO:0030145	F	manganese ion binding	16	65	0.00032	0.0065
GO:0051287	F	NAD binding	18	79	0.00032	0.0065
GO:0004097	F	catechol oxidase activity	5	6	0.00077	0.015
GO:0004672	F	protein kinase activity	164	1544	0.00077	0.015
GO:0042626	F	ATPase activity, coupled to transmembrane movement of substances	23	128	0.00099	0.019
GO:0043492	F	ATPase activity, coupled to movement of substances	24	137	0.0011	0.02
GO:0008135	F	translation factor activity, RNA binding	20	106	0.0012	0.022
GO:0043168	F	anion binding	27	168	0.0017	0.03
GO:0003899	F	DNA-directed RNA polymerase activity	19	102	0.0018	0.031
GO:0030247	F	polysaccharide binding	19	102	0.0018	0.031
GO:0001871	F	pattern binding	19	102	0.0018	0.031
GO:0000287	F	magnesium ion binding	22	128	0.0021	0.035
GO:0015399	F	primary active transmembrane transporter activity	24	148	0.0026	0.043
GO:0015405	F	P-P-bond-hydrolysis-driven transmembrane transporter activity	24	148	0.0026	0.043
GO:0005840	C	ribosome	200	656	2.7e-49	5.6e-47
GO:0030529	C	intracellular ribonucleoprotein complex	200	711	7.2e-45	4.9e-43
GO:1990904	C	ribonucleoprotein complex	200	711	7.2e-45	4.9e-43
GO:0032991	C	macromolecular complex	324	1635	2e-44	9.9e-43
GO:0044391	C	ribosomal subunit	93	155	5e-41	2e-39
GO:0034357	C	photosynthetic membrane	101	218	5.4e-37	1.8e-35
GO:0015935	C	small ribosomal subunit	76	111	1.4e-36	4.1e-35
GO:0009579	C	thylakoid	101	230	1.9e-35	4.4e-34
GO:0044436	C	thylakoid part	101	230	1.9e-35	4.4e-34
GO:0098796	C	membrane protein complex	119	367	2.1e-31	4.2e-30
GO:0009521	C	photosystem	87	202	3.5e-30	6.4e-29
GO:0043232	C	intracellular non-membrane-bounded organelle	204	979	6.3e-30	9.9e-29
GO:0043228	C	non-membrane-bounded organelle	204	979	6.3e-30	9.9e-29
GO:0044444	C	cytoplasmic part	209	1114	1.8e-25	2.6e-24
GO:0044425	C	membrane part	216	1365	2.4e-18	3.3e-17
GO:0044424	C	intracellular part	349	2643	5.8e-18	7.4e-17
GO:0005737	C	cytoplasm	211	1360	4.3e-17	5.2e-16
GO:0016020	C	membrane	316	2382	1.9e-16	2.2e-15
GO:0009522	C	photosystem I	36	67	1.5e-15	1.6e-14
GO:0005622	C	intracellular	354	2835	6.1e-15	6.2e-14
GO:0044464	C	cell part	358	2945	1.3e-13	1.2e-12
GO:0005623	C	cell	358	2945	1.3e-13	1.2e-12
GO:0009523	C	photosystem II	42	121	1e-12	9.1e-12
GO:0045259	C	proton-transporting ATP synthase complex	24	39	9.1e-12	7.5e-11
GO:0016469	C	proton-transporting two-sector ATPase complex	31	71	9.3e-12	7.5e-11
GO:0033178	C	proton-transporting two-sector ATPase complex, catalytic domain	24	45	8.6e-11	6.7e-10
GO:0045261	C	proton-transporting ATP synthase complex, catalytic core F(1)	17	25	3.3e-09	2.5e-08
GO:0043234	C	protein complex	124	924	3.6e-07	2.6e-06
GO:0016021	C	integral component of membrane	133	1033	1e-06	7.2e-06
GO:0031224	C	intrinsic component of membrane	134	1050	1.4e-06	9.6e-06
GO:0015934	C	large ribosomal subunit	17	44	1.7e-06	1.1e-05
GO:0043226	C	organelle	217	1939	5.3e-06	3.3e-05
GO:0043229	C	intracellular organelle	217	1939	5.3e-06	3.3e-05
GO:0031361	C	integral component of thylakoid membrane	8	9	1.4e-05	8e-05
GO:0031360	C	intrinsic component of thylakoid membrane	8	9	1.4e-05	8e-05
GO:0044422	C	organelle part	96	757	5.6e-05	0.00031
GO:0044446	C	intracellular organelle part	96	757	5.6e-05	0.00031
GO:0042651	C	thylakoid membrane	15	49	6.6e-05	0.00035
GO:0009539	C	photosystem II reaction center	15	50	8e-05	0.00041
GO:0045263	C	proton-transporting ATP synthase complex, coupling factor F(o)	7	14	0.00063	0.0032
GO:0033177	C	proton-transporting two-sector ATPase complex, proton-transporting domain	7	25	0.0088	0.043

## Sheet: PLP3-PLP2
Up-regulated in PLP3 compared to PLP2									Down-regulated in PLP3 compared to PLP2
GO term	Ontology	Description	Number in input list	Number in BG/Ref	p-value	FDR			GO term	Ontology	Description	Number in input list	Number in BG/Ref	p-value	FDR
GO:0009611	P	response to wounding	14	30	4.4e-12	3.6e-09			GO:0019953	P	sexual reproduction	6	34	7e-07	0.00034
GO:0009415	P	response to water	12	20	1.6e-11	4.4e-09			GO:0000003	P	reproduction	8	152	4.2e-05	0.0041
GO:0001101	P	response to acid chemical	12	20	1.6e-11	4.4e-09			GO:0044703	P	multi-organism reproductive process	8	150	3.9e-05	0.0041
GO:0010035	P	response to inorganic substance	12	31	8.4e-10	1.4e-07			GO:0022414	P	reproductive process	8	152	4.2e-05	0.0041
GO:1901700	P	response to oxygen-containing compound	12	31	8.4e-10	1.4e-07			GO:0008610	P	lipid biosynthetic process	10	237	2.9e-05	0.0041
GO:0009628	P	response to abiotic stimulus	12	37	4.4e-09	5.9e-07			GO:0051704	P	multi-organism process	8	170	9e-05	0.0065
GO:0006950	P	response to stress	46	694	1.1e-07	1.2e-05			GO:0072330	P	monocarboxylic acid biosynthetic process	7	129	0.00011	0.0065
GO:0009790	P	embryo development	7	11	2.3e-07	2.3e-05			GO:0006633	P	fatty acid biosynthetic process	7	127	9.8e-05	0.0065
GO:0055114	P	oxidation-reduction process	93	1986	4.6e-07	4.2e-05			GO:0044255	P	cellular lipid metabolic process	10	311	0.00025	0.014
GO:0042221	P	response to chemical	19	213	1.6e-05	0.0013			GO:0006631	P	fatty acid metabolic process	7	153	0.00029	0.014
GO:0050896	P	response to stimulus	57	1171	3.5e-05	0.0026			GO:0005576	C	extracellular region	13	215	3.6e-08	1.6e-06
GO:0046348	P	amino sugar catabolic process	5	20	0.00045	0.012
GO:0044707	P	single-multicellular organism process	8	53	0.00021	0.012
GO:0016998	P	cell wall macromolecule catabolic process	5	19	0.00037	0.012
GO:0006040	P	amino sugar metabolic process	5	20	0.00045	0.012
GO:1901072	P	glucosamine-containing compound catabolic process	5	20	0.00045	0.012
GO:1901071	P	glucosamine-containing compound metabolic process	5	20	0.00045	0.012
GO:0009889	P	regulation of biosynthetic process	48	1022	0.00032	0.012
GO:0044710	P	single-organism metabolic process	120	3207	0.00028	0.012
GO:0010556	P	regulation of macromolecule biosynthetic process	48	1022	0.00032	0.012
GO:0006026	P	aminoglycan catabolic process	5	20	0.00045	0.012
GO:0006030	P	chitin metabolic process	5	20	0.00045	0.012
GO:0006032	P	chitin catabolic process	5	20	0.00045	0.012
GO:0032502	P	developmental process	8	58	0.00036	0.012
GO:0031326	P	regulation of cellular biosynthetic process	48	1022	0.00032	0.012
GO:0007275	P	multicellular organism development	8	53	0.00021	0.012
GO:2000112	P	regulation of cellular macromolecule biosynthetic process	48	1022	0.00032	0.012
GO:0010468	P	regulation of gene expression	48	1025	0.00034	0.012
GO:0044767	P	single-organism developmental process	8	58	0.00036	0.012
GO:0051171	P	regulation of nitrogen compound metabolic process	48	1027	0.00036	0.012
GO:0048856	P	anatomical structure development	8	58	0.00036	0.012
GO:0080090	P	regulation of primary metabolic process	48	1042	0.00049	0.012
GO:0060255	P	regulation of macromolecule metabolic process	48	1057	0.00066	0.015
GO:0006022	P	aminoglycan metabolic process	5	22	0.00066	0.015
GO:0031323	P	regulation of cellular metabolic process	48	1056	0.00064	0.015
GO:2001141	P	regulation of RNA biosynthetic process	45	979	0.00076	0.016
GO:0006355	P	regulation of transcription, DNA-templated	45	979	0.00076	0.016
GO:1903506	P	regulation of nucleic acid-templated transcription	45	979	0.00076	0.016
GO:0051252	P	regulation of RNA metabolic process	45	981	0.00079	0.016
GO:0019222	P	regulation of metabolic process	48	1076	0.00094	0.019
GO:0019219	P	regulation of nucleobase-containing compound metabolic process	45	997	0.0011	0.021
GO:0030414	F	peptidase inhibitor activity	25	84	9.5e-17	1.3e-14
GO:0004866	F	endopeptidase inhibitor activity	25	84	9.5e-17	1.3e-14
GO:0061135	F	endopeptidase regulator activity	25	84	9.5e-17	1.3e-14
GO:0061134	F	peptidase regulator activity	25	84	9.5e-17	1.3e-14
GO:0004867	F	serine-type endopeptidase inhibitor activity	23	69	2.1e-16	2.3e-14
GO:0016705	F	oxidoreductase activity, acting on paired donors, with incorporation or reduction of molecular oxygen	47	508	3.2e-12	2.6e-10
GO:0005506	F	iron ion binding	48	528	3.4e-12	2.6e-10
GO:0004857	F	enzyme inhibitor activity	28	194	1e-11	6.8e-10
GO:0016491	F	oxidoreductase activity	105	2081	1.7e-09	9.9e-08
GO:0030234	F	enzyme regulator activity	28	257	3.4e-09	1.9e-07
GO:0020037	F	heme binding	50	719	6.9e-09	3.4e-07
GO:0046906	F	tetrapyrrole binding	50	737	1.5e-08	6.6e-07
GO:0098772	F	molecular function regulator	28	278	1.6e-08	6.8e-07
GO:0045735	F	nutrient reservoir activity	15	100	4.3e-07	1.6e-05
GO:0008061	F	chitin binding	6	15	1.4e-05	0.00049
GO:0016758	F	transferase activity, transferring hexosyl groups	29	450	4.1e-05	0.0014
GO:0016757	F	transferase activity, transferring glycosyl groups	34	587	6.9e-05	0.002
GO:0001071	F	nucleic acid binding transcription factor activity	31	513	6.9e-05	0.002
GO:0003700	F	transcription factor activity, sequence-specific DNA binding	31	513	6.9e-05	0.002
GO:0008171	F	O-methyltransferase activity	8	56	0.00029	0.0078
GO:0016798	F	hydrolase activity, acting on glycosyl bonds	29	520	0.00042	0.011
GO:0004568	F	chitinase activity	5	20	0.00045	0.011
GO:0016682	F	oxidoreductase activity, acting on diphenols and related substances as donors, oxygen as acceptor	6	34	0.00063	0.015
GO:0004553	F	hydrolase activity, hydrolyzing O-glycosyl compounds	26	475	0.0011	0.024
GO:0003824	F	catalytic activity	291	9246	0.0012	0.026
GO:0016747	F	transferase activity, transferring acyl groups other than amino-acyl groups	20	337	0.0016	0.033
GO:0005576	C	extracellular region	23	215	1.2e-07	9e-06

## Sheet: BLP2-BLP1
Up-regulated in BLP2 compared to BLP1									Down-regulated in BLP2 compared to BLP1
GO term	Ontology	Description	Number in input list	Number in BG/Ref	p-value	FDR			GO term	Ontology	Description	Number in input list	Number in BG/Ref	p-value	FDR
GO:0015979	P	photosynthesis	117	245	3.4e-37	5.9e-34			GO:0006260	P	DNA replication	48	98	1.7e-15	3.8e-12
GO:0008152	P	metabolic process	1214	9734	2e-31	1.7e-28			GO:0005975	P	carbohydrate metabolic process	170	841	7.3e-15	8e-12
GO:0022900	P	electron transport chain	81	156	5.9e-28	3.4e-25			GO:0034728	P	nucleosome organization	39	75	1.8e-13	6.3e-11
GO:0055114	P	oxidation-reduction process	348	1986	1.4e-24	6.1e-22			GO:0031497	P	chromatin assembly	39	75	1.8e-13	6.3e-11
GO:0006091	P	generation of precursor metabolites and energy	96	280	3.9e-22	1.4e-19			GO:0006334	P	nucleosome assembly	39	75	1.8e-13	6.3e-11
GO:1901564	P	organonitrogen compound metabolic process	269	1564	5.9e-18	1.7e-15			GO:0006333	P	chromatin assembly or disassembly	40	77	8.8e-14	6.3e-11
GO:0046034	P	ATP metabolic process	70	192	1.3e-17	3.1e-15			GO:0065004	P	protein-DNA complex assembly	39	76	2.4e-13	6.6e-11
GO:0009199	P	ribonucleoside triphosphate metabolic process	70	198	4.7e-17	8.1e-15			GO:0071824	P	protein-DNA complex subunit organization	39	76	2.4e-13	6.6e-11
GO:0009205	P	purine ribonucleoside triphosphate metabolic process	70	198	4.7e-17	8.1e-15			GO:0006323	P	DNA packaging	39	78	4.5e-13	1.1e-10
GO:0009144	P	purine nucleoside triphosphate metabolic process	70	198	4.7e-17	8.1e-15			GO:0071103	P	DNA conformation change	40	92	7.2e-12	1.6e-09
GO:0045333	P	cellular respiration	48	95	9.1e-17	1.4e-14			GO:0006928	P	movement of cell or subcellular component	35	72	1.3e-11	2.4e-09
GO:0009167	P	purine ribonucleoside monophosphate metabolic process	70	204	1.6e-16	2.2e-14			GO:0007018	P	microtubule-based movement	35	72	1.3e-11	2.4e-09
GO:0009126	P	purine nucleoside monophosphate metabolic process	70	204	1.6e-16	2.2e-14			GO:0071554	P	cell wall organization or biogenesis	53	173	1.8e-10	3e-08
GO:0009767	P	photosynthetic electron transport chain	38	57	1.8e-16	2.3e-14			GO:0042545	P	cell wall modification	25	40	2.1e-10	3.3e-08
GO:0009161	P	ribonucleoside monophosphate metabolic process	70	206	2.5e-16	2.7e-14			GO:0007017	P	microtubule-based process	42	120	5.2e-10	7.6e-08
GO:0044237	P	cellular metabolic process	782	6233	2.4e-16	2.7e-14			GO:0009733	P	response to auxin	35	88	9.7e-10	1.3e-07
GO:0009141	P	nucleoside triphosphate metabolic process	70	207	3e-16	2.9e-14			GO:0006325	P	chromatin organization	40	128	1.9e-08	2.4e-06
GO:0009123	P	nucleoside monophosphate metabolic process	70	207	3e-16	2.9e-14			GO:0044262	P	cellular carbohydrate metabolic process	49	181	2.4e-08	2.9e-06
GO:0015980	P	energy derivation by oxidation of organic compounds	48	103	1.1e-15	9.7e-14			GO:0070271	P	protein complex biogenesis	43	153	7.1e-08	7.8e-06
GO:0042278	P	purine nucleoside metabolic process	70	214	1.2e-15	1e-13			GO:0006461	P	protein complex assembly	43	153	7.1e-08	7.8e-06
GO:0046128	P	purine ribonucleoside metabolic process	70	214	1.2e-15	1e-13			GO:0034622	P	cellular macromolecular complex assembly	43	154	8.3e-08	8.6e-06
GO:0044710	P	single-organism metabolic process	451	3207	2.3e-15	1.8e-13			GO:0010033	P	response to organic substance	36	119	1.8e-07	1.6e-05
GO:0009116	P	nucleoside metabolic process	72	234	6.4e-15	4.6e-13			GO:0009719	P	response to endogenous stimulus	36	119	1.8e-07	1.6e-05
GO:1901657	P	glycosyl compound metabolic process	72	234	6.4e-15	4.6e-13			GO:0009725	P	response to hormone	36	119	1.8e-07	1.6e-05
GO:0009150	P	purine ribonucleotide metabolic process	70	223	6.7e-15	4.6e-13			GO:0005976	P	polysaccharide metabolic process	36	119	1.8e-07	1.6e-05
GO:0009259	P	ribonucleotide metabolic process	70	225	9.6e-15	6.4e-13			GO:0044085	P	cellular component biogenesis	69	326	2e-07	1.6e-05
GO:0009119	P	ribonucleoside metabolic process	70	226	1.2e-14	7.4e-13			GO:0065003	P	macromolecular complex assembly	43	162	2.7e-07	2.2e-05
GO:0006412	P	translation	163	849	1.5e-14	9.1e-13			GO:0071555	P	cell wall organization	31	97	4.8e-07	3.5e-05
GO:0015992	P	proton transport	50	124	2.5e-14	1.4e-12			GO:0045229	P	external encapsulating structure organization	31	97	4.8e-07	3.5e-05
GO:0006818	P	hydrogen transport	50	124	2.5e-14	1.4e-12			GO:0071822	P	protein complex subunit organization	44	172	4.7e-07	3.5e-05
GO:0043043	P	peptide biosynthetic process	163	856	2.7e-14	1.5e-12			GO:0044264	P	cellular polysaccharide metabolic process	33	109	5.8e-07	4e-05
GO:0043604	P	amide biosynthetic process	163	856	2.7e-14	1.5e-12			GO:0071840	P	cellular component organization or biogenesis	107	613	6.2e-07	4.2e-05
GO:0006163	P	purine nucleotide metabolic process	70	231	2.8e-14	1.5e-12			GO:0006259	P	DNA metabolic process	59	273	8.2e-07	5.4e-05
GO:0022904	P	respiratory electron transport chain	36	63	3.8e-14	1.9e-12			GO:0006261	P	DNA-dependent DNA replication	15	24	8.8e-07	5.6e-05
GO:0072521	P	purine-containing compound metabolic process	71	239	4.2e-14	2.1e-12			GO:0006073	P	cellular glucan metabolic process	31	101	9.8e-07	5.9e-05
GO:0006518	P	peptide metabolic process	164	869	4.4e-14	2.1e-12			GO:0044042	P	glucan metabolic process	31	101	9.8e-07	5.9e-05
GO:0043603	P	cellular amide metabolic process	165	878	5e-14	2.3e-12			GO:0010410	P	hemicellulose metabolic process	19	41	1.1e-06	6.1e-05
GO:0019693	P	ribose phosphate metabolic process	70	236	6.7e-14	3.1e-12			GO:0010383	P	cell wall polysaccharide metabolic process	19	41	1.1e-06	6.1e-05
GO:1901566	P	organonitrogen compound biosynthetic process	210	1231	8.4e-14	3.7e-12			GO:0010411	P	xyloglucan metabolic process	17	33	1.3e-06	7.1e-05
GO:0015986	P	ATP synthesis coupled proton transport	34	66	1.8e-12	7.6e-11			GO:0050896	P	response to stimulus	174	1171	3e-06	0.00016
GO:0015985	P	energy coupled proton transport, down electrochemical gradient	34	66	1.8e-12	7.6e-11			GO:0042546	P	cell wall biogenesis	24	73	6.1e-06	0.00032
GO:0019684	P	photosynthesis, light reaction	38	87	4.6e-12	1.9e-10			GO:0022607	P	cellular component assembly	47	213	6.5e-06	0.00033
GO:0050821	P	protein stabilization	22	24	5.3e-12	2.1e-10			GO:0006952	P	defense response	36	143	6.8e-06	0.00034
GO:0031647	P	regulation of protein stability	22	24	5.3e-12	2.1e-10			GO:0051276	P	chromosome organization	43	192	1.1e-05	0.00057
GO:0009772	P	photosynthetic electron transport in photosystem II	22	24	5.3e-12	2.1e-10			GO:0002376	P	immune system process	10	13	1.7e-05	0.00079
GO:0006754	P	ATP biosynthetic process	35	75	7.5e-12	2.8e-10			GO:0006955	P	immune response	10	13	1.7e-05	0.00079
GO:1902600	P	hydrogen ion transmembrane transport	39	95	1.1e-11	4.1e-10			GO:0016043	P	cellular component organization	85	500	2e-05	0.00094
GO:1901135	P	carbohydrate derivative metabolic process	90	401	1.5e-11	5.6e-10			GO:0006270	P	DNA replication initiation	10	15	4e-05	0.0018
GO:0009117	P	nucleotide metabolic process	71	280	2.3e-11	8.1e-10			GO:0042221	P	response to chemical	44	213	4.9e-05	0.0022
GO:0006753	P	nucleoside phosphate metabolic process	71	281	2.6e-11	9.1e-10			GO:0002449	P	lymphocyte mediated immunity	8	10	0.0001	0.0034
GO:0009206	P	purine ribonucleoside triphosphate biosynthetic process	35	80	3.1e-11	9.9e-10			GO:0044036	P	cell wall macromolecule metabolic process	19	60	8.4e-05	0.0034
GO:0009201	P	ribonucleoside triphosphate biosynthetic process	35	80	3.1e-11	9.9e-10			GO:0002437	P	inflammatory response to antigenic stimulus	8	10	0.0001	0.0034
GO:0009142	P	nucleoside triphosphate biosynthetic process	35	80	3.1e-11	9.9e-10			GO:0016064	P	immunoglobulin mediated immune response	8	10	0.0001	0.0034
GO:0009145	P	purine nucleoside triphosphate biosynthetic process	35	80	3.1e-11	9.9e-10			GO:0006954	P	inflammatory response	8	10	0.0001	0.0034
GO:0044267	P	cellular protein metabolic process	386	2855	5.7e-11	1.8e-09			GO:0002526	P	acute inflammatory response	8	10	0.0001	0.0034
GO:0055086	P	nucleobase-containing small molecule metabolic process	74	310	9.4e-11	2.9e-09			GO:0002252	P	immune effector process	8	10	0.0001	0.0034
GO:0006796	P	phosphate-containing compound metabolic process	285	1986	1.6e-10	4.9e-09			GO:0002524	P	hypersensitivity	8	10	0.0001	0.0034
GO:0009168	P	purine ribonucleoside monophosphate biosynthetic process	35	87	1.9e-10	5.7e-09			GO:0002443	P	leukocyte mediated immunity	8	10	0.0001	0.0034
GO:0009127	P	purine nucleoside monophosphate biosynthetic process	35	87	1.9e-10	5.7e-09			GO:0016068	P	type I hypersensitivity	8	10	0.0001	0.0034
GO:0006793	P	phosphorus metabolic process	285	1991	2e-10	5.9e-09			GO:0002460	P	adaptive immune response based on somatic recombination of immune receptors built from immunoglobulin superfamily domains	8	10	0.0001	0.0034
GO:0046129	P	purine ribonucleoside biosynthetic process	35	88	2.5e-10	6.9e-09			GO:0019724	P	B cell mediated immunity	8	10	0.0001	0.0034
GO:0042451	P	purine nucleoside biosynthetic process	35	88	2.5e-10	6.9e-09			GO:0002438	P	acute inflammatory response to antigenic stimulus	8	10	0.0001	0.0034
GO:0009156	P	ribonucleoside monophosphate biosynthetic process	35	89	3.1e-10	8.6e-09			GO:0002250	P	adaptive immune response	8	10	0.0001	0.0034
GO:0009124	P	nucleoside monophosphate biosynthetic process	35	90	4e-10	1.1e-08			GO:0006633	P	fatty acid biosynthetic process	30	127	0.0001	0.0035
GO:0015672	P	monovalent inorganic cation transport	53	192	6.3e-10	1.7e-08			GO:0072330	P	monocarboxylic acid biosynthetic process	30	129	0.00013	0.0043
GO:0006812	P	cation transport	86	409	7.2e-10	1.9e-08			GO:0043933	P	macromolecular complex subunit organization	45	234	0.00017	0.0057
GO:0019538	P	protein metabolic process	432	3341	7.4e-10	1.9e-08			GO:0006631	P	fatty acid metabolic process	33	153	0.00021	0.0067
GO:0034220	P	ion transmembrane transport	49	171	9.8e-10	2.5e-08			GO:0006996	P	organelle organization	47	269	0.00081	0.026
GO:0098655	P	cation transmembrane transport	49	171	9.8e-10	2.5e-08			GO:0006629	P	lipid metabolic process	75	493	0.0011	0.035
GO:0009152	P	purine ribonucleotide biosynthetic process	35	97	2e-09	4.9e-08			GO:0046982	F	protein heterodimerization activity	131	238	3.2e-44	4.2e-41
GO:0042455	P	ribonucleoside biosynthetic process	35	98	2.5e-09	5.9e-08			GO:0046983	F	protein dimerization activity	171	545	5e-32	3.3e-29
GO:0009163	P	nucleoside biosynthetic process	35	98	2.5e-09	5.9e-08			GO:0004857	F	enzyme inhibitor activity	78	194	3.5e-20	1.5e-17
GO:1901659	P	glycosyl compound biosynthetic process	35	98	2.5e-09	5.9e-08			GO:0098772	F	molecular function regulator	91	278	1.7e-18	4.7e-16
GO:0009260	P	ribonucleotide biosynthetic process	35	99	3.1e-09	7.1e-08			GO:0030234	F	enzyme regulator activity	87	257	1.8e-18	4.7e-16
GO:0046390	P	ribose phosphate biosynthetic process	35	99	3.1e-09	7.1e-08			GO:0004553	F	hydrolase activity, hydrolyzing O-glycosyl compounds	119	475	3.7e-16	8e-14
GO:0098662	P	inorganic cation transmembrane transport	46	164	5.5e-09	1.3e-07			GO:0016798	F	hydrolase activity, acting on glycosyl bonds	126	520	4.3e-16	8e-14
GO:0098660	P	inorganic ion transmembrane transport	46	164	5.5e-09	1.3e-07			GO:0008092	F	cytoskeletal protein binding	54	133	1.5e-14	2.5e-12
GO:0006164	P	purine nucleotide biosynthetic process	35	103	7e-09	1.6e-07			GO:0003677	F	DNA binding	294	1866	2.5e-12	3.7e-10
GO:0006811	P	ion transport	94	491	7.3e-09	1.6e-07			GO:0008017	F	microtubule binding	40	91	5.5e-12	7.2e-10
GO:0072522	P	purine-containing compound biosynthetic process	36	110	9.7e-09	2.1e-07			GO:0003777	F	microtubule motor activity	35	72	1.3e-11	1.4e-09
GO:0055085	P	transmembrane transport	128	766	2.3e-08	4.9e-07			GO:0015631	F	tubulin binding	40	94	1.2e-11	1.4e-09
GO:0044271	P	cellular nitrogen compound biosynthetic process	304	2275	2.9e-08	6.1e-07			GO:0003774	F	motor activity	37	83	2.5e-11	2.5e-09
GO:0016310	P	phosphorylation	234	1662	3.7e-08	7.8e-07			GO:0030599	F	pectinesterase activity	25	40	2.1e-10	2e-08
GO:0044699	P	single-organism process	528	4385	6.6e-08	1.4e-06			GO:0016787	F	hydrolase activity	382	2699	3.3e-10	2.9e-08
GO:0009165	P	nucleotide biosynthetic process	36	131	3.7e-07	7.5e-06			GO:0052689	F	carboxylic ester hydrolase activity	26	70	3.9e-07	3.2e-05
GO:1901293	P	nucleoside phosphate biosynthetic process	36	131	3.7e-07	7.5e-06			GO:0016762	F	xyloglucan:xyloglucosyl transferase activity	19	41	1.1e-06	8.2e-05
GO:0019637	P	organophosphate metabolic process	75	397	3.8e-07	7.5e-06			GO:0015299	F	solute:proton antiporter activity	15	36	3.8e-05	0.0026
GO:0044765	P	single-organism transport	79	430	4.9e-07	9.7e-06			GO:0015298	F	solute:cation antiporter activity	15	36	3.8e-05	0.0026
GO:1902578	P	single-organism localization	79	439	1e-06	1.9e-05			GO:0004650	F	polygalacturonase activity	14	36	0.00012	0.0082
GO:0006468	P	protein phosphorylation	210	1530	1e-06	2e-05			GO:0003779	F	actin binding	14	39	0.00025	0.015
GO:0006119	P	oxidative phosphorylation	18	40	1.4e-06	2.6e-05			GO:0016788	F	hydrolase activity, acting on ester bonds	92	599	0.00025	0.015
GO:0042773	P	ATP synthesis coupled electron transport	18	40	1.4e-06	2.6e-05			GO:0016758	F	transferase activity, transferring hexosyl groups	73	450	0.00026	0.015
GO:0009987	P	cellular process	813	7318	1.6e-06	2.9e-05			GO:0016757	F	transferase activity, transferring glycosyl groups	90	587	0.0003	0.016
GO:0006022	P	aminoglycan metabolic process	13	22	4.2e-06	7.9e-05			GO:0004190	F	aspartic-type endopeptidase activity	18	67	0.00068	0.034
GO:0046348	P	amino sugar catabolic process	12	20	8.9e-06	0.00015			GO:0070001	F	aspartic-type peptidase activity	18	67	0.00068	0.034
GO:1901072	P	glucosamine-containing compound catabolic process	12	20	8.9e-06	0.00015			GO:0008184	F	glycogen phosphorylase activity	6	8	0.00098	0.046
GO:1901071	P	glucosamine-containing compound metabolic process	12	20	8.9e-06	0.00015			GO:0004645	F	phosphorylase activity	6	8	0.00098	0.046
GO:0006030	P	chitin metabolic process	12	20	8.9e-06	0.00015			GO:0044815	C	DNA packaging complex	131	215	7.5e-48	4.4e-46
GO:0006032	P	chitin catabolic process	12	20	8.9e-06	0.00015			GO:0000786	C	nucleosome	131	214	5.1e-48	4.4e-46
GO:0006040	P	amino sugar metabolic process	12	20	8.9e-06	0.00015			GO:0032993	C	protein-DNA complex	131	215	7.5e-48	4.4e-46
GO:0006026	P	aminoglycan catabolic process	12	20	8.9e-06	0.00015			GO:0000785	C	chromatin	131	217	1.6e-47	7e-46
GO:0016998	P	cell wall macromolecule catabolic process	11	19	2.7e-05	0.00046			GO:0044427	C	chromosomal part	134	235	1.7e-46	5.8e-45
GO:1901137	P	carbohydrate derivative biosynthetic process	41	203	4.3e-05	0.00073			GO:0005694	C	chromosome	138	252	2.4e-46	6.9e-45
GO:0006810	P	transport	207	1618	6.7e-05	0.0011			GO:0030312	C	external encapsulating structure	45	79	1.9e-16	4.2e-15
GO:0090662	P	ATP hydrolysis coupled transmembrane transport	15	41	7e-05	0.0011			GO:0005618	C	cell wall	45	79	1.9e-16	4.2e-15
GO:0015991	P	ATP hydrolysis coupled proton transport	15	41	7e-05	0.0011			GO:0071944	C	cell periphery	50	145	1.9e-11	3.7e-10
GO:0015988	P	energy coupled proton transmembrane transport, against electrochemical gradient	15	41	7e-05	0.0011			GO:0044422	C	organelle part	145	757	2.4e-11	3.9e-10
GO:0090407	P	organophosphate biosynthetic process	37	181	8e-05	0.0013			GO:0044446	C	intracellular organelle part	145	757	2.4e-11	3.9e-10
GO:0051234	P	establishment of localization	207	1624	8.1e-05	0.0013			GO:0005576	C	extracellular region	59	215	6.2e-10	9.1e-09
GO:0051179	P	localization	207	1630	9.8e-05	0.0016			GO:0043234	C	protein complex	159	924	2.6e-09	3.6e-08
GO:0009415	P	response to water	10	20	0.00016	0.0025			GO:0005634	C	nucleus	133	771	4.8e-08	6.1e-07
GO:0001101	P	response to acid chemical	10	20	0.00016	0.0025			GO:0048046	C	apoplast	24	60	3.7e-07	4.4e-06
GO:0034645	P	cellular macromolecule biosynthetic process	271	2248	0.0002	0.003			GO:0043232	C	intracellular non-membrane-bounded organelle	148	979	7.7e-06	8e-05
GO:0009059	P	macromolecule biosynthetic process	271	2248	0.0002	0.003			GO:0043228	C	non-membrane-bounded organelle	148	979	7.7e-06	8e-05
GO:0009060	P	aerobic respiration	12	32	0.00031	0.0046			GO:0042555	C	MCM complex	6	11	0.0032	0.031
GO:1901136	P	carbohydrate derivative catabolic process	12	33	0.00038	0.0058
GO:0034641	P	cellular nitrogen compound metabolic process	354	3076	0.00047	0.007
GO:0015696	P	ammonium transport	7	11	0.00054	0.008
GO:0032501	P	multicellular organismal process	32	169	0.00075	0.011
GO:1901565	P	organonitrogen compound catabolic process	15	54	0.00083	0.012
GO:0006807	P	nitrogen compound metabolic process	380	3360	0.0009	0.013
GO:0071705	P	nitrogen compound transport	20	87	0.00098	0.014
GO:0044706	P	multi-multicellular organism process	24	116	0.0012	0.016
GO:0009875	P	pollen-pistil interaction	24	116	0.0012	0.016
GO:0008037	P	cell recognition	24	116	0.0012	0.016
GO:0048544	P	recognition of pollen	24	116	0.0012	0.016
GO:0044249	P	cellular biosynthetic process	334	2926	0.0011	0.016
GO:0009856	P	pollination	24	116	0.0012	0.016
GO:0010467	P	gene expression	266	2276	0.0012	0.016
GO:0044702	P	single organism reproductive process	24	117	0.0013	0.017
GO:0036211	P	protein modification process	223	1880	0.0016	0.021
GO:0006464	P	cellular protein modification process	223	1880	0.0016	0.021
GO:1901576	P	organic substance biosynthetic process	332	2929	0.0018	0.023
GO:0010035	P	response to inorganic substance	10	31	0.0024	0.031
GO:1901700	P	response to oxygen-containing compound	10	31	0.0024	0.031
GO:0044260	P	cellular macromolecule metabolic process	505	4657	0.0028	0.036
GO:0003735	F	structural constituent of ribosome	158	660	1.1e-21	1.3e-18
GO:0005198	F	structural molecule activity	159	695	3.7e-20	2.1e-17
GO:0046906	F	tetrapyrrole binding	160	737	2e-18	5.9e-16
GO:0045735	F	nutrient reservoir activity	52	100	1.9e-18	5.9e-16
GO:0005506	F	iron ion binding	128	528	4.1e-18	9.6e-16
GO:0016491	F	oxidoreductase activity	333	2081	5.5e-18	1.1e-15
GO:0020037	F	heme binding	150	719	4.8e-16	8.1e-14
GO:0045156	F	electron transporter, transferring electrons within the cyclic electron transport pathway of photosynthesis activity	28	30	5e-15	7.3e-13
GO:0009055	F	electron carrier activity	79	277	9.7e-15	1.3e-12
GO:0016705	F	oxidoreductase activity, acting on paired donors, with incorporation or reduction of molecular oxygen	113	508	6.2e-14	7.3e-12
GO:0015078	F	hydrogen ion transmembrane transporter activity	56	171	8.2e-13	8.8e-11
GO:0042301	F	phosphate ion binding	22	24	5.3e-12	5.2e-10
GO:0022891	F	substrate-specific transmembrane transporter activity	104	515	8.8e-11	8e-09
GO:0008324	F	cation transmembrane transporter activity	76	339	6.2e-10	5.2e-08
GO:0015077	F	monovalent inorganic cation transmembrane transporter activity	58	225	9e-10	6.4e-08
GO:0022892	F	substrate-specific transporter activity	105	548	9.3e-10	6.4e-08
GO:0022857	F	transmembrane transporter activity	126	705	8.9e-10	6.4e-08
GO:0005215	F	transporter activity	158	959	1.1e-09	7.5e-08
GO:0046933	F	proton-transporting ATP synthase activity, rotational mechanism	20	31	3.8e-09	2.4e-07
GO:0022890	F	inorganic cation transmembrane transporter activity	66	290	4.9e-09	2.9e-07
GO:0019843	F	rRNA binding	27	64	1e-08	5.6e-07
GO:0015002	F	heme-copper terminal oxidase activity	20	35	1.8e-08	9.4e-07
GO:0015075	F	ion transmembrane transporter activity	82	415	2e-08	1e-06
GO:0030246	F	carbohydrate binding	61	270	2.3e-08	1.1e-06
GO:0004867	F	serine-type endopeptidase inhibitor activity	27	69	3.5e-08	1.6e-06
GO:0016651	F	oxidoreductase activity, acting on NAD(P)H	45	170	3.5e-08	1.6e-06
GO:0016675	F	oxidoreductase activity, acting on a heme group of donors	19	34	5.2e-08	2.1e-06
GO:0004129	F	cytochrome-c oxidase activity	19	34	5.2e-08	2.1e-06
GO:0016676	F	oxidoreductase activity, acting on a heme group of donors, oxygen as acceptor	19	34	5.2e-08	2.1e-06
GO:0044769	F	ATPase activity, coupled to transmembrane movement of ions, rotational mechanism	20	40	9.5e-08	3.7e-06
GO:0061135	F	endopeptidase regulator activity	28	84	3e-07	1e-05
GO:0061134	F	peptidase regulator activity	28	84	3e-07	1e-05
GO:0004866	F	endopeptidase inhibitor activity	28	84	3e-07	1e-05
GO:0030414	F	peptidase inhibitor activity	28	84	3e-07	1e-05
GO:0036442	F	hydrogen-exporting ATPase activity	17	32	4.5e-07	1.5e-05
GO:0046961	F	proton-transporting ATPase activity, rotational mechanism	17	32	4.5e-07	1.5e-05
GO:0004672	F	protein kinase activity	211	1544	1.3e-06	4e-05
GO:0003824	F	catalytic activity	998	9246	4.1e-06	0.00013
GO:0022853	F	active ion transmembrane transporter activity	21	61	5.9e-06	0.00017
GO:0019829	F	cation-transporting ATPase activity	21	61	5.9e-06	0.00017
GO:0042625	F	ATPase coupled ion transmembrane transporter activity	21	61	5.9e-06	0.00017
GO:0004568	F	chitinase activity	12	20	8.9e-06	0.00025
GO:0030247	F	polysaccharide binding	27	102	1.8e-05	0.00048
GO:0001871	F	pattern binding	27	102	1.8e-05	0.00048
GO:0008061	F	chitin binding	10	15	2.6e-05	0.00068
GO:0003723	F	RNA binding	86	543	2.7e-05	0.00069
GO:0016773	F	phosphotransferase activity, alcohol group as acceptor	216	1677	3.2e-05	0.0008
GO:0016301	F	kinase activity	217	1694	4.1e-05	0.001
GO:0016168	F	chlorophyll binding	10	18	8.1e-05	0.002
GO:0016820	F	hydrolase activity, acting on acid anhydrides, catalyzing transmembrane movement of substances	31	140	8.5e-05	0.002
GO:0030145	F	manganese ion binding	19	65	0.0001	0.0024
GO:0016682	F	oxidoreductase activity, acting on diphenols and related substances as donors, oxygen as acceptor	13	34	0.00015	0.0034
GO:0050136	F	NADH dehydrogenase (quinone) activity	21	85	0.00033	0.007
GO:0008137	F	NADH dehydrogenase (ubiquinone) activity	21	85	0.00033	0.007
GO:0003954	F	NADH dehydrogenase activity	21	85	0.00033	0.007
GO:0016772	F	transferase activity, transferring phosphorus-containing groups	235	1932	0.00034	0.0072
GO:0016740	F	transferase activity	393	3457	0.00051	0.011
GO:0008519	F	ammonium transmembrane transporter activity	7	11	0.00054	0.011
GO:0016655	F	oxidoreductase activity, acting on NAD(P)H, quinone or similar compound as acceptor	21	89	0.00055	0.011
GO:0016679	F	oxidoreductase activity, acting on diphenols and related substances as donors	14	48	0.00082	0.016
GO:0042626	F	ATPase activity, coupled to transmembrane movement of substances	26	128	0.00094	0.018
GO:0043492	F	ATPase activity, coupled to movement of substances	27	137	0.0011	0.021
GO:0004097	F	catechol oxidase activity	5	6	0.0015	0.028
GO:0009916	F	alternative oxidase activity	5	6	0.0015	0.028
GO:0034357	C	photosynthetic membrane	99	218	2.9e-30	6.9e-28
GO:0009579	C	thylakoid	99	230	8.2e-29	6.4e-27
GO:0044436	C	thylakoid part	99	230	8.2e-29	6.4e-27
GO:0044391	C	ribosomal subunit	78	155	2.7e-26	1.6e-24
GO:0009521	C	photosystem	85	202	2.2e-24	1e-22
GO:0098796	C	membrane protein complex	114	367	3.7e-23	1.4e-21
GO:0005840	C	ribosome	158	656	6.7e-22	2.2e-20
GO:0015935	C	small ribosomal subunit	59	111	4.2e-21	1.2e-19
GO:1990904	C	ribonucleoprotein complex	158	711	5.1e-19	1.2e-17
GO:0030529	C	intracellular ribonucleoprotein complex	158	711	5.1e-19	1.2e-17
GO:0032991	C	macromolecular complex	282	1635	5.8e-19	1.2e-17
GO:0044425	C	membrane part	232	1365	5e-15	9.8e-14
GO:0016020	C	membrane	354	2382	7.3e-15	1.3e-13
GO:0009522	C	photosystem I	36	67	1.5e-13	2.6e-12
GO:0043232	C	intracellular non-membrane-bounded organelle	164	979	1.8e-10	2.7e-09
GO:0043228	C	non-membrane-bounded organelle	164	979	1.8e-10	2.7e-09
GO:0009523	C	photosystem II	41	121	4e-10	5.5e-09
GO:0033178	C	proton-transporting two-sector ATPase complex, catalytic domain	24	45	1.9e-09	2.5e-08
GO:0045259	C	proton-transporting ATP synthase complex	21	39	1.7e-08	2e-07
GO:0016469	C	proton-transporting two-sector ATPase complex	28	71	1.7e-08	2e-07
GO:0044444	C	cytoplasmic part	171	1114	2.1e-08	2.4e-07
GO:0045261	C	proton-transporting ATP synthase complex, catalytic core F(1)	17	25	3.2e-08	3.4e-07
GO:0016021	C	integral component of membrane	155	1033	3.5e-07	3.6e-06
GO:0031224	C	intrinsic component of membrane	156	1050	5.4e-07	5.3e-06
GO:0015934	C	large ribosomal subunit	19	44	1.1e-06	1.1e-05
GO:0044424	C	intracellular part	320	2643	3.5e-05	0.00032
GO:0031360	C	intrinsic component of thylakoid membrane	8	9	4.2e-05	0.00035
GO:0031361	C	integral component of thylakoid membrane	8	9	4.2e-05	0.00035
GO:0005737	C	cytoplasm	176	1360	0.00014	0.0012
GO:0042651	C	thylakoid membrane	15	49	0.00035	0.0028
GO:0043234	C	protein complex	124	924	0.0004	0.0031
GO:0005622	C	intracellular	325	2835	0.001	0.0077
GO:0009539	C	photosystem II reaction center	14	50	0.0011	0.0082
GO:0012511	C	monolayer-surrounded lipid storage body	5	7	0.0025	0.017
GO:0005811	C	lipid particle	5	7	0.0025	0.017
GO:0044464	C	cell part	331	2945	0.0029	0.018
GO:0005623	C	cell	331	2945	0.0029	0.018

## Sheet: BLP3-BLP2
Up-regulated in BLP3 compared to BLP2									Down-regulated in BLP3 compared to BLP2
GO term	Ontology	Description	Number in input list	Number in BG/Ref	p-value	FDR			GO term	Ontology	Description	Number in input list	Number in BG/Ref	p-value	FDR
GO:0006950	P	response to stress	71	694	3.1e-15	3.2e-12			GO:0071555	P	cell wall organization	15	97	8.4e-12	1.8e-09
GO:0006952	P	defense response	26	143	5.9e-11	3e-08			GO:0045229	P	external encapsulating structure organization	15	97	8.4e-12	1.8e-09
GO:0050896	P	response to stimulus	84	1171	4.3e-10	1.5e-07			GO:0071554	P	cell wall organization or biogenesis	19	173	3.3e-12	1.8e-09
GO:0009415	P	response to water	11	20	2.1e-09	4.3e-07			GO:0071669	P	plant-type cell wall organization or biogenesis	10	57	9.2e-09	1.2e-06
GO:0001101	P	response to acid chemical	11	20	2.1e-09	4.3e-07			GO:0009664	P	plant-type cell wall organization	10	57	9.2e-09	1.2e-06
GO:0009611	P	response to wounding	11	30	5.9e-08	9.8e-06			GO:0042546	P	cell wall biogenesis	10	73	7.6e-08	8e-06
GO:0010035	P	response to inorganic substance	11	31	7.7e-08	9.8e-06			GO:0070726	P	cell wall assembly	6	16	2.1e-07	9.6e-06
GO:1901700	P	response to oxygen-containing compound	11	31	7.7e-08	9.8e-06			GO:0030198	P	extracellular matrix organization	6	16	2.1e-07	9.6e-06
GO:0055114	P	oxidation-reduction process	113	1986	1e-07	1.2e-05			GO:0071668	P	plant-type cell wall assembly	6	16	2.1e-07	9.6e-06
GO:0009628	P	response to abiotic stimulus	11	37	3.4e-07	3.5e-05			GO:0010215	P	cellulose microfibril organization	6	16	2.1e-07	9.6e-06
GO:0009607	P	response to biotic stimulus	9	30	3.8e-06	0.00035			GO:0009832	P	plant-type cell wall biogenesis	6	16	2.1e-07	9.6e-06
GO:0009790	P	embryo development	6	11	1.1e-05	0.00096			GO:0040007	P	growth	6	16	2.1e-07	9.6e-06
GO:0042221	P	response to chemical	19	213	0.00026	0.02			GO:0043062	P	extracellular structure organization	6	16	2.1e-07	9.6e-06
GO:0004867	F	serine-type endopeptidase inhibitor activity	24	69	2.3e-15	1.3e-12			GO:0016049	P	cell growth	6	16	2.1e-07	9.6e-06
GO:0030414	F	peptidase inhibitor activity	25	84	1.2e-14	1.4e-12			GO:0071840	P	cellular component organization or biogenesis	24	613	1.4e-06	5.8e-05
GO:0061135	F	endopeptidase regulator activity	25	84	1.2e-14	1.4e-12			GO:0044264	P	cellular polysaccharide metabolic process	10	109	2.2e-06	8.9e-05
GO:0004866	F	endopeptidase inhibitor activity	25	84	1.2e-14	1.4e-12			GO:0005976	P	polysaccharide metabolic process	10	119	4.7e-06	0.00017
GO:0061134	F	peptidase regulator activity	25	84	1.2e-14	1.4e-12			GO:0044262	P	cellular carbohydrate metabolic process	12	181	5.3e-06	0.00019
GO:0016705	F	oxidoreductase activity, acting on paired donors, with incorporation or reduction of molecular oxygen	51	508	5.6e-11	5.4e-09			GO:0016043	P	cellular component organization	20	500	7.9e-06	0.00026
GO:0004857	F	enzyme inhibitor activity	28	194	1.2e-09	1e-07			GO:0006073	P	cellular glucan metabolic process	9	101	9e-06	0.00027
GO:0016491	F	oxidoreductase activity	123	2081	3e-09	2.2e-07			GO:0044042	P	glucan metabolic process	9	101	9e-06	0.00027
GO:0005506	F	iron ion binding	48	528	4.2e-09	2.7e-07			GO:0042545	P	cell wall modification	5	40	0.00022	0.0065
GO:0020037	F	heme binding	55	719	7.9e-08	4.6e-06			GO:0044085	P	cellular component biogenesis	13	326	0.00032	0.0089
GO:0030234	F	enzyme regulator activity	29	257	8.9e-08	4.7e-06			GO:0005975	P	carbohydrate metabolic process	23	841	0.00047	0.012
GO:0046906	F	tetrapyrrole binding	55	737	1.7e-07	8.1e-06			GO:0008610	P	lipid biosynthetic process	10	237	0.001	0.026
GO:0098772	F	molecular function regulator	29	278	4e-07	1.8e-05			GO:0022607	P	cellular component assembly	9	213	0.0018	0.044
GO:0016682	F	oxidoreductase activity, acting on diphenols and related substances as donors, oxygen as acceptor	9	34	8.9e-06	0.00037			GO:0033692	P	cellular polysaccharide biosynthetic process	5	68	0.0021	0.047
GO:0016758	F	transferase activity, transferring hexosyl groups	33	450	6.9e-05	0.0027			GO:0000271	P	polysaccharide biosynthetic process	5	68	0.0021	0.047
GO:0045735	F	nutrient reservoir activity	13	100	8.9e-05	0.0032			GO:0016758	F	transferase activity, transferring hexosyl groups	20	450	1.7e-06	0.00063
GO:0016679	F	oxidoreductase activity, acting on diphenols and related substances as donors	9	48	9.5e-05	0.0032			GO:0016757	F	transferase activity, transferring glycosyl groups	22	587	7.4e-06	0.0013
GO:0016757	F	transferase activity, transferring glycosyl groups	38	587	0.00023	0.0074			GO:0003824	F	catalytic activity	148	9246	4.2e-05	0.005
GO:0001071	F	nucleic acid binding transcription factor activity	34	513	0.00032	0.0094			GO:0030599	F	pectinesterase activity	5	40	0.00022	0.018
GO:0003700	F	transcription factor activity, sequence-specific DNA binding	34	513	0.00032	0.0094			GO:0016762	F	xyloglucan:xyloglucosyl transferase activity	5	41	0.00025	0.018
GO:0030145	F	manganese ion binding	9	65	0.00071	0.02			GO:0046527	F	glucosyltransferase activity	6	74	0.00047	0.024
GO:0016747	F	transferase activity, transferring acyl groups other than amino-acyl groups	24	337	0.00095	0.024			GO:0035251	F	UDP-glucosyltransferase activity	6	73	0.00043	0.024
GO:0016717	F	oxidoreductase activity, acting on paired donors, with oxidation of a pair of donors resulting in the reduction of molecular oxygen to two molecules of water	5	19	0.00096	0.024			GO:0008171	F	O-methyltransferase activity	5	56	0.00093	0.042
GO:0003824	F	catalytic activity	357	9246	0.0011	0.026			GO:0005576	C	extracellular region	16	215	3.2e-08	2.1e-06
GO:0030597	F	RNA glycosylase activity	5	23	0.002	0.045			GO:0030312	C	external encapsulating structure	10	79	1.5e-07	2.9e-06
GO:0030598	F	rRNA N-glycosylase activity	5	23	0.002	0.045			GO:0048046	C	apoplast	9	60	1.7e-07	2.9e-06
GO:0016746	F	transferase activity, transferring acyl groups	25	382	0.0022	0.048			GO:0005618	C	cell wall	10	79	1.5e-07	2.9e-06
GO:0005576	C	extracellular region	25	215	4.1e-07	3.6e-05			GO:0031225	C	anchored component of membrane	6	17	2.8e-07	3.8e-06
									GO:0071944	C	cell periphery	10	145	2.3e-05	0.00026

## Sheet: BP2-BP1
Up-regulated in BP2 compared to BP1									Down-regulated in BP2 compared to BP1
GO term	Ontology	Description	Number in input list	Number in BG/Ref	p-value	FDR			GO term	Ontology	Description	Number in input list	Number in BG/Ref	p-value	FDR
GO:0008152	P	metabolic process	1321	9734	2.7e-43	4.5e-40			GO:0006260	P	DNA replication	47	98	3.4e-16	6.6e-13
GO:0015979	P	photosynthesis	122	245	3.7e-38	3.1e-35			GO:0034728	P	nucleosome organization	40	75	3.6e-15	1.6e-12
GO:0006412	P	translation	225	849	3.5e-33	1.9e-30			GO:0065004	P	protein-DNA complex assembly	40	76	5e-15	1.6e-12
GO:1901564	P	organonitrogen compound metabolic process	333	1564	5.5e-33	2.3e-30			GO:0031497	P	chromatin assembly	40	75	3.6e-15	1.6e-12
GO:0043043	P	peptide biosynthetic process	225	856	9.5e-33	2.7e-30			GO:0006334	P	nucleosome assembly	40	75	3.6e-15	1.6e-12
GO:0043604	P	amide biosynthetic process	225	856	9.5e-33	2.7e-30			GO:0071824	P	protein-DNA complex subunit organization	40	76	5e-15	1.6e-12
GO:0006518	P	peptide metabolic process	226	869	2.5e-32	6e-30			GO:0006333	P	chromatin assembly or disassembly	40	77	7e-15	2e-12
GO:0022900	P	electron transport chain	90	156	4.9e-32	1e-29			GO:0006323	P	DNA packaging	40	78	9.7e-15	2.4e-12
GO:0043603	P	cellular amide metabolic process	226	878	8.9e-32	1.7e-29			GO:0071103	P	DNA conformation change	42	92	4.7e-14	1e-11
GO:1901566	P	organonitrogen compound biosynthetic process	277	1231	1.4e-30	2.4e-28			GO:0006928	P	movement of cell or subcellular component	32	72	8.1e-11	1.3e-08
GO:0055114	P	oxidation-reduction process	371	1986	5e-27	7.7e-25			GO:0007018	P	microtubule-based movement	32	72	8.1e-11	1.3e-08
GO:0044237	P	cellular metabolic process	870	6233	1.9e-25	2.6e-23			GO:0071554	P	cell wall organization or biogenesis	51	173	8e-11	1.3e-08
GO:0006091	P	generation of precursor metabolites and energy	104	280	1.6e-24	2e-22			GO:0005975	P	carbohydrate metabolic process	144	841	1.2e-10	1.8e-08
GO:0044271	P	cellular nitrogen compound biosynthetic process	392	2275	9.5e-23	1.1e-20			GO:0042545	P	cell wall modification	23	40	8.4e-10	1.2e-07
GO:0045333	P	cellular respiration	56	95	9.2e-21	1e-18			GO:0009733	P	response to auxin	33	88	1.4e-09	1.8e-07
GO:0015980	P	energy derivation by oxidation of organic compounds	58	103	9.9e-21	1e-18			GO:0006325	P	chromatin organization	40	128	2.1e-09	2.6e-07
GO:0046034	P	ATP metabolic process	78	192	1.5e-20	1.5e-18			GO:0007017	P	microtubule-based process	38	120	4e-09	4.6e-07
GO:0009199	P	ribonucleoside triphosphate metabolic process	79	198	2e-20	1.7e-18			GO:0005976	P	polysaccharide metabolic process	37	119	9.5e-09	1e-06
GO:0009205	P	purine ribonucleoside triphosphate metabolic process	79	198	2e-20	1.7e-18			GO:0070271	P	protein complex biogenesis	42	153	2e-08	2e-06
GO:0009144	P	purine nucleoside triphosphate metabolic process	79	198	2e-20	1.7e-18			GO:0006461	P	protein complex assembly	42	153	2e-08	2e-06
GO:0009141	P	nucleoside triphosphate metabolic process	79	207	1.7e-19	1.4e-17			GO:0044085	P	cellular component biogenesis	68	326	2.1e-08	2e-06
GO:0009167	P	purine ribonucleoside monophosphate metabolic process	78	204	2.7e-19	1.9e-17			GO:0034622	P	cellular macromolecular complex assembly	42	154	2.4e-08	2.1e-06
GO:0009126	P	purine nucleoside monophosphate metabolic process	78	204	2.7e-19	1.9e-17			GO:0044262	P	cellular carbohydrate metabolic process	46	181	3.2e-08	2.8e-06
GO:0009161	P	ribonucleoside monophosphate metabolic process	78	206	4.2e-19	2.9e-17			GO:0044264	P	cellular polysaccharide metabolic process	34	109	3.5e-08	2.9e-06
GO:0009123	P	nucleoside monophosphate metabolic process	78	207	5.3e-19	3.5e-17			GO:0006073	P	cellular glucan metabolic process	32	101	6.5e-08	4.9e-06
GO:0042278	P	purine nucleoside metabolic process	79	214	8.3e-19	5.1e-17			GO:0044042	P	glucan metabolic process	32	101	6.5e-08	4.9e-06
GO:0046128	P	purine ribonucleoside metabolic process	79	214	8.3e-19	5.1e-17			GO:0010033	P	response to organic substance	35	119	7.4e-08	5e-06
GO:0022904	P	respiratory electron transport chain	44	63	1.2e-18	7.3e-17			GO:0009719	P	response to endogenous stimulus	35	119	7.4e-08	5e-06
GO:0009150	P	purine ribonucleotide metabolic process	79	223	5.8e-18	3.3e-16			GO:0009725	P	response to hormone	35	119	7.4e-08	5e-06
GO:0009116	P	nucleoside metabolic process	81	234	6.6e-18	3.6e-16			GO:0065003	P	macromolecular complex assembly	42	162	7.9e-08	5.2e-06
GO:1901657	P	glycosyl compound metabolic process	81	234	6.6e-18	3.6e-16			GO:0071555	P	cell wall organization	31	97	8.8e-08	5.4e-06
GO:0009259	P	ribonucleotide metabolic process	79	225	8.8e-18	4.6e-16			GO:0045229	P	external encapsulating structure organization	31	97	8.8e-08	5.4e-06
GO:0009119	P	ribonucleoside metabolic process	79	226	1.1e-17	5.5e-16			GO:0071840	P	cellular component organization or biogenesis	103	613	1.3e-07	7.4e-06
GO:0006163	P	purine nucleotide metabolic process	79	231	3e-17	1.5e-15			GO:0071822	P	protein complex subunit organization	43	172	1.3e-07	7.4e-06
GO:0044267	P	cellular protein metabolic process	438	2855	4e-17	1.9e-15			GO:0006259	P	DNA metabolic process	58	273	1.3e-07	7.4e-06
GO:0072521	P	purine-containing compound metabolic process	80	239	5.1e-17	2.4e-15			GO:0022607	P	cellular component assembly	48	213	3.6e-07	2e-05
GO:0019693	P	ribose phosphate metabolic process	79	236	8.1e-17	3.6e-15			GO:0051276	P	chromosome organization	44	192	7.4e-07	4e-05
GO:0044710	P	single-organism metabolic process	473	3207	8.1e-16	3.6e-14			GO:0042221	P	response to chemical	47	213	8e-07	4.1e-05
GO:0015992	P	proton transport	54	124	1.2e-15	5e-14			GO:0010410	P	hemicellulose metabolic process	18	41	1.2e-06	6.1e-05
GO:0006818	P	hydrogen transport	54	124	1.2e-15	5e-14			GO:0010383	P	cell wall polysaccharide metabolic process	18	41	1.2e-06	6.1e-05
GO:0010467	P	gene expression	358	2276	2.9e-15	1.2e-13			GO:0006261	P	DNA-dependent DNA replication	14	24	1.5e-06	7.2e-05
GO:0009767	P	photosynthetic electron transport chain	37	57	3.6e-15	1.4e-13			GO:0042546	P	cell wall biogenesis	24	73	1.6e-06	7.6e-05
GO:0034645	P	cellular macromolecule biosynthetic process	353	2248	6e-15	2.3e-13			GO:0010411	P	xyloglucan metabolic process	16	33	1.8e-06	8e-05
GO:0009059	P	macromolecule biosynthetic process	353	2248	6e-15	2.3e-13			GO:0006633	P	fatty acid biosynthetic process	33	127	1.8e-06	8e-05
GO:0034641	P	cellular nitrogen compound metabolic process	451	3076	1.2e-14	4.4e-13			GO:0072330	P	monocarboxylic acid biosynthetic process	33	129	2.4e-06	0.0001
GO:0015985	P	energy coupled proton transport, down electrochemical gradient	38	66	2.6e-14	9.4e-13			GO:0016043	P	cellular component organization	83	500	3.2e-06	0.00014
GO:0015986	P	ATP synthesis coupled proton transport	38	66	2.6e-14	9.4e-13			GO:0006631	P	fatty acid metabolic process	36	153	4.4e-06	0.00018
GO:0019538	P	protein metabolic process	480	3341	2.7e-14	9.5e-13			GO:0002376	P	immune system process	10	13	8.5e-06	0.00034
GO:0009117	P	nucleotide metabolic process	80	280	7.1e-14	2.4e-12			GO:0006955	P	immune response	10	13	8.5e-06	0.00034
GO:0006753	P	nucleoside phosphate metabolic process	80	281	8.3e-14	2.8e-12			GO:0006270	P	DNA replication initiation	10	15	2.1e-05	0.00082
GO:0006754	P	ATP biosynthetic process	39	75	1.4e-13	4.8e-12			GO:0019724	P	B cell mediated immunity	8	10	5.8e-05	0.0018
GO:0009206	P	purine ribonucleoside triphosphate biosynthetic process	40	80	1.9e-13	5.7e-12			GO:0002443	P	leukocyte mediated immunity	8	10	5.8e-05	0.0018
GO:0009201	P	ribonucleoside triphosphate biosynthetic process	40	80	1.9e-13	5.7e-12			GO:0002449	P	lymphocyte mediated immunity	8	10	5.8e-05	0.0018
GO:0009142	P	nucleoside triphosphate biosynthetic process	40	80	1.9e-13	5.7e-12			GO:0002437	P	inflammatory response to antigenic stimulus	8	10	5.8e-05	0.0018
GO:0009145	P	purine nucleoside triphosphate biosynthetic process	40	80	1.9e-13	5.7e-12			GO:0016064	P	immunoglobulin mediated immune response	8	10	5.8e-05	0.0018
GO:0009987	P	cellular process	913	7318	2.3e-13	6.8e-12			GO:0006954	P	inflammatory response	8	10	5.8e-05	0.0018
GO:1902600	P	hydrogen ion transmembrane transport	43	95	3.4e-13	9.9e-12			GO:0002526	P	acute inflammatory response	8	10	5.8e-05	0.0018
GO:0055086	P	nucleobase-containing small molecule metabolic process	83	310	4.6e-13	1.3e-11			GO:0002252	P	immune effector process	8	10	5.8e-05	0.0018
GO:0006807	P	nitrogen compound metabolic process	472	3360	1.3e-12	3.6e-11			GO:0002524	P	hypersensitivity	8	10	5.8e-05	0.0018
GO:1901135	P	carbohydrate derivative metabolic process	96	401	1.9e-12	5.2e-11			GO:0016068	P	type I hypersensitivity	8	10	5.8e-05	0.0018
GO:0046129	P	purine ribonucleoside biosynthetic process	40	88	2e-12	5.4e-11			GO:0002460	P	adaptive immune response based on somatic recombination of immune receptors built from immunoglobulin superfamily domains	8	10	5.8e-05	0.0018
GO:0042451	P	purine nucleoside biosynthetic process	40	88	2e-12	5.4e-11			GO:0002438	P	acute inflammatory response to antigenic stimulus	8	10	5.8e-05	0.0018
GO:0044249	P	cellular biosynthetic process	418	2926	4.8e-12	1.3e-10			GO:0002250	P	adaptive immune response	8	10	5.8e-05	0.0018
GO:0009168	P	purine ribonucleoside monophosphate biosynthetic process	39	87	5.3e-12	1.4e-10			GO:0044036	P	cell wall macromolecule metabolic process	18	60	8.5e-05	0.0026
GO:0009127	P	purine nucleoside monophosphate biosynthetic process	39	87	5.3e-12	1.4e-10			GO:0046394	P	carboxylic acid biosynthetic process	41	218	9.7e-05	0.0029
GO:0009156	P	ribonucleoside monophosphate biosynthetic process	39	89	9.1e-12	2.3e-10			GO:0043933	P	macromolecular complex subunit organization	43	234	0.00011	0.0031
GO:1901576	P	organic substance biosynthetic process	416	2929	1.1e-11	2.8e-10			GO:0006996	P	organelle organization	47	269	0.00015	0.0043
GO:0015672	P	monovalent inorganic cation transport	59	192	1.2e-11	2.9e-10			GO:0006629	P	lipid metabolic process	73	493	0.0003	0.0086
GO:0009124	P	nucleoside monophosphate biosynthetic process	39	90	1.2e-11	2.9e-10			GO:0050896	P	response to stimulus	148	1171	0.0004	0.011
GO:0050821	P	protein stabilization	22	24	1.3e-11	3.1e-10			GO:0032787	P	monocarboxylic acid metabolic process	38	228	0.0013	0.037
GO:0031647	P	regulation of protein stability	22	24	1.3e-11	3.1e-10			GO:0008610	P	lipid biosynthetic process	39	237	0.0014	0.039
GO:0034220	P	ion transmembrane transport	55	171	1.4e-11	3.2e-10			GO:0016053	P	organic acid biosynthetic process	41	255	0.0016	0.043
GO:0098655	P	cation transmembrane transport	55	171	1.4e-11	3.2e-10			GO:0046982	F	protein heterodimerization activity	139	238	3.8e-53	4.8e-50
GO:0009152	P	purine ribonucleotide biosynthetic process	40	97	2.2e-11	5e-10			GO:0046983	F	protein dimerization activity	177	545	4.7e-39	3e-36
GO:0042455	P	ribonucleoside biosynthetic process	40	98	2.8e-11	6.1e-10			GO:0003677	F	DNA binding	292	1866	4.1e-16	1.7e-13
GO:1901659	P	glycosyl compound biosynthetic process	40	98	2.8e-11	6.1e-10			GO:0016798	F	hydrolase activity, acting on glycosyl bonds	112	520	9.2e-14	2.4e-11
GO:0009163	P	nucleoside biosynthetic process	40	98	2.8e-11	6.1e-10			GO:0008092	F	cytoskeletal protein binding	50	133	8e-14	2.4e-11
GO:0009260	P	ribonucleotide biosynthetic process	40	99	3.6e-11	7.6e-10			GO:0004553	F	hydrolase activity, hydrolyzing O-glycosyl compounds	105	475	1.4e-13	3e-11
GO:0046390	P	ribose phosphate biosynthetic process	40	99	3.6e-11	7.6e-10			GO:0098772	F	molecular function regulator	69	278	3.1e-11	5.7e-09
GO:0006119	P	oxidative phosphorylation	26	40	4.3e-11	9e-10			GO:0003777	F	microtubule motor activity	32	72	8.1e-11	1.2e-08
GO:0042773	P	ATP synthesis coupled electron transport	26	40	4.3e-11	9e-10			GO:0008017	F	microtubule binding	36	91	7.6e-11	1.2e-08
GO:0019684	P	photosynthesis, light reaction	37	87	6.1e-11	1.2e-09			GO:0003774	F	motor activity	34	83	1.2e-10	1.5e-08
GO:0098662	P	inorganic cation transmembrane transport	52	164	7.6e-11	1.5e-09			GO:0004857	F	enzyme inhibitor activity	54	194	1.3e-10	1.6e-08
GO:0098660	P	inorganic ion transmembrane transport	52	164	7.6e-11	1.5e-09			GO:0015631	F	tubulin binding	36	94	1.6e-10	1.7e-08
GO:0006164	P	purine nucleotide biosynthetic process	40	103	9.4e-11	1.9e-09			GO:0030234	F	enzyme regulator activity	63	257	3.4e-10	3.4e-08
GO:0072522	P	purine-containing compound biosynthetic process	41	110	1.5e-10	2.9e-09			GO:0030599	F	pectinesterase activity	23	40	8.4e-10	7.7e-08
GO:0009772	P	photosynthetic electron transport in photosystem II	20	24	3.5e-10	6.8e-09			GO:0016787	F	hydrolase activity	344	2699	1.7e-08	1.4e-06
GO:0009058	P	biosynthetic process	421	3072	6.5e-10	1.2e-08			GO:0016762	F	xyloglucan:xyloglucosyl transferase activity	19	41	3.3e-07	2.6e-05
GO:0006812	P	cation transport	86	409	6.2e-09	1.2e-07			GO:0052689	F	carboxylic ester hydrolase activity	24	70	8.8e-07	6.6e-05
GO:0009165	P	nucleotide biosynthetic process	41	131	1e-08	1.9e-07			GO:0015299	F	solute:proton antiporter activity	14	36	5.5e-05	0.0037
GO:1901293	P	nucleoside phosphate biosynthetic process	41	131	1e-08	1.9e-07			GO:0015298	F	solute:cation antiporter activity	14	36	5.5e-05	0.0037
GO:0044699	P	single-organism process	559	4385	1.1e-08	2e-07			GO:0015297	F	antiporter activity	25	103	7.9e-05	0.0051
GO:0006796	P	phosphate-containing compound metabolic process	285	1986	1.7e-08	3e-07			GO:0003779	F	actin binding	14	39	0.00011	0.0067
GO:0006793	P	phosphorus metabolic process	285	1991	2e-08	3.7e-07			GO:0035251	F	UDP-glucosyltransferase activity	19	73	0.00026	0.015
GO:0019637	P	organophosphate metabolic process	82	397	2.8e-08	4.9e-07			GO:0005515	F	protein binding	490	4503	0.0003	0.016
GO:0044260	P	cellular macromolecule metabolic process	585	4657	3.1e-08	5.4e-07			GO:0046527	F	glucosyltransferase activity	19	74	0.0003	0.016
GO:0006811	P	ion transport	93	491	1.2e-07	2e-06			GO:0003824	F	catalytic activity	945	9246	0.00048	0.025
GO:0043170	P	macromolecule metabolic process	629	5169	5.4e-07	9.2e-06			GO:0004190	F	aspartic-type endopeptidase activity	17	67	0.00069	0.032
GO:0016310	P	phosphorylation	233	1662	1.9e-06	3.2e-05			GO:0070001	F	aspartic-type peptidase activity	17	67	0.00069	0.032
GO:0044765	P	single-organism transport	79	430	2.8e-06	4.7e-05			GO:0016747	F	transferase activity, transferring acyl groups other than amino-acyl groups	52	337	0.00093	0.043
GO:1901137	P	carbohydrate derivative biosynthetic process	46	203	3.8e-06	6.3e-05			GO:0016746	F	transferase activity, transferring acyl groups	57	382	0.0011	0.049
GO:0044238	P	primary metabolic process	787	6742	3.9e-06	6.4e-05			GO:0044815	C	DNA packaging complex	141	215	1.8e-58	1.1e-56
GO:1902578	P	single-organism localization	79	439	5.5e-06	9e-05			GO:0000786	C	nucleosome	141	214	1.2e-58	1.1e-56
GO:0055085	P	transmembrane transport	121	766	6.9e-06	0.00011			GO:0032993	C	protein-DNA complex	141	215	1.8e-58	1.1e-56
GO:0090407	P	organophosphate biosynthetic process	41	181	1.3e-05	0.0002			GO:0000785	C	chromatin	141	217	4.2e-58	1.9e-56
GO:0071704	P	organic substance metabolic process	806	7052	5e-05	0.00078			GO:0005694	C	chromosome	148	252	8.3e-57	2.9e-55
GO:0090662	P	ATP hydrolysis coupled transmembrane transport	15	41	0.00012	0.0018			GO:0044427	C	chromosomal part	143	235	2.6e-56	7.7e-55
GO:0015991	P	ATP hydrolysis coupled proton transport	15	41	0.00012	0.0018			GO:0030312	C	external encapsulating structure	42	79	8e-16	1.8e-14
GO:0015988	P	energy coupled proton transmembrane transport, against electrochemical gradient	15	41	0.00012	0.0018			GO:0005618	C	cell wall	42	79	8e-16	1.8e-14
GO:0006468	P	protein phosphorylation	203	1530	0.00016	0.0025			GO:0044422	C	organelle part	151	757	1.2e-15	2e-14
GO:0006022	P	aminoglycan metabolic process	10	22	0.00042	0.0063			GO:0044446	C	intracellular organelle part	151	757	1.2e-15	2e-14
GO:0032501	P	multicellular organismal process	34	169	0.00046	0.0068			GO:0043234	C	protein complex	165	924	2.4e-13	3.9e-12
GO:0009060	P	aerobic respiration	12	32	0.00046	0.0069			GO:0005576	C	extracellular region	61	215	4.4e-12	6.5e-11
GO:0015696	P	ammonium transport	7	11	0.00071	0.01			GO:0071944	C	cell periphery	47	145	3.1e-11	4.2e-10
GO:0009790	P	embryo development	7	11	0.00071	0.01			GO:0043232	C	intracellular non-membrane-bounded organelle	159	979	4e-10	4.7e-09
GO:0046348	P	amino sugar catabolic process	9	20	0.00085	0.012			GO:0043228	C	non-membrane-bounded organelle	159	979	4e-10	4.7e-09
GO:1901072	P	glucosamine-containing compound catabolic process	9	20	0.00085	0.012			GO:0005634	C	nucleus	131	771	1.3e-09	1.5e-08
GO:1901071	P	glucosamine-containing compound metabolic process	9	20	0.00085	0.012			GO:0048046	C	apoplast	27	60	1.9e-09	2e-08
GO:0009415	P	response to water	9	20	0.00085	0.012			GO:0043227	C	membrane-bounded organelle	136	1106	0.0018	0.016
GO:0006030	P	chitin metabolic process	9	20	0.00085	0.012			GO:0043231	C	intracellular membrane-bounded organelle	136	1106	0.0018	0.016
GO:0006032	P	chitin catabolic process	9	20	0.00085	0.012			GO:0042555	C	MCM complex	6	11	0.0021	0.019
GO:0001101	P	response to acid chemical	9	20	0.00085	0.012
GO:0006040	P	amino sugar metabolic process	9	20	0.00085	0.012
GO:0006026	P	aminoglycan catabolic process	9	20	0.00085	0.012
GO:0044706	P	multi-multicellular organism process	25	116	0.0011	0.014
GO:0009875	P	pollen-pistil interaction	25	116	0.0011	0.014
GO:0008037	P	cell recognition	25	116	0.0011	0.014
GO:0048544	P	recognition of pollen	25	116	0.0011	0.014
GO:0009856	P	pollination	25	116	0.0011	0.014
GO:0044702	P	single organism reproductive process	25	117	0.0012	0.015
GO:0044703	P	multi-organism reproductive process	29	150	0.0019	0.025
GO:0000003	P	reproduction	29	152	0.0023	0.029
GO:0016998	P	cell wall macromolecule catabolic process	8	19	0.0023	0.029
GO:0022414	P	reproductive process	29	152	0.0023	0.029
GO:0071705	P	nitrogen compound transport	19	87	0.0036	0.044
GO:0003735	F	structural constituent of ribosome	216	660	3.7e-43	4.2e-40
GO:0005198	F	structural molecule activity	216	695	2.6e-40	1.5e-37
GO:0046906	F	tetrapyrrole binding	171	737	4.1e-20	1.5e-17
GO:0016491	F	oxidoreductase activity	350	2081	9.8e-19	2.7e-16
GO:0020037	F	heme binding	160	719	2e-17	4.5e-15
GO:0045735	F	nutrient reservoir activity	51	100	5e-17	9.3e-15
GO:0016651	F	oxidoreductase activity, acting on NAD(P)H	65	170	2.6e-16	4.1e-14
GO:0005506	F	iron ion binding	127	528	3.3e-16	4.7e-14
GO:0045156	F	electron transporter, transferring electrons within the cyclic electron transport pathway of photosynthesis activity	26	30	4.4e-13	5.4e-11
GO:0050136	F	NADH dehydrogenase (quinone) activity	39	85	3e-12	2.8e-10
GO:0008137	F	NADH dehydrogenase (ubiquinone) activity	39	85	3e-12	2.8e-10
GO:0003954	F	NADH dehydrogenase activity	39	85	3e-12	2.8e-10
GO:0015078	F	hydrogen ion transmembrane transporter activity	56	171	5.1e-12	4.4e-10
GO:0016655	F	oxidoreductase activity, acting on NAD(P)H, quinone or similar compound as acceptor	39	89	9.1e-12	7.3e-10
GO:0016705	F	oxidoreductase activity, acting on paired donors, with incorporation or reduction of molecular oxygen	110	508	1e-11	7.7e-10
GO:0042301	F	phosphate ion binding	22	24	1.3e-11	9.2e-10
GO:0009055	F	electron carrier activity	71	277	1.2e-10	7.7e-09
GO:0019843	F	rRNA binding	30	64	6.3e-10	3.9e-08
GO:0015077	F	monovalent inorganic cation transmembrane transporter activity	60	225	8.9e-10	5.2e-08
GO:0008324	F	cation transmembrane transporter activity	77	339	2.2e-09	1.2e-07
GO:0022890	F	inorganic cation transmembrane transporter activity	68	290	6.5e-09	3.5e-07
GO:0022891	F	substrate-specific transmembrane transporter activity	101	515	7.3e-09	3.5e-07
GO:0003723	F	RNA binding	105	543	7e-09	3.5e-07
GO:0046933	F	proton-transporting ATP synthase activity, rotational mechanism	20	31	8.3e-09	3.9e-07
GO:0022892	F	substrate-specific transporter activity	102	548	6e-08	2.7e-06
GO:0015075	F	ion transmembrane transporter activity	82	415	1.4e-07	6.1e-06
GO:0022857	F	transmembrane transporter activity	121	705	1.8e-07	7.5e-06
GO:0044769	F	ATPase activity, coupled to transmembrane movement of ions, rotational mechanism	20	40	2e-07	8e-06
GO:0061135	F	endopeptidase regulator activity	29	84	2.7e-07	9.3e-06
GO:0061134	F	peptidase regulator activity	29	84	2.7e-07	9.3e-06
GO:0004866	F	endopeptidase inhibitor activity	29	84	2.7e-07	9.3e-06
GO:0030414	F	peptidase inhibitor activity	29	84	2.7e-07	9.3e-06
GO:0004867	F	serine-type endopeptidase inhibitor activity	26	69	2.8e-07	9.5e-06
GO:0005215	F	transporter activity	152	959	3.8e-07	1.3e-05
GO:0046961	F	proton-transporting ATPase activity, rotational mechanism	17	32	8.5e-07	2.7e-05
GO:0036442	F	hydrogen-exporting ATPase activity	17	32	8.5e-07	2.7e-05
GO:0015002	F	heme-copper terminal oxidase activity	17	35	2.2e-06	6.7e-05
GO:0004129	F	cytochrome-c oxidase activity	16	34	6e-06	0.00017
GO:0016676	F	oxidoreductase activity, acting on a heme group of donors, oxygen as acceptor	16	34	6e-06	0.00017
GO:0016675	F	oxidoreductase activity, acting on a heme group of donors	16	34	6e-06	0.00017
GO:0030246	F	carbohydrate binding	55	270	7.3e-06	0.0002
GO:0022853	F	active ion transmembrane transporter activity	21	61	1.2e-05	0.0003
GO:0019829	F	cation-transporting ATPase activity	21	61	1.2e-05	0.0003
GO:0042625	F	ATPase coupled ion transmembrane transporter activity	21	61	1.2e-05	0.0003
GO:0016168	F	chlorophyll binding	11	18	2.8e-05	0.00071
GO:0030145	F	manganese ion binding	20	65	7e-05	0.0017
GO:0016682	F	oxidoreductase activity, acting on diphenols and related substances as donors, oxygen as acceptor	14	34	7.2e-05	0.0017
GO:0004672	F	protein kinase activity	204	1544	0.0002	0.0046
GO:0001871	F	pattern binding	25	102	0.00021	0.0047
GO:0030247	F	polysaccharide binding	25	102	0.00021	0.0047
GO:0016820	F	hydrolase activity, acting on acid anhydrides, catalyzing transmembrane movement of substances	30	140	0.00039	0.0086
GO:0016679	F	oxidoreductase activity, acting on diphenols and related substances as donors	15	48	0.00048	0.01
GO:0004857	F	enzyme inhibitor activity	37	194	0.00064	0.013
GO:0008519	F	ammonium transmembrane transporter activity	7	11	0.00071	0.015
GO:0004568	F	chitinase activity	9	20	0.00085	0.017
GO:0004097	F	catechol oxidase activity	5	6	0.0019	0.037
GO:0009916	F	alternative oxidase activity	5	6	0.0019	0.037
GO:0005840	C	ribosome	216	656	1.7e-43	3.9e-41
GO:1990904	C	ribonucleoprotein complex	216	711	4.5e-39	3.4e-37
GO:0030529	C	intracellular ribonucleoprotein complex	216	711	4.5e-39	3.4e-37
GO:0044391	C	ribosomal subunit	97	155	1.4e-36	7.7e-35
GO:0032991	C	macromolecular complex	349	1635	7.6e-35	3.4e-33
GO:0015935	C	small ribosomal subunit	80	111	1.9e-33	7.1e-32
GO:0034357	C	photosynthetic membrane	106	218	1.3e-32	4.3e-31
GO:0009579	C	thylakoid	106	230	4.6e-31	1.2e-29
GO:0044436	C	thylakoid part	106	230	4.6e-31	1.2e-29
GO:0009521	C	photosystem	92	202	8.1e-27	1.8e-25
GO:0098796	C	membrane protein complex	124	367	5.4e-26	1.1e-24
GO:0043232	C	intracellular non-membrane-bounded organelle	222	979	7.8e-25	1.3e-23
GO:0043228	C	non-membrane-bounded organelle	222	979	7.8e-25	1.3e-23
GO:0044444	C	cytoplasmic part	230	1114	3.7e-21	5.9e-20
GO:0044425	C	membrane part	239	1365	1.7e-14	2.6e-13
GO:0005737	C	cytoplasm	236	1360	5.9e-14	8.4e-13
GO:0016020	C	membrane	360	2382	3.5e-13	4.6e-12
GO:0009522	C	photosystem I	36	67	6e-13	7.4e-12
GO:0044424	C	intracellular part	387	2643	2e-12	2.3e-11
GO:0009523	C	photosystem II	47	121	2.2e-12	2.5e-11
GO:0005622	C	intracellular	393	2835	8.2e-10	8.8e-09
GO:0045259	C	proton-transporting ATP synthase complex	23	39	2.3e-09	2.4e-08
GO:0016469	C	proton-transporting two-sector ATPase complex	30	71	4.3e-09	4.2e-08
GO:0033178	C	proton-transporting two-sector ATPase complex, catalytic domain	24	45	4.7e-09	4.4e-08
GO:0044464	C	cell part	398	2945	1e-08	8.6e-08
GO:0005623	C	cell	398	2945	1e-08	8.6e-08
GO:0045261	C	proton-transporting ATP synthase complex, catalytic core F(1)	17	25	6.2e-08	5.2e-07
GO:0009539	C	photosystem II reaction center	20	50	3.1e-06	2.5e-05
GO:0016021	C	integral component of membrane	152	1033	1.5e-05	0.00012
GO:0031224	C	intrinsic component of membrane	153	1050	2.2e-05	0.00016
GO:0015934	C	large ribosomal subunit	17	44	2.4e-05	0.00018
GO:0031361	C	integral component of thylakoid membrane	8	9	5.8e-05	0.0004
GO:0031360	C	intrinsic component of thylakoid membrane	8	9	5.8e-05	0.0004
GO:0043234	C	protein complex	133	924	0.00012	0.00081
GO:0042651	C	thylakoid membrane	15	49	0.00057	0.0037
GO:0043226	C	organelle	244	1939	0.00063	0.0039
GO:0043229	C	intracellular organelle	244	1939	0.00063	0.0039
GO:0012511	C	monolayer-surrounded lipid storage body	5	7	0.003	0.017
GO:0005811	C	lipid particle	5	7	0.003	0.017
GO:0044422	C	organelle part	102	757	0.0045	0.025
GO:0044446	C	intracellular organelle part	102	757	0.0045	0.025
GO:0045263	C	proton-transporting ATP synthase complex, coupling factor F(o)	6	14	0.0076	0.041

## Sheet: BP3-BP2
Up-regulated in BP3 compared to BP2									Down-regulated in BP3 compared to BP2
GO term	Ontology	Description	Number in input list	Number in BG/Ref	p-value	FDR			GO term	Ontology	Description	Number in input list	Number in BG/Ref	p-value	FDR
GO:0009415	P	response to water	12	20	3e-10	1.3e-07			GO:0071555	P	cell wall organization	10	97	4.3e-06	0.00083
GO:0001101	P	response to acid chemical	12	20	3e-10	1.3e-07			GO:0045229	P	external encapsulating structure organization	10	97	4.3e-06	0.00083
GO:0006468	P	protein phosphorylation	103	1530	1.2e-09	3.4e-07			GO:0071554	P	cell wall organization or biogenesis	13	173	4.2e-06	0.00083
GO:0010035	P	response to inorganic substance	12	31	1.4e-08	2.5e-06			GO:0019953	P	sexual reproduction	6	34	2.5e-05	0.0037
GO:1901700	P	response to oxygen-containing compound	12	31	1.4e-08	2.5e-06			GO:0071669	P	plant-type cell wall organization or biogenesis	7	57	4.3e-05	0.0042
GO:0016310	P	phosphorylation	103	1662	6.7e-08	8.7e-06			GO:0009664	P	plant-type cell wall organization	7	57	4.3e-05	0.0042
GO:0009628	P	response to abiotic stimulus	12	37	7.1e-08	8.7e-06			GO:0005975	P	carbohydrate metabolic process	27	841	0.00023	0.02
GO:0036211	P	protein modification process	110	1880	3.6e-07	3.4e-05			GO:0044264	P	cellular polysaccharide metabolic process	8	109	0.00035	0.026
GO:0006464	P	cellular protein modification process	110	1880	3.6e-07	3.4e-05			GO:0044262	P	cellular carbohydrate metabolic process	10	181	0.00057	0.036
GO:0006950	P	response to stress	52	694	1.2e-06	0.0001			GO:0005976	P	polysaccharide metabolic process	8	119	0.00061	0.036
GO:0055114	P	oxidation-reduction process	112	1986	1.5e-06	0.00012			GO:0003824	F	catalytic activity	183	9246	4.6e-07	0.00022
GO:0043412	P	macromolecule modification	110	1955	2.1e-06	0.00015			GO:0016892	F	endoribonuclease activity, producing 3'-phosphomonoesters	5	18	1.8e-05	0.0022
GO:0042221	P	response to chemical	23	213	7.4e-06	0.00049			GO:0016894	F	endonuclease activity, active with either ribo- or deoxyribonucleic acids and producing 3'-phosphomonoesters	5	18	1.8e-05	0.0022
GO:0008152	P	metabolic process	406	9734	1e-05	0.00064			GO:0033897	F	ribonuclease T2 activity	5	16	1.1e-05	0.0022
GO:0006796	P	phosphate-containing compound metabolic process	107	1986	1.8e-05	0.001			GO:0016758	F	transferase activity, transferring hexosyl groups	18	450	0.00023	0.022
GO:0006793	P	phosphorus metabolic process	107	1991	2e-05	0.0011			GO:0004521	F	endoribonuclease activity	5	35	0.00029	0.024
GO:0032501	P	multicellular organismal process	19	169	2.7e-05	0.0014			GO:0016787	F	hydrolase activity	62	2699	0.00046	0.031
GO:0009607	P	response to biotic stimulus	8	30	3.7e-05	0.0018			GO:0016757	F	transferase activity, transferring glycosyl groups	20	587	0.00075	0.045
GO:0009790	P	embryo development	5	11	0.00015	0.0068			GO:0004540	F	ribonuclease activity	5	45	0.00084	0.045
GO:0050896	P	response to stimulus	66	1171	0.00026	0.011			GO:0005576	C	extracellular region	19	215	2.2e-09	1.5e-07
GO:0044706	P	multi-multicellular organism process	13	116	0.0005	0.017			GO:0048046	C	apoplast	8	60	7.1e-06	0.00024
GO:0009875	P	pollen-pistil interaction	13	116	0.0005	0.017			GO:0030312	C	external encapsulating structure	7	79	0.00028	0.0048
GO:0008037	P	cell recognition	13	116	0.0005	0.017			GO:0005618	C	cell wall	7	79	0.00028	0.0048
GO:0048544	P	recognition of pollen	13	116	0.0005	0.017			GO:0071944	C	cell periphery	8	145	0.002	0.027
GO:0009856	P	pollination	13	116	0.0005	0.017
GO:0044702	P	single organism reproductive process	13	117	0.00054	0.018
GO:0044710	P	single-organism metabolic process	148	3207	0.00062	0.02
GO:0051704	P	multi-organism process	16	170	0.00071	0.022
GO:0044699	P	single-organism process	192	4385	0.0011	0.032
GO:0009611	P	response to wounding	6	30	0.0013	0.037
GO:0044703	P	multi-organism reproductive process	14	150	0.0016	0.045
GO:0000003	P	reproduction	14	152	0.0018	0.047
GO:0022414	P	reproductive process	14	152	0.0018	0.047
GO:0016705	F	oxidoreductase activity, acting on paired donors, with incorporation or reduction of molecular oxygen	56	508	1.1e-12	6.1e-10
GO:0005506	F	iron ion binding	55	528	1.3e-11	3.7e-09
GO:0004672	F	protein kinase activity	103	1544	1.9e-09	2.6e-07
GO:0030246	F	carbohydrate binding	34	270	1.6e-09	2.6e-07
GO:0020037	F	heme binding	60	719	4.8e-09	5.4e-07
GO:0016740	F	transferase activity	185	3457	8.8e-09	8.2e-07
GO:0046906	F	tetrapyrrole binding	60	737	1.1e-08	8.9e-07
GO:0003824	F	catalytic activity	405	9246	2.7e-08	1.7e-06
GO:0001871	F	pattern binding	19	102	3.1e-08	1.7e-06
GO:0030247	F	polysaccharide binding	19	102	3.1e-08	1.7e-06
GO:0016773	F	phosphotransferase activity, alcohol group as acceptor	103	1677	1e-07	5.1e-06
GO:0016301	F	kinase activity	103	1694	1.6e-07	6.9e-06
GO:0004867	F	serine-type endopeptidase inhibitor activity	15	69	1.6e-07	6.9e-06
GO:0016491	F	oxidoreductase activity	120	2081	2e-07	7.9e-06
GO:0016682	F	oxidoreductase activity, acting on diphenols and related substances as donors, oxygen as acceptor	11	34	2.5e-07	9.4e-06
GO:0030414	F	peptidase inhibitor activity	15	84	1.4e-06	4.1e-05
GO:0061135	F	endopeptidase regulator activity	15	84	1.4e-06	4.1e-05
GO:0004866	F	endopeptidase inhibitor activity	15	84	1.4e-06	4.1e-05
GO:0061134	F	peptidase regulator activity	15	84	1.4e-06	4.1e-05
GO:0043565	F	sequence-specific DNA binding	30	314	3.2e-06	8.9e-05
GO:0016679	F	oxidoreductase activity, acting on diphenols and related substances as donors	11	48	4.5e-06	0.00012
GO:0016772	F	transferase activity, transferring phosphorus-containing groups	104	1932	2.5e-05	0.00063
GO:0016758	F	transferase activity, transferring hexosyl groups	33	450	0.00015	0.0037
GO:0001071	F	nucleic acid binding transcription factor activity	36	513	0.00018	0.0039
GO:0003700	F	transcription factor activity, sequence-specific DNA binding	36	513	0.00018	0.0039
GO:0016831	F	carboxy-lyase activity	11	77	0.00021	0.0045
GO:0030145	F	manganese ion binding	10	65	0.00024	0.0049
GO:0045735	F	nutrient reservoir activity	12	100	0.00047	0.0094
GO:0005507	F	copper ion binding	10	78	0.00087	0.017
GO:0016830	F	carbon-carbon lyase activity	11	98	0.0013	0.024
GO:0016747	F	transferase activity, transferring acyl groups other than amino-acyl groups	24	337	0.0017	0.03
GO:0016829	F	lyase activity	20	268	0.0024	0.041
GO:0004857	F	enzyme inhibitor activity	16	194	0.0025	0.043
GO:0005576	C	extracellular region	26	215	2.7e-07	2.2e-05

## Sheet: BLP1-BW1
Up-regulated in BLP1 compared to BW1									Down-regulated in BLP1 compared to BW1
No significantly enriched GO terms									GO term	Ontology	Description	Number in input list	Number in BG/Ref	p-value	FDR
									GO:0055114	P	oxidation-reduction process	6	1986	0.0024	0.035
									GO:0016020	C	membrane	7	2382	0.0011	0.0011

[truncated: 17 more sheets: BLP2-BW2, BLP3-BW3, PLP1-BW1, PLP2-BW2, PLP3-BW3, BP1-BW1, BP2-BW2, BP3-BW3, BLP1-PLP1, BLP2-PLP2, BLP3-PLP3, BP1-PLP1, BP2-PLP2, BP3-PLP3, BP1-BLP1, BP2-BLP2, BP3-BLP3]
