# Supplementary material for: Features of Activity of the Phenylpropanoid Biosynthesis Pathway in Melanin-Accumulating Barley Grains
Source: Front Plant Sci. 2022 Jul 11;13:923717. doi: 10.3389/fpls.2022.923717 (PMC9310326; doi:10.3389/fpls.2022.923717)
Supplement: Supplementary file 5 [file Table_5.xlsx]

## Sheet: Description
Description of Supplementaty Table 5. Expression of genes involved in phenylpropanoid biosynthesis pathway
field name	description
Arabidopsis id	identifier of Arabidopsis's gene that was used as a query to find barley's homolog
Enzyme	Enzyme short name, full name, KEGG orthology id and Enzyme Code id
Barley id	identifier of barley gene (IBSC)
other columns	expression of genes in studied lines

## Sheet: PhenPropGenes
Supplementary Table 5. Expression level (cpm) of phenypropanoid biosynthesis genes.
Arabidopsis id	Enzyme	Barley id	BW1.1	BW1.2	BW1.3	BW2.1	BW2.2	BW2.3	BW3.1	BW3.2	BW3.3	BLP1.1	BLP1.2	BLP1.3	BLP2.1	BLP2.2	BLP2.3	BLP3.1	BLP3.2	BLP3.3	PLP1.1	PLP1.2	PLP1.3	PLP2.1	PLP2.2	PLP2.3	PLP3.1	PLP3.2	PLP3.3	BP1.1	BP1.2	BP1.3	BP2.1	BP2.2	BP2.3	BP3.1	BP3.2	BP3.3
AT3G10340, AT3G53260, AT2G37040, AT5G04230	PAL4; phenylalanine ammonia-lyase 4 [KO:K10775] [EC:4.3.1.24]	HORVU6Hr1G058840	0.919516	0.84017	2.11151	0.184101	0.158304	0.0797412	0.116489	0.142442	0.126445	1.0355	1.47899	1.46042	0.240129	0.332576	0.402782	0.658277	0.668106	1.15944	0.882334	1.28162	1.60056	0.278098	0.271555	0.0510606	0.11229	0.366825	0.282325	2.39723	2.92331	1.28668	0.201724	0.105021	0.0779417	0.531193	0.61297	0.402582
		HORVU2Hr1G038120	12.2007	11.7871	9.78974	6.914	7.28198	7.87444	6.20721	7.07031	6.84911	13.0688	9.54622	11.3882	8.66465	8.23765	9.51908	13.8855	14.0131	17.8808	9.16389	10.9739	11.2654	7.19964	6.19485	6.28046	7.20528	7.87451	8.12798	8.3903	10.7989	10.8367	8.04374	8.69925	5.89239	11.2236	12.3907	10.3478
		HORVU2Hr1G062750	0.137241	0.0370663	0.0853136	0.0409113	0.113074	0.0398706	0.133131	0.233087	0.105371	0	0.0537815	0.0466092	0.360193	0.255828	0.174539	0.761132	1.28482	0.942048	0.0309591	0.160203	0.12312	0.154499	0.288527	0.136162	0.243295	0.562465	0.564649	0.0153669	0	0.0857784	0.126077	0.35007	0.0779417	0.514057	0.853779	0.283298
		HORVU2Hr1G038140	0.988136	1.16141	1.429	2.10693	2.14841	2.41217	1.7307	2.12368	2.78179	0.999797	1.66723	1.28952	5.10274	3.68392	7.62601	22.3608	13.8589	21.9026	1.65631	1.97583	1.60056	2.98183	2.64766	2.8594	2.4891	3.44815	2.95698	0.998846	1.21471	0.814894	3.53017	4.81347	3.81914	11.7205	7.9905	7.70869
		HORVU2Hr1G089540	9.63433	7.06731	10.4083	2.9047	2.84947	3.01023	3.96063	4.18262	3.30864	10.6764	10.5681	14.4178	4.06218	4.83514	5.16904	21.394	23.0068	28.2614	8.42087	13.3769	13.2815	4.60406	3.80177	3.31894	15.7955	13.1568	11.8874	10.849	11.6665	9.79303	6.42995	7.26396	3.42944	46.4194	39.7993	32.1916
		HORVU0Hr1G016330	369.741	330.668	482.555	247.329	243.449	269.126	273.433	351.159	238.117	365.033	325.029	371.476	296.159	231.498	260.385	309.637	291.106	312.071	314.962	388.065	397.923	283.134	249.627	243.797	248.123	240.075	251.135	420.314	465.127	441.473	262.771	223.8	199.92	327.146	266.226	270.222
		HORVU1Hr1G022060	0.384275	0.284175	0.469225	0.245468	0.203534	0.119612	0.332826	0.116544	0.295038	0.553459	0.564706	0.528238	0.440236	0.486073	0.604173	1.56341	1.42187	1.52177	0.35603	0.58741	0.646378	0.741594	0.475221	0.561667	0.22458	0.19564	0.594368	0.199769	0.333711	0.300224	0.479094	0.560113	0.296179	1.7992	1.3354	2.07255
		HORVU2Hr1G089440	36.8904	25.8599	45.4935	18.1851	17.5491	13.0177	17.0906	19.1649	15.0048	40.831	44.2891	53.5385	27.3947	27.4759	33.7397	69.839	82.3827	89.259	38.8227	51.0513	57.974	42.1627	28.0211	24.424	29.5697	28.7346	35.2311	43.2116	48.0144	35.5408	25.4676	36.1273	19.8751	108.415	107.839	94.0401
		HORVU6Hr1G058820	827.303	733.938	1088.75	235.424	147.381	226.405	97.8176	206.8	171.986	882.213	750.817	821.814	299.561	198.74	219.65	101.992	88.31	127.376	633.593	853.507	875.458	225.645	191.226	210.795	125.391	124.598	142.202	983.248	1058.84	912.51	196.353	167.824	140.685	142	87.392	103.225
AT2G30490	C4H; cinnamate-4-hydroxylase [KO:K00487] [EC:1.14.14.91]	HORVU3Hr1G080830	63.6936	62.5679	82.6476	31.8903	27.2961	27.8695	25.8939	42.9787	30.8526	70.0393	72.7664	70.2556	44.5639	31.3389	35.0689	66.7739	54.7847	68.4072	60.4321	67.2051	71.8711	25.9403	24.0666	26.109	54.0302	51.4533	43.79	77.1416	83.5346	72.0252	39.664	35.9347	16.9134	97.2939	70.5791	64.0105
AT4G05160, AT1G65060, AT1G62940, AT3G21240, AT1G51680, AT3G21230, AT4G19010, AT5G63380	4CL; 4-coumarate:CoA ligase 2 [KO:K01904] [EC:6.2.1.12]	HORVU4Hr1G072130	4.40544	5.04102	3.79646	13.7257	13.5237	16.5264	22.2162	18.2067	21.1585	4.71333	5.35126	4.33466	16.4288	18.2533	15.1849	18.2466	18.7584	18.3337	5.91319	4.37888	4.35536	17.6901	18.5845	17.65	22.0276	13.4013	22.0659	4.74836	5.07241	4.83218	15.4571	18.1687	15.448	20.6994	21.6072	24.2742
		HORVU4Hr1G072150	6.6562	8.1793	6.18524	22.9717	23.7682	26.1152	35.2629	34.9242	30.3047	7.46277	8.60505	6.9137	27.0545	27.3991	24.3146	30.7127	29.0198	27.7723	9.28773	6.75522	7.0486	24.2409	24.0156	26.0069	35.0906	21.985	31.3975	8.252	8.30273	7.61998	27.3084	26.1503	23.211	31.3404	31.765	37.5445
		HORVU0Hr1G018190	0.370551	0.370663	0.447897	0.265923	1.04028	0.119612	1.11497	1.02299	0.716522	0.874822	0.268908	0.450556	3.00161	1.90592	2.91346	9.79187	6.52689	7.86248	0.247673	0.56071	0.507869	0.262648	0.644943	0.357424	2.93826	4.57308	2.03571	0.553207	0.533938	0.428892	3.30323	3.0106	1.8706	8.85892	6.80834	7.54468
		HORVU6Hr1G030390	72.9848	68.1526	104.829	31.6039	22.841	26.494	30.2705	48.4044	30.6629	78.8947	78.4673	84.0364	34.7586	30.8528	42.4398	47.2725	35.4953	43.0262	71.2523	86.109	92.8322	32.9546	33.1806	28.1004	19.7256	22.3029	25.1566	111.978	107.949	92.6835	30.9394	34.797	22.8213	44.1918	39.646	39.6916
		HORVU7Hr1G111130	48.5559	44.8008	48.2235	75.2562	72.0961	75.9933	74.9026	116.505	67.6902	53.2392	47.3277	46.1121	109.139	85.3185	100.064	102.547	83.2392	103.77	36.702	48.141	45.4927	61.9231	60.7604	65.9022	97.842	78.794	67.5053	45.532	50.4838	46.4347	92.1626	78.9759	74.4032	100.31	75.8331	94.8751
		HORVU0Hr1G002720	15.1789	16.1856	17.3613	8.87774	11.217	10.8847	10.4674	8.49473	13.8247	17.4607	16.1614	14.8217	12.5067	9.17142	9.93529	12.857	13.8761	13.9677	14.8139	16.9281	16.0209	11.1548	13.9002	11.8631	12.8198	13.866	11.7685	17.2109	15.3908	14.0248	10.767	16.7334	12.9851	11.6862	14.4924	20.1589
		HORVU1Hr1G051190	0.782275	0.617772	1.04509	0.0818225	0.271378	0.0598059	0.416033	0.258986	0.25289	0.71414	0.968068	0.99433	1.46078	1.17681	1.49029	2.48911	2.26128	1.84786	0.541784	1.17482	0.692548	0.154499	0.169722	0.255303	0.280725	0.317915	0.341761	0.922011	1.01448	1.05793	0.630387	0.962693	0.857359	3.34137	2.58323	2.47513
AT5G48930, AT2G19070, AT5G57840	HCT; hydroxycinnamoyl-CoA shikimate/quinate hydroxycinnamoyl transferase [KO:K13065] [EC:2.3.1.133]	HORVU2Hr1G086380	25.2249	26.4901	41.2491	19.2078	18.4989	20.2343	29.4052	34.3286	21.9382	29.2619	30.4672	36.06	17.4093	18.151	18.3132	31.1859	28.6943	30.2723	34.7051	35.1111	42.0915	17.3039	12.1012	12.9013	24.5541	27.9031	26.6425	43.0579	50.4705	40.8591	20.7776	15.9982	13.4839	28.0161	28.919	27.1966
		HORVU6Hr1G056230	50.5871	43.9977	59.5489	38.9066	28.065	31.2386	32.5338	53.8172	26.6588	58.5774	56.7933	65.6258	42.7429	33.8332	40.7481	49.7822	35.3582	43.2255	51.3302	66.4575	70.5322	38.1921	33.3843	30.5513	24.1049	25.1642	31.338	63.7263	62.5508	56.8996	46.7495	44.564	27.2172	31.1519	29.5977	24.3487
		HORVU1Hr1G081430	9.16771	9.34071	9.12856	25.59	10.923	18.3604	12.6308	18.0772	9.08297	5.64171	8.90084	6.99138	10.3856	11.6402	9.26399	8.66045	7.45196	3.96747	11.2691	9.53207	10.3574	18.7253	14.7997	12.7992	18.2284	10.8091	17.8162	11.2024	14.3763	15.2971	14.8015	13.2677	17.6304	9.5272	7.02726	4.2942
AT2G40890	C3'H; CYP98A3; cytochrome P450, family 98, subfamily A, polypeptide 3 [KO:K09754] [EC:1.14.14.96]	HORVU0Hr1G031710	25.719	24.056	34.616	8.12088	7.07845	7.27638	6.93943	9.58247	9.44123	30.2974	23.9059	26.0235	10.5857	8.85164	10.2038	14.7289	10.8439	16.4496	21.6094	29.5574	29.3025	7.44684	6.3476	7.79526	6.28824	8.48588	6.77579	33.1309	33.7849	30.7086	9.25408	8.64674	7.07711	11.1893	9.12887	12.2564
		HORVU1Hr1G068030	24.6211	22.7216	32.4832	7.42539	6.37739	6.63845	6.58996	8.35229	8.72471	28.637	21.5933	24.5631	9.64517	8.25044	9.39825	13.9267	10.2614	15.5619	20.6652	27.9287	27.8404	6.96789	5.61779	7.52293	5.82037	7.87451	6.28544	31.1486	31.6091	28.6929	8.49762	8.10413	6.46916	10.4525	8.55969	11.5109
		HORVU3Hr1G078660	40.2666	44.5166	40.9719	87.6114	94.4848	103.584	63.237	79.9489	73.296	46.1513	45.2303	36.4329	77.7017	82.901	86.1417	48.589	53.2601	64.0593	42.6152	41.9998	41.045	87.539	104.617	98.7683	83.9742	94.274	98.3084	41.9669	46.506	47.1638	103.03	83.6318	97.8013	57.6087	56.4808	75.9537
AT1G52760, AT2G47630, AT2G39420, AT5G16120, AT3G62860, AT3G55180	CSE; caffeoylshikimate esterase; alpha/beta-Hydrolases superfamily protein [KO:K18368] [EC:3.1.1.-]	HORVU2Hr1G090120	3.59572	4.68271	3.28457	1.55463	1.04028	0.498382	0.499239	0.090645	0.590077	4.40982	5.29748	4.27251	0.980526	0.729109	1.07409	0.226283	0.256964	0.253628	3.80797	2.67005	2.93948	0.772494	0.729804	0.987172	0.11229	0.171185	0.312043	3.56511	4.03123	3.78854	0.958189	0.892679	0.607945	0.102811	0.306485	0.238567
		HORVU1Hr1G058820	50.889	48.9893	51.1242	76.9541	72.6163	75.8737	96.3865	109.331	88.3851	53.8819	56.5782	51.6741	80.5432	77.26	81.805	66.6711	76.5581	85.9619	46.4386	51.6654	48.7554	93.4718	75.7638	89.6284	79.7259	76.4218	77.3867	45.3169	49.0422	46.8064	85.1779	81.9865	70.2255	101.149	92.646	100.765
		HORVU5Hr1G049370	2.29193	2.59464	3.07129	2.94561	3.59576	3.94719	4.69285	6.60414	2.99253	2.46378	3.01177	2.346	2.30123	2.44315	2.61808	3.90852	3.78594	4.38415	3.08043	1.92243	2.67785	1.73039	2.97013	1.90626	4.07987	3.96171	2.19916	3.45754	3.87105	3.23098	2.54676	2.11793	3.4762	3.46132	3.4589	4.21965
		HORVU4Hr1G024280	0.123517	0.0370663	0.149299	0.204556	0.113074	0.0797412	0.116489	0.233087	0	0.160682	0	0.139828	0.0600322	0.140705	0.161113	0.123427	0.0685237	0.126814	0.0154795	0.106802	0.10773	0.108149	0.101833	0.0510606	0.093575	0.0978199	0.0742959	0	0.0533938	0.0285928	0.100862	0.035007	0.0623534	0.137082	0.109459	0.164015
		HORVU3Hr1G087020	0.727378	0.444796	0.426568	0.777314	1.42474	0.877153	4.12705	3.21142	1.28552	0.642726	0.161345	0.481629	0.960515	1.36868	0.805564	7.6319	6.11574	5.45301	0.433427	0.534009	0.261629	0.617995	0.203666	0.221263	0.97318	1.02711	0.891551	0.568574	0.560635	0.571856	0.453879	0.630127	0.514415	5.84312	6.61132	6.39658
		HORVU3Hr1G086980	0.0823447	0.0370663	0.0426568	0.286379	0.339223	0.239224	1.64749	1.02299	0.569003	0.0535605	0.0268908	0	0.360193	0.422116	0.255095	2.65368	1.86727	1.97468	0.0309591	0	0	0.0772494	0.0848609	0.0510606	0.168435	0.34237	0.208029	0.0153669	0.0133484	0	0.0756465	0.227546	0.109118	2.17618	2.49566	2.37076
		HORVU3Hr1G087040	0.0274482	0.0247109	0.0639852	0	0.0226148	0	0.24962	0.492073	0.0842967	0.035707	0	0.0310728	0.0200107	0.0767483	0.107409	1.19313	0.770892	0.797117	0.0154795	0.0534009	0.0615598	0.0308998	0	0	0.29944	0.317915	0.282325	0.0614674	0.0266969	0.0285928	0.0756465	0.0700141	0.0935301	0.771086	0.591078	0.656059
		HORVU5Hr1G049360	3.14282	2.22398	1.30103	0	0	0	0	0	0.210742	5.51674	1.1563	5.29791	0	0	0	0	0.0171309	0.0543489	0.263152	3.68467	2.24693	0	0	0	0	0	0	2.21283	2.02896	1.81564	0	0	0	0	0	0
AT4G34050, AT1G24735, AT1G67980, AT4G26220	CCOAMT; caffeoyl-CoA 3-O-methyltransferase [KO:K00588] [EC:2.1.1.104]	HORVU7Hr1G026680	117.739	98.8805	131.959	50.3822	39.1463	45.9509	36.0118	60.3955	43.181	121.761	110.951	119.77	55.85	46.4583	42.856	25.6728	22.6471	34.0224	82.2428	111.661	113.639	44.7737	36.1338	46.8907	27.0432	28.1477	29.5103	116.727	141.333	126.28	56.8105	35.5321	26.6561	33.0368	26.905	27.9422
		HORVU7Hr1G049070	5.10537	5.65879	5.95063	1.73873	4.31944	1.59482	1.98032	2.30497	2.92931	6.42726	9.25042	7.23997	2.2412	1.81638	1.83937	5.82163	6.45836	10.6162	6.57881	5.31339	4.9094	1.34414	1.0353	1.90626	3.12541	9.92872	2.70437	4.97886	5.87332	5.24678	2.06767	2.32797	0.997654	3.35851	4.0062	3.89162
		HORVU3Hr1G099990	0.0686206	0	0	22.9512	17.7527	18.4003	70.8254	119.47	43.0545	0.0178535	0.0537815	0	24.7733	25.4421	36.5995	21.8877	22.1846	17.1743	0	0	0.01539	12.4526	12.814	11.2504	138.603	105.572	99.7349	0	0	0.185853	16.9952	10.6596	10.6312	23.5267	23.4899	15.4621
		HORVU7Hr1G048970	62.8976	52.2141	71.8127	9.6346	11.2396	8.43263	11.7321	14.2183	13.0028	77.8413	60.5042	62.0369	12.967	8.4551	11.5867	25.9814	16.1545	30.8702	43.5285	67.8726	68.8547	8.37383	6.83979	9.95682	9.37622	15.3822	9.85164	82.2434	83.5746	73.1403	20.248	18.9738	10.6312	15.97	16.0905	13.4194
		HORVU7Hr1G012680	0.494068	0.457151	0.362583	11.3733	14.6318	14.5926	15.8925	29.123	11.2747	0.446338	0.618488	0.543774	17.9296	14.4287	17.2391	22.2168	15.5206	22.0113	0.789457	0.720913	0.554038	7.35414	6.94162	9.95682	23.8803	21.7894	19.8667	1.18325	0.94774	1.10082	19.9707	15.9632	12.8448	19.2429	16.5721	12.2564
		HORVU5Hr1G072070	0.205862	0.160621	0.341254	0.695491	0.655831	0.119612	0.565805	0.699262	0.421483	0.160682	0.645378	0.248583	0.460247	0.358159	0.537043	1.23427	0.73663	1.41307	0.232193	0.160203	0.12312	0.123599	0.288527	0.340404	0.430445	1.29611	0.564649	0.169035	0.360408	0.171557	0.428663	0.630127	0.311767	0.565463	0.700537	0.32803
AT1G15950, AT1G80820	CCR2; cinnamoyl coa reductase [KO:K09753] [EC:1.2.1.44]	HORVU7Hr1G030480	11.0205	13.6033	19.8354	8.77546	6.49046	7.75483	10.7004	16.9377	11.5908	13.6579	16.0538	15.5986	12.0265	7.64925	10.0024	15.6752	14.2015	20.0004	17.6157	14.9256	19.2528	9.26993	9.40259	9.5994	12.7262	12.9367	9.71791	20.9911	23.4799	15.9834	9.50624	6.21375	7.42005	18.7631	18.805	23.7971
		HORVU5Hr1G050940	2.71737	2.28576	2.58074	2.49559	3.57315	1.93372	6.0408	2.6805	9.18834	2.55305	2.52773	2.92084	7.8242	6.57477	4.88709	10.5941	12.8482	17.5185	1.98138	2.93705	2.47778	2.75008	2.52886	2.60409	7.67315	11.4694	6.90952	3.31924	2.62964	2.80209	12.5573	6.82637	0.74824	11.9947	14.5142	12.6888
		HORVU6Hr1G028980	13.5183	15.6543	15.6977	39.1521	29.3767	41.3059	21.0346	34.4192	22.4018	12.9081	13.6605	12.2427	38.5807	53.6087	53.1538	33.9218	32.1205	27.1563	16.8882	14.2314	14.0972	42.6108	49.6606	44.1504	25.1904	19.4417	25.3795	17.0572	17.5532	16.9841	25.8711	27.9356	52.8912	29.6782	27.912	30.3427
		HORVU5Hr1G073820	5.29751	4.18849	4.94819	5.42074	5.60848	5.20311	5.09224	4.67469	4.82598	4.98113	5.51261	4.7386	5.10274	6.17824	5.86719	5.16336	5.2592	4.65589	4.21044	4.24538	5.07869	5.68556	5.44807	4.7997	4.75361	5.03773	5.83966	4.77909	5.20589	5.07522	5.95086	7.29897	6.73416	4.71219	5.03511	5.88962
		HORVU5Hr1G065330	14.6711	17.4212	25.4021	16.8963	11.3753	14.2139	6.87286	17.9089	8.99867	18.889	19.0387	15.6452	13.4872	13.1879	10.62	1.89255	2.34694	2.15584	21.594	21.0934	23.4081	15.0945	13.7475	13.0375	5.33378	5.94256	5.23043	29.5044	25.4955	23.5176	11.6243	11.8499	8.68271	3.28997	2.4081	2.59442
		HORVU0Hr1G013070	12.5301	14.1593	21.3711	15.1781	10.4933	12.7985	5.79118	14.7233	7.86067	15.3005	16.3496	13.5788	11.4261	11.9855	9.63992	1.58398	2.02145	1.68482	18.0337	18.45	18.7604	13.2251	12.0842	11.0631	4.66004	5.33119	4.48747	24.1721	23.0261	19.3287	10.3131	10.9222	7.59152	2.82732	2.05783	2.34094
		HORVU7Hr1G022220	5.84647	6.19007	10.4083	0.122734	0.0678445	0.259159	0.282902	0.284884	0.569003	6.30229	7.2874	7.13121	0.480258	0.127914	0.161113	2.18054	0.805154	1.52177	5.21661	6.40811	7.95661	0.0926993	0.203666	0.306364	0.14972	0.0978199	0.0891551	11.2946	9.21043	8.04887	0.151293	0.262553	0.109118	0.411246	0.437836	0.32803
		HORVU5Hr1G073870	0.535241	0.728971	0.447897	2.14784	2.4424	2.49191	1.48108	1.07479	1.9599	0.731994	1.98992	0.652529	3.02162	2.6734	2.08104	1.74855	1.90153	2.71745	0.990691	0.774314	0.677158	2.44108	2.42702	2.33177	1.81536	2.64114	2.02085	1.02958	1.21471	0.743412	5.72392	3.18564	1.44972	2.46748	2.88971	2.46022
		HORVU7Hr1G030380	11.5283	15.3949	22.7361	10.8619	8.97809	9.84804	13.6459	24.4094	13.3821	16.7644	18.9311	17.1056	21.9318	12.7914	16.2187	35.3207	30.1847	39.1675	20.6188	17.5422	23.9006	9.91882	10.6585	10.2632	14.6913	14.8931	11.6942	26.2159	26.7503	18.7569	16.5414	15.7357	9.50889	34.202	34.9393	37.3208
		HORVU5Hr1G065330	14.6711	17.4212	25.4021	16.8963	11.3753	14.2139	6.87286	17.9089	8.99867	18.889	19.0387	15.6452	13.4872	13.1879	10.62	1.89255	2.34694	2.15584	21.594	21.0934	23.4081	15.0945	13.7475	13.0375	5.33378	5.94256	5.23043	29.5044	25.4955	23.5176	11.6243	11.8499	8.68271	3.28997	2.4081	2.59442
		HORVU5Hr1G073760	4.80344	3.6325	5.58804	1.51372	1.65088	1.51508	0.865348	1.08774	1.11693	5.37391	3.03866	4.03947	1.14061	0.997728	1.53057	0.411423	0.394011	0.362326	3.49838	5.7139	4.4477	1.71494	2.15547	1.39566	1.01061	1.19829	1.67909	5.53207	4.712	6.01878	1.38685	2.04791	1.43413	0.274164	0.37216	0.32803
		HORVU1Hr1G050830	26.8444	23.5	28.0682	16.4668	16.2827	16.8453	18.5218	20.1102	17.8077	26.8695	22.6958	24.5786	24.1329	22.1163	26.1003	31.9058	29.311	26.9208	21.5011	26.7806	27.9482	19.4823	23.4556	21.7518	41.8655	34.8239	33.5223	26.9996	25.6424	25.1331	27.5353	27.9706	27.1081	52.2796	37.0847	43.0912
		HORVU2Hr1G033520	0.397999	0.963724	0.106642	1.26825	1.6735	0.897088	2.47956	2.62871	2.06527	0.535605	0.618488	0.108755	1.00054	1.17681	1.544	3.8468	4.31699	4.87329	0.789457	0.0267005	0.0923397	0.741594	0.763748	1.70202	1.90893	3.59488	1.56021	0.122935	0.0800907	0.257335	2.09289	1.78536	1.38736	3.10148	2.99917	3.47413
		HORVU2Hr1G052190	16.2219	16.2721	15.3778	11.5779	7.84735	8.67185	9.50219	8.79257	9.37801	14.6577	12.6387	15.5209	7.40397	11.6146	10.6737	9.50387	8.63399	6.34071	15.882	15.7266	13.8971	10.1969	12.2709	10.6547	9.37622	9.87981	8.38058	13.1694	13.3351	14.568	6.22823	5.9862	14.0763	5.77458	7.33375	7.4254
		HORVU2Hr1G108260	67.6324	69.9194	77.2515	59.5872	52.6926	48.2833	27.8908	33.8494	37.3224	71.8247	71.9866	61.866	49.5866	50.3853	51.9186	34.6007	30.8699	33.9862	79.7042	73.2127	77.0883	45.6235	45.6212	48.048	25.8454	22.0339	31.6352	74.1604	83.3343	80.5602	59.6851	61.8749	49.5086	38.8113	30.9769	36.6946
		HORVU2Hr1G024090	4.29565	4.57151	4.35099	2.22966	3.16608	3.16971	2.46291	2.24023	3.32972	3.78494	4.03362	3.13835	2.50134	2.6734	2.69864	2.1394	2.58677	2.46382	4.25688	4.16527	3.97061	2.87368	4.14121	4.39121	2.69496	2.64114	2.79353	3.90318	3.11019	3.90291	3.47974	1.9779	2.74355	3.39278	3.06485	2.01291
		HORVU3Hr1G056560	0.192138	0.444796	0.170627	12.6007	12.6191	13.2769	8.60356	5.14087	12.9817	0.482045	32.6454	0.0466092	17.9496	15.3625	6.24312	1.48112	3.27201	7.95306	0.309591	0.133502	0.1539	17.1957	20.2987	34.8744	196.376	189.869	133.881	0.199769	0.146833	0.243039	120.707	113.3	53.8577	251.94	134.218	106.49
		HORVU4Hr1G085100	9.31867	9.01947	9.57645	16.7941	19.0417	17.0646	21.8334	17.106	21.032	9.15885	6.9916	8.48288	15.3282	17.1532	13.99	13.7415	15.6063	14.9822	10.7738	9.63887	11.2962	14.5383	16.48	17.6159	23.1317	17.094	23.0317	8.55934	8.06246	10.6079	18.4577	19.4814	19.1892	19.4142	17.9513	21.814
		HORVU5Hr1G073960	3.38986	4.2132	4.18037	4.74571	9.40778	3.52855	9.05287	7.87317	8.09248	4.21343	9.19664	4.10161	7.80419	5.55146	6.49822	19.2957	21.5165	27.1201	4.56647	3.95167	3.90905	3.47622	4.32791	4.9699	9.93767	37.6607	10.6838	3.82635	4.41834	4.03158	10.6409	7.77156	5.54945	13.9824	14.7988	20.2335
		HORVU5Hr1G074230	13.0928	12.6396	12.9677	24.6899	24.8085	27.8097	33.8817	40.9457	28.1551	11.3013	14.0101	14.1692	24.3331	30.0981	31.229	31.4739	29.6365	28.3339	11.3929	13.7507	12.8044	24.1791	27.6647	23.2156	34.9035	26.4114	31.5461	11.7864	15.2439	12.1948	24.3329	18.9913	24.9569	33.8764	32.0277	41.8983
		HORVU7Hr1G093260	1.60572	1.89038	2.45277	2.88424	3.27915	2.85075	4.45987	4.23442	5.41606	2.66017	2.31261	1.86437	5.34287	5.51309	5.42413	12.2604	11.8546	12.0292	2.39933	2.26954	2.32388	3.70797	3.37746	3.26788	3.53714	3.83943	3.59592	2.30503	3.56404	1.9872	3.37888	4.51591	3.16443	9.69855	9.12887	14.0904
		HORVU6Hr1G089460	0.0548965	0.0247109	0.170627	0.143189	0.0226148	0.0996765	0.24962	0.349631	0.126445	0.071414	0.34958	0.108755	0.26014	0.102331	0.281947	3.12681	2.92939	3.18847	0.185755	0.160203	0.338579	0.0772494	0.0339444	0.085101	0.355585	0.122275	0.133733	0.29197	0.333711	0.100075	0	0.122525	0.155883	3.76975	3.4589	2.75843
AT3G24503	ALDH2C4; aldehyde dehydrogenase 2C4 [KO:K12355] [EC:1.2.1.68]	HORVU7Hr1G085120	4.87206	5.44875	4.84155	2.06602	2.26148	2.05334	2.72918	3.08193	2.71857	5.90951	5.96975	5.26684	2.90156	3.05714	2.98059	3.45595	3.37479	3.71384	7.3373	5.4736	6.57151	2.71918	2.76647	4.47631	2.82597	2.39659	2.37747	5.53207	6.34051	5.9473	7.71594	5.58362	2.61884	3.87257	3.7216	3.7127
		HORVU0Hr1G031700	1.79786	2.051	2.28214	0.429568	0.881979	0.518318	5.3585	2.49921	2.63427	2.12457	2.42017	2.346	0.840451	0.716317	0.590747	3.02396	4.12855	2.6631	1.31576	1.38842	1.56978	0.556196	0.237611	0.221263	1.08547	1.54066	0.802396	1.50595	0.627377	1.10082	0.655603	0.612623	0.37412	3.80402	4.5316	4.26438
		HORVU3Hr1G092680	23.1389	27.1202	32.2699	63.0647	57.894	60.7428	69.7437	87.6019	58.0804	23.3167	32.753	24.5631	49.3265	51.4341	48.6426	54.349	50.4849	53.2801	29.1015	25.1251	28.1482	47.7092	46.1983	50.8564	54.6104	49.9371	53.8794	30.7183	32.6503	33.7109	49.6745	37.9126	37.5991	49.6065	49.3003	49.3983
		HORVU1Hr1G068020	1.37241	1.55678	1.98354	0.368201	0.70106	0.458512	4.37667	2.03304	2.23386	1.64252	1.88235	1.92651	0.600322	0.575612	0.469912	2.53025	3.44332	2.22831	0.975211	1.17482	1.40049	0.509846	0.237611	0.204243	1.01061	1.32057	0.579508	1.33692	0.627377	0.943562	0.605172	0.59512	0.311767	3.17002	3.80917	3.68288
		HORVU0Hr1G028680	1.63317	1.86567	1.98354	0.286379	0.814134	0.518318	4.95911	2.42152	2.31816	1.85677	2.47395	2.14402	0.780419	0.665152	0.523617	2.75653	3.51184	2.13772	1.22288	1.33502	1.33893	0.540746	0.203666	0.221263	0.842175	1.36948	0.772678	1.36765	0.42715	1.05793	0.428663	0.59512	0.342944	3.51273	4.04998	3.63815
AT4G36220, AT5G04330	FAH1; ferulic acid 5-hydroxylase 1 [KO:K09755] [EC:1.14.-.-]	HORVU3Hr1G014990	0.288206	0.148265	0.106642	0.0613669	0.429682	0.0996765	0.0332826	0.129493	0.273964	0.107121	0	0.155364	0.460247	0.306993	0.37593	0.53485	0.342619	0.742768	0.0619182	0.186903	0.0923397	0.169949	0.271555	0.408485	0.18715	0.317915	0.148592	0.122935	0.0934391	0.0285928	1.1347	0.910183	0.405297	0.376975	0.525403	0.35785
		HORVU1Hr1G047220	107.679	104.23	148.36	20.7829	15.2424	18.7192	18.0725	33.202	22.3808	116.619	87.153	105.679	17.7495	13.2519	13.1173	16.3746	12.3514	14.7104	97.7533	121.274	128.568	18.1382	15.6144	19.4201	29.6071	27.683	25.6024	170.787	151.078	132.37	16.2388	12.1649	11.473	13.3998	12.4126	8.26038
AT5G54160, AT1G51990	COMT1; O-methyltransferase 1 [KO:K13066] [EC:2.1.1.68]	HORVU7Hr1G082280	231.567	190.41	262.105	117.558	100.84	96.3473	92.2428	125.971	98.9854	275.587	194.877	226.816	116.022	93.8632	83.3088	66.0334	51.8211	79.3313	163.789	243.161	250.949	85.1906	71.1304	83.9947	83.0946	88.1113	90.4182	255.228	257.625	247.27	133.693	78.3983	61.3245	69.2093	64.4494	62.4449
		HORVU7Hr1G088940	0.727378	0.593061	1.02376	0.0204556	0.0226148	0	0	0	0.0210742	0.731994	0.752941	0.99433	0	0.0127914	0.0805564	0.0205711	0.0171309	0	0.34055	0.801014	0.677158	0	0	0.0680808	0	0	0	0.78371	1.2681	0.643338	0.100862	0	0.0311767	0	0	0
		HORVU3Hr1G049400	2.19586	1.66798	1.77026	0.450024	0.407067	0.199353	0.316185	0.530921	0.337187	1.62467	1.61345	1.95759	0.54029	0.486073	0.456486	0.411423	0.274095	0.434791	1.11453	1.81563	1.47744	0.355347	0.305499	0.476566	0.318155	0.44019	0.326902	2.07453	3.67082	2.40179	0.453879	0.210042	0.296179	0.257029	0.350268	0.387671
		HORVU3Hr1G116770	183.848	115.758	146.995	0.879592	0.384452	0.598059	0.149772	0.492073	8.51396	191.568	89.6	172.501	0.560301	0.498864	0.550469	0.18514	1.06212	0.235512	35.4327	165.383	144.712	0.664345	0.644943	0.476566	0.093575	0.24455	0.297184	136.012	147.153	140.705	0.403448	0.122525	0.296179	0.205623	0.109459	0.268388
		HORVU4Hr1G001250	0	0	0	0	0	0	0	0	0	0	0	0	0	0	0	0	0	0	0	0	0	0	0	0	0	0	0	0	0	0	0	0	0	0	0	0
		HORVU1Hr1G003370	0.0274482	0.0123554	0	0.0204556	0.135689	0.0797412	0	0.103594	0.0842967	0.0178535	0	0	0.560301	0.0639569	0.0134261	0.18514	0.274095	0.307977	0.0154795	0	0	0.108149	0	0	0.355585	0.63583	0.104014	0	0	0.0142964	0	0.0175035	0	0.0342705	0.656753	0.0447313
		HORVU1Hr1G011930	0.137241	0.0370663	0.298598	0.65458	1.58304	0.259159	1.03176	0.440276	1.01156	0.464191	0.376471	0.233046	129.029	69.2653	128.635	414.426	297.085	314.861	0.0928773	0.106802	0.261629	0.216298	0.0678887	1.4297	10.2745	9.63527	4.29431	0.230503	0.280317	0.243039	60.8954	60.3346	57.2716	213.334	140.983	161.241
		HORVU1Hr1G089620	0	0	0	0	0.0452297	0	1.71406	0.375529	0.569003	0	0.0268908	0	0	0.0511655	0	0.0411423	0.239833	0.14493	0	0	0	0.0154499	0	0	0.917035	2.49441	0.163451	0	0	0	0	0	0	0.137082	0.175134	0.268388
		HORVU1Hr1G011950	0.0137241	0	0.0213284	0.0613669	0.678445	0.0598059	0.199696	0.116544	0.168593	0.0892676	0.134454	0.0932184	30.1562	16.2323	30.7323	99.4409	67.0162	69.0775	0.0309591	0.0267005	0.0615598	0.0463496	0.0339444	0.391465	2.07737	2.00531	0.802396	0.0922011	0.0133484	0.0285928	15.1797	19.3589	9.82066	44.7401	31.1082	22.1122
		HORVU7Hr1G119480	0	0	0	0	0	0	0	0	0	0	0	0	0	0	0	0	0	0	0	0	0	0	0	0	0	0	0	0	0	0	0	0	0	0	0	0
		HORVU2Hr1G119660	33.0477	26.6013	33.0164	1.59554	0.497527	0.637929	0.199696	0.207189	1.47519	38.5457	21.9698	35.9979	0.600322	0.447698	0.563895	0.102856	0.239833	0.217396	15.4795	28.9433	31.534	0.679795	1.01833	0.391465	0.11229	0	0.297184	37.8025	44.5438	43.8184	0.151293	0.210042	0.530004	0.068541	0.0875671	0.238567
		HORVU1Hr1G089700	0.0411723	0.086488	0.0853136	0.0409113	0.0678445	0	4.82598	2.25318	0.674373	0.0892676	0	0.21751	0	0.0767483	0	0.34971	0.822285	0.434791	0.0154795	0.0801014	0.0307799	0.0154499	0.0339444	0.0680808	1.19776	3.30142	0.653804	0.0922011	0.0133484	0.0428892	0.100862	0	0	0.376975	1.0727	2.37076
AT3G19450, AT4G34230, AT2G21730, AT4G37970, AT2G21890, AT1G72680, AT4G39330, AT4G37980, AT4G37990, AT1G30760, AT2G34790	CAD6; cinnamyl alcohol dehydrogenase 6 [KO:K00083] [EC:1.1.1.195]	HORVU6Hr1G035420	62.6231	61.5671	81.1546	88.4297	97.9223	82.7514	81.6256	129.247	83.6855	68.5039	63.516	58.3237	98.2327	80.0741	72.4873	57.2084	50.8275	72.4471	55.4013	64.1612	71.748	75.2718	64.1888	75.8421	77.686	77.6935	73.7164	72.4701	74.0972	67.0501	99.6264	85.5922	58.6589	72.2422	68.6526	74.4031
		HORVU2Hr1G010830	0.741102	0.877236	0.703837	3.2729	2.48763	1.6945	2.72918	3.01718	2.23386	1.91033	1.39832	1.67793	2.32125	2.8141	2.45697	6.39763	5.51616	8.47843	1.11453	0.694212	1.24659	4.35687	3.5981	3.89763	2.75111	3.86389	6.90952	0.983479	1.88213	1.91572	5.54741	4.62093	2.49413	6.08301	7.48699	7.47013
		HORVU2Hr1G010840	0.452896	0.494217	0.383911	1.57508	1.40212	0.956894	1.531	1.61866	1.26445	1.01765	0.860505	0.916648	1.3007	1.67567	1.34261	3.33253	2.86087	4.61966	0.650141	0.427208	0.677158	2.59558	1.9518	2.41687	1.7405	2.17649	4.32402	0.522473	0.974437	0.886376	2.97543	2.81807	1.57442	3.2557	3.9843	4.32403
		HORVU6Hr1G087220	1.56455	2.12513	1.15173	4.29568	3.09823	3.22952	4.37667	5.69769	4.99458	1.60682	1.72101	1.58471	4.04217	3.23622	3.47735	3.0651	3.70028	3.85877	1.67179	1.04132	1.21581	5.9173	5.36321	8.40798	3.05055	3.96171	2.97184	1.65962	1.74865	1.24379	6.32909	9.55692	6.31328	5.20911	6.10781	7.2912
		HORVU1Hr1G007800	0	0	0	0	0	0	0	0	0	0	0	0	0	0	0	0	0	0	0	0	0	0	0	0	0	0	0	0	0	0	0	0	0	0	0	0
		HORVU0Hr1G012860	5.36613	6.72136	8.29675	17.3259	23.7908	21.6497	9.88494	17.6369	7.52348	6.26658	9.97647	5.74847	19.1503	17.2684	16.0307	4.17594	3.1007	3.82254	7.83265	7.52953	6.95626	13.2405	12.7631	15.3182	4.21088	4.74427	4.50233	9.97309	9.26382	10.5936	11.7756	14.8255	9.52448	3.56413	3.54647	3.38467
		HORVU2Hr1G099350	10.1421	12.3925	10.1097	13.0098	13.8629	15.0711	10.7503	11.2918	10.4106	10.7657	12.8	10.4715	11.8464	12.6507	12.9964	9.46273	11.0666	10.8336	11.006	10.8137	10.5883	13.0088	13.6456	12.4588	9.3575	13.6948	11.5753	9.25085	11.2928	10.4364	12.9355	10.8697	11.7068	11.0008	10.0264	11.9582
		HORVU7Hr1G079380	11.0891	13.974	10.4296	19.351	15.8756	11.9811	8.98631	7.52354	10.6214	14.7827	13.1496	11.1707	17.5894	13.4182	14.9029	6.33591	5.9787	10.2538	14.3495	10.3865	11.3578	12.2827	11.1507	14.9948	7.87902	8.53479	7.17699	11.3868	12.7611	12.7381	19.4664	14.6504	9.02565	8.68757	9.10698	9.12519
		HORVU0Hr1G012940	0.178414	0.222398	0.298598	0.245468	0.74629	0.936959	0.565805	0.802856	1.03263	0.214242	0.403362	0.248583	0.800429	0.409324	0.604173	2.36568	1.6617	3.20659	0.541784	0.213604	0.338579	0.324447	0.424305	1.05525	0.63631	1.85858	0.817255	0.307337	0.226924	0.257335	1.15991	0.840169	0.265002	3.27283	2.53945	2.46022
		HORVU6Hr1G032760	4.99558	3.60779	6.67579	4.64343	5.51802	3.94719	3.3449	5.85308	3.16113	4.74903	6.42689	6.01259	6.62355	5.53867	5.84034	4.50508	3.76881	5.12691	3.94728	4.77938	5.90974	3.47622	3.88663	4.05081	2.4891	2.86123	2.02085	4.79446	4.85883	4.84648	5.84999	5.74115	4.47385	6.04874	3.39323	4.04073
		HORVU5Hr1G062030	9.97743	7.0426	11.5813	9.18458	9.747	7.71496	6.29042	10.3206	6.17473	8.67681	10.7563	10.689	11.5862	10.5017	11.1168	7.98161	7.26352	9.47483	7.30635	8.89126	10.5575	7.33869	7.51868	8.1697	4.82847	5.67356	4.56177	8.22127	9.0369	8.76369	11.1957	11.0097	8.24623	11.4635	6.52375	7.96217
		HORVU3Hr1G097060	0	0	0	0	0	0	0	0	0	0	0	0	0	0	0	0	0	0	0	0	0	0	0	0	0	0	0	0	0	0	0	0	0	0	0	0
		HORVU3Hr1G097140	8.85205	9.24186	10.6429	19.3306	18.2276	21.6298	25.7441	25.3418	24.2142	9.89085	9.3311	8.09447	21.3515	22.4361	21.8442	29.7047	29.2082	27.3919	9.44252	10.0127	10.9576	20.5792	20.4515	19.352	23.9739	21.2269	25.5875	10.4956	10.4251	11.0225	21.6349	26.4478	22.4316	30.8434	28.109	33.5187
		HORVU3Hr1G097160	0	0	0.0213284	0.0204556	0.135689	0	0.0832066	0.0388479	0.0632225	0.0178535	0	0.0155364	0.0400215	0.0511655	0	0.18514	0.205571	0.0905815	0	0.0267005	0.10773	0	0.0169722	0	0.07486	0.04891	0	0	0	0	0	0.122525	0.18706	0.0171352	0.131351	0.0745522
	PPO	HORVU2Hr1G103040	0.164689	0.0494217	0.0853136	10.6778	12.6869	10.2069	31.7183	47.7958	14.2461	0.035707	0.215126	0.108755	20.551	14.7996	15.8562	29.6225	16.0688	19.1308	0.309591	0.213604	0.16929	10.1351	7.28107	9.20793	59.6447	46.171	42.3784	0.215136	0.186878	0.35741	15.7597	11.6048	8.80741	25.5487	23.7526	12.5546
		HORVU2Hr1G103000	0.192138	0.111199	0.618524	6.77081	9.45301	4.50538	10.4507	6.11206	8.83008	0.160682	0.806723	0.761284	94.1705	50.526	78.6365	352.116	211.379	249.009	0.0928773	0.854415	0.353969	4.32597	3.25866	6.26344	4.43546	4.23071	3.84853	0.614674	0.533938	0.543263	56.5583	54.4184	17.1316	181.171	153.067	107.161
		HORVU3Hr1G077790	0.0137241	0.0123554	0	0.0818225	0.113074	0.179418	1.96368	1.47622	0.990486	0.0178535	0	0.0155364	0.500268	0.588404	0.859268	6.39763	8.17145	9.83715	0	0	0	0.0926993	0.0509166	0.085101	4.21088	2.56777	2.2586	0.0307337	0	0	0.479094	1.05021	0.37412	10.1269	8.69104	6.44131
		HORVU4Hr1G090870	0	0	0	0.859136	0.723675	0.697735	2.34643	2.7582	1.05371	0	0.0537815	0	1.40075	1.35589	1.81252	2.22168	2.26128	1.50365	0	0	0	0.494396	0.407332	0.680808	4.43546	3.05687	3.06099	0	0	0.0142964	0.579956	0.245049	0.498827	1.81634	2.16729	1.31212
AT5G13930	CHS; Chalcone and stilbene synthase family protein [KO:K00660] [EC:2.3.1.74]	HORVU2Hr1G116390	64.6131	57.3663	106.066	5.52302	7.34982	5.88091	5.77454	2.38267	9.44123	92.017	63.758	69.339	9.80526	6.80502	2.13474	0.863988	3.27201	5.94215	39.8444	81.4364	89.1848	5.7628	6.67007	11.2504	104.617	103.787	64.5483	104.402	93.4124	83.0334	47.153	40.5556	13.7177	95.5461	54.8608	34.4133
		HORVU1Hr1G004830	0	0	0	0	0	0	0	0	0	0	0	0	0	0	0	0	0	0	0	0	0	0	0	0	0	0	0	0	0	0	0	0	0	0	0	0
		HORVU2Hr1G004170	23.4408	19.4351	35.7464	0.409113	0.407067	0.239224	0.599087	0.349631	1.83345	33.2075	22.8572	22.5899	0.420225	0.550029	0.429634	0.740561	0.753761	0.742768	14.8449	25.9529	28.8869	1.32869	1.74813	1.97434	45.309	40.3507	25.1417	33.1309	30.2743	28.4069	11.8765	12.0074	5.09739	46.625	21.7166	14.8955
		HORVU1Hr1G004820	0	0	0	0	0	0	0	0	0	0	0	0	0	0	0	0	0	0	0	0	0	0	0	0	0	0	0	0	0	0	0	0	0	0	0	0
		HORVU2Hr1G005220	7.09537	6.19007	8.06214	4.31614	4.20636	6.12014	3.21177	3.50926	3.81442	6.58795	4.84034	5.95044	4.22226	3.64554	3.69217	2.7771	3.28914	3.36963	4.34975	7.18243	7.09477	4.58861	4.29396	4.22101	6.00752	7.3365	5.15614	6.86898	7.96902	7.43412	7.31249	5.02351	4.08415	4.40376	4.15944	4.17492
		HORVU1Hr1G004840	0	0	0	0	0	0	0	0	0	0	0	0	0	0	0	0	0	0	0	0	0	0	0	0	0	0	0	0	0	0	0	0	0	0	0	0
		HORVU1Hr1G089540	0	0	0	0	0	0	0	0	0	0	0	0	0	0	0	0	0	0	0	0	0	0	0	0	0	0	0	0	0	0	0	0	0	0	0	0
AT5G66220, AT3G55120, AT5G05270	CHI; Chalcone-flavanone isomerase family protein [KO:K01859] [EC:5.5.1.6]	HORVU5Hr1G112670	19.6118	18.3725	30.5849	2.29103	1.10813	1.13631	0.832066	2.02009	2.02312	30.1546	22.9378	23.8173	2.36127	1.30472	1.40974	1.39884	1.1649	1.64858	13.1886	25.7126	25.9475	1.39049	1.3408	2.34879	10.7611	12.6432	6.56776	33.8839	28.9528	26.3625	7.66551	7.52651	2.83708	11.018	7.35564	4.44331
		HORVU5Hr1G046480	24.9642	21.1525	32.4405	0.920503	2.57809	0.617994	1.03176	0.556819	2.31816	31.565	24.0403	24.9049	2.44131	1.43263	1.98706	5.22507	4.95084	6.64868	12.3682	28.6229	29.6257	1.57589	1.47658	2.16157	24.4979	24.8707	16.2857	31.7633	37.1621	26.434	13.5155	15.7532	6.92122	41.9985	20.4907	22.0973
		HORVU1Hr1G000430	10.0735	9.51368	9.3845	7.15947	8.29965	9.30978	7.05592	5.85308	7.05985	9.46236	8.52437	7.79928	7.74415	8.99234	8.1899	6.66505	5.37911	5.76098	8.57567	10.0661	9.57255	7.98759	9.13103	8.22076	7.09299	5.01327	7.10269	10.5263	10.0647	12.2377	8.49762	9.53942	9.61801	7.11113	5.97646	5.96417
AT3G51240	F3H; flavanone 3-hydroxylase [KO:K00475] [EC:1.14.11.9]	HORVU2Hr1G110130	0.123517	0.0123554	0.0213284	14.1553	17.323	11.5625	9.36906	2.88769	12.2019	0.0892676	10.0034	0.0466092	31.5169	16.6416	5.31672	8.47531	8.44555	12.156	0.0309591	0.0801014	0.0461699	12.4526	11.1507	27.1983	77.8544	84.8099	48.1289	0	0.186878	0.214446	72.6963	62.8376	14.5439	95.2548	59.1735	38.2005
AT5G08640	FLS1; flavonol synthase 1 [KO:K05278] [EC:1.14.20.6]	HORVU6Hr1G080360	4.95441	4.78155	9.0859	4.11158	2.80424	3.7279	1.36459	2.7841	2.12849	5.89166	8.28236	9.07326	4.2823	3.30018	2.34956	3.14739	1.9358	3.56891	6.68716	8.30385	8.81844	3.39897	3.32655	5.61667	2.6201	3.22806	2.97184	8.69764	8.90341	8.03457	6.15258	3.88578	2.63443	3.49559	2.27674	2.29621
AT5G07990	F3'H; Cytochrome P450 superfamily protein [KO:K05280] [EC:1.14.14.82]	HORVU1Hr1G094880	0.123517	0.086488	0.0853136	0.245468	0.565371	0.478447	0.499239	0.492073	1.15908	0.446338	0.887395	0.699138	0.240129	0.319785	0.268521	0.164569	0.256964	0.253628	0.464386	0.213604	0.323189	1.29779	1.6463	3.40404	25.7331	20.4444	17.4001	0.58394	0.627377	0.700523	6.63167	8.17414	1.91737	18.883	7.92482	6.79916
		HORVU6Hr1G002400	0.562689	0.13591	0.213284	0	0	0	0	0	0.0632225	0.696287	0.0806723	0.652529	0	0	0	0.0205711	0	0	0.0309591	0.480608	0.277019	0	0	0	0	0	0	0.24587	0.307014	0.314521	0	0	0	0	0	0
AT5G42800	DFR; dihydroflavonol 4-reductase [KO:K13082] [EC:1.1.1.219 1.1.1.234]	HORVU6Hr1G047380	0	0	0	0	0	0	0	0	0	0	0	0	0	0	0	0	0	0	0	0	0	0	0	0	0	0	0	0	0	0	0	0	0	0	0	0
		HORVU6Hr1G048650	0	0.0123554	0	0.0409113	0	0	0.0332826	0	0.0421483	0.035707	0.161345	0	0.0200107	0	0	0	0	0.0181163	0	0	0	0.0463496	0.0678887	0	0.63631	0.39128	0.193169	0	0	0	0.27737	0.227546	0.155883	0.634004	0.284593	0.149104
AT4G22880	ANS; LDOX; leucoanthocyanidin dioxygenase [KO:K05277] [EC:1.14.20.4]	HORVU5Hr1G094280	0.0137241	0.0123554	0.0213284	0	0	0	0	0	0	0	0	0.0155364	0.0200107	0.0255828	0	0.0411423	0.0685237	0.0362326	0	0.0267005	0	1.03514	1.30686	2.8594	26.4069	26.5826	14.0865	0.0153669	0	0.0142964	10.0105	17.416	3.35149	19.4828	11.5808	5.27829
AT1G61720	ANR; anthocyanidin reductase [KO: K08695 ] [EC: 1.3.1.77 ]	HORVU3Hr1G088020	0.69993	1.79154	1.15173	6.21851	6.01555	6.79794	4.09376	5.69769	4.44665	1.30331	1.90924	0.77682	4.86261	5.47471	5.37043	2.73596	2.41546	3.36963	1.98138	0.854415	1.40049	4.27962	6.31365	6.1443	3.12541	3.08133	3.00156	1.81329	2.1758	1.85853	4.96745	5.54861	5.05062	4.31808	2.10161	3.36976
AT1G75290	LAR; leucoanthocyanidin reductase [KO: K13081] [EC:1.17.1.3]	HORVU4Hr1G061990	0.0274482	0.0370663	0	0.143189	0	0.139547	0	0	0	0.071414	1.12941	0.0466092	0.100054	0.0383741	0	0	0	0	0.0154795	0.133502	0.184679	0	0	0	0	0	0	0.153669	0.160181	0.15726	0	0.0175035	0	0	0	0
	ANT2 (bHLH)	HORVU2Hr1G096810	0.754826	1.07492	0.554539	0.450024	0.407067	0.578124	0.332826	0.414377	0.25289	0.856969	1.02185	0.77682	0.380204	0.550029	0.738434	0.308567	0.274095	0.615954	0.712059	0.56071	0.461699	2.16298	3.00408	3.21682	15.5896	12.1541	10.3271	0.414905	0.573983	0.557559	6.05172	6.24876	3.77238	17.4265	15.0615	15.4621
	ANT1 (MYB)	HORVU7Hr1G034630	0	0	0	0	0	0	0	0	0	0	0	0	0.0400215	0.0639569	0.214817	0.946273	0.770892	0.97828	0.123836	0.0267005	0.0307799	0.602545	0.475221	0.578687	3.743	3.05687	2.73409	0.0461006	0	0.0285928	0.605172	0.822665	0.810594	2.81018	1.22594	1.58051
	WD40	HORVU6Hr1G044360	4.84461	5.30048	5.28944	5.74803	5.99293	6.69826	5.50827	5.68474	5.7111	4.92757	6.26555	4.81629	7.04378	5.39796	5.6121	5.18393	5.53329	6.12331	5.32496	4.53908	4.87862	5.28386	5.83843	5.49753	6.32567	6.30939	5.18586	4.68689	6.56744	5.57559	7.74116	6.10873	5.4871	6.20296	5.36349	5.51686
