# Supplementary material for: Features of Activity of the Phenylpropanoid Biosynthesis Pathway in Melanin-Accumulating Barley Grains
Source: Front Plant Sci. 2022 Jul 11;13:923717. doi: 10.3389/fpls.2022.923717 (PMC9310326; doi:10.3389/fpls.2022.923717)
Supplement: Supplementary file 6 [file Table_6.xlsx]

## Sheet: Лист1
Supplementary Table 6. Content (µg/g) of identified phenolic compounds in near-isogenic lines.
Benzoic acids														t-test, Benzoic acids	comparisons, p-values. Red means significant differences
Peak number*	Compounds	Retention time (min)	UV (max)	Bowman		BLP		PLP		BP					BW/BLP	BW/PLP	BW/BP	BLP/PLP	BLP/BP	PLP/BP
				mean	stdev	mean	stdev	mean	stdev	mean	stdev			protocatechuic acid (PCA)	0.266265	0.0043932	0.00357955	0.00600126	0.00425145	0.105899
1	protocatechuic acid (PCA)	10.4	262, 294	0.82	0.07	0.96	0.14	3.1	0.55	4.62	0.87			undetermined	0.156295	0.000827039	0.0336894	0.0116811	0.136139	0.00897895
2	undetermined	13.8	254	10.64	0.32	12.39	1.38	8.02	0.25	15.98	2.36			vanillic acid (VA)	0.156441	0.177334	0.00483405	0.0950214	0.025752	0.00404626
3	vanillic acid (VA)	15.5	262, 292	9.99	0.21	11.88	1.52	9.45	0.41	18.03	2			total	8.72004e-05	0.168827	0.00628812	0.00100579	0.0149221	0.00547435
total				21.458	0.18	25.23	0.28	20.58	0.711	38.63	4.62
Cinnamic acids														t-test, Cinnamic acids	comparisons, p-values. Red means significant differences
				Bowman		BLP		PLP		BP					BW/BLP	BW/PLP	BW/BP	BLP/PLP	BLP/BP	PLP/BP
				mean	stdev	mean	stdev	mean	stdev	mean	stdev			caffeic acid	0.00840835	0.763836	0.0115342	0.0119741	0.135619	0.0130494
4	caffeic acid	15.9	296, 322	2.39158	0.151878	4.21184	0.509876	2.45801	0.249514	5.77966	1.074			undetermined	0.512195	0.909204	0.0653943	0.698603	0.0711884	0.0919197
5	undetermined	16.5	298, 320	12.4495	1.50793	13.26	0.520725	12.6621	1.96357	17.5117	2.40835			undetermined	0.00924431	0.0553295	0.304688	0.0119695	0.0459288	0.368159
6	undetermined	17	294, 310	18.9068	0.444786	22.1221	0.857026	14.3495	2.36496	16.8075	2.48429			undetermined	0.724951	6.15418e-05	0.0090266	1.55851e-05	0.00702158	0.0980482
7	undetermined	17.5	300, 324	4.451	0.531573	4.27827	0.368847	11.36	0.162727	9.3006	1.34521			p-coumaric acid	0.176529	0.00233832	0.0288273	8.57338e-05	0.000777883	6.22342e-05
8	p-coumaric acid	19	298, 314	17.3523	3.31962	12.981	1.78999	33.522	0.162727	25.3375	0.640058			undetermined	0.143814	0.000178725	0.00104627	0.000115828	0.000501233	0.000981277
9	undetermined	19.3	300, 326	5.51392	0.444786	4.67687	0.477331	9.75234	0.0433937	8.46354	0.20612			ferulic acid	0.0996209	0.000302825	0.00795134	0.000344521	0.0035417	0.000101481
10	ferulic acid	19.8	296, 322	19.332	1.39945	15.7047	1.95272	32.4458	0.737694	24.2214	0.14103			m-coumaric acid	0.391888	0.529619	0.0744556	0.738282	0.0844856	0.0595006
11	m-coumaric acid	20.8	282, 320	1.83355	0.303756	1.59705	0.171405	1.66082	0.184423	1.31537	0.0325453			total	0.610728	0.00645966	0.011572	0.00138357	0.00119299	0.11872
total				82.2305	7.80002	78.8318	3.89242	118.211	5.869	108.737	3.36301
Flavonoids
				Bowman		BLP		PLP		BP				t-test, Flavonoids	comparisons, p-values. Red means significant differences
				mean	stdev	mean	stdev	mean	stdev	mean	stdev				BW/BLP	BW/PLP	BW/BP	BLP/PLP	BLP/BP	PLP/BP
12	apigenin backbone	18.8	340, 270	5.68954	0.254231	6.53872	0.762692	7.52944	0.0924475	8.23709	0.624021			apigenin backbone	0.209532	0.00065318	0.00589831	0.142268	0.0714135	0.187827
13	apigenin backbone	19.2	336, 272	4.6139	0.0693356	4.30254	0.600909	5.54801	0.138671	5.80276	0.161783			apigenin backbone	0.506963	0.00104091	0.00067094	0.0461107	0.0270444	0.166136
14	luteolin backbone	21.6	354, 262	1.52853	0.277343	1.387	0.161783	32.7219	2.17252	6.19905	0.577797			luteolin backbone	0.56682	3.58618e-05	0.000500087	3.4488e-05	0.000344551	7.55954e-05
15	rutin	21.9	358, 258	18.1701	1.76745	5.1165	0.214236	5.1165	1.28542	1.6399	0.053559			rutin	0.000488383	0.00107597	0.000189136	1	2.40927e-05	0.0187521
16	apigenin backbone	22.1	338, 266	1.69837	0.0924475	2.60417	0.231119	1.33039	0.161783	2.83062	0.0924475			apigenin backbone	0.00676248	0.0491689	0.000255217	0.00308715	0.267668	0.000339331
17	undermined	22.8	342, 280	2.97215	0.161783	2.68909	0.115559	3.34013	0.231119	3.39674	0.0924475			undermined	0.114346	0.13885	0.0322034	0.0235197	0.00249412	0.763836
18	luteolin backbone	23.6	350, 264	1.04733	0.115559	0.990716	0.115559	198.992	11.5097	114.98	9.19853			luteolin backbone	0.64986	1.69582e-05	6.23929e-05	1.69389e-05	6.22704e-05	0.00128444
19	luteolin	27.3	350, 262	0	0	0	0	25.4755	0.0924475	3.87794	0.439126			luteolin		2.60112e-10	0.00023643	2.60112e-10	0.00023643	2.7917e-07
20	luteolin backbone	29.4	348, 266	0	0	0	0	119.282	1.10937	65.6703	0.231119			luteolin backbone		1.12194e-08	2.30112e-10	1.12194e-08	2.30112e-10	2.98959e-07
21	apigenin	33.2	334, 274	5.46309	0.624021	1.67006	0.0693356	5.12341	0.346678	1.13225	0.231119			apigenin	0.00103025	0.53787	0.000774149	0.000159176	0.0344442	0.000171864
total				41.183	2.29902	25.2988	1.71651	404.46	16.5393	213.766	10.3152			total	0.00143685	6.64929e-06	2.08311e-05	5.51299e-06	1.40716e-05	0.000158207
Anthocyanins
				Bowman		BLP		PLP		BP				t-test, Anthocyanins	comparisons, p-values. Red means significant differences
				mean	stdev	mean	stdev	mean	stdev	mean	stdev				PLP/BP
1	3-O-glucoside cyanidin	18.2	520	0	0	0	0	3.72472	0.728794	6.8455	1.24798			3-O-glucoside cyanidin	0.0378846
2	3-glucoside malvidin	19.4	525	0	0	0	0	0.859468	0.0690539	1.44489	0.28527			3-glucoside malvidin	0.0477919
3	undetermined	21.1	520	0	0	0	0	10.028	0.236504	11.1574	0.495274			undetermined	0.0436715
4	undetermined	22.3	520	0	0	0	0	3.37291	0.512617	6.76822	0.3274			undetermined	0.00139255
total				0	0	0	0	17.9851	0.441155	26.216	1.73866			total	0.00290767
* See Supplementary Figures 4-7
