# Supplementary material for: Features of Activity of the Phenylpropanoid Biosynthesis Pathway in Melanin-Accumulating Barley Grains
Source: Front Plant Sci. 2022 Jul 11;13:923717. doi: 10.3389/fpls.2022.923717 (PMC9310326; doi:10.3389/fpls.2022.923717)
Supplement: Supplementary file 7 [file Data_Sheet_1.CSV]

Data Sheet 1. Raw read counts data	before normalization.
Geneid	BW1-1	BW1-2	BW1-3	BW2-1	BW2-2	BW2-3	BW3-1	BW3-2	BW3-3	BLP1-1	BLP1-2	BLP1-3	BLP2-1	BLP2-2	BLP2-3	BLP3-1	BLP3-2	BLP3-3	PLP1-1	PLP1-2	PLP1-3	PLP2-1	PLP2-2	PLP2-3	PLP3-1	PLP3-2	PLP3-3	BP1-1	BP1-2	BP1-3	BP2-1	BP2-2	BP2-3	BP3-1	BP3-2	BP3-3
EPlHVUG00000039890	58	58	8	289	103	197	243	204	206	18	12	24	169	220	181	156	139	104	29	10	26	230	177	106	388	214	416	40	18	11	111	353	323	158	146	217
EPlHVUG00000039869	9	13	3	38	15	3	17	1	19	1	0	2	16	23	4	18	28	30	5	2	2	30	11	4	19	27	29	5	5	9	13	34	37	23	21	44
EPlHVUG00000039881	18	20	21	126	67	104	81	104	55	9	3	7	80	103	84	38	58	47	20	9	24	142	90	70	45	42	133	19	44	5	21	80	131	65	39	90
EPlHVUG00000039856	213	166	79	693	534	354	496	373	493	46	55	52	353	328	308	334	408	409	60	37	50	545	324	353	721	705	786	53	73	56	301	343	621	637	579	746
EPlHVUG00000039852	91	90	21	112	70	113	84	54	87	21	17	24	65	91	76	64	71	61	22	13	20	99	56	74	107	87	111	25	39	21	64	65	126	95	63	75
EPlHVUG00000039857	15	13	4	45	18	32	38	19	36	8	5	4	29	28	11	20	24	26	2	4	5	46	61	25	47	58	63	7	11	7	10	32	40	45	31	88
EPlHVUG00000039865	19	26	5	35	17	14	11	10	19	7	9	5	16	11	14	5	23	6	4	5	6	19	7	19	27	9	11	7	10	3	12	19	34	13	19	21
EPlHVUG00000039878	0	0	0	0	0	0	3	0	0	0	0	0	1	0	0	3	0	0	0	1	1	0	0	0	0	0	2	0	0	0	0	1	1	2	1	0
EPlHVUG00000039882	11	2	1	14	5	0	9	15	9	1	3	2	10	9	3	10	12	8	2	1	0	14	8	6	20	21	12	0	1	2	15	15	10	23	10	10
EPlHVUG00000039870	70	76	9	371	140	273	330	263	257	25	20	27	243	337	248	201	185	150	42	19	33	351	260	144	463	281	582	48	22	21	148	490	395	218	197	410
EPlHVUG00000039891	129	195	20	1298	557	987	1358	959	954	66	61	70	1077	1335	942	754	660	748	138	91	93	1496	1213	729	1024	1003	1571	105	90	80	377	742	1370	810	650	1667
EPlHVUG00000039875	79	124	42	365	109	186	155	152	131	32	25	27	146	172	145	103	118	131	44	24	43	287	164	168	152	190	208	37	44	56	64	144	294	161	106	167
EPlHVUG00000039888	25	32	2	99	17	49	28	17	36	5	13	4	37	47	34	28	28	23	8	4	4	69	51	54	36	54	66	2	4	10	23	53	76	44	21	53
EPlHVUG00000039883	6	6	3	51	14	16	20	15	23	5	0	5	15	15	12	11	15	14	4	4	3	37	28	6	14	22	26	4	3	3	6	12	38	14	10	20
EPlHVUG00000039863	116	109	25	185	155	132	166	134	183	24	16	17	159	187	110	106	103	163	39	15	24	291	132	147	267	189	329	45	36	50	135	142	342	191	180	397
EPlHVUG00000039853	116	125	42	391	296	239	278	254	221	32	45	23	199	283	225	168	214	183	39	17	19	377	212	169	283	256	455	30	35	46	134	207	485	255	154	301
EPlHVUG00000039851	65	44	23	172	111	91	89	49	85	7	9	14	65	101	95	67	71	88	18	8	14	184	94	98	84	96	113	14	13	30	89	56	149	121	88	201
EPlHVUG00000039877	4	2	2	3	0	4	0	3	0	0	0	0	3	2	1	1	2	4	0	0	2	0	0	0	3	3	5	1	0	0	2	3	6	4	1	2
EPlHVUG00000039848	0	0	0	0	0	0	3	0	0	0	0	0	1	0	0	3	0	0	0	1	1	0	0	0	0	0	2	0	0	0	0	1	1	2	1	0
EPlHVUG00000039858	11	2	1	14	5	0	9	15	9	1	3	2	10	9	3	10	12	8	2	1	0	14	8	6	20	21	12	0	1	2	15	15	10	23	10	10
EPlHVUG00000039871	96	96	56	218	184	166	180	115	206	34	20	28	162	151	125	128	126	174	42	38	40	231	134	163	221	285	270	49	72	69	123	167	263	204	152	318
EPlHVUG00000039893	62	42	15	153	124	102	91	68	99	10	22	13	110	86	75	87	75	77	19	18	16	150	141	108	98	98	145	18	39	20	65	101	216	104	70	177
EPlHVUG00000039867	155	152	53	275	117	102	155	124	164	30	64	40	129	125	95	128	144	141	48	25	35	226	91	95	142	206	175	39	77	56	57	122	176	180	151	248
EPlHVUG00000039879	103	104	39	281	130	182	160	144	156	33	44	25	156	207	172	145	143	156	48	29	28	264	142	135	212	267	279	40	56	47	83	123	223	202	124	256
EPlHVUG00000039849	40	31	12	117	63	41	100	59	102	1	18	4	78	90	54	62	97	67	10	9	13	108	41	54	87	75	96	10	8	4	23	60	71	57	59	103
EPlHVUG00000039855	19	26	5	35	17	14	11	10	19	7	9	5	16	11	14	5	23	6	4	5	6	19	7	19	27	9	11	7	10	3	12	19	34	13	19	21
EPlHVUG00000039894	8	10	3	27	5	24	16	14	15	3	1	2	11	17	21	8	13	13	2	2	2	27	17	2	34	15	33	0	18	2	15	18	31	10	17	3
EPlHVUG00000039850	350	311	107	2693	657	1243	1081	1046	1079	71	61	68	815	1135	734	602	646	587	84	46	64	1955	856	832	1066	1060	1440	75	181	84	545	893	1670	904	724	1138
EPlHVUG00000039864	100	77	28	569	216	232	252	196	270	16	39	16	191	261	143	155	189	173	23	12	15	498	215	194	300	289	465	21	31	32	133	243	495	272	192	295
EPlHVUG00000039861	15	13	4	69	20	45	45	26	31	6	3	6	41	56	41	37	58	46	7	3	4	75	18	36	48	52	76	5	13	7	15	42	93	55	40	59
EPlHVUG00000039873	13	11	2	51	13	28	24	22	25	3	5	4	11	29	34	32	38	26	6	3	4	41	36	9	14	49	41	6	0	7	7	26	69	15	25	25
EPlHVUG00000039880	62	42	15	153	124	102	91	68	99	10	22	13	110	86	75	87	75	77	19	18	16	150	141	108	98	98	145	18	39	20	65	101	216	104	70	177
AGP50735	1706	1573	817	14100	15975	9974	12566	6949	12859	261	482	235	6384	5631	4949	4678	5235	5279	618	224	289	13044	4361	5496	12837	9898	13653	397	469	584	5770	10454	18807	7362	6597	13061
AGP50736	96	73	18	176	24	100	68	49	117	32	24	17	83	73	87	66	106	86	24	7	16	98	44	37	202	78	148	24	30	12	65	74	229	104	66	90
AGP50737	147	153	59	134	91	100	81	87	131	137	51	52	103	104	123	62	118	79	109	56	122	159	105	58	164	74	126	144	89	97	75	208	281	91	79	107
AGP50738	65	45	6	14	1	10	5	14	10	17	1	3	7	14	28	6	4	0	8	2	10	6	2	5	16	1	17	10	19	9	6	18	21	8	6	11
AGP50739	9	12	4	0	0	5	8	5	4	8	3	1	7	0	5	1	3	3	4	2	5	11	7	2	4	1	7	9	7	6	0	1	8	5	3	0
AGP50740	283	251	157	1679	531	961	1088	836	903	124	96	114	665	937	600	526	448	399	108	108	137	1531	704	520	711	622	985	205	248	287	337	644	1504	728	472	890
AGP50741	429	389	204	2130	874	1500	1383	1093	1103	171	145	135	966	1338	911	620	558	493	198	139	220	1954	1027	789	1071	734	1308	324	342	363	437	1091	1904	882	673	876
AGP50742	28	18	1	6	0	12	6	1	6	7	3	2	6	5	22	2	2	2	0	0	3	15	4	2	29	7	15	4	9	3	15	9	31	12	3	8
AGP50743	143	153	56	53	47	61	37	19	53	103	35	65	94	75	98	23	42	27	89	38	97	101	59	56	134	34	95	54	63	63	71	134	261	59	56	117
AGP50744	6	8	2	3	7	8	3	0	6	4	0	0	1	3	0	1	6	5	0	2	1	6	7	7	11	9	10	0	0	4	9	6	21	1	2	14
AGP50745	29	33	5	219	46	92	80	29	92	6	5	8	57	85	76	53	84	59	8	3	8	128	87	52	101	79	135	9	25	15	40	64	142	107	69	90
AGP50746	46	28	16	300	44	144	71	68	83	7	8	13	47	137	65	48	62	50	11	8	6	206	83	67	101	66	136	7	5	13	60	103	188	105	56	55
AGP50747	43	47	17	276	30	115	76	81	88	5	27	18	65	108	74	49	62	39	14	8	7	193	87	69	79	63	121	10	0	13	50	81	215	102	69	72
AGP50748	26	13	10	71	38	65	25	34	45	8	5	3	25	22	20	17	22	18	10	2	7	81	26	15	36	41	55	8	0	10	9	36	102	48	26	31
AGP50749	75	62	25	343	92	278	162	107	181	11	15	10	121	146	123	56	94	68	21	9	9	385	190	83	191	127	162	19	31	29	53	145	380	114	95	105
AGP50750	32	35	8	319	74	199	99	131	113	4	8	6	57	125	91	33	31	28	6	3	3	208	99	96	77	79	105	10	2	14	39	62	203	48	36	44
AGP50751	162	170	80	703	191	434	352	272	449	121	77	97	275	443	309	154	147	131	124	48	113	741	474	330	296	219	585	76	138	160	149	410	951	212	162	369
AGP50752	238	223	133	1815	386	933	769	688	734	64	99	69	545	875	508	294	294	238	140	63	100	1464	658	560	485	463	866	115	182	183	281	500	1438	505	292	419
AGP50753	65	75	30	402	124	294	225	163	222	20	14	15	163	163	146	107	86	72	28	14	23	440	204	144	199	166	254	26	19	24	79	169	410	205	97	151
AGP50754	393	326	156	2520	511	1583	1255	1079	1230	69	89	63	888	1104	785	554	597	334	122	52	70	2199	909	776	1037	841	1240	97	155	101	432	862	2072	930	636	678
AGP50755	303	259	131	2665	530	1449	1202	904	1044	52	89	77	783	1027	651	491	530	352	94	38	46	2135	843	765	917	753	1197	85	141	111	360	676	1772	934	551	669
AGP50756	73	66	25	414	126	230	145	86	155	17	8	7	117	171	144	70	68	74	34	15	24	320	122	114	154	106	216	24	33	29	73	180	446	92	73	139
AGP50757	34	26	31	126	17	49	44	35	47	31	9	11	46	43	33	29	15	16	21	14	20	99	54	30	36	24	28	30	30	21	22	21	200	32	19	48
AGP50758	34	39	24	165	54	120	102	53	79	25	24	23	62	105	61	41	46	30	37	15	31	138	69	75	58	53	113	40	27	49	28	77	144	65	35	65
AGP50759	72	67	44	167	67	137	81	67	108	41	18	31	79	105	87	44	56	40	49	33	33	115	88	61	93	60	110	52	62	39	38	93	203	63	42	61
AGP50760	28	27	13	85	31	47	31	34	36	20	5	19	35	52	50	14	18	10	17	9	20	34	22	25	22	17	32	30	24	32	17	34	95	21	12	31
AGP50761	48	45	27	309	97	182	102	133	107	11	13	14	100	119	62	50	41	42	10	7	13	205	117	89	73	92	134	15	10	28	41	82	185	73	36	79
AGP50762	128	121	45	1007	250	609	345	312	338	28	34	21	308	339	249	120	153	115	29	21	20	704	351	248	224	245	336	32	56	62	136	285	585	190	126	325
AGP50763	1469	1197	744	5330	2316	3429	2331	1952	2088	452	541	376	1832	2561	1706	853	1510	978	592	349	495	4487	2302	2133	1890	2009	3579	802	1091	959	1041	2223	4384	1344	821	1834
AGP50764	10	3	0	0	0	0	0	0	0	0	0	0	4	0	5	0	1	2	0	0	0	1	2	0	0	0	1	2	0	2	0	0	7	0	0	2
AGP50765	40	33	16	222	34	123	87	75	83	16	4	11	55	111	58	30	49	23	13	3	12	173	39	43	93	61	134	21	23	14	24	75	213	58	24	40
AGP50766	34	41	9	130	38	89	66	30	90	15	18	6	43	45	43	30	27	27	14	5	8	104	42	31	66	38	95	12	0	5	21	58	189	45	27	49
AGP50767	115	59	40	589	131	293	230	155	214	18	28	22	164	258	145	88	95	78	31	15	25	429	227	160	189	120	328	25	8	40	57	186	487	157	60	140
AGP50768	39	43	18	85	84	85	49	28	54	15	21	8	47	34	37	21	21	28	13	10	15	102	51	45	63	42	111	15	3	23	14	78	88	33	30	47
AGP50769	46	23	14	52	26	32	29	10	38	7	0	2	18	20	19	22	18	8	15	4	5	21	11	12	58	23	52	8	5	2	7	27	48	26	20	49
AGP50770	49	40	25	96	64	70	64	31	90	14	9	8	38	57	41	36	30	23	19	11	9	93	33	29	62	66	76	18	5	27	36	47	103	41	28	79
AGP50771	82	42	24	102	95	92	83	63	100	6	8	9	54	65	50	35	37	43	19	13	6	120	33	39	75	91	102	20	14	35	49	79	137	51	33	84
AGP50772	11	7	2	2	0	1	1	1	4	2	0	1	0	3	6	2	0	0	0	0	1	2	0	0	2	1	0	1	0	5	2	1	1	6	1	8
AGP50773	18	16	5	11	6	10	13	3	24	7	4	1	12	5	14	4	11	5	12	6	16	14	7	4	33	13	11	19	8	10	2	26	50	12	6	3
AGP50774	28	11	5	15	6	19	7	0	7	6	0	2	8	8	10	7	10	4	10	3	3	24	9	13	21	4	23	6	15	7	0	9	28	8	12	7
AGP50775	27	18	8	42	15	32	32	9	20	11	2	10	18	38	31	13	21	13	13	10	10	44	16	25	29	16	48	16	8	19	12	20	48	17	19	35
AGP50776	39	22	2	38	12	30	17	17	20	14	10	7	15	19	29	4	13	14	5	6	10	46	37	13	27	10	24	13	10	11	12	13	52	9	6	27
AGP50777	22	7	4	122	35	79	42	22	32	5	9	0	34	52	60	32	29	27	7	4	3	113	41	42	39	35	63	7	0	8	35	38	105	44	29	71
AGP50779	20	32	11	206	43	101	104	81	106	14	13	10	66	112	71	51	48	49	8	8	8	158	83	66	60	64	127	15	4	7	36	56	213	84	49	103
AGP50780	290	309	168	2083	646	1166	1139	919	1133	74	120	72	671	926	639	456	416	386	115	61	88	1729	818	627	892	813	1329	123	152	153	475	1175	1427	872	592	904
AGP50781	38	33	4	44	22	12	15	12	33	12	2	2	13	3	18	12	17	9	7	0	4	29	22	16	97	29	30	5	6	2	14	43	86	28	25	17
AGP50782	16	14	10	56	43	27	26	12	27	1	0	2	14	9	14	10	12	7	2	4	4	44	19	20	28	28	38	8	4	6	19	6	54	9	22	27
AGP50783	28	31	8	166	50	65	81	52	77	8	2	5	54	56	48	35	29	27	16	5	13	190	63	51	84	57	82	6	28	3	33	60	152	69	30	51
AGP50784	106	111	33	617	202	342	297	210	330	27	23	12	173	205	168	132	163	126	39	13	19	409	125	151	326	283	346	40	34	44	97	265	554	195	184	190
AGP50785	99	68	39	549	294	429	393	238	300	17	26	17	219	193	139	161	106	114	38	18	20	423	228	181	326	309	441	17	17	37	143	282	547	218	177	282
AGP50786	39	33	11	93	29	65	38	29	51	13	6	6	31	49	54	25	42	29	14	10	15	77	29	18	52	29	48	10	27	3	21	41	145	57	31	20
AGP50787	14	9	7	77	15	28	26	26	31	5	2	3	20	29	26	10	18	21	6	5	4	50	22	20	27	15	27	10	3	5	6	13	81	24	15	8
AGP50788	9	4	1	19	2	12	5	3	6	1	0	1	1	10	11	3	8	3	1	0	2	10	5	8	4	7	9	0	0	2	1	3	28	5	4	9
AGP50789	14	17	9	55	10	30	21	21	27	5	6	9	17	47	25	24	17	27	8	6	4	55	41	18	22	24	36	16	9	5	18	17	60	25	20	26
AGP50790	18	20	8	73	15	28	17	15	26	19	2	9	19	24	22	27	19	20	13	7	17	40	34	30	32	22	36	15	5	22	13	30	114	25	15	29
AGP50791	14	22	6	97	16	58	42	29	34	7	2	2	31	40	21	20	26	12	11	7	16	80	38	34	35	19	34	11	23	14	20	30	141	43	17	21
AGP50792	43	9	8	181	22	84	62	47	44	3	12	8	61	108	51	36	48	33	14	8	4	130	96	54	40	38	87	15	11	5	30	61	217	49	24	61
AGP50793	34	30	5	67	10	57	41	36	32	12	2	2	30	37	44	17	39	19	13	3	8	77	41	25	57	25	55	4	13	7	22	34	156	26	18	44
AGP50794	20	23	6	145	27	91	40	19	47	8	0	3	61	108	27	35	57	65	9	3	1	141	45	50	44	44	54	12	2	7	27	55	184	56	30	26
AGP50795	23	23	11	117	29	57	50	49	46	6	3	7	38	68	36	32	45	49	9	2	10	90	53	30	49	35	59	8	5	19	13	46	115	33	32	52
AGP50796	21	30	11	121	38	72	55	36	33	7	7	7	30	87	50	22	43	26	13	3	8	97	54	42	41	43	51	11	9	11	21	44	118	58	29	26
AGP50797	3	3	1	4	14	5	7	4	7	0	0	3	8	12	15	15	9	22	0	1	0	19	5	8	17	6	20	2	1	2	5	12	10	20	5	20
AGP50798	180	160	52	674	208	486	212	177	259	52	28	40	220	219	186	138	145	141	91	40	69	374	180	214	260	204	364	69	67	29	129	247	784	232	168	221
AGP50799	50	53	32	317	58	233	97	75	109	31	16	25	90	145	96	58	56	39	34	14	42	311	96	83	82	66	121	36	27	27	29	65	357	67	36	71
AGP50800	9	9	1	21	1	4	10	3	14	2	0	0	6	7	7	7	10	11	1	1	1	13	8	11	17	2	11	0	0	0	1	20	38	12	7	24
AGP50801	2447	2458	1226	2219	1390	2912	2026	2192	1909	1575	758	1249	2226	3465	3080	902	958	835	1994	925	2025	3813	3617	3162	2123	1159	2936	1854	1959	2228	1678	3284	4641	1426	904	2199
AGP50802	37	23	9	80	30	47	34	21	37	8	8	2	29	24	21	17	32	16	6	6	7	50	30	19	62	37	55	7	9	4	18	26	102	37	25	20
AGP50803	27	15	3	3	0	0	0	1	1	3	2	2	2	2	3	0	3	0	0	2	1	6	0	0	10	3	4	0	0	0	2	0	7	1	0	1
AGP50804	23	15	3	15	17	29	7	14	15	4	0	3	3	8	4	5	4	6	4	4	7	22	8	9	18	4	24	3	1	4	8	18	34	13	2	11
AGP50805	529	541	208	199	136	375	249	223	236	340	64	187	240	208	328	108	105	60	392	141	404	285	154	257	295	109	221	420	227	324	114	364	605	133	118	88
AGP50806	1464	1643	971	1558	1136	2203	1601	1831	1477	1162	655	1017	1839	3068	2508	696	727	699	1544	744	1568	3165	3226	2764	1477	897	2460	1389	1643	1852	1455	2731	3447	1105	693	1946
AGP50807	12	4	1	26	3	11	8	11	13	0	2	1	6	22	3	2	3	2	4	1	1	24	9	3	8	2	10	0	0	4	9	5	24	6	2	9
AGP50808	11	8	0	36	4	14	8	0	16	1	0	2	3	12	11	3	6	3	2	1	1	18	23	11	15	3	18	2	0	3	8	5	44	16	6	19
AGP50809	13	10	4	45	6	36	13	6	14	2	0	1	12	3	13	7	16	5	4	0	2	14	7	4	24	14	10	2	0	2	3	22	45	9	4	5
AGP50810	11	10	2	27	1	11	11	8	8	2	0	2	6	17	13	3	3	3	1	0	1	6	15	6	11	6	14	3	5	2	5	2	25	6	6	5
HORVU1Hr1G000010	982	1098	628	684	562	711	655	1066	486	882	466	825	650	928	924	414	499	545	834	481	865	818	662	734	537	455	628	872	1041	964	514	644	799	468	365	456
HORVU1Hr1G000020	1467	1619	1065	1640	1581	1744	2093	2574	1292	1110	728	1224	1807	2667	2578	1811	2003	2237	1306	750	1273	1725	1595	1515	1599	1493	1946	1264	1897	1428	1338	1595	2060	1958	1498	2198
HORVU1Hr1G000030	109	123	57	102	56	100	72	124	49	60	54	70	70	89	60	38	59	73	83	35	73	91	75	81	75	85	75	75	73	83	80	72	68	70	45	56
HORVU1Hr1G000040	1122	1232	756	513	543	555	547	748	374	1090	626	829	513	956	836	387	347	423	869	618	1079	564	490	544	569	363	685	1063	1426	1478	490	465	735	478	308	607
HORVU1Hr1G000060	1744	1926	1064	1305	846	1025	1193	1718	898	1167	775	1628	847	2036	1840	643	739	614	1556	892	1492	1656	1697	1414	1131	617	1364	1523	2036	1701	608	997	2150	889	680	836
HORVU1Hr1G000080	3619	4075	2290	2314	2255	2231	2755	3764	2122	2854	1805	3022	2491	3300	3293	2358	2674	3020	3216	1896	3063	2662	2462	2564	2758	2639	3207	2871	3778	3112	2164	2626	2683	2883	2088	3292
HORVU1Hr1G000090	749	811	404	520	307	475	513	738	389	530	306	650	563	841	786	273	379	324	634	366	582	915	794	893	527	291	683	623	797	758	634	700	635	518	411	593
HORVU1Hr1G000110	366	467	286	519	477	733	668	964	521	299	214	368	472	869	830	408	487	433	425	189	371	749	640	668	495	288	664	369	523	444	383	481	648	623	445	813
HORVU1Hr1G000120	25	100	24	700	526	721	493	928	348	39	46	19	415	743	722	123	149	130	128	20	45	755	553	616	409	260	583	79	106	98	487	666	676	253	190	234
HORVU1Hr1G000140	2710	3161	1782	1965	1283	2285	2398	2955	1285	2022	1473	2221	1841	3436	3072	1985	2377	1738	2527	1322	2420	2963	2605	2414	1449	972	2091	2653	3061	2866	1270	1959	1922	2446	1871	1391
HORVU1Hr1G000150	97	108	51	15	12	11	31	42	13	75	16	51	9	11	21	4	3	3	31	74	84	13	13	4	14	2	9	64	54	123	8	8	11	7	9	8
HORVU1Hr1G000160	8	5	1	0	0	0	0	0	0	3	0	3	1	1	0	0	0	0	0	1	1	0	0	0	0	0	0	3	0	0	0	0	0	0	0	0
HORVU1Hr1G000170	0	0	0	0	1	0	0	0	0	0	1	0	0	0	0	0	0	1	0	0	0	0	0	0	0	0	0	0	0	0	0	0	0	0	0	0
HORVU1Hr1G000190	14	6	4	0	0	0	2	1	0	10	0	3	1	0	0	0	0	0	4	5	11	0	0	2	0	0	2	4	5	11	0	0	0	0	0	0
HORVU1Hr1G000200	0	0	0	0	0	0	0	0	1	0	4	0	0	0	0	0	0	2	0	0	0	0	0	0	0	0	0	0	0	0	0	0	0	1	1	0
HORVU1Hr1G000210	8	13	10	9	15	7	16	20	7	9	5	8	13	15	20	18	20	17	11	8	11	15	12	15	16	14	36	9	43	10	10	12	19	20	15	11
HORVU1Hr1G000230	0	0	0	0	0	0	2	0	0	0	0	0	0	0	0	0	0	0	0	0	0	0	0	0	0	0	0	0	0	0	0	0	1	0	0	0
HORVU1Hr1G000240	3	299	0	0	0	0	0	0	0	196	166	0	0	0	0	0	0	0	104	0	0	0	0	0	0	0	0	0	0	3	0	0	0	0	0	0
HORVU1Hr1G000250	21	12	8	5	7	3	12	18	3	11	11	18	14	12	17	19	23	16	28	12	24	12	9	11	15	17	32	21	28	18	6	16	11	10	11	9
HORVU1Hr1G000260	7	9	8	4	10	2	7	5	9	3	5	5	9	14	17	10	7	12	0	4	4	15	1	3	11	11	9	6	34	5	4	6	11	11	17	4
HORVU1Hr1G000270	504	619	257	243	257	314	273	377	215	408	276	380	252	390	399	224	271	253	459	215	342	315	363	312	258	184	293	359	447	430	208	262	330	244	195	358
HORVU1Hr1G000290	6505	7008	4131	3941	3114	4014	4906	5791	3196	4380	3032	5523	3286	6407	5870	3937	4744	3306	5759	3056	5501	5327	5127	4693	3732	2353	5156	5662	6540	6020	2678	4592	5516	4117	3479	3542
HORVU1Hr1G000310	458	554	337	521	507	546	629	823	495	358	287	462	578	871	754	518	596	789	429	238	396	536	539	626	567	540	722	429	595	545	454	618	586	732	463	1063
HORVU1Hr1G000320	16	16	34	79	163	107	883	762	258	29	8	18	211	247	249	280	375	165	65	12	25	69	37	45	600	166	482	43	38	107	102	278	348	332	484	430
HORVU1Hr1G000330	115	92	61	24	102	1	95	60	75	217	71	93	744	804	878	1242	1911	2137	60	141	147	39	18	24	147	300	194	69	62	115	551	1168	672	940	627	835
HORVU1Hr1G000340	480	431	346	253	656	66	469	317	498	933	445	534	4465	4992	5842	6412	8760	11298	264	580	669	198	60	149	826	1537	902	352	408	605	3644	4725	3719	6658	4102	6405
HORVU1Hr1G000350	4837	4288	3313	1456	2442	1235	2304	1962	2291	5336	2534	4291	11344	14493	17230	21083	27636	35439	2813	3412	4919	1895	1441	2121	2808	3982	3346	3887	4583	5064	9408	14391	9750	18132	12770	14832
HORVU1Hr1G000370	5	29	0	0	0	0	0	0	1	19	65	3	0	0	0	0	0	1	24	1	1	0	0	0	0	0	0	0	0	4	0	0	0	0	0	0
HORVU1Hr1G000400	7	14	2	3	13	8	6	1	3	4	9	5	9	11	6	5	8	12	3	4	2	11	5	4	3	5	4	7	4	6	7	2	13	5	7	6
HORVU1Hr1G000430	734	770	440	350	367	467	424	452	335	530	317	502	387	703	610	324	314	318	554	377	622	517	538	483	379	205	478	685	754	856	337	545	617	415	273	400
HORVU1Hr1G000440	3203	2623	2177	839	1945	525	1449	930	1757	4234	1811	2982	14377	16731	20677	25442	33474	42989	1467	2562	3420	921	474	1228	2361	3795	2771	2276	2884	3148	11295	16042	11259	22596	16175	18646
HORVU1Hr1G000450	852	819	669	130	249	254	158	75	382	943	440	751	4880	5019	7244	10021	12827	15760	389	569	883	335	254	588	495	371	610	495	649	683	2990	5491	3244	7391	6743	5092
HORVU1Hr1G000470	940	663	454	76	162	72	132	122	198	1057	321	683	1154	1242	1772	2401	3092	3906	314	550	736	100	39	163	249	375	340	573	711	724	903	1481	839	2047	1725	1438
HORVU1Hr1G000520	1059	1463	799	919	832	1077	905	1324	667	760	748	1209	759	1289	980	635	601	659	1087	643	1036	1088	893	879	550	400	663	1049	1445	1128	688	1128	922	843	440	774
HORVU1Hr1G000530	2762	3166	1894	1186	1111	1247	1494	1733	1091	2109	1485	2686	1127	1934	1927	1285	1477	1423	2588	1500	2597	1601	1452	1669	1277	997	1657	2375	3096	2672	875	1119	1616	1285	1051	1593
HORVU1Hr1G000540	2	0	0	100	157	62	190	227	276	1	0	1	405	295	122	682	583	953	0	0	0	116	214	165	845	1064	792	2	13	3	377	202	67	1165	203	102
HORVU1Hr1G000550	0	0	1	0	0	0	0	0	0	0	0	1	0	0	1	0	0	0	0	0	0	0	0	0	1	0	0	0	0	0	0	0	0	0	0	0
HORVU1Hr1G000560	22	21	3	64	76	113	104	80	51	0	0	12	59	228	211	68	150	96	4	2	9	39	43	38	35	36	74	1	0	6	44	52	86	213	168	126
HORVU1Hr1G000590	59	61	42	13	5	5	38	44	11	47	33	54	13	25	26	107	71	68	41	38	61	14	14	5	54	26	36	62	59	48	23	15	10	39	33	41
HORVU1Hr1G000600	711	781	458	478	477	588	519	695	460	538	473	906	595	736	650	718	760	879	707	465	858	553	652	729	519	528	654	646	785	730	647	860	447	863	475	727
HORVU1Hr1G000620	1103	1283	783	598	638	718	728	823	542	865	570	1069	640	982	1010	567	713	549	943	559	968	922	871	836	658	487	837	981	1038	1114	512	699	859	707	526	706
HORVU1Hr1G000640	52	0	0	5212	10816	3568	7872	9766	11799	0	0	0	10487	18403	8114	23679	20421	43989	0	4	10	5530	10435	5481	23957	20773	31817	0	0	38	18090	8067	3467	61184	8837	10593
HORVU1Hr1G000650	0	0	0	0	0	0	0	0	0	0	0	1	0	0	0	0	0	1	0	0	0	0	0	1	0	0	0	0	0	0	1	0	0	1	0	0
HORVU1Hr1G000660	29	28	11	17	12	15	24	53	11	21	7	22	17	39	41	28	22	21	24	14	23	12	16	28	19	20	17	27	32	12	16	16	34	30	31	30
HORVU1Hr1G000680	41	0	0	4549	7928	3164	6054	5481	9616	1	0	0	8233	15934	4480	23094	20931	28515	0	1	14	5988	9809	10002	7935	5931	7212	0	0	45	16029	2059	1925	27944	5101	9126
HORVU1Hr1G000690	13	2	0	1957	3627	1178	2843	2215	3895	0	0	1	3738	7848	1608	10365	9559	12063	0	1	4	2742	3777	4101	3321	2631	3678	1	0	19	8620	1489	729	14737	2392	2881
HORVU1Hr1G000700	35	0	0	3248	5767	2466	5935	5386	7728	0	0	0	6484	9159	3486	16986	16754	21973	0	1	10	3997	6106	4755	7945	4722	6755	0	0	22	8609	2445	1651	20305	3582	4272
HORVU1Hr1G000710	2006	2681	1440	1030	1198	1375	1441	1962	1294	1951	1322	1664	1171	2053	1971	1127	1340	1275	2254	1308	2058	1620	1551	1726	1266	951	1566	2283	2611	2563	949	1341	1758	1353	974	1986
HORVU1Hr1G000720	1429	1706	1025	2333	2282	3028	1793	3577	1463	1076	798	1049	1844	3149	3113	658	772	808	1370	666	1320	2884	2483	2499	2159	1372	2586	1527	2144	1926	1670	2403	2555	1291	689	1472
HORVU1Hr1G000730	4	1	4	0	0	0	1	0	0	8	0	6	0	0	0	0	0	0	1	3	1	0	0	0	0	0	0	1	4	6	0	0	0	0	0	0
HORVU1Hr1G000810	261	282	172	57	53	41	130	162	92	179	87	209	117	203	170	191	173	203	216	16	113	39	21	61	38	22	59	110	124	76	17	94	49	65	87	82
HORVU1Hr1G000830	118	123	62	142	88	112	87	127	58	95	70	102	128	173	141	81	81	72	147	68	135	173	149	115	78	67	123	164	148	165	81	161	79	108	56	58
HORVU1Hr1G000840	1	2	1	0	0	1	2	1	1	0	0	0	0	0	2	1	1	1	0	0	1	0	0	0	2	2	0	0	0	0	1	2	1	0	0	0
HORVU1Hr1G000850	0	0	0	0	0	0	0	0	0	0	0	0	0	0	0	0	0	0	1	0	0	0	0	0	0	0	0	0	0	0	0	0	0	0	0	0
HORVU1Hr1G000860	23	21	13	21	10	14	10	24	9	18	4	15	9	16	27	15	12	8	21	7	14	21	21	20	12	5	18	24	14	15	1	34	21	17	12	16
HORVU1Hr1G000900	3	5	1	0	9	3	1	2	2	4	1	1	5	2	0	4	8	8	5	0	6	4	0	0	4	1	2	2	5	5	0	4	7	1	4	0
HORVU1Hr1G000910	42	26	22	49	20	35	22	38	21	24	12	41	28	37	60	25	32	27	49	10	37	67	79	46	28	21	50	47	27	41	29	35	58	37	25	31
HORVU1Hr1G000920	1	0	0	0	0	0	1	0	0	0	0	0	0	0	0	0	0	0	0	0	0	0	0	0	0	0	0	0	0	0	0	1	0	0	0	0
HORVU1Hr1G000930	61	0	0	10379	16922	6208	12258	17708	15368	0	4	1	12243	32025	9990	32603	26586	45566	0	4	13	6926	15554	9735	29091	27216	49574	0	0	49	32521	35753	3818	102372	9644	8579
HORVU1Hr1G000940	697	852	537	461	378	472	404	623	330	685	488	699	441	630	567	306	388	413	652	431	721	482	407	430	372	361	445	708	907	820	334	534	515	409	277	476
HORVU1Hr1G000960	924	1113	629	507	604	482	662	816	507	679	600	790	594	935	822	706	875	930	908	453	747	712	665	657	564	731	829	792	905	868	375	667	634	653	535	976
HORVU1Hr1G000990	2493	669	382	222817	306470	150517	309208	313839	479642	555	380	541	363513	649509	211135	909703	696755	1271191	496	412	1005	153070	344796	252683	704982	639733	777567	503	580	1360	600993	373560	141233	1756885	234831	319030
HORVU1Hr1G001020	380	0	0	45671	63873	33464	62690	74560	98806	1	2	2	64644	120175	48971	169933	143233	265296	1	21	96	30866	65724	43078	160832	141508	161667	0	0	150	111157	83021	29425	362017	48758	69641
HORVU1Hr1G001030	28	0	0	6761	11780	3846	6745	11507	7141	0	4	0	6439	22061	6051	17129	12998	21600	0	1	4	4497	10309	6536	13634	13696	34282	0	0	31	22458	26833	1568	72422	4893	3408
HORVU1Hr1G001040	0	0	0	0	0	0	0	0	0	1	0	0	0	1	0	0	0	0	1	0	0	0	0	0	0	0	0	0	0	0	0	0	0	1	0	0
HORVU1Hr1G001050	0	0	0	0	0	0	0	0	0	1	0	0	0	0	0	0	0	0	0	0	0	0	0	0	0	0	0	0	0	0	0	0	0	0	0	0
HORVU1Hr1G001060	0	0	0	0	0	0	0	0	0	0	0	0	0	0	0	0	0	0	0	0	0	0	0	0	0	0	0	1	1	0	0	0	0	0	0	0
HORVU1Hr1G001080	69	0	0	5374	9201	4248	9584	10512	13963	0	0	0	9750	14860	5421	26639	22472	38584	0	1	12	4440	8860	5741	23435	21548	21711	0	0	19	15297	9512	3364	54824	7492	6908
HORVU1Hr1G001090	425	457	242	20	41	28	44	56	40	345	239	364	214	197	239	357	367	283	309	215	359	33	10	32	37	75	46	300	342	315	58	133	102	304	169	361
HORVU1Hr1G001120	601	13	6	71767	90427	41679	90466	61071	149239	7	26	9	138947	234693	48261	321452	202107	373433	5	20	174	47632	112370	103158	162854	160267	217169	9	15	334	223088	75723	45241	500697	66259	99860
HORVU1Hr1G001140	278	0	0	35223	44013	20586	48141	30391	67855	0	10	0	62224	103438	22885	142110	93561	175581	0	6	76	20086	49294	41189	73021	68966	91155	0	0	135	95388	37745	21076	225907	29415	46801
HORVU1Hr1G001150	0	0	0	0	0	0	1	0	0	0	0	0	1	0	0	2	3	0	0	0	0	0	0	0	3	0	0	0	0	0	0	0	2	0	1	0
HORVU1Hr1G001160	0	0	0	0	0	0	0	0	0	0	0	0	0	0	0	1	0	0	0	0	0	0	0	0	0	0	0	0	0	0	0	0	0	0	0	0
HORVU1Hr1G001170	2	0	0	2	0	5	0	0	0	0	0	1	3	0	3	3	1	6	0	0	0	0	0	0	0	0	0	0	1	0	0	0	0	15	6	26
HORVU1Hr1G001200	79	86	64	106	102	136	85	176	53	87	44	72	110	190	150	102	94	103	102	52	71	82	56	100	78	79	90	81	118	69	109	131	70	107	99	103
HORVU1Hr1G001220	0	0	0	0	7	18	91	25	22	0	0	0	2	16	11	59	130	93	0	0	0	1	0	0	14	24	23	0	0	0	1	0	5	80	103	160
HORVU1Hr1G001260	0	0	0	0	0	0	0	0	0	0	0	0	0	0	0	0	0	0	0	0	0	0	0	0	0	0	0	0	0	0	0	0	0	0	0	0
HORVU1Hr1G001270	218	232	140	129	93	127	124	161	89	141	120	181	93	253	162	81	88	87	182	94	167	158	143	129	109	102	124	144	293	232	73	112	195	71	66	56
HORVU1Hr1G001300	0	0	0	0	0	0	0	0	0	0	0	0	0	0	0	0	0	0	0	0	0	0	0	0	0	0	0	0	0	0	0	0	0	0	0	0
HORVU1Hr1G001350	68	0	0	8321	9167	4207	10354	6885	19767	0	0	0	16839	27405	5048	25762	17230	33870	0	4	24	6395	11874	10704	11874	14647	23386	0	0	48	28340	12452	5370	55546	6539	9975
HORVU1Hr1G001390	0	2	0	0	0	0	0	2	0	0	0	0	1	1	0	0	3	0	0	0	0	1	0	0	1	0	0	0	0	0	0	0	0	0	3	0
HORVU1Hr1G001400	0	2	0	0	0	0	0	1	0	1	0	0	5	0	0	4	2	9	0	1	0	0	0	0	5	5	1	0	0	2	0	0	0	1	4	2
HORVU1Hr1G001420	30	0	0	4858	6649	3149	6127	6627	9174	0	0	0	8232	14675	3885	19152	12500	24251	0	0	12	2991	6574	5516	11428	11850	14433	0	0	17	14008	7059	2777	34528	4894	5712
HORVU1Hr1G001440	0	2	0	0	0	0	0	2	0	0	0	1	2	1	0	0	1	0	0	0	0	0	0	0	1	0	1	0	0	0	0	0	1	0	0	0
HORVU1Hr1G001450	0	0	0	0	0	0	0	1	1	0	0	0	1	0	0	1	1	6	0	0	0	0	0	0	3	2	1	0	0	0	0	0	0	0	3	0
HORVU1Hr1G001460	19	19	13	26	13	20	16	11	7	18	11	13	20	28	18	9	15	13	25	13	14	28	12	11	13	4	12	16	28	34	6	28	28	14	12	11
HORVU1Hr1G001480	7	0	0	0	0	0	0	0	0	1	0	4	0	0	0	0	0	0	0	1	1	0	0	0	0	0	0	1	0	2	0	0	0	0	0	0
HORVU1Hr1G001490	8	14	10	10	5	4	7	22	3	8	2	4	7	8	4	4	1	0	7	2	1	4	11	4	1	5	4	2	0	5	1	4	3	1	3	3
HORVU1Hr1G001500	2	7	1	0	0	0	0	0	1	7	0	6	0	1	0	0	0	1	0	6	0	0	0	0	0	0	0	1	0	6	0	0	2	0	0	0
HORVU1Hr1G001510	1183	1376	1004	4499	4737	6402	3519	6060	2511	810	511	901	3295	6018	5732	730	799	739	1195	608	1112	5594	5079	4794	2498	1596	3582	1222	1386	1304	2762	3496	7683	1133	835	1252
HORVU1Hr1G001520	1	3	0	1	0	0	0	0	1	2	0	1	3	0	0	0	2	0	1	2	2	0	0	0	0	0	0	3	3	3	0	0	2	1	0	0
HORVU1Hr1G001540	196	261	114	172	141	176	182	342	153	71	74	74	57	117	102	29	33	31	83	54	77	119	124	145	82	41	57	69	121	94	49	87	105	42	25	56
HORVU1Hr1G001560	104	92	70	92	48	69	70	108	56	68	45	73	40	127	126	27	36	32	87	44	86	69	135	60	40	17	74	99	98	111	40	54	89	30	32	62
HORVU1Hr1G001570	432	426	457	3902	4222	5754	2904	5111	1986	363	211	398	2936	5283	5045	446	467	418	643	286	578	5010	4446	4239	2123	1302	3104	671	777	677	2454	3170	6968	844	569	857
HORVU1Hr1G001580	0	0	0	0	1	0	2	0	0	0	0	0	0	0	0	0	0	0	0	0	0	0	1	0	0	1	0	0	0	0	0	2	1	2	0	0
HORVU1Hr1G001590	88	102	104	39	29	42	43	66	33	98	52	86	32	59	50	52	46	50	80	60	116	42	47	57	52	16	77	111	123	135	34	36	75	42	44	47
HORVU1Hr1G001600	0	0	0	0	0	0	0	0	0	0	0	0	1	0	0	0	0	0	0	0	0	0	0	0	1	0	0	0	0	0	0	0	0	0	1	0
HORVU1Hr1G001610	0	0	0	0	0	0	0	0	0	0	0	0	1	0	0	0	0	0	0	0	0	0	0	0	0	0	0	0	0	0	0	0	0	0	0	0
HORVU1Hr1G001630	2	0	1	0	0	0	1	5	0	1	0	1	2	1	0	0	0	0	2	1	0	0	0	0	0	0	0	0	0	0	0	0	1	0	0	0
HORVU1Hr1G001660	127	119	80	413	558	754	1394	1225	622	42	61	62	425	995	819	783	1402	906	91	51	94	522	480	437	413	201	617	88	76	100	255	486	596	1503	1221	1961
HORVU1Hr1G001670	70	64	45	171	227	286	600	437	228	24	40	29	172	375	310	274	493	335	50	24	36	229	239	216	165	102	260	36	23	54	85	179	228	536	461	588
HORVU1Hr1G001680	2	0	1	0	1	0	0	0	0	0	0	0	0	0	0	0	1	1	1	1	0	1	0	0	0	0	2	0	0	1	0	5	2	0	0	3
HORVU1Hr1G001690	0	0	0	0	0	0	0	0	0	0	0	0	1	0	0	0	0	0	0	0	0	0	0	0	0	0	0	0	0	0	0	0	0	0	0	0
HORVU1Hr1G001700	0	0	0	0	1	0	2	0	0	0	0	0	0	0	0	0	0	0	0	0	0	0	1	0	0	1	0	0	0	0	0	0	1	2	0	0
HORVU1Hr1G001710	17	13	8	0	0	0	0	0	2	15	5	12	0	2	0	0	3	0	8	14	17	2	3	3	0	1	4	18	5	32	0	8	3	0	4	4
HORVU1Hr1G001750	623	761	408	560	438	555	429	687	333	459	318	590	398	797	741	354	431	326	567	346	496	640	696	585	368	285	493	466	705	674	344	379	702	361	281	506
HORVU1Hr1G001760	808	944	479	459	409	594	676	915	491	549	281	547	631	792	1154	1414	1581	992	634	318	736	595	537	532	950	401	870	628	622	625	405	556	944	1072	923	664
HORVU1Hr1G001770	42	34	23	11	17	8	15	14	7	16	12	14	9	14	27	10	5	4	32	14	22	8	14	14	10	7	9	28	25	38	6	8	25	15	8	1
HORVU1Hr1G001800	659	792	503	636	489	581	850	1058	710	501	271	685	826	1146	1402	1557	1657	1295	609	341	739	843	669	803	1023	518	888	629	700	645	526	690	1310	1346	1058	2349
HORVU1Hr1G001810	647	791	417	478	380	489	515	845	420	208	207	203	171	304	263	109	90	83	260	142	236	312	296	356	204	129	243	224	271	215	100	128	288	134	67	132
HORVU1Hr1G001850	0	0	0	4	11	5	22	29	6	0	0	0	4	3	24	23	39	52	0	0	0	4	0	3	13	37	17	0	0	0	4	11	11	16	24	50
HORVU1Hr1G001860	5	12	3	0	0	0	0	0	0	26	29	22	0	0	0	1	2	0	5	2	4	0	1	0	3	0	0	1	1	5	0	0	2	0	0	0
HORVU1Hr1G001890	1121	1191	708	610	740	752	765	876	630	775	535	875	577	1052	968	507	587	485	1005	547	946	815	824	784	745	575	1000	832	1202	995	484	836	1336	514	475	805
HORVU1Hr1G001910	1907	1882	1087	1461	1325	1461	2044	2396	1653	1276	861	1542	1420	2633	2535	1867	2272	2237	1187	879	1466	1963	2083	1949	2119	1235	2503	1359	1792	1491	1235	1655	1824	2385	1935	3303
HORVU1Hr1G001920	918	1152	473	486	494	426	773	1078	561	808	488	779	431	680	626	318	387	477	694	418	691	527	427	529	526	413	587	712	771	666	359	331	442	418	318	453
HORVU1Hr1G001950	0	6	4	178	180	176	121	230	86	4	5	4	91	189	154	67	90	91	4	1	6	150	151	111	76	73	114	2	3	2	67	95	153	244	127	197
HORVU1Hr1G001960	0	2	2	19	11	18	15	26	6	1	0	1	10	21	19	13	9	6	3	1	3	15	10	21	13	12	23	0	0	1	16	22	19	22	9	12
HORVU1Hr1G001970	0	0	1	1	1	0	1	6	0	2	0	0	3	0	6	2	0	1	1	0	0	2	0	0	0	0	0	2	0	0	2	3	0	5	0	2
HORVU1Hr1G001990	7	5	5	12	10	12	12	61	9	7	16	1	20	14	14	8	4	9	7	9	12	4	2	20	9	9	5	15	21	20	8	30	6	8	6	3
HORVU1Hr1G002000	1	0	0	0	0	0	0	0	2	0	1	0	1	1	0	1	3	0	1	0	0	0	0	0	0	1	0	1	0	0	0	2	4	0	0	1
HORVU1Hr1G002040	1	0	0	0	0	0	0	0	0	0	2	0	0	0	0	0	0	0	0	0	0	0	0	0	0	0	0	0	0	0	0	0	0	0	0	0
HORVU1Hr1G002060	1	0	0	0	0	0	0	0	0	0	0	0	0	0	0	0	0	0	1	0	0	0	0	0	1	0	0	0	0	0	0	0	0	0	0	0
HORVU1Hr1G002090	76	56	139	0	1	0	0	2	1	118	92	108	0	1	3	3	0	0	24	51	92	3	4	3	0	0	0	108	210	98	0	4	4	0	0	0
HORVU1Hr1G002100	492	480	347	3	1	0	1	0	19	329	282	436	0	0	0	0	1	1	330	303	398	0	0	0	0	0	0	323	622	438	1	0	0	0	0	2
HORVU1Hr1G002110	2	1	0	0	4	2	2	3	0	3	0	5	4	2	2	2	1	0	2	0	1	3	3	3	0	2	1	3	2	4	1	3	3	0	0	0
HORVU1Hr1G002150	2125	2167	1525	1231	1599	1287	2137	2449	1868	1684	1235	1912	1566	1742	1439	1896	2583	3066	1649	1125	2000	1411	1284	1448	2038	2263	2371	2019	2117	1993	1345	1338	949	2013	1599	2369
HORVU1Hr1G002160	19	19	14	4	1	16	26	50	15	6	3	10	15	7	13	18	17	15	23	5	19	7	7	5	20	5	39	15	7	19	6	5	9	46	18	44
HORVU1Hr1G002170	3	3	1	319	639	306	505	696	479	1	298	1	513	408	304	885	996	1735	2	2	2	153	213	394	441	1264	604	1	0	6	512	469	181	690	553	912
HORVU1Hr1G002210	0	2	0	0	2	1	2	0	1	1	0	0	0	7	0	2	2	1	0	0	1	3	0	0	0	0	0	0	1	0	1	0	2	1	0	5
HORVU1Hr1G002220	0	0	0	0	0	0	0	0	1	0	1	0	0	0	0	0	0	0	0	0	1	0	0	0	0	2	0	0	0	0	0	0	0	1	1	0
HORVU1Hr1G002240	384	444	267	218	242	217	294	348	214	274	188	377	199	430	365	172	238	211	356	190	299	378	321	326	280	183	297	324	390	376	246	194	342	227	187	404
HORVU1Hr1G002260	179	212	161	205	201	238	185	347	131	149	106	129	176	214	235	156	150	248	148	100	160	139	138	191	178	190	201	220	235	184	187	153	149	170	168	260
HORVU1Hr1G002290	1	0	0	0	0	0	0	2	1	2	0	1	1	0	1	2	1	0	0	2	5	0	0	2	0	1	1	1	4	1	0	4	0	0	0	1
HORVU1Hr1G002300	71	75	43	42	67	56	100	128	49	65	42	98	61	56	39	160	212	229	43	34	60	66	42	37	131	180	124	95	87	90	33	86	40	99	81	138
HORVU1Hr1G002310	288	321	196	185	213	186	167	264	167	235	180	254	225	285	220	186	232	240	279	164	283	217	205	191	205	255	259	269	424	312	179	190	178	168	149	263
HORVU1Hr1G002320	158	182	138	174	187	215	168	288	107	128	106	122	159	193	200	144	135	216	140	91	153	125	136	145	143	177	179	186	206	181	187	206	140	155	147	256
HORVU1Hr1G002340	404	480	239	277	225	292	314	431	247	272	202	319	191	501	526	261	376	236	342	200	346	393	416	386	303	139	377	347	420	392	163	192	418	293	256	327
HORVU1Hr1G002390	937	1019	677	511	425	566	749	966	549	671	426	764	531	939	932	567	684	600	817	424	757	838	740	718	621	412	860	768	860	838	405	682	800	687	554	600
HORVU1Hr1G002400	0	0	0	0	0	0	0	0	0	0	0	0	0	0	0	0	0	0	1	0	0	0	0	0	0	0	0	0	0	0	0	0	0	0	0	0
HORVU1Hr1G002410	3	1	2	0	0	0	0	0	0	1	0	0	0	1	0	0	0	0	0	0	0	0	0	0	0	0	0	1	0	2	0	0	0	1	0	0
HORVU1Hr1G002420	2600	3018	864	15	6	0	1	10	84	3636	904	5532	7	19	5	5	12	6	1097	1667	1781	8	3	3	4	2	5	1982	3745	2677	11	12	4	7	1	4
HORVU1Hr1G002430	124	778	28	0	0	0	0	1	1	460	373	77	0	0	0	0	0	0	357	22	57	0	0	0	0	0	0	34	51	87	0	0	0	0	0	0
HORVU1Hr1G002440	1	0	0	1	1	0	3	3	0	0	0	2	0	1	0	2	10	4	2	0	2	2	0	0	1	2	1	0	0	2	0	3	3	0	0	3
HORVU1Hr1G002450	0	0	0	0	0	0	0	0	0	0	0	0	0	0	0	0	0	0	0	0	0	0	0	0	0	0	0	0	1	0	0	0	0	0	0	0
HORVU1Hr1G002460	60	74	24	213	389	354	763	735	288	22	26	25	221	537	427	445	901	493	42	32	43	227	233	269	196	118	305	44	57	44	139	230	295	805	708	687
HORVU1Hr1G002470	4080	4677	2701	4263	4578	5050	6967	9377	4169	3269	2040	3388	4650	7158	6688	4579	5974	5584	3716	2151	3901	5141	4810	5195	4762	3826	5795	3917	4182	4179	3338	4278	5566	6405	5161	7833
HORVU1Hr1G002480	5	10	2	0	0	0	0	2	2	8	0	15	0	2	2	0	0	1	0	7	4	0	0	2	1	0	0	1	1	7	0	0	1	0	0	0
HORVU1Hr1G002500	2234	2720	1580	2121	2073	2399	2851	5007	1879	2111	1230	1911	2526	3227	3030	2161	2312	2506	2177	1296	2315	2449	2305	2672	2568	2131	2654	2447	2418	2577	1911	1822	2487	2457	1757	2904
HORVU1Hr1G002510	537	640	341	410	403	421	461	619	373	460	226	481	420	602	624	336	486	459	472	282	475	555	570	474	483	397	647	474	514	468	304	492	631	423	392	499
HORVU1Hr1G002540	0	0	0	0	0	0	2	0	0	0	0	0	0	0	0	0	6	0	0	0	1	0	0	0	0	0	1	0	0	0	0	3	0	0	0	0
HORVU1Hr1G002560	0	0	0	0	0	0	0	0	0	0	0	0	0	0	0	0	0	0	0	0	0	0	0	0	0	0	0	0	0	0	0	0	0	0	0	0
HORVU1Hr1G002590	107	95	51	256	318	403	675	675	319	44	70	37	256	505	431	340	595	417	53	38	75	272	323	312	219	122	367	55	71	57	156	296	323	627	531	898
HORVU1Hr1G002600	178	152	76	421	544	620	1047	1157	528	66	97	60	403	823	709	551	913	715	82	56	124	449	482	521	345	198	608	101	112	84	248	418	556	1025	881	1607
HORVU1Hr1G002620	1	0	0	0	0	0	0	2	2	1	0	1	2	0	1	2	2	0	1	0	0	0	3	3	0	1	1	0	0	0	0	0	1	1	2	1
HORVU1Hr1G002640	1	1	1	2	0	0	1	0	5	1	0	0	2	1	6	9	1	0	2	0	0	1	0	7	2	0	3	0	0	0	0	0	1	0	0	5
HORVU1Hr1G002660	0	0	1	5	2	5	5	20	3	0	0	1	63	57	79	211	145	156	0	2	1	3	5	8	40	21	32	1	0	1	51	40	26	151	105	51
HORVU1Hr1G002670	1	3	0	0	0	0	0	0	0	1	0	0	0	0	0	0	0	0	2	0	0	0	0	0	0	0	0	0	0	2	0	0	0	0	0	0
HORVU1Hr1G002680	0	0	0	0	0	0	1	0	0	0	0	1	0	0	0	0	0	0	0	0	0	0	0	0	0	0	0	0	0	0	0	0	0	0	0	1
HORVU1Hr1G002690	0	0	0	0	1	0	0	0	0	0	0	0	0	0	0	0	0	0	0	0	0	0	0	0	0	0	0	1	0	0	1	1	0	0	1	0
HORVU1Hr1G002710	58	63	50	0	4	3	4	4	1	97	52	45	5	6	6	2	1	4	40	48	91	0	4	0	0	7	5	85	145	121	19	4	5	9	6	10
HORVU1Hr1G002730	5	1	2	3	1	3	3	2	6	1	0	1	4	4	7	17	2	1	2	0	0	2	4	16	2	1	6	0	0	0	1	0	4	0	1	8
HORVU1Hr1G002740	1249	1154	622	287	283	322	310	337	232	940	543	956	259	578	485	206	301	241	717	603	960	544	461	424	234	243	452	811	944	964	269	354	328	292	240	236
HORVU1Hr1G002750	0	0	0	0	0	0	0	0	0	0	0	0	0	0	0	0	0	0	0	0	0	0	0	0	0	0	1	0	0	0	0	0	0	0	0	0
HORVU1Hr1G002760	4	3	2	4	137	5	27	20	47	0	1	0	56	0	0	8	29	45	0	0	1	15	0	0	90	61	47	0	0	0	0	3	4	26	194	36
HORVU1Hr1G002770	0	0	0	0	0	0	0	1	0	0	0	0	0	0	0	0	0	0	0	0	0	0	0	0	0	0	0	0	0	0	0	0	0	0	0	0
HORVU1Hr1G002790	1	1	1	0	0	0	0	0	0	0	0	2	0	0	0	0	0	0	0	0	0	0	0	0	0	0	0	0	0	2	0	0	0	0	0	0
HORVU1Hr1G002810	1	4	4	0	0	1	0	0	2	0	5	1	0	3	0	1	4	1	2	1	1	0	0	0	0	4	3	1	2	2	0	1	1	4	1	0
HORVU1Hr1G002820	457	390	122	19	4	6	15	14	19	579	52	776	6	20	18	9	14	6	90	255	294	25	14	17	8	7	10	300	310	269	6	7	11	19	9	17
HORVU1Hr1G002830	153	149	98	95	78	110	72	92	80	108	77	97	80	172	157	88	121	107	126	58	99	120	147	107	74	107	130	140	129	148	76	112	117	103	87	170
HORVU1Hr1G002840	14503	17086	8658	9507	8180	10627	8871	14540	7712	11645	8246	12350	8698	13704	13740	5139	7213	7460	12250	7096	12111	13111	11810	10788	8466	6588	11302	11883	15431	13279	6449	8322	10405	9053	6101	9061
HORVU1Hr1G002850	59	55	33	46	36	30	33	34	21	45	33	67	31	72	40	43	75	51	58	24	68	42	37	53	81	73	95	50	80	51	31	49	38	58	34	27
HORVU1Hr1G002860	0	1	1	1	5	1	3	6	0	0	0	1	3	5	4	5	12	18	1	0	1	2	0	7	47	36	51	0	0	1	15	25	8	36	9	9
HORVU1Hr1G002890	14	11	17	5	9	9	41	110	14	8	5	19	19	31	17	35	34	27	8	9	10	16	4	6	25	6	33	16	15	18	13	20	17	19	15	36
HORVU1Hr1G002900	0	0	0	0	0	0	2	0	0	0	0	0	1	0	0	0	0	0	0	0	1	0	0	0	0	0	0	0	0	0	0	1	0	0	3	1
HORVU1Hr1G002910	1	4	4	0	0	1	0	0	2	0	5	1	0	3	0	1	4	1	2	1	1	0	0	0	0	4	3	1	2	2	0	1	1	4	1	0
HORVU1Hr1G002920	27	27	12	10	8	12	12	10	7	21	8	29	13	26	14	7	21	17	22	9	45	17	24	30	7	10	14	24	31	23	13	8	12	16	7	7
HORVU1Hr1G002930	7	7	9	18	10	3	9	11	5	7	0	18	5	12	4	7	17	10	11	4	9	6	3	9	8	20	14	5	49	7	0	4	8	1	9	7
HORVU1Hr1G002950	0	0	0	1	2	0	3	1	1	0	0	0	0	1	0	4	6	6	0	0	0	0	0	0	0	0	0	0	0	0	0	0	0	3	2	2
HORVU1Hr1G002960	281	288	182	140	75	99	146	190	106	218	152	261	119	235	206	168	184	143	256	126	253	195	209	201	107	115	189	246	300	282	90	149	165	185	156	123
HORVU1Hr1G002970	223	234	108	199	107	139	133	198	126	140	82	148	104	197	204	101	135	132	129	95	176	231	179	180	117	101	203	158	206	184	84	212	178	144	114	108
HORVU1Hr1G002990	3	2	0	0	0	0	0	0	0	0	0	3	0	0	0	0	0	0	0	0	2	0	0	0	0	0	0	0	0	4	0	0	0	0	0	0
HORVU1Hr1G003010	67	69	34	20	25	31	32	36	15	50	21	50	27	52	40	21	41	25	55	32	74	59	44	39	21	20	55	54	53	57	20	33	33	29	21	3
HORVU1Hr1G003020	10	30	18	125	40	45	51	82	64	6	9	9	26	69	66	21	22	24	10	5	11	106	56	53	31	42	72	10	16	7	30	113	79	39	41	28
HORVU1Hr1G003030	5	26	18	124	39	45	50	81	63	1	6	4	24	66	55	21	21	24	8	3	5	105	55	52	29	42	72	9	4	4	30	113	75	37	41	28
HORVU1Hr1G003040	0	0	0	0	0	0	0	0	0	0	0	0	0	0	0	0	0	0	0	0	0	0	0	0	0	0	0	0	0	0	0	0	0	0	0	0
HORVU1Hr1G003050	56	63	27	23	24	23	23	32	10	35	32	32	25	33	32	27	29	41	29	26	36	25	27	41	23	25	31	39	26	46	14	42	21	29	21	19
HORVU1Hr1G003060	16	16	12	16	21	12	27	65	15	13	20	21	18	16	19	7	5	6	30	9	42	19	47	48	16	12	16	10	22	19	29	60	28	10	5	8
HORVU1Hr1G003070	1	3	3	3	4	8	5	17	1	1	2	9	5	5	8	1	3	5	7	4	9	5	1	17	4	3	2	10	6	10	6	0	3	1	1	4
HORVU1Hr1G003080	39	64	42	48	50	60	40	88	31	36	26	63	48	68	56	14	12	25	63	25	49	59	56	48	33	31	60	45	91	63	83	83	63	19	9	18
HORVU1Hr1G003100	2	3	0	0	0	1	0	0	1	0	0	2	0	0	0	0	0	1	1	0	3	2	1	0	1	2	0	1	0	0	0	0	0	0	0	0
HORVU1Hr1G003130	515	676	374	509	504	359	499	578	462	384	389	515	492	889	728	608	712	920	566	240	515	807	629	757	430	711	596	484	577	490	493	494	523	562	356	457
HORVU1Hr1G003140	4	5	2	0	0	0	0	0	2	2	0	4	0	0	0	2	2	3	2	2	4	0	1	1	2	0	0	3	0	1	0	0	2	0	2	0
HORVU1Hr1G003150	88	93	61	60	36	33	53	79	36	84	61	83	46	94	92	72	75	50	77	43	81	83	89	69	48	35	73	82	118	90	40	68	69	82	52	55
HORVU1Hr1G003160	309	338	193	156	120	146	233	257	247	282	167	284	181	282	316	172	265	250	243	160	269	247	272	293	218	166	241	337	387	249	127	244	286	276	218	581
HORVU1Hr1G003170	1355	1267	875	598	635	702	754	1001	718	1001	581	1049	673	1113	1058	563	745	695	918	672	1080	1031	768	976	730	476	899	1077	1287	1127	564	802	988	903	687	1162
HORVU1Hr1G003200	1	3	0	0	0	0	0	0	0	1	0	0	0	0	0	0	0	0	0	1	0	0	0	0	0	0	0	0	0	0	0	0	0	0	1	0
HORVU1Hr1G003210	0	0	0	0	0	0	0	0	0	1	0	0	0	0	0	0	0	1	1	1	0	0	0	0	0	0	0	0	0	0	0	0	0	3	1	0
HORVU1Hr1G003230	9	17	6	5	3	2	10	2	9	8	11	2	9	17	19	4	15	9	9	7	7	9	8	5	8	3	18	8	0	8	12	9	11	12	17	5
HORVU1Hr1G003250	0	0	0	0	0	0	0	0	0	0	0	0	0	0	0	0	0	0	0	0	0	0	0	0	1	0	1	0	0	1	0	0	0	0	0	0
HORVU1Hr1G003260	29	30	16	62	17	47	57	107	32	17	29	32	27	84	66	51	61	20	37	13	29	78	53	29	31	21	38	33	35	39	20	31	29	63	45	25
HORVU1Hr1G003270	576	632	334	300	356	354	422	521	316	378	231	415	421	598	646	365	499	382	532	291	500	525	573	470	370	206	390	511	442	516	247	426	507	482	352	517
HORVU1Hr1G003280	280	271	133	68	40	70	54	88	63	179	104	223	49	100	97	26	22	14	213	104	193	113	96	90	60	34	100	195	195	173	69	56	132	44	33	58
HORVU1Hr1G003290	0	0	0	0	0	0	0	4	0	0	0	0	0	0	1	0	0	0	0	0	0	0	0	0	0	0	0	0	0	0	0	0	0	0	0	0
HORVU1Hr1G003300	8955	8511	5246	1997	1483	1954	2348	2653	1830	5913	3443	7476	1928	3254	3721	1750	2264	1749	6080	4191	7148	3055	2734	2898	1811	1107	2376	6580	7273	7243	1489	2337	2563	2144	1784	1620
HORVU1Hr1G003320	40	65	18	36	36	28	84	53	99	29	22	37	78	101	81	62	75	105	38	14	22	64	71	75	82	52	60	37	49	28	64	80	57	95	83	109
HORVU1Hr1G003330	4	0	0	0	4	1	4	3	2	0	0	1	1	2	1	1	2	2	0	0	0	2	0	0	0	1	3	2	0	1	2	0	0	2	3	0
HORVU1Hr1G003340	31	25	25	21	47	56	37	93	38	13	13	25	59	48	45	44	44	45	25	12	17	60	37	23	48	43	63	21	8	24	17	30	51	38	53	44
HORVU1Hr1G003360	0	0	0	0	0	0	0	0	0	0	0	0	0	0	0	0	0	0	0	0	0	0	0	0	0	0	0	0	0	0	0	0	0	0	0	0
HORVU1Hr1G003370	2	1	0	1	6	4	0	8	4	1	0	0	28	5	1	9	16	17	1	0	0	7	0	0	19	26	7	0	0	1	0	1	0	2	30	3
HORVU1Hr1G003430	0	0	0	0	0	0	0	1	0	0	0	0	0	0	0	0	0	0	0	0	0	0	0	0	0	1	0	0	0	0	0	1	0	0	0	0
HORVU1Hr1G003460	672	691	398	565	495	447	544	776	480	485	391	615	534	853	717	389	447	548	593	300	521	559	464	549	538	464	659	588	699	542	394	379	545	602	389	712
HORVU1Hr1G003490	0	2	3	0	0	1	4	3	0	1	1	0	3	5	13	2	3	8	2	1	0	1	0	1	1	3	4	0	0	0	0	5	4	9	4	0
HORVU1Hr1G003510	62	73	36	403	131	210	206	140	235	53	28	45	144	211	147	88	88	92	41	26	38	339	182	145	160	175	289	39	85	57	56	148	383	119	109	153
HORVU1Hr1G003520	88	95	47	357	106	226	170	141	222	80	44	60	138	247	161	70	72	81	69	36	66	381	274	176	145	141	350	41	102	98	72	221	459	118	81	175
HORVU1Hr1G003530	501	544	317	350	348	349	375	445	309	413	218	388	256	511	490	292	346	353	456	286	462	375	410	463	355	336	551	416	530	487	267	465	500	287	270	465
HORVU1Hr1G003540	208	251	158	151	181	157	161	166	162	202	75	204	124	215	235	144	177	164	214	125	190	174	146	201	165	150	250	198	256	212	125	152	240	131	139	319
HORVU1Hr1G003560	0	0	0	0	0	0	0	0	0	0	0	0	0	0	0	0	0	0	0	0	0	0	0	0	1	0	0	0	0	0	0	0	0	0	0	0
HORVU1Hr1G003580	0	0	0	0	0	0	0	0	0	0	0	0	0	0	0	0	0	0	0	0	0	0	0	0	0	0	0	0	0	0	0	0	0	0	0	0
HORVU1Hr1G003590	760	887	602	414	563	484	566	701	408	623	569	627	487	644	573	532	676	708	751	399	673	513	534	383	522	745	630	757	874	838	333	497	531	528	428	866
HORVU1Hr1G003620	786	885	249	969	1822	764	1137	540	966	86	188	35	455	614	375	311	340	457	126	73	63	1152	907	1291	977	729	1011	121	234	200	393	473	1958	391	327	688
HORVU1Hr1G003630	25	26	16	58	26	65	66	140	22	22	45	38	23	73	63	60	57	49	25	11	20	92	58	45	47	27	52	25	71	36	22	44	43	76	46	41
HORVU1Hr1G003650	0	0	0	0	0	0	0	0	0	0	2	1	0	0	0	0	3	0	0	0	2	0	0	0	0	1	0	0	0	0	0	0	0	0	0	0
HORVU1Hr1G003700	84	65	59	72	41	75	103	118	75	33	39	75	58	139	161	98	127	111	58	32	76	112	125	94	43	38	94	58	82	52	26	81	75	168	116	192
HORVU1Hr1G003710	42	32	9	6	10	2	7	7	20	58	12	49	11	22	14	11	10	13	9	7	15	5	6	9	17	8	8	30	14	17	2	4	9	10	8	7
HORVU1Hr1G003720	22	20	17	14	11	15	9	18	10	14	18	17	8	30	14	7	18	16	18	9	11	18	31	21	7	3	6	17	36	17	1	11	14	9	11	11
HORVU1Hr1G003740	235	271	136	96	113	138	130	143	119	222	120	234	116	243	199	144	163	177	237	132	203	187	236	172	135	170	172	210	253	180	62	148	156	140	106	183
HORVU1Hr1G003750	585	635	364	321	219	274	380	528	274	407	259	541	237	485	474	298	323	309	506	241	449	403	453	389	321	261	401	472	631	469	186	240	368	347	287	312
HORVU1Hr1G003780	0	1	0	0	0	0	0	0	0	1	0	3	1	0	0	0	0	0	0	0	1	0	0	0	0	0	0	0	0	0	0	0	0	0	0	0
HORVU1Hr1G003810	32	75	33	3	4	4	11	16	9	45	34	42	3	4	3	7	9	10	54	21	36	0	0	5	4	4	2	40	50	51	2	12	2	4	9	8
HORVU1Hr1G003840	24	22	14	6	11	11	4	10	8	9	3	19	14	11	23	10	8	6	10	6	16	5	20	11	3	6	15	13	0	10	3	19	24	11	10	23
HORVU1Hr1G003850	0	0	0	2	2	0	2	4	1	0	1	0	0	0	0	1	0	1	1	0	0	0	0	0	0	0	0	1	0	0	0	0	1	1	0	0
HORVU1Hr1G003870	12	7	2	13	7	2	5	27	1	5	2	9	4	7	8	8	8	6	5	4	4	3	10	7	4	3	4	12	2	7	2	7	13	6	3	3
HORVU1Hr1G003890	48	55	23	30	20	27	47	65	32	22	22	35	21	41	44	48	41	66	35	15	26	27	27	33	22	19	39	15	51	17	18	21	30	41	41	49
HORVU1Hr1G003910	24	22	5	30	33	39	33	41	24	26	11	19	27	47	43	30	32	24	23	14	21	38	25	31	27	14	28	24	29	23	30	12	44	19	15	37
HORVU1Hr1G003940	494	485	243	255	280	263	301	407	206	360	234	375	265	319	301	228	284	339	299	244	341	304	214	258	231	263	350	341	388	403	206	208	295	286	193	391
HORVU1Hr1G003960	1383	1720	990	1003	773	1201	1006	1323	802	1119	787	1434	904	1427	1451	522	666	565	1482	745	1450	1525	1616	1431	770	549	1052	1352	1645	1601	720	1394	1487	863	598	774
HORVU1Hr1G003990	50	59	30	56	67	59	53	56	78	46	31	35	76	128	104	70	104	77	46	18	49	49	114	78	55	41	81	49	55	28	91	105	74	105	74	77
HORVU1Hr1G004000	0	0	0	0	0	0	0	0	0	0	0	0	0	0	0	0	0	0	0	0	0	0	0	0	0	0	0	1	0	0	0	0	0	0	0	0
HORVU1Hr1G004020	32	37	6	5	6	6	6	4	11	50	12	33	6	11	0	4	8	13	8	4	12	7	3	4	10	3	2	27	15	14	1	2	4	9	8	5
HORVU1Hr1G004030	159	205	116	186	132	160	210	225	171	146	92	192	199	356	303	137	187	191	187	109	179	263	271	287	162	120	254	196	225	225	219	199	218	282	182	274
HORVU1Hr1G004040	2383	2392	1547	1298	981	1460	1665	2102	1124	1705	1102	2173	1100	2066	2197	1181	1358	1009	2120	1192	2148	1920	1633	1469	1403	829	1847	2206	2138	2090	936	1527	1813	1347	1186	827
HORVU1Hr1G004050	125	164	91	129	98	123	180	159	145	117	68	155	153	281	219	113	156	164	155	89	136	225	224	247	135	96	223	149	178	189	176	166	185	240	145	251
HORVU1Hr1G004060	1120	1053	702	504	399	550	681	820	315	687	542	962	408	841	938	539	598	355	895	539	946	802	690	591	495	315	744	1022	1043	986	390	504	519	594	468	80
HORVU1Hr1G004080	837	767	478	298	241	287	388	475	284	636	288	663	258	496	496	330	414	298	572	306	689	457	284	325	239	124	380	670	524	485	189	295	443	342	323	348
HORVU1Hr1G004120	5	0	0	80	948	187	656	1010	1599	0	0	0	918	497	477	3086	2439	4951	0	1	1	345	966	589	3657	4529	2679	0	0	5	640	155	25	3186	599	487
HORVU1Hr1G004130	1	0	0	0	0	0	1	0	0	0	0	0	0	0	0	4	4	4	0	0	0	0	0	1	0	2	0	0	0	0	0	0	0	1	2	3
HORVU1Hr1G004140	31	25	18	7	14	13	26	22	19	20	10	34	13	24	16	29	39	17	20	14	26	9	14	13	32	7	26	17	11	19	6	8	33	23	20	16
HORVU1Hr1G004150	1927	1466	2395	507	1191	713	1927	2958	1521	1943	1228	1710	1306	1928	2460	3344	4394	4277	989	1278	2043	459	716	622	1734	3151	2042	1944	2418	1680	741	867	3772	2433	1912	4706
HORVU1Hr1G004200	434	569	328	251	350	260	497	527	269	337	298	470	283	400	420	739	1068	870	455	235	413	432	411	312	569	867	748	424	447	392	183	370	396	556	561	795
HORVU1Hr1G004230	1515	1287	839	763	698	918	1512	2128	983	1186	441	1195	533	849	1006	724	962	678	855	659	1166	938	814	693	1158	675	1491	1166	1192	1101	477	918	1138	1055	734	907
HORVU1Hr1G004290	0	1	0	0	0	0	0	0	0	0	0	0	0	0	0	0	0	0	0	0	0	0	0	0	0	0	0	0	0	0	0	0	0	0	0	0
HORVU1Hr1G004330	1643	1129	693	1096	991	1096	1132	1888	720	1209	767	1559	1398	2551	2583	1374	1328	1330	1162	806	1375	2050	1472	1242	971	954	1713	921	1106	1001	869	2604	1668	1360	1145	1642
HORVU1Hr1G004400	563	572	420	924	1125	1380	1123	2054	580	470	311	408	814	1352	992	446	338	403	506	286	520	889	720	831	877	540	866	483	783	876	715	1210	1260	433	297	564
HORVU1Hr1G004410	1	1	0	0	0	0	0	0	0	1	2	0	1	0	0	0	0	0	0	0	0	0	0	0	0	0	0	0	0	0	0	0	0	0	0	0
HORVU1Hr1G004430	780	1026	500	368	404	425	621	661	472	699	439	661	419	777	696	390	426	454	788	380	709	604	565	603	472	287	618	759	967	843	424	714	539	520	371	634
HORVU1Hr1G004440	233	297	140	153	136	129	173	192	139	220	88	239	130	247	209	128	136	152	251	100	234	154	185	188	146	70	201	214	304	250	120	192	196	156	111	209
HORVU1Hr1G004480	538	648	331	206	194	208	295	316	241	407	278	547	210	277	276	169	279	252	507	284	467	265	258	276	257	217	312	469	582	545	168	282	283	203	181	299
HORVU1Hr1G004490	782	810	478	434	493	502	600	790	510	631	374	542	603	816	764	681	796	708	645	383	581	596	619	679	581	404	576	740	668	709	373	682	718	710	554	1004
HORVU1Hr1G004510	493	652	401	248	278	235	272	372	247	443	338	530	235	374	358	291	435	389	592	307	558	355	388	340	279	346	433	516	562	506	215	248	420	264	279	471
HORVU1Hr1G004520	257	244	117	168	64	138	105	128	60	149	93	229	117	186	192	83	107	76	221	115	160	148	178	75	78	63	121	193	221	243	97	126	139	94	67	44
HORVU1Hr1G004530	29	26	8	25	2	24	19	24	13	15	11	38	19	39	34	9	15	7	31	11	14	21	28	14	17	10	7	20	14	28	1	12	25	10	7	5
HORVU1Hr1G004560	18	1	0	2	5	7	9	5	7	1	16	0	4	4	5	7	1	8	3	0	1	1	32	4	5	4	4	2	0	1	13	10	3	1	7	6
HORVU1Hr1G004580	343	283	311	99	240	95	655	588	418	256	218	548	110	98	539	1096	1472	1550	170	208	511	26	16	79	506	665	502	622	802	308	137	247	248	900	748	1272
HORVU1Hr1G004590	526	672	453	931	764	909	919	1023	574	510	394	599	843	1411	1290	571	606	561	537	287	561	1142	1070	1082	647	449	953	690	820	643	567	1013	1016	658	543	644
HORVU1Hr1G004610	235	267	206	483	363	419	402	636	269	189	127	286	432	617	505	291	275	305	242	136	218	404	285	406	334	228	341	255	322	229	295	389	386	284	208	343
HORVU1Hr1G004650	38	55	9	554	523	621	621	795	247	32	36	34	614	854	984	444	309	238	77	6	28	514	590	512	373	186	494	27	31	45	241	318	418	257	243	233
HORVU1Hr1G004660	0	0	0	0	0	0	0	0	0	0	0	0	0	0	0	0	1	0	0	0	0	0	0	0	0	0	0	0	0	0	0	0	0	0	0	0
HORVU1Hr1G004670	136	124	91	37	83	16	249	206	124	93	84	172	33	38	180	344	488	476	58	63	197	6	5	14	162	203	177	229	306	104	50	94	80	299	244	449
HORVU1Hr1G004690	347	436	311	640	541	636	563	737	350	306	237	377	542	900	770	364	386	363	358	192	345	737	689	699	407	288	601	408	449	413	399	619	657	426	322	421
HORVU1Hr1G004700	347	436	311	640	541	636	563	737	350	306	237	377	542	900	770	364	386	363	358	192	345	737	689	699	407	288	601	408	449	413	399	619	657	426	322	421
HORVU1Hr1G004720	42	61	27	844	482	610	716	782	428	38	33	18	845	1038	1227	248	324	648	27	9	27	757	720	744	479	439	403	31	41	31	1095	518	319	610	643	705
HORVU1Hr1G004750	68	67	34	39	31	40	42	38	29	50	39	54	32	37	69	27	52	13	52	35	56	61	66	51	45	40	69	53	38	37	26	43	40	46	35	15
HORVU1Hr1G004790	10	5	4	130	121	127	304	550	177	6	5	8	136	277	314	206	226	174	6	4	16	221	159	146	603	305	695	6	12	10	87	88	132	205	173	186
HORVU1Hr1G004800	0	0	0	1	0	0	0	1	0	0	0	0	0	2	3	5	1	0	0	0	0	0	0	0	0	0	0	0	0	0	0	0	0	2	1	6
HORVU1Hr1G004820	0	1	0	0	1	4	0	1	0	0	0	0	0	1	0	0	0	0	0	0	0	0	0	0	0	1	0	0	0	0	0	0	1	0	1	0
HORVU1Hr1G004830	0	0	0	0	1	0	0	0	0	0	0	0	1	0	0	0	0	0	0	0	1	0	0	0	0	1	0	0	0	0	0	0	0	0	1	0
HORVU1Hr1G004840	1	0	0	0	0	0	0	0	0	0	0	0	5	0	1	0	0	2	0	0	1	0	0	0	0	0	0	0	0	0	0	0	0	0	1	0
HORVU1Hr1G004860	7	2	1	1	1	0	4	0	0	0	1	3	0	1	9	1	0	2	1	2	4	2	0	9	1	0	6	1	0	1	0	0	3	4	0	0
HORVU1Hr1G004870	0	0	0	0	2	4	0	4	2	0	0	0	0	0	3	1	3	0	0	0	0	0	0	0	0	1	1	0	0	0	0	0	2	2	1	9
HORVU1Hr1G004880	0	0	0	0	1	0	8	0	1	0	0	0	1	0	2	6	18	8	0	0	0	1	0	0	2	5	6	0	0	0	2	1	0	3	4	5
HORVU1Hr1G004890	0	0	0	5	3	8	12	14	5	1	0	0	2	4	14	34	25	17	0	0	0	0	5	3	10	9	7	1	3	1	4	4	10	13	10	21
HORVU1Hr1G004910	298	269	189	192	201	271	203	339	137	203	182	248	170	325	283	133	224	197	258	123	210	308	282	245	199	190	304	254	302	286	165	143	204	240	161	140
HORVU1Hr1G004920	17	31	21	23	9	12	4	7	10	21	9	14	8	39	16	3	7	8	9	7	15	22	11	14	6	5	12	23	13	10	6	12	21	12	10	5
HORVU1Hr1G004930	1	0	0	0	2	0	0	0	0	3	0	0	0	2	1	2	0	0	1	1	0	0	3	0	0	0	0	0	0	0	0	0	1	1	1	0
HORVU1Hr1G004960	820	931	493	540	581	608	799	964	588	560	466	725	751	1263	1241	650	826	840	713	381	645	1153	1050	1048	711	479	913	694	890	656	487	629	900	951	734	1140
HORVU1Hr1G004970	1624	1802	1043	847	970	838	889	1249	810	1141	800	1387	854	1155	1086	870	1202	1263	1426	812	1306	1077	923	992	868	1401	1250	1433	1786	1567	671	1135	923	848	781	1349
HORVU1Hr1G004980	320	170	168	269	274	432	394	849	233	193	75	221	436	754	914	402	401	394	122	124	218	298	208	261	210	280	397	203	237	186	150	251	198	297	258	329
HORVU1Hr1G005020	0	2	1	7	0	0	0	0	0	7	35	0	0	0	0	0	0	0	2	0	0	0	0	0	0	0	0	0	0	0	0	0	0	0	0	0
HORVU1Hr1G005030	2	0	1	250	523	220	397	519	533	0	1	0	916	1135	471	1452	1235	2359	0	0	1	328	564	381	2401	2960	3011	0	0	2	959	634	146	3758	478	270
HORVU1Hr1G005070	0	0	0	0	0	0	0	0	0	0	0	0	0	0	0	0	0	0	0	0	0	0	0	0	0	0	0	0	0	0	0	0	1	0	0	0
HORVU1Hr1G005090	5	8	0	38	33	27	46	55	34	4	1	1	23	39	23	9	14	28	0	0	3	44	42	42	22	11	13	1	0	6	19	22	21	13	10	18
HORVU1Hr1G005100	34153	43738	32869	36412	38711	34837	29538	46354	23413	30989	28591	32693	39382	39511	33811	14427	13708	36285	42613	22818	38347	32707	35889	45051	39941	45419	50723	34877	58090	56182	53307	30140	16430	22772	16065	26348
HORVU1Hr1G005110	34153	43737	32869	36411	38711	34837	29538	46354	23413	30989	28591	32693	39382	39510	33811	14427	13708	36284	42612	22817	38347	32703	35889	45051	39938	45419	50714	34877	58090	56183	53307	30141	16429	22772	16065	26346
HORVU1Hr1G005120	1436	1479	900	457	639	465	557	644	486	1405	666	1304	500	643	485	421	537	693	990	740	1078	469	452	493	438	604	562	1223	1697	1588	458	627	411	414	292	624
HORVU1Hr1G005130	0	0	0	0	0	0	0	0	0	0	0	0	0	0	0	0	0	0	0	0	0	0	0	0	0	0	1	0	0	0	0	0	0	1	0	1
HORVU1Hr1G005140	643	626	283	7283	12802	4670	9604	16707	13995	430	202	560	22726	31064	15637	42038	38658	70286	537	288	546	9684	17820	12918	91270	112960	169244	474	452	491	30955	22083	4875	170451	15398	10091
HORVU1Hr1G005150	55	0	0	6710	12024	4256	8785	15559	12727	0	13	0	21177	29480	14495	39281	36028	66005	3	2	39	8925	16898	12095	85289	106558	162735	2	0	59	29447	20705	4089	162519	14172	9148
HORVU1Hr1G005170	44	44	21	19	18	24	26	30	24	30	10	43	26	22	32	25	27	15	51	35	40	42	37	24	32	20	21	29	7	31	2	18	52	17	10	18
HORVU1Hr1G005180	63	77	49	102	78	121	101	94	58	45	38	69	60	161	121	136	166	113	56	44	76	88	99	108	38	35	59	80	73	65	48	86	117	203	184	129
HORVU1Hr1G005200	7	11	8	12	9	8	10	11	0	13	7	7	7	19	7	7	6	21	14	5	5	8	15	5	10	9	3	7	18	12	10	14	3	4	5	12
HORVU1Hr1G005230	3	1	2	0	0	0	1	0	1	1	0	4	0	0	0	0	0	0	2	1	6	3	0	0	0	1	0	1	7	5	0	0	0	0	0	0
HORVU1Hr1G005260	2302	2626	1550	1548	1346	1512	1172	1678	860	1669	1084	1881	1348	1691	1613	1109	1210	1396	2070	1114	1907	1392	1335	1476	872	1184	1152	1731	2380	2296	939	1182	1124	954	862	1420
HORVU1Hr1G005270	0	0	0	2	0	3	3	4	1	0	1	1	1	2	0	1	0	0	0	0	1	0	1	0	0	4	0	0	0	0	7	3	1	1	0	0
HORVU1Hr1G005280	57	64	47	117	76	105	116	150	74	60	68	73	109	182	163	88	77	105	60	36	63	91	89	111	91	69	109	46	74	83	119	76	124	111	85	107
HORVU1Hr1G005290	4	10	3	16	9	5	30	41	15	5	10	7	30	41	36	166	136	139	9	3	4	8	2	1	13	5	15	9	7	5	12	27	9	110	86	105
HORVU1Hr1G005350	47	48	22	22	28	24	35	62	35	23	11	55	15	19	24	11	31	19	35	19	28	43	19	42	31	13	19	35	73	28	18	27	38	26	20	40
HORVU1Hr1G005360	0	0	1	0	0	0	0	0	0	0	0	0	1	0	2	7	9	2	0	0	0	1	0	0	0	0	0	0	1	0	0	3	0	7	4	0
HORVU1Hr1G005370	65	76	47	54	71	57	77	97	53	83	56	62	85	119	109	107	145	134	80	58	66	88	61	71	92	140	140	74	94	79	43	60	73	119	66	157
HORVU1Hr1G005390	63	77	47	52	38	32	48	78	35	49	26	61	40	34	44	27	43	46	34	30	49	31	31	29	52	36	63	60	72	57	36	38	25	29	38	43
HORVU1Hr1G005410	0	0	0	0	0	0	0	0	0	0	0	0	0	0	0	0	0	0	0	0	0	0	0	0	0	0	0	0	0	0	0	0	1	0	0	0
HORVU1Hr1G005420	0	0	0	0	0	0	0	0	0	0	0	0	0	0	0	0	0	0	0	0	0	0	0	0	0	0	0	0	0	0	0	1	0	0	0	0
HORVU1Hr1G005430	3	15	0	0	0	0	0	0	0	16	3	1	0	0	0	0	0	0	9	0	0	0	0	0	0	0	0	0	0	3	0	0	0	0	0	0
HORVU1Hr1G005450	165	213	111	134	80	120	144	204	97	112	103	156	86	187	164	104	129	118	173	100	150	155	142	157	114	92	154	143	174	178	49	140	206	107	87	124
HORVU1Hr1G005460	63	0	0	8154	14659	5937	13704	15727	17511	1	3	1	13347	25351	8042	36943	31366	50398	0	1	13	6706	14365	9094	33262	30892	44228	0	0	50	26337	21963	4038	89016	10922	7487
HORVU1Hr1G005470	1520	2052	1058	851	893	884	932	1479	793	1500	803	1636	897	1326	1289	800	962	1141	1350	958	1595	902	650	857	989	940	1039	1500	1973	1824	768	413	889	1210	894	1399
HORVU1Hr1G005500	1234	1820	883	815	861	817	849	1402	746	1310	719	1356	842	1211	1197	713	829	1024	1195	807	1348	851	593	809	934	907	989	1234	1650	1467	739	366	782	1101	787	1283
HORVU1Hr1G005510	1	4	4	0	3	2	26	6	6	1	0	3	1	3	5	33	75	36	0	0	2	0	0	0	8	7	0	4	0	0	0	0	2	42	50	55
HORVU1Hr1G005520	12	16	6	2	32	22	38	44	39	10	4	2	14	43	66	25	70	41	8	14	11	27	32	9	59	24	51	12	8	9	13	36	43	70	63	96
HORVU1Hr1G005530	3	3	5	0	0	0	0	2	2	4	0	0	1	0	2	2	0	2	1	1	0	0	1	0	1	0	0	3	0	4	1	2	0	2	3	0
HORVU1Hr1G005550	0	0	0	0	0	0	0	0	0	0	0	0	0	0	0	0	0	0	0	0	0	0	0	0	0	0	0	0	0	0	0	0	0	0	0	0
HORVU1Hr1G005600	1637	1729	1313	1745	1645	2269	1894	2522	1288	1308	737	1771	1231	2038	2062	882	1093	887	1555	972	1824	2092	2102	1719	1414	1012	2137	1622	1950	1799	1043	2122	2947	1292	859	1193
HORVU1Hr1G005630	0	0	0	0	0	0	0	2	1	1	0	3	0	1	2	1	1	1	0	2	2	1	1	0	0	1	0	0	0	1	2	2	1	1	0	0
HORVU1Hr1G005680	172	170	94	86	84	77	98	179	106	154	96	170	121	202	176	77	100	122	173	87	138	136	121	130	90	67	129	155	182	156	86	123	89	105	119	146
HORVU1Hr1G005690	0	0	0	0	9	0	12	2	8	0	0	0	4	0	0	12	14	17	0	0	0	1	0	2	13	8	0	0	0	0	0	7	2	10	5	10
HORVU1Hr1G005700	13	19	16	0	0	0	0	5	1	8	0	10	0	0	0	0	2	3	2	12	11	0	4	1	0	2	2	17	12	17	0	0	1	1	0	10
HORVU1Hr1G005710	470	435	283	237	195	291	201	305	143	273	144	381	200	489	407	166	167	117	326	204	356	334	324	271	183	150	240	340	374	386	164	232	339	186	145	183
HORVU1Hr1G005720	160	138	70	71	45	52	60	56	30	84	53	145	55	115	107	42	35	31	101	60	120	112	84	64	46	30	76	108	96	117	42	35	86	47	41	49
HORVU1Hr1G005730	102	91	43	19	5	22	7	25	12	72	36	71	14	28	25	9	18	12	43	49	94	35	9	18	12	14	15	85	88	58	7	36	23	20	8	9
HORVU1Hr1G005750	136	175	52	0	0	0	0	0	4	176	25	277	0	0	0	0	0	0	13	105	110	0	0	0	0	0	0	97	117	127	0	0	0	0	0	0
HORVU1Hr1G005760	195	91	29	0	6	3	11	1	14	98	15	88	2	0	2	6	2	1	5	41	62	0	1	0	6	8	7	35	16	96	1	2	1	0	3	5
HORVU1Hr1G005790	664	750	323	343	292	339	437	481	373	535	379	466	347	634	585	383	463	537	562	309	534	416	409	388	440	392	618	532	667	652	344	512	507	632	479	890
HORVU1Hr1G005800	54	79	49	360	232	360	416	1182	150	31	34	48	302	305	437	256	200	264	80	39	58	267	281	372	286	338	427	110	127	102	267	267	149	263	209	234
HORVU1Hr1G005830	4	3	1	1	0	1	3	1	1	0	0	0	3	0	0	0	0	4	0	1	0	1	3	0	1	2	0	0	0	4	0	2	8	1	0	1
HORVU1Hr1G005870	2195	3418	1447	106	105	24	49	40	119	1611	1884	2273	144	124	20	46	82	135	3081	1249	1800	55	37	60	10	15	41	2159	2866	2364	76	91	39	42	24	36
HORVU1Hr1G005910	0	0	0	0	0	0	0	0	0	0	0	0	0	0	0	0	0	0	0	0	0	0	0	0	0	0	0	0	0	0	0	0	0	0	0	0
HORVU1Hr1G005920	1194	928	528	128	66	145	72	111	109	845	274	804	84	68	109	56	73	86	386	1030	1568	248	246	331	77	141	142	1095	1648	1351	144	287	258	94	32	111
HORVU1Hr1G005980	1491	1484	810	295	310	305	395	481	369	922	596	1277	251	456	368	421	581	431	1222	712	1104	439	465	421	403	481	625	1239	1249	1221	256	435	568	381	318	363
HORVU1Hr1G005990	0	1	0	0	0	0	0	0	0	0	0	0	0	0	0	0	0	0	0	0	0	0	0	0	0	0	0	0	0	0	0	0	0	0	0	0
HORVU1Hr1G006020	3407	4006	2158	2801	1461	2362	1993	2948	1687	2423	1451	2395	1975	3810	3578	1260	1413	882	3443	1562	2999	3556	3409	2976	1884	991	2329	3461	3071	3127	1187	2200	5194	1136	942	1375
HORVU1Hr1G006130	0	0	0	0	0	0	0	0	0	0	0	0	1	0	0	0	0	0	0	0	0	0	0	0	0	0	0	0	0	0	0	0	0	0	0	0
HORVU1Hr1G006230	7	17	2	8	0	5	2	7	0	3	3	2	4	7	2	0	2	1	4	2	2	5	0	5	2	1	7	6	4	7	0	0	3	2	0	0
HORVU1Hr1G006240	0	0	1	0	0	0	0	0	0	0	0	0	0	0	0	2	0	0	0	0	0	0	0	0	0	0	0	0	0	0	0	0	1	0	0	0
HORVU1Hr1G006290	4	9	1	1	3	3	13	9	1	3	0	3	3	1	3	1	6	5	3	3	5	1	6	0	3	1	6	2	3	5	2	3	8	4	3	7
HORVU1Hr1G006350	0	0	0	0	0	0	0	0	0	0	0	0	0	0	0	0	0	0	0	0	0	0	0	0	0	0	0	0	0	0	0	0	0	0	0	0
HORVU1Hr1G006590	0	1	0	3	0	0	0	0	0	0	0	0	0	0	0	0	0	0	0	0	0	1	1	0	0	0	0	0	0	0	0	0	0	2	0	0
HORVU1Hr1G006750	20	22	9	20	16	17	23	29	8	2	9	22	15	18	14	11	18	12	15	10	26	16	10	14	20	9	8	19	60	23	0	15	15	6	8	4
HORVU1Hr1G006770	1534	1573	855	894	626	730	1040	1286	680	1128	652	1315	646	1406	1182	747	1015	789	1301	787	1326	1104	1112	939	923	520	1203	1348	1321	1333	608	864	1212	899	767	940
HORVU1Hr1G006780	0	3	0	0	0	0	4	0	1	1	0	1	3	2	1	2	3	2	2	1	2	1	0	1	2	2	0	0	2	1	1	0	2	1	1	0
HORVU1Hr1G006850	0	0	0	0	0	0	0	0	0	0	0	0	0	0	0	0	0	0	0	0	0	0	0	0	0	0	0	0	0	0	0	0	0	0	0	0
HORVU1Hr1G006860	3519	3791	2391	2779	2419	2547	3245	4272	2406	3370	1556	4349	2393	4658	3886	2361	2865	2583	2749	2348	3462	4242	3593	3288	2804	2009	3800	3956	4320	4114	2029	2463	3488	2641	2107	3123
HORVU1Hr1G006880	294	383	206	152	186	176	233	350	179	279	205	233	250	297	263	218	234	290	314	157	246	252	270	235	244	286	255	271	317	289	130	280	185	196	150	300
HORVU1Hr1G006890	386	436	242	215	271	255	346	425	247	312	215	285	301	466	390	412	491	440	376	218	335	349	385	311	370	469	533	309	370	433	207	399	357	348	284	527
HORVU1Hr1G006910	6	6	1	69	59	73	50	93	55	3	1	4	38	87	109	19	15	16	4	0	3	72	66	64	111	53	116	4	2	4	33	52	91	13	15	12
HORVU1Hr1G006920	3	3	0	2	0	5	0	0	1	1	0	0	0	2	0	0	0	0	0	0	0	2	0	0	1	0	0	0	1	3	0	0	0	0	0	0
HORVU1Hr1G006930	25	39	23	22	28	16	33	52	17	48	19	26	22	34	22	31	32	30	42	24	39	20	25	25	29	25	33	32	38	32	10	21	14	16	22	8
HORVU1Hr1G006940	166	214	126	171	118	132	126	184	107	139	90	188	106	226	193	104	106	97	163	119	148	143	177	151	117	100	119	177	273	164	79	153	166	103	69	150
HORVU1Hr1G006950	788	865	531	542	372	434	544	595	438	527	359	668	442	740	753	466	657	538	761	373	731	795	618	513	568	530	717	760	988	731	347	577	682	577	489	819
HORVU1Hr1G006970	4	4	3	0	0	0	0	0	0	1	0	5	0	0	0	0	0	0	3	3	1	0	0	0	0	0	0	2	1	2	0	0	0	0	0	0
HORVU1Hr1G006980	0	0	0	0	0	0	0	0	0	0	0	0	0	0	0	0	0	0	0	0	0	0	0	0	1	0	0	0	0	0	0	0	0	0	0	0
HORVU1Hr1G007010	227	260	105	189	139	157	218	271	172	121	115	199	146	253	211	116	146	142	206	141	192	182	166	220	129	144	233	174	241	197	147	191	198	182	149	187
HORVU1Hr1G007040	1	0	1	3	3	0	2	0	0	0	0	0	0	1	0	0	0	0	0	0	1	1	0	8	1	3	0	0	0	0	0	0	0	3	1	0
HORVU1Hr1G007100	1	1	0	0	0	0	0	0	0	0	0	0	0	0	0	0	0	0	0	0	0	0	0	1	1	0	0	1	1	0	0	0	1	0	0	0
HORVU1Hr1G007150	0	0	1	0	0	0	0	0	0	1	0	3	0	0	0	0	0	1	2	0	1	0	0	0	0	0	0	1	0	0	0	0	0	0	0	0
HORVU1Hr1G007290	48	91	25	6	6	0	1	0	7	34	16	51	4	1	0	2	4	0	76	12	31	0	0	0	0	0	1	51	50	30	1	5	0	1	0	1
HORVU1Hr1G007300	10	12	2	5	1	6	8	17	3	12	5	3	6	3	5	4	1	3	1	3	6	0	0	3	4	0	10	15	13	8	5	6	3	1	1	0
HORVU1Hr1G007310	3050	3383	2021	5654	4149	6295	8219	12829	5160	2025	1630	2618	4966	8631	9388	5041	5333	4723	2617	1552	2737	7726	7329	6224	6691	3479	8428	2673	3077	2942	3807	5971	6091	6353	4593	5278
HORVU1Hr1G007320	1	3	2	0	1	5	1	0	0	0	0	0	1	1	3	1	2	1	1	0	0	2	3	0	2	1	0	4	0	0	0	1	3	1	0	4
HORVU1Hr1G007360	19	5	4	3	3	1	5	3	8	6	0	12	3	14	20	1	5	2	10	9	11	6	8	4	8	2	0	8	4	5	1	2	14	2	5	1
HORVU1Hr1G007400	0	0	0	0	0	0	0	0	0	0	0	0	1	0	0	0	0	0	0	0	0	0	0	0	0	0	0	0	0	0	0	0	0	0	0	0
HORVU1Hr1G007420	4	0	0	0	0	0	0	0	0	0	6	0	1	0	0	0	0	0	1	1	0	0	0	0	0	0	1	1	0	1	1	0	1	0	1	2
HORVU1Hr1G007440	0	2	0	0	0	0	1	4	0	0	0	2	0	0	0	1	0	0	1	0	0	0	0	0	0	0	0	0	0	0	0	0	1	0	1	0
HORVU1Hr1G007460	0	0	0	0	0	0	0	0	0	0	0	0	0	0	0	0	0	0	0	1	0	0	0	0	0	0	0	1	0	0	0	0	0	0	0	0
HORVU1Hr1G007480	13	30	18	0	0	0	0	0	2	14	3	13	28	24	21	93	103	66	11	13	7	2	1	4	0	0	0	11	11	13	11	4	4	50	29	97
HORVU1Hr1G007530	16	15	19	20	21	11	20	25	4	14	6	33	7	24	19	11	8	9	25	16	16	13	6	9	12	5	12	15	2	17	13	7	13	12	7	0
HORVU1Hr1G007540	0	2	0	4	0	0	2	0	0	1	0	1	0	3	4	0	1	3	1	2	3	4	7	1	2	2	0	2	3	3	0	0	1	0	2	0
HORVU1Hr1G007580	2072	2370	1277	1432	1217	1572	1806	2106	1346	1529	1057	1835	1396	2418	2218	1329	1828	1482	2145	1084	1891	2057	2164	1948	1618	1188	1956	1702	2024	1983	1091	1709	2222	1698	1305	2214
HORVU1Hr1G007600	1560	1766	960	1043	1038	1129	1559	1795	1231	1257	779	1397	1090	1937	1888	1032	1328	1337	1454	837	1455	1644	1616	1676	1280	1004	1690	1332	1713	1530	974	1347	1657	1313	1092	1997
HORVU1Hr1G007630	95	95	61	69	64	55	58	81	79	76	39	76	64	102	104	34	60	57	102	45	68	126	90	98	76	55	106	99	71	59	69	77	135	66	45	93
HORVU1Hr1G007640	344	367	249	189	186	193	173	267	185	268	127	276	185	263	259	111	175	174	300	153	247	302	238	244	185	150	258	318	324	280	137	233	321	145	121	198
HORVU1Hr1G007660	1199	2001	432	0	0	0	0	0	49	891	680	881	0	0	0	0	3	0	1642	353	844	0	0	0	0	0	0	603	1000	1014	0	0	0	0	0	0
HORVU1Hr1G007720	26	35	13	0	1	1	0	0	0	27	12	22	2	3	0	0	0	3	66	4	14	0	0	0	0	0	0	23	19	30	0	0	1	1	1	0
HORVU1Hr1G007730	374	403	185	152	146	181	167	362	152	256	194	294	164	256	257	140	161	165	294	138	253	204	220	175	167	118	172	215	273	242	137	170	246	140	127	214
HORVU1Hr1G007790	61	150	14	0	0	0	0	0	1	73	20	25	0	0	0	0	0	0	111	13	20	0	0	0	0	0	0	31	35	40	0	1	0	0	0	0
HORVU1Hr1G007800	4	7	1	0	0	0	1	0	1	4	3	0	0	0	0	0	0	0	6	1	1	0	0	0	0	0	0	4	5	1	0	0	0	0	0	0
HORVU1Hr1G007810	703	1117	446	158	200	277	266	304	211	608	372	467	183	291	292	84	68	54	1061	253	612	163	204	213	205	93	174	669	881	808	82	198	525	65	51	98
HORVU1Hr1G007830	415	961	117	2	1	0	3	4	12	454	319	208	5	0	3	7	1	3	916	62	186	3	0	3	6	17	0	216	287	282	0	3	3	7	6	7
HORVU1Hr1G007840	26	83	16	0	1	0	0	0	0	33	33	28	0	0	0	0	0	3	55	13	16	0	0	0	0	0	0	21	17	34	0	0	0	0	0	1
HORVU1Hr1G007850	0	0	1	0	0	0	0	0	0	0	0	0	0	0	0	0	0	0	0	0	1	0	1	0	0	0	0	0	0	1	0	0	1	0	1	2
HORVU1Hr1G007860	0	0	0	0	0	0	0	0	0	0	0	0	0	0	0	0	0	0	0	0	0	0	0	0	0	0	0	0	0	0	0	0	0	0	0	1
HORVU1Hr1G007870	3	10	2	7	4	3	6	7	3	4	7	11	4	10	5	2	3	1	8	2	9	10	3	1	8	3	5	6	19	3	2	2	9	4	5	7
HORVU1Hr1G007880	10	13	9	6	10	8	5	19	4	8	3	12	4	24	14	6	10	6	14	7	5	4	10	7	6	6	11	10	8	12	9	8	9	5	5	1
HORVU1Hr1G007890	3	10	2	7	4	3	6	7	3	4	7	11	4	10	5	2	3	1	8	2	9	10	3	1	8	3	5	6	19	3	2	2	9	4	5	7
HORVU1Hr1G007900	0	0	0	0	0	0	0	0	0	0	0	0	1	0	1	0	0	0	0	0	1	0	0	0	0	0	0	0	0	0	0	0	0	0	0	0
HORVU1Hr1G007910	1	1	1	3	1	2	0	7	3	3	0	2	0	0	0	3	1	2	1	1	3	0	1	0	0	0	0	1	1	0	0	0	0	6	3	0
HORVU1Hr1G007930	4	3	3	7	8	9	11	16	5	4	5	3	29	55	38	31	34	8	7	5	2	13	12	15	14	14	7	9	1	4	1	9	29	8	8	4
HORVU1Hr1G007950	2	1	0	1	0	0	0	0	0	0	0	0	0	0	0	0	0	0	1	0	0	0	0	0	0	0	0	1	1	0	0	0	0	0	0	0
HORVU1Hr1G008110	0	2	2	0	1	0	0	0	0	3	0	3	1	1	0	0	1	2	2	1	2	0	0	0	0	0	0	0	1	1	0	0	1	0	0	0
HORVU1Hr1G008120	5300	7223	4295	2976	2562	2534	2737	3388	2638	4472	4043	5833	3557	3898	3767	2697	2908	4040	6840	3348	5533	3400	3327	3763	2946	3262	3892	5815	8263	6535	3409	3413	2814	3994	2323	4066
HORVU1Hr1G008130	4482	5633	5154	1478	1345	1329	1286	1757	1424	3416	3378	6586	1819	2447	2332	1396	1531	2163	5006	3509	6473	1540	1404	1741	1293	1087	1556	5718	7699	5917	1821	1715	1397	1948	1448	2266
HORVU1Hr1G008140	0	1	0	0	0	0	0	0	0	0	0	0	0	0	0	0	0	0	3	0	0	1	0	0	0	0	0	0	0	1	0	0	0	1	0	0
HORVU1Hr1G008150	0	2	2	0	1	0	0	0	0	3	0	3	1	1	0	0	1	2	2	1	2	0	0	0	0	0	0	0	1	1	0	0	1	0	0	0
HORVU1Hr1G008160	98	122	88	31	40	45	67	56	57	84	57	127	57	87	84	93	133	138	116	50	89	65	61	68	60	58	74	113	76	89	31	57	50	84	107	139
HORVU1Hr1G008170	11	6	5	1	9	1	7	3	2	7	5	6	3	2	0	6	9	7	3	4	5	4	14	10	7	6	10	10	21	3	4	1	2	5	4	5
HORVU1Hr1G008230	893	1080	577	593	488	677	803	813	582	670	543	931	774	1197	1013	743	1007	806	872	445	730	911	826	946	638	498	845	777	846	803	587	662	702	1158	817	1109
HORVU1Hr1G008250	1392	1752	759	633	585	564	840	955	619	1104	682	1008	702	1026	1058	949	1149	1061	1307	594	1204	833	807	831	686	590	832	1066	1190	1151	585	759	863	1197	878	1355
HORVU1Hr1G008270	0	0	0	0	1	0	0	0	0	0	0	0	0	0	0	0	0	0	0	0	0	0	0	0	0	0	0	0	0	0	0	0	0	0	0	0
HORVU1Hr1G008290	1	0	1	0	3	3	2	3	6	3	0	1	2	2	0	4	15	6	0	0	1	1	0	1	2	1	1	1	0	0	2	1	3	8	8	2
HORVU1Hr1G008300	0	0	0	2	11	2	26	6	6	0	0	1	21	23	23	70	139	65	1	0	1	8	2	10	15	23	19	2	0	0	4	10	9	72	89	114
HORVU1Hr1G008330	2852	3230	1862	1650	1629	1866	2505	3124	1710	2293	1588	2765	2061	3302	3126	2514	2900	2599	2526	1532	2581	2443	2398	2216	2235	1392	2982	2503	2946	2829	1679	2499	2505	2904	2363	3141
HORVU1Hr1G008340	4	1	0	0	0	0	0	0	0	1	0	0	1	0	1	0	0	0	0	0	0	0	1	0	0	0	1	2	0	1	0	0	1	0	0	0
HORVU1Hr1G008350	582	663	349	295	358	287	414	447	373	504	308	665	299	362	432	418	565	510	567	309	518	392	314	344	414	402	587	518	620	508	224	297	421	425	401	639
HORVU1Hr1G008360	5	17	7	26	24	28	390	215	137	18	10	11	47	74	53	3881	4258	2733	14	2	4	37	24	37	163	61	107	3	6	1	18	31	41	1130	1551	1439
HORVU1Hr1G008370	9	9	2	1	1	3	9	3	1	2	2	8	3	8	6	1	1	5	0	3	7	6	5	0	1	1	0	3	11	10	3	5	10	4	1	2
HORVU1Hr1G008380	4	3	1	0	0	1	2	1	1	0	0	2	1	0	2	0	0	3	0	2	1	2	3	0	0	0	0	0	0	4	0	1	7	1	0	1
HORVU1Hr1G008420	0	0	0	0	0	0	0	0	0	0	0	0	0	0	0	0	0	0	0	0	0	0	0	0	0	0	0	0	0	0	0	0	0	0	0	0
HORVU1Hr1G008430	15	26	17	10	15	12	21	41	10	14	13	22	7	20	20	4	18	8	13	5	17	14	27	6	13	13	21	8	21	18	3	10	18	6	12	15
HORVU1Hr1G008440	13	10	12	16	14	33	17	27	19	22	13	19	16	26	34	15	27	21	22	4	18	20	38	46	22	9	17	27	17	18	8	8	22	25	15	28
HORVU1Hr1G008480	0	0	1	1	1	2	2	3	3	1	0	0	2	3	4	2	7	7	0	2	3	0	0	2	3	6	2	1	0	0	1	1	4	1	11	1
HORVU1Hr1G008490	38	54	9	2	2	3	6	8	7	57	26	54	8	15	12	4	5	9	49	15	33	7	5	2	3	0	9	38	38	37	6	5	6	9	10	6
HORVU1Hr1G008500	0	0	0	1	1	0	1	0	0	0	2	0	0	1	0	1	1	0	0	0	1	0	0	0	0	0	0	0	0	0	0	1	0	0	0	0
HORVU1Hr1G008510	22	30	12	2	4	0	0	0	1	31	22	28	2	6	8	7	4	5	16	11	16	3	3	2	0	2	0	21	25	20	3	8	1	11	5	0
HORVU1Hr1G008520	3	0	2	5	0	0	3	0	1	0	0	0	1	0	1	1	2	0	2	3	1	0	0	0	0	0	0	3	0	3	0	0	0	0	0	0
HORVU1Hr1G008530	1168	1278	814	690	610	597	833	1046	702	1039	621	1326	622	1150	986	729	845	890	1033	656	1055	960	1202	803	785	523	950	981	1516	1236	628	757	871	994	701	1139
HORVU1Hr1G008540	1	2	3	172	326	242	1070	1571	515	1	13	2	227	464	1161	1339	1682	1857	3	1	0	68	249	139	1062	1221	1620	0	0	2	237	569	806	2206	1813	2706
HORVU1Hr1G008560	480	477	282	229	193	196	224	385	180	281	142	331	184	371	395	179	221	175	325	196	364	238	246	240	258	147	279	359	330	421	122	181	384	150	149	172
HORVU1Hr1G008580	110	68	58	114	101	97	117	322	96	68	40	52	54	92	139	48	49	45	61	36	73	127	85	127	93	81	143	67	87	56	81	109	57	43	28	42
HORVU1Hr1G008620	2087	2323	1368	1527	1269	1550	1654	2325	1432	1549	866	1874	1254	2404	2250	1257	1470	1422	1847	1052	1777	1811	1919	1847	1461	882	1685	1793	2081	2069	1175	1808	2141	1603	1234	2205
HORVU1Hr1G008650	0	0	0	9	47	8	72	76	28	0	0	0	27	28	21	65	111	126	0	0	0	8	3	3	39	70	47	0	0	0	12	41	16	36	53	66
HORVU1Hr1G008670	3	4	3	1	3	0	0	0	2	4	1	4	1	0	3	0	1	0	6	2	2	1	0	0	1	0	0	1	0	1	0	0	2	0	1	0
HORVU1Hr1G008690	61	85	40	47	39	65	58	73	50	60	34	50	53	70	59	46	65	79	65	18	64	43	35	50	38	41	31	48	74	38	52	49	29	55	35	61
HORVU1Hr1G008810	217	276	190	3037	2102	2531	4006	8215	1959	173	167	210	2333	4420	3889	2418	1740	1204	332	107	233	2403	2471	2175	2648	1167	2643	329	437	442	1403	1873	2934	1567	1365	1573
HORVU1Hr1G008830	63	70	30	68	61	21	41	53	33	51	33	56	45	88	45	38	77	65	56	27	40	29	40	39	41	41	48	46	60	50	35	31	32	45	46	16
HORVU1Hr1G008840	63	70	30	68	61	21	41	53	33	51	33	56	45	88	45	38	77	65	56	27	40	29	40	39	41	41	48	46	60	50	35	31	32	45	46	16
HORVU1Hr1G008900	49	67	29	20	28	14	38	34	37	60	42	57	38	81	64	50	88	88	39	20	31	39	52	22	63	49	70	45	50	35	56	51	32	53	59	28
HORVU1Hr1G008930	0	0	0	0	0	0	0	0	0	0	0	0	0	0	0	0	0	0	0	0	0	0	0	0	0	0	0	0	0	0	0	0	0	0	0	0
HORVU1Hr1G008940	180	307	132	5	10	0	1	2	18	94	129	231	13	11	7	6	5	13	268	102	190	12	7	23	3	5	11	211	258	185	4	8	9	10	5	11
HORVU1Hr1G008970	0	0	0	0	0	0	0	0	0	0	0	0	0	0	0	0	0	0	0	0	0	0	0	0	0	1	0	0	0	0	0	0	0	0	0	0
HORVU1Hr1G009000	1	1	2	0	0	0	2	1	0	1	3	3	0	0	0	3	1	0	2	0	1	1	0	1	3	0	2	2	0	7	1	0	0	0	0	1
HORVU1Hr1G009010	0	0	0	0	0	0	0	0	0	0	0	0	0	0	0	0	0	0	0	0	0	0	0	0	0	0	0	0	0	0	0	0	0	0	0	0
HORVU1Hr1G009030	1028	1130	690	574	552	570	912	1031	769	795	408	826	783	981	999	919	1238	1025	927	555	973	901	906	798	871	607	996	930	848	930	614	843	881	1168	998	1473
HORVU1Hr1G009040	1	3	2	0	0	0	2	1	1	3	0	3	1	4	0	0	3	1	2	0	1	5	0	1	0	0	0	0	6	2	0	2	0	3	0	3
HORVU1Hr1G009050	101	109	54	10	22	33	21	41	29	115	48	141	20	20	15	6	12	25	159	97	217	30	19	32	32	16	51	120	148	151	11	25	22	23	20	40
HORVU1Hr1G009060	3	323	0	0	0	0	0	0	0	216	224	1	0	0	0	0	0	0	114	0	0	0	0	0	0	0	0	0	0	4	0	0	0	0	0	0
HORVU1Hr1G009070	0	1	0	0	0	0	2	0	0	0	0	0	0	0	0	1	0	1	0	0	0	0	0	0	0	0	0	0	0	0	0	0	1	0	0	4
HORVU1Hr1G009080	2	0	0	0	0	11	6	5	3	0	0	0	1	6	2	4	3	3	0	0	0	1	0	1	3	0	6	0	0	1	0	0	2	3	2	12
HORVU1Hr1G009090	5	8	2	9	7	9	18	15	9	10	9	8	4	12	6	3	4	2	10	3	13	6	0	1	14	6	40	8	2	10	4	8	8	5	3	7
HORVU1Hr1G009100	772	849	465	256	209	279	284	313	222	547	421	725	257	387	439	202	257	238	657	386	661	414	420	395	194	184	307	628	696	588	207	226	335	253	157	223
HORVU1Hr1G009110	21	28	18	3	3	1	4	6	9	15	5	11	5	5	7	4	8	7	13	10	21	9	14	7	9	8	18	20	18	15	9	5	11	3	1	2
HORVU1Hr1G009140	2	0	0	26	196	14	379	599	138	0	0	0	44	43	79	574	641	740	0	0	1	9	12	29	287	931	324	0	0	0	27	61	43	240	228	484
HORVU1Hr1G009160	7	11	4	4	5	2	3	10	7	3	6	17	4	5	0	10	10	15	12	3	6	12	16	12	8	5	4	5	5	2	0	3	3	4	4	11
HORVU1Hr1G009170	28	38	13	28	20	21	32	47	24	10	9	29	20	34	11	23	36	26	33	13	22	29	21	18	12	13	17	35	32	18	4	17	17	26	31	18
HORVU1Hr1G009180	6	1	0	20	12	16	55	72	37	1	2	2	18	33	45	47	69	66	10	1	2	33	38	51	20	13	58	4	1	4	14	27	18	65	58	57
HORVU1Hr1G009200	54	68	41	43	22	31	35	65	24	37	7	57	27	46	46	25	24	19	53	20	55	24	16	29	13	12	14	37	52	63	26	22	46	20	14	31
HORVU1Hr1G009230	1	0	0	0	0	0	0	0	0	0	0	2	1	0	0	0	0	0	1	0	1	0	0	0	0	0	0	4	9	0	0	0	0	0	0	0
HORVU1Hr1G009250	228	177	89	342	268	328	793	827	429	97	57	160	308	606	625	770	1360	918	210	73	157	556	567	471	369	193	657	204	158	200	224	374	347	1024	1003	1047
HORVU1Hr1G009290	0	0	0	0	1	5	1	3	0	0	0	0	1	0	0	0	0	0	0	0	0	0	0	0	5	0	0	0	0	0	0	0	1	1	0	0
HORVU1Hr1G009300	13	11	4	27	24	10	15	4	24	5	2	1	15	9	8	14	10	9	2	0	5	26	2	16	26	23	39	3	4	4	6	19	41	13	26	22
HORVU1Hr1G009310	0	5	0	1	0	1	1	4	1	1	2	0	2	0	0	1	3	3	0	1	1	2	1	2	1	0	0	0	1	2	0	2	3	1	2	1
HORVU1Hr1G009320	1	0	1	1	0	0	0	0	0	0	0	0	0	0	0	0	0	1	0	0	0	0	1	0	0	0	0	1	0	1	0	0	1	0	1	0
HORVU1Hr1G009330	11	12	0	0	0	0	1	4	0	15	1	8	0	3	1	2	2	1	7	1	3	1	0	0	1	1	1	6	3	4	0	0	2	2	0	0
HORVU1Hr1G009350	4	11	2	12	17	9	18	6	13	1	3	0	6	10	1	7	7	9	0	2	0	16	14	8	15	12	29	2	1	0	3	5	7	10	8	27
HORVU1Hr1G009360	72	77	33	268	206	148	196	178	137	21	32	13	129	192	150	115	140	123	23	10	10	248	135	110	170	156	299	19	21	29	80	128	311	174	101	190
HORVU1Hr1G009370	0	0	0	0	1	5	1	3	0	0	0	0	1	0	0	0	0	0	0	0	0	0	0	0	5	0	0	0	0	0	0	0	1	1	0	0
HORVU1Hr1G009380	6	7	0	10	12	7	8	2	11	3	2	1	8	7	3	6	7	7	2	0	2	4	2	13	11	14	33	2	1	4	3	4	25	10	17	15
HORVU1Hr1G009390	46	59	41	28	46	50	54	35	26	59	49	43	45	60	61	32	28	26	77	44	54	54	12	37	20	21	38	59	68	95	12	11	44	12	13	8
HORVU1Hr1G009430	143	173	131	133	96	114	142	188	118	146	65	185	120	192	210	108	135	116	157	92	183	144	125	139	129	95	120	176	173	150	70	58	187	173	123	100
HORVU1Hr1G009460	8	9	3	4	3	7	4	7	7	10	4	5	4	7	4	2	0	2	7	4	11	14	7	17	5	5	10	2	3	10	0	0	12	4	0	3
HORVU1Hr1G009490	16	16	24	5	7	2	277	220	44	9	3	27	9	25	5	119	124	135	8	14	17	4	3	14	17	10	15	9	18	11	8	19	4	83	87	112
HORVU1Hr1G009520	0	0	0	0	0	0	0	0	0	0	0	0	0	0	0	0	0	0	1	0	0	0	0	0	0	1	0	0	0	0	0	0	0	0	0	0
HORVU1Hr1G009530	0	0	0	0	0	0	0	0	0	0	0	0	0	0	0	0	0	0	1	0	0	0	0	0	0	1	0	0	0	0	0	0	0	0	0	0
HORVU1Hr1G009550	16	16	10	6	4	0	3	1	0	11	2	18	4	5	0	3	1	3	12	3	6	0	0	0	3	0	2	10	12	12	6	4	1	1	2	3
HORVU1Hr1G009560	13	9	4	12	14	4	11	16	7	4	0	11	11	14	16	14	20	24	2	5	4	19	6	11	22	11	31	4	28	6	11	18	15	11	17	10
HORVU1Hr1G009570	0	0	1	0	0	0	0	0	1	0	0	1	1	1	0	2	1	0	1	0	0	2	0	2	2	0	0	0	0	0	0	0	0	0	1	0
HORVU1Hr1G009580	0	0	0	0	0	0	0	0	0	0	0	0	0	0	0	0	0	0	0	0	0	0	0	0	0	0	0	0	0	0	0	0	0	0	0	0
HORVU1Hr1G009590	6	6	3	10	2	2	3	3	1	5	0	3	4	5	3	0	4	1	6	1	0	2	3	0	2	2	2	9	2	5	0	1	7	0	0	0
HORVU1Hr1G009600	2	0	0	0	0	9	9	8	5	2	0	0	1	3	4	4	3	6	0	2	0	5	3	1	3	1	8	0	0	0	1	3	3	9	6	17
HORVU1Hr1G009610	0	1	0	1	0	0	1	0	0	0	0	0	0	0	0	1	0	0	0	0	1	0	0	0	0	0	0	0	0	0	0	0	1	0	0	0
HORVU1Hr1G009630	0	0	1	0	0	0	0	0	0	0	0	0	0	0	1	0	1	1	0	0	0	0	0	0	0	0	0	0	0	0	0	0	0	0	1	0
HORVU1Hr1G009640	2	4	2	0	5	0	12	9	10	4	7	3	3	4	9	44	54	45	2	3	3	7	3	3	1	1	1	4	0	2	2	0	1	12	35	48
HORVU1Hr1G009720	5	1	1	1	0	2	0	1	0	1	0	2	2	1	1	0	1	1	3	1	0	0	1	0	0	3	0	1	0	2	0	0	1	0	0	0
HORVU1Hr1G009800	28	9	11	1	8	3	233	177	34	11	3	12	10	11	2	91	89	99	8	4	9	2	0	4	7	6	10	13	4	11	8	15	3	43	74	52
HORVU1Hr1G009870	2	0	3	0	0	0	0	1	3	3	0	1	1	0	0	1	0	2	0	0	1	0	0	0	0	0	0	3	0	0	0	1	0	1	0	0
HORVU1Hr1G009880	9	3	0	0	0	0	0	0	0	9	5	8	2	2	1	4	8	6	0	2	1	0	0	0	0	0	0	5	8	1	0	2	0	16	1	4
HORVU1Hr1G009900	1504	1711	1006	680	601	619	687	805	553	1050	730	1379	486	1015	995	476	635	480	1421	768	1345	947	971	860	556	473	790	1385	1557	1272	456	607	1025	626	483	567
HORVU1Hr1G009910	1	1	1	0	0	0	1	0	0	1	0	0	0	0	0	0	0	0	1	0	1	0	0	0	0	0	0	0	0	0	0	0	0	0	0	0
HORVU1Hr1G009920	1006	898	1048	529	265	435	357	813	209	955	693	1182	1284	1149	1584	1429	1271	1260	843	691	1407	349	325	300	201	164	247	1642	1741	1657	603	674	559	1670	863	1008
HORVU1Hr1G009940	1	3	1	0	3	1	0	10	0	1	0	3	3	2	0	0	0	0	0	0	2	1	0	0	3	0	0	0	0	2	3	4	2	0	0	0
HORVU1Hr1G009950	1787	2165	1232	1291	1250	1305	1526	1962	1216	1477	972	1707	1430	2490	2426	1348	1673	1581	1636	882	1683	1914	1919	1831	1379	1026	1591	1644	1985	1833	989	1479	1876	1485	1130	1837
HORVU1Hr1G009970	0	53	0	0	4	0	0	0	0	42	102	1	1	2	1	0	3	0	9	1	2	4	0	0	1	0	0	2	0	0	0	0	1	0	2	0
HORVU1Hr1G009980	515	650	395	335	348	314	363	584	321	410	296	475	281	476	461	325	332	375	421	252	452	341	432	283	368	345	404	446	505	522	227	383	489	368	303	788
HORVU1Hr1G010010	597	612	427	100	99	115	113	121	99	463	343	519	106	155	163	69	75	83	452	344	564	131	154	132	51	57	75	488	695	601	70	103	158	104	48	173
HORVU1Hr1G010020	1306	1208	833	145	138	191	166	145	164	907	437	922	181	208	238	112	156	147	903	621	1149	223	211	202	91	101	102	1158	1145	1080	126	159	215	120	82	151
HORVU1Hr1G010110	28	29	22	23	22	21	20	46	19	35	21	24	36	64	77	37	45	54	24	11	23	32	47	27	26	20	21	48	33	27	15	23	25	51	45	30
HORVU1Hr1G010120	0	1	1	1	2	3	31	0	3	0	4	5	1	13	8	13	11	34	3	0	0	0	2	0	4	1	3	1	0	0	0	1	1	19	33	30
HORVU1Hr1G010130	236	284	156	1496	1334	1752	1487	2633	989	174	138	210	1465	2359	2357	994	1339	1128	259	116	214	1885	1802	1562	893	530	1116	227	228	282	913	1147	1650	1523	1080	1941
HORVU1Hr1G010140	0	0	0	0	0	0	0	0	0	1	0	0	0	0	0	0	0	0	0	0	0	0	0	0	0	0	0	0	0	0	0	0	0	0	0	0
HORVU1Hr1G010190	203	187	69	16	8	8	15	6	13	138	64	178	7	20	12	21	30	17	101	90	141	27	19	26	6	6	11	116	128	114	6	11	16	18	18	32
HORVU1Hr1G010210	98	121	118	731	575	696	587	1052	369	53	55	128	699	862	1104	382	241	239	170	59	117	1068	990	820	906	492	1176	135	261	225	651	504	899	449	326	243
HORVU1Hr1G010220	42	58	32	58	41	46	38	91	42	42	29	48	54	86	63	32	42	62	47	32	38	48	66	51	35	30	46	47	58	45	59	71	60	57	36	62
HORVU1Hr1G010230	1548	3774	756	63	18	17	8	9	54	1839	1863	1409	76	37	55	22	33	56	2737	730	1048	17	7	37	4	15	12	1061	1379	1345	23	35	28	12	14	24
HORVU1Hr1G010250	3267	5047	2190	12	79	11	69	91	112	2763	2260	3430	27	8	7	102	219	218	3964	1911	2846	8	1	0	104	308	120	2823	4173	3445	8	18	5	57	82	134
HORVU1Hr1G010280	11	10	3	14	1	13	9	9	6	10	4	14	16	45	20	13	11	9	17	4	16	12	5	12	11	8	9	25	34	27	10	6	20	18	6	1
HORVU1Hr1G010300	1	4	0	0	0	0	0	0	0	3	2	0	0	0	0	0	0	0	1	0	0	0	4	0	0	0	0	1	0	0	0	0	0	0	0	0
HORVU1Hr1G010350	1	2	0	0	0	0	0	0	0	1	4	0	0	0	0	0	0	0	1	0	1	0	0	0	0	0	0	0	0	1	0	0	0	0	0	0
HORVU1Hr1G010360	2	4	0	0	0	0	0	0	0	6	21	2	0	2	0	0	0	0	3	0	0	0	0	0	0	0	0	0	0	1	0	0	0	0	0	0
HORVU1Hr1G010380	5306	4682	2856	811	457	784	690	976	814	3764	1846	4077	656	916	797	281	435	461	3063	2463	4184	1442	1298	1410	624	452	988	3946	4833	4231	634	1376	1003	445	385	536
HORVU1Hr1G010390	26	20	11	34	18	36	8	23	16	26	15	14	20	34	36	9	6	12	19	13	30	64	47	24	16	15	13	14	20	25	9	21	43	7	11	23
HORVU1Hr1G010400	17	45	12	22	22	16	13	38	11	13	16	26	38	37	23	20	7	20	19	15	11	8	16	39	3	11	8	25	32	22	27	24	20	14	13	8
HORVU1Hr1G010500	3	1	3	7	6	3	13	16	8	1	3	0	14	12	12	19	23	48	3	0	3	5	4	1	13	27	14	4	1	5	4	9	10	11	15	21
HORVU1Hr1G010510	554	752	339	379	335	428	445	527	384	453	259	482	455	680	594	314	383	525	474	285	468	546	473	596	401	310	512	454	634	605	442	333	432	448	337	674
HORVU1Hr1G010520	13	16	6	4	3	0	12	13	3	7	7	24	6	9	1	16	15	13	11	10	19	1	5	3	9	7	8	11	32	15	0	12	3	9	10	4
HORVU1Hr1G010530	5	2	2	4	3	0	9	8	2	0	7	5	2	5	1	13	9	8	1	3	5	1	5	3	7	6	8	0	0	4	0	8	3	7	8	3
HORVU1Hr1G010560	4	1	2	3	3	11	3	3	4	0	1	3	4	5	3	7	2	6	8	2	6	7	2	5	3	1	7	4	0	6	8	4	1	2	1	2
HORVU1Hr1G010580	6	5	2	0	0	1	4	1	1	2	0	3	1	0	1	0	1	2	3	1	3	0	0	2	2	0	1	2	1	3	0	0	2	1	0	0
HORVU1Hr1G010600	0	0	0	0	0	3	0	0	0	0	0	0	0	0	0	0	0	0	0	0	0	0	0	0	0	0	0	0	0	0	0	0	0	0	0	0
HORVU1Hr1G010640	0	0	0	0	0	0	0	0	0	0	0	0	0	0	0	0	0	0	0	0	0	0	0	0	0	0	0	0	0	0	0	0	0	0	0	0
HORVU1Hr1G010660	2	5	2	3	2	6	4	5	2	3	1	8	3	2	12	4	4	1	6	6	3	6	3	3	3	3	7	6	7	7	0	4	1	5	2	8
HORVU1Hr1G010670	228	347	132	107	97	89	74	87	88	164	169	215	128	139	125	69	144	146	287	107	225	199	120	249	80	159	140	203	280	213	119	137	169	66	87	107
HORVU1Hr1G010710	0	0	0	0	0	0	0	0	0	0	0	0	0	0	0	0	0	0	0	0	0	0	0	0	0	0	0	0	0	0	0	0	0	0	0	0
HORVU1Hr1G010720	7	59	0	0	0	0	0	0	0	65	15	0	0	0	0	0	0	0	39	0	0	0	0	0	0	0	0	0	0	0	0	0	0	0	0	0
HORVU1Hr1G010730	0	0	0	0	0	0	0	0	0	0	0	0	0	0	0	0	0	0	1	0	0	0	0	0	0	0	0	0	0	0	0	0	0	0	0	0
HORVU1Hr1G010740	0	0	0	0	0	0	0	0	0	0	0	0	0	0	0	0	0	0	0	0	0	0	0	0	0	0	0	0	0	0	0	0	0	0	0	0
HORVU1Hr1G010780	197	208	130	205	129	176	195	333	115	142	110	159	218	302	291	109	99	128	174	77	179	223	162	178	147	74	172	215	177	257	144	210	248	119	103	109
HORVU1Hr1G010790	1	5	0	0	5	0	3	2	1	5	22	0	0	2	0	8	0	8	5	0	3	0	4	3	3	5	1	2	0	1	1	2	0	6	3	0
HORVU1Hr1G010800	1406	1491	911	778	603	820	1026	1250	636	1016	724	1281	687	1266	1162	876	1034	729	1250	691	1212	1246	1247	1074	770	533	986	1250	1549	1415	625	841	911	984	736	784
HORVU1Hr1G010810	2105	2244	1040	390	241	391	342	486	347	1487	877	1584	292	515	374	121	184	139	1717	970	1563	702	622	619	259	165	336	1483	1812	1584	231	431	468	160	154	230
HORVU1Hr1G010820	970	1054	652	728	731	881	999	1228	638	761	458	856	603	1226	1066	536	663	536	908	493	887	1067	1120	1011	801	507	900	901	917	1007	570	816	1062	725	571	569
HORVU1Hr1G010830	0	1	0	5	0	0	2	0	0	2	0	3	3	0	0	1	0	0	0	1	1	0	0	0	0	0	5	1	0	0	3	1	0	1	0	1
HORVU1Hr1G010840	72	78	29	0	0	0	0	1	0	97	27	166	0	0	0	0	0	0	27	57	47	0	0	0	0	0	1	89	123	87	0	0	0	0	0	1
HORVU1Hr1G010890	175	241	135	103	81	105	80	113	75	109	70	135	90	159	150	64	73	75	143	100	165	129	143	126	102	58	117	150	174	151	72	143	139	99	77	74
HORVU1Hr1G010910	11	30	8	18	12	10	18	11	6	34	45	8	20	20	8	10	14	11	30	6	16	16	7	28	2	3	0	12	25	22	29	17	7	5	7	12
HORVU1Hr1G010920	2	0	0	0	0	0	2	0	0	0	0	0	0	0	0	0	0	2	0	0	0	2	0	0	0	1	0	0	0	1	0	0	1	0	0	0
HORVU1Hr1G010930	2836	3091	1739	1920	1731	2020	2301	3109	1925	2230	1246	2240	1837	3337	3111	2038	2702	2346	2292	1315	2444	2271	2114	2240	2532	1440	2693	2333	2357	2333	1628	2239	2907	2944	2446	3104
HORVU1Hr1G010940	1795	1981	1132	1318	1226	1412	1420	2065	1309	1455	769	1408	1322	2277	2192	1427	2011	1779	1417	819	1519	1489	1365	1473	1697	1029	1848	1396	1464	1448	1239	1590	1826	2306	1854	2383
HORVU1Hr1G010960	90	90	57	27	32	37	62	48	45	57	48	69	22	68	45	38	57	36	59	44	74	32	52	32	28	33	61	69	78	59	19	37	49	49	52	35
HORVU1Hr1G010970	143	177	102	94	70	77	68	77	90	99	33	123	71	140	174	52	70	81	116	64	111	117	106	87	99	59	119	106	106	78	76	114	130	101	73	74
HORVU1Hr1G010980	10	9	4	11	0	5	5	8	3	14	6	12	5	18	15	9	4	3	10	14	4	2	6	10	7	2	1	6	8	13	4	4	15	2	3	0
HORVU1Hr1G010990	49	64	30	21	10	30	24	33	22	38	14	37	37	60	43	8	13	25	40	28	32	48	53	21	20	16	34	49	38	40	39	29	25	44	19	15
HORVU1Hr1G011020	112	170	88	92	59	72	73	63	87	88	30	106	51	102	151	51	62	70	103	54	103	105	83	70	99	63	91	91	87	71	66	100	144	86	66	64
HORVU1Hr1G011030	625	643	378	170	134	203	240	308	152	447	235	477	174	371	340	140	199	140	535	343	505	363	258	293	182	100	277	522	539	520	124	219	237	219	163	141
HORVU1Hr1G011060	1	0	1	2	2	0	0	0	0	0	0	1	0	2	1	0	0	0	1	0	2	1	0	2	0	1	0	1	0	0	3	0	1	1	1	0
HORVU1Hr1G011080	5	9	5	11	1	6	7	13	3	2	0	6	5	9	10	3	5	4	7	3	6	7	1	1	5	2	5	11	4	8	2	6	7	2	1	0
HORVU1Hr1G011100	8	19	4	12	4	5	10	4	5	13	21	3	8	18	11	10	13	11	19	3	9	20	13	17	11	6	4	10	12	8	24	10	12	6	10	11
HORVU1Hr1G011110	0	0	0	0	0	0	0	0	0	0	0	0	0	0	1	0	0	0	0	0	0	0	0	0	0	0	0	0	0	0	0	0	0	0	0	0
HORVU1Hr1G011120	0	0	0	0	0	0	1	0	0	0	0	0	0	0	0	0	0	0	0	0	0	0	0	0	0	0	0	3	0	0	0	0	0	0	0	0
HORVU1Hr1G011150	137	176	125	111	73	84	113	153	85	108	38	157	78	187	199	66	89	71	141	101	149	163	120	121	114	57	158	124	182	159	97	113	174	111	91	64
HORVU1Hr1G011160	194	224	139	152	91	106	125	140	107	133	68	164	102	208	203	84	94	107	152	99	171	188	148	124	134	87	144	152	162	150	123	131	192	146	99	84
HORVU1Hr1G011180	0	0	0	0	0	0	1	0	1	0	0	0	0	0	0	0	1	0	0	0	0	0	0	0	0	0	0	1	0	0	0	0	0	0	0	0
HORVU1Hr1G011190	5	2	1	0	0	0	2	1	2	6	0	4	2	3	8	5	4	6	3	2	4	3	0	0	3	4	2	2	0	5	0	4	5	1	2	0
HORVU1Hr1G011200	3	2	0	3	0	0	1	3	1	0	2	2	2	2	2	4	1	1	2	2	3	2	2	3	5	0	5	3	0	0	2	0	2	1	3	0
HORVU1Hr1G011210	5	15	4	14	6	4	10	7	1	14	21	4	10	10	6	10	12	8	17	1	5	11	2	21	2	1	0	7	16	9	16	7	6	4	6	8
HORVU1Hr1G011220	1	1	0	0	0	0	0	0	0	2	0	1	1	0	3	1	0	1	0	1	0	0	1	0	0	0	0	2	0	2	0	0	1	0	2	1
HORVU1Hr1G011240	38	75	36	27	12	15	28	30	26	27	2	42	22	41	52	17	21	21	37	23	40	44	21	14	29	20	19	40	40	27	11	32	43	34	18	25
HORVU1Hr1G011250	146	231	138	121	105	89	119	116	95	133	58	150	97	199	204	87	108	86	156	83	154	177	117	105	113	65	125	136	168	144	99	146	182	115	92	125
HORVU1Hr1G011260	8	18	6	9	6	7	8	6	3	11	21	4	8	12	12	10	15	13	20	4	9	20	9	17	7	6	3	8	12	7	20	14	13	3	8	11
HORVU1Hr1G011290	26	36	19	21	5	9	18	26	18	20	12	24	16	36	35	8	10	19	18	19	14	45	12	15	15	10	15	32	18	21	17	8	21	23	14	2
HORVU1Hr1G011300	215	288	145	151	102	167	149	172	127	171	112	200	142	261	284	103	124	108	210	126	204	191	190	185	174	86	165	195	185	218	118	214	185	129	139	144
HORVU1Hr1G011350	11	8	9	17	18	8	8	11	12	17	11	25	16	18	28	12	15	10	14	10	15	15	17	7	8	8	11	14	10	9	3	14	27	14	17	9
HORVU1Hr1G011360	0	0	0	0	0	0	0	1	0	0	1	0	0	0	0	0	0	0	0	0	0	0	0	0	0	0	0	1	0	0	0	1	0	0	0	0
HORVU1Hr1G011370	500	682	364	567	652	690	745	1133	505	410	292	489	519	859	785	592	738	754	508	271	490	773	721	686	663	735	848	501	638	590	526	692	766	714	606	948
HORVU1Hr1G011380	696	686	384	191	131	169	52	127	74	754	241	585	122	198	116	13	22	15	174	401	536	272	171	183	40	30	55	540	629	680	123	194	150	27	15	31
HORVU1Hr1G011390	278	338	176	485	428	494	304	511	323	265	130	158	423	481	492	135	132	175	184	152	224	542	373	494	271	199	324	254	241	288	474	311	552	255	156	263
HORVU1Hr1G011400	672	792	436	828	656	894	628	943	489	526	313	540	662	989	998	294	331	312	566	352	542	1005	767	815	546	320	693	611	735	689	671	589	958	453	300	436
HORVU1Hr1G011420	178	194	113	140	79	172	130	210	72	121	73	177	99	234	248	54	69	48	185	95	137	217	147	137	120	36	99	142	247	135	89	122	179	60	54	76
HORVU1Hr1G011430	405	408	220	368	358	381	657	1069	475	296	175	372	491	908	852	809	858	1051	258	164	257	427	474	418	575	327	521	257	296	275	472	647	589	971	890	1260
HORVU1Hr1G011440	0	1	0	0	0	0	0	0	0	0	0	0	3	1	2	1	3	0	0	2	0	14	4	0	1	0	0	0	0	0	2	5	1	0	1	0
HORVU1Hr1G011450	16	21	14	17	4	15	8	26	7	11	1	21	13	17	20	8	14	21	8	4	20	15	9	10	20	6	20	17	18	32	9	12	17	25	15	13
HORVU1Hr1G011480	12	89	1	0	0	1	0	0	0	53	60	7	0	0	1	0	0	0	41	2	1	0	0	0	0	0	0	4	1	4	0	0	0	0	0	0
HORVU1Hr1G011490	2	1	0	0	0	0	0	0	0	0	0	0	0	0	1	0	0	0	1	0	1	0	0	0	0	0	0	0	0	0	0	0	0	0	3	0
HORVU1Hr1G011500	51	51	18	27	25	56	76	72	47	32	27	29	31	54	81	41	45	37	39	22	32	51	45	65	80	40	53	36	42	28	17	69	61	53	42	58
HORVU1Hr1G011520	1461	1733	1196	1243	1281	1773	1040	1195	690	1065	717	1097	1280	2221	1879	430	584	477	1323	755	1446	1674	1682	1713	859	595	1324	1610	2008	2047	847	1400	1835	668	454	739
HORVU1Hr1G011530	1468	1738	1202	1244	1287	1782	1044	1195	694	1068	717	1103	1284	2225	1886	436	586	478	1329	759	1457	1681	1690	1716	862	599	1333	1622	2012	2052	847	1407	1841	672	456	739
HORVU1Hr1G011540	149	148	77	28	26	41	54	68	52	102	57	100	43	101	71	32	32	38	102	91	112	89	87	50	51	30	39	108	122	108	30	47	88	39	37	39
HORVU1Hr1G011550	6	15	8	5	4	0	7	11	3	5	3	16	7	4	6	7	6	3	11	2	10	7	2	11	4	2	6	5	27	6	5	0	3	2	5	4
HORVU1Hr1G011570	6	15	8	5	4	0	7	11	3	5	3	16	7	4	6	7	6	3	11	2	10	7	2	11	4	2	6	5	27	6	5	0	3	2	5	4
HORVU1Hr1G011610	27	23	15	3	1	8	5	10	6	27	6	23	3	5	8	10	3	4	17	14	20	16	0	0	9	7	10	14	18	20	1	4	15	3	4	9
HORVU1Hr1G011630	0	0	1	0	0	0	0	0	0	0	0	0	0	0	0	0	0	0	0	0	0	0	0	0	0	0	0	0	0	0	0	0	0	0	0	0
HORVU1Hr1G011650	7	13	1	2	0	1	1	1	2	2	2	1	1	7	1	1	2	0	6	1	3	6	0	2	0	0	8	2	11	4	0	1	0	0	0	0
HORVU1Hr1G011660	10	20	10	2	11	23	22	13	21	14	0	23	10	23	24	15	19	28	8	3	14	16	21	26	18	15	18	16	11	16	3	21	24	14	16	24
HORVU1Hr1G011720	216	181	113	246	160	215	229	342	132	139	90	156	206	461	404	181	204	142	154	91	130	303	308	242	172	113	232	159	212	153	146	265	300	224	152	195
HORVU1Hr1G011730	1	2	1	35	25	51	142	87	73	2	2	2	41	105	86	154	260	147	0	1	3	41	37	38	103	35	79	2	9	4	40	55	72	285	220	253
HORVU1Hr1G011740	2	1	1	0	0	3	0	0	1	3	4	0	0	1	3	0	0	1	1	0	1	0	1	0	0	0	0	1	0	2	0	5	1	0	0	1
HORVU1Hr1G011780	67	85	57	71	70	62	82	141	46	76	43	63	84	80	74	80	78	109	110	40	61	53	39	37	57	94	44	80	76	82	61	51	46	60	50	100
HORVU1Hr1G011800	23	11	3	27	44	12	92	128	36	18	6	54	33	45	60	117	167	145	6	12	18	33	15	28	76	117	90	11	7	19	20	41	62	94	88	127
HORVU1Hr1G011820	0	2	0	0	1	0	0	0	0	2	6	0	0	0	2	1	0	2	1	0	0	0	0	0	0	2	0	1	0	0	0	1	0	0	0	0
HORVU1Hr1G011830	0	0	0	0	0	0	0	0	0	0	0	0	0	0	0	0	0	0	0	0	0	0	0	0	0	0	0	0	0	0	0	0	0	0	0	0
HORVU1Hr1G011840	71	122	54	60	36	40	47	51	67	58	32	69	36	83	61	32	45	39	61	38	47	74	84	87	41	42	51	81	92	94	39	45	58	29	48	67
HORVU1Hr1G011860	1	0	0	0	0	0	0	0	0	2	0	0	0	1	0	0	0	0	0	1	0	0	1	0	0	0	0	0	0	1	0	0	0	0	0	0
HORVU1Hr1G011890	593	766	403	260	185	213	241	367	169	464	394	629	209	345	352	161	224	219	648	336	558	337	326	246	194	181	252	581	697	636	125	166	235	252	185	253
HORVU1Hr1G011900	773	932	513	303	250	274	298	468	213	537	460	780	257	428	448	220	297	277	777	398	655	422	391	312	244	245	302	723	863	743	164	219	294	312	223	289
HORVU1Hr1G011920	0	0	0	0	0	0	0	0	0	0	0	0	8	10	22	46	46	29	0	0	0	0	0	1	0	0	0	0	0	0	5	4	1	23	12	8
HORVU1Hr1G011930	10	3	14	32	70	13	62	34	48	26	14	15	6448	5415	9581	20146	17342	17380	6	4	17	14	4	84	549	394	289	15	21	17	2415	3447	3674	12450	6440	10814
HORVU1Hr1G011950	1	0	1	3	30	3	12	9	8	5	5	6	1507	1269	2289	4834	3912	3813	2	1	4	3	2	23	111	82	54	6	1	2	602	1106	630	2611	1421	1483
HORVU1Hr1G011960	8	7	7	5	1	0	1	0	2	4	13	11	0	1	0	1	0	2	15	4	11	0	0	0	0	0	0	9	0	8	1	0	0	0	1	0
HORVU1Hr1G011980	3	1	2	3	3	4	3	10	0	4	2	5	1	3	6	3	1	1	4	1	4	2	1	2	8	3	1	4	0	7	4	5	2	1	0	1
HORVU1Hr1G011990	1703	1365	2239	366	1379	462	2828	3475	1601	1621	1220	1407	1252	1498	2402	5051	6924	6569	986	975	1770	354	516	421	2827	4743	3598	1470	1951	1402	654	862	2768	4024	3384	8033
HORVU1Hr1G012060	1	0	0	0	0	0	5	3	2	0	0	0	1	0	3	18	14	13	0	0	0	0	0	0	10	10	1	0	0	0	0	1	1	7	12	11
HORVU1Hr1G012080	74	40	125	4	50	2	46	46	39	87	83	127	15	15	47	85	129	121	47	69	128	4	0	3	51	88	85	126	179	93	21	28	30	74	66	118
HORVU1Hr1G012090	8	0	0	393	994	503	1051	1662	1717	0	0	0	1334	1441	843	3536	2637	5025	0	0	2	574	1337	1015	4305	4845	3535	0	0	4	1906	1134	358	5634	1034	1470
HORVU1Hr1G012110	801	856	566	377	428	482	431	510	231	604	352	686	262	625	468	81	70	34	646	440	845	445	355	366	96	47	176	728	1086	994	232	329	515	53	34	56
HORVU1Hr1G012130	8	0	0	557	1324	675	1486	2580	2319	0	0	0	1806	1918	1163	5118	4218	7702	0	0	4	697	1674	1308	7599	8160	6270	0	0	10	2394	1231	428	8907	1480	2239
HORVU1Hr1G012140	764	647	1136	24	100	31	141	212	99	924	708	1002	205	221	298	155	305	384	885	806	1321	39	16	51	45	85	114	1161	1769	1194	147	163	150	238	154	284
HORVU1Hr1G012150	751	786	534	362	402	455	401	491	219	550	327	641	246	585	440	75	64	33	589	416	806	422	346	336	93	43	167	685	1033	944	206	312	481	51	32	48
HORVU1Hr1G012170	23	0	1	514	5479	1050	3179	5431	6310	0	0	0	3870	3098	2569	14044	9835	21429	0	1	4	1643	3175	2219	14547	17797	15076	0	0	12	4466	1429	178	16738	2913	3192
HORVU1Hr1G012180	445	400	258	183	150	187	276	326	176	287	155	354	182	301	302	250	402	266	343	138	371	291	161	178	249	218	344	306	294	255	102	188	227	299	240	289
HORVU1Hr1G012190	269	236	168	134	155	130	217	278	126	192	86	259	113	227	264	186	275	234	174	109	232	217	123	138	181	144	250	193	159	162	88	139	206	208	176	223
HORVU1Hr1G012210	8	72	4	0	0	0	0	0	1	44	59	7	0	1	2	0	0	0	23	0	8	0	0	0	0	1	0	1	3	12	0	0	1	0	0	1
HORVU1Hr1G012220	5	7	9	2	3	2	3	12	6	4	4	7	4	12	16	3	5	4	4	2	5	8	6	7	2	3	2	12	5	4	3	9	3	4	4	6
HORVU1Hr1G012240	129	124	108	161	126	203	88	277	64	114	76	86	147	226	185	139	149	148	114	62	119	127	105	123	85	54	107	120	124	111	99	101	148	144	97	138
HORVU1Hr1G012250	0	1	0	1	0	0	1	1	0	0	1	2	0	1	2	1	0	1	1	2	0	0	1	0	0	0	0	0	0	1	0	1	0	1	0	0
HORVU1Hr1G012270	79	82	53	104	71	76	56	169	50	71	57	82	62	97	73	51	53	72	83	43	78	72	40	59	52	47	69	91	73	91	57	83	60	44	29	27
HORVU1Hr1G012290	27	25	20	10	7	18	19	15	7	19	5	26	8	15	8	14	21	15	18	12	28	19	14	2	11	17	17	25	26	8	11	9	18	21	21	18
HORVU1Hr1G012300	20	24	17	7	4	1	7	1	9	13	9	46	5	7	15	5	13	4	23	21	16	15	11	4	9	10	16	26	8	28	2	10	8	11	6	6
HORVU1Hr1G012310	6	15	6	1	0	0	3	3	2	8	4	7	0	2	0	0	0	5	7	1	5	1	0	0	1	0	3	4	11	12	4	0	0	0	1	0
HORVU1Hr1G012320	1	1	0	0	0	0	0	0	0	1	3	2	0	0	0	0	1	0	0	3	0	0	0	0	0	0	0	3	1	2	2	0	0	0	0	0
HORVU1Hr1G012330	0	1	0	0	0	0	0	0	0	2	0	0	0	0	0	0	0	0	0	0	0	0	0	0	0	0	0	0	1	2	0	0	0	0	0	0
HORVU1Hr1G012340	2	1	0	2	0	2	1	3	2	0	2	1	0	1	1	2	0	5	4	2	1	0	6	0	1	0	0	1	0	1	0	3	0	0	0	0
HORVU1Hr1G012350	1	0	2	3	4	4	7	4	3	0	0	1	0	0	2	1	2	1	1	2	2	5	0	3	1	2	0	1	4	9	0	1	0	1	2	2
HORVU1Hr1G012360	2	1	1	3	0	0	0	0	0	1	0	3	0	1	1	1	0	0	0	1	2	3	0	0	0	0	0	0	1	1	0	1	0	1	0	0
HORVU1Hr1G012380	0	0	0	0	0	0	0	0	0	0	0	0	0	0	0	0	2	0	0	0	0	0	0	0	0	0	0	0	0	0	0	0	0	0	0	0
HORVU1Hr1G012420	348	377	254	197	192	197	299	428	247	274	186	317	184	292	331	202	266	196	328	189	334	265	275	276	206	185	329	318	313	348	169	299	308	254	192	318
HORVU1Hr1G012440	92	123	57	118	88	132	109	174	76	84	42	90	97	178	132	52	78	66	93	67	96	122	86	118	90	77	162	109	147	101	118	108	140	101	68	90
HORVU1Hr1G012460	488	577	280	44	54	27	76	54	54	303	217	560	54	80	69	81	129	116	547	303	454	62	21	33	61	108	106	401	609	490	39	89	35	93	88	154
HORVU1Hr1G012470	794	953	529	534	801	654	929	1055	688	671	550	695	651	1003	887	1042	1658	1532	880	463	734	818	1025	796	866	1335	1269	746	822	786	427	836	848	1013	865	1949
HORVU1Hr1G012490	0	4	1	0	5	3	16	2	7	2	0	2	5	4	11	6	10	6	7	0	0	13	2	6	11	5	7	1	0	2	5	10	1	11	5	9
HORVU1Hr1G012520	9	6	14	4	7	4	8	17	12	8	0	4	7	11	6	8	16	15	9	1	3	10	3	2	10	7	10	4	0	9	9	14	8	8	8	19
HORVU1Hr1G012600	0	3	1	1	0	0	3	0	0	0	1	2	1	1	1	0	0	0	1	1	3	0	0	0	0	0	0	0	2	1	0	0	2	0	1	0
HORVU1Hr1G012610	0	1	2	0	0	2	2	0	0	0	0	0	0	0	0	0	0	0	2	0	4	0	0	0	2	0	0	0	0	0	0	0	0	0	0	0
HORVU1Hr1G012660	125	124	27	0	0	0	0	0	4	130	53	69	1	1	0	0	0	1	153	16	29	0	0	0	1	0	0	38	38	75	0	0	0	0	0	0
HORVU1Hr1G012670	0	0	0	0	0	0	0	0	0	0	0	0	0	0	0	0	0	0	0	0	0	0	0	0	0	0	0	0	0	0	0	0	0	0	0	0
HORVU1Hr1G012680	266	323	267	402	295	371	559	925	264	282	233	326	531	761	547	1177	1278	1077	416	189	409	283	264	269	209	185	356	455	537	469	305	453	332	1205	979	1213
HORVU1Hr1G012690	1558	1754	1121	1821	1780	1907	2532	4205	1621	1356	939	1455	1640	2679	2516	1604	1813	1613	1328	784	1338	2032	1721	1693	1970	1231	2203	1459	1882	1642	1276	1696	2100	1949	1435	2390
HORVU1Hr1G012700	0	1	0	0	0	0	0	0	0	0	0	0	0	0	0	0	0	0	0	0	1	0	0	0	0	0	0	0	0	3	0	0	1	0	0	0
HORVU1Hr1G012710	1	0	0	115	450	133	441	607	373	0	0	0	186	165	280	751	1169	1464	0	2	0	93	94	135	535	1496	775	0	0	1	118	191	143	735	563	1455
HORVU1Hr1G012720	4	5	4	0	0	3	4	21	1	2	3	9	1	3	13	18	18	9	5	3	5	2	0	1	4	1	1	7	6	6	0	0	1	5	6	6
HORVU1Hr1G012730	558	623	384	265	254	273	285	427	252	445	250	500	277	381	336	306	372	299	529	296	498	337	311	316	248	293	333	517	391	402	188	241	479	214	212	421
HORVU1Hr1G012740	13	14	13	6	3	10	5	4	3	6	11	3	6	8	16	6	5	2	8	4	8	9	13	15	4	8	7	13	19	10	0	2	6	1	0	0
HORVU1Hr1G012760	0	0	0	0	0	0	0	3	0	0	0	0	1	0	0	1	2	0	0	2	0	0	1	0	0	0	0	0	0	1	0	1	0	0	0	0
HORVU1Hr1G012770	14	233	3	53	6	9	13	2	3	236	737	17	18	74	33	0	6	19	62	0	8	28	39	23	9	7	19	13	7	19	41	21	46	19	1	9
HORVU1Hr1G012790	14	182	3	39	10	6	5	4	2	135	589	8	19	41	22	1	5	13	35	1	2	17	17	9	3	4	10	2	5	6	21	15	32	2	6	3
HORVU1Hr1G012800	3	35	0	10	4	0	1	2	0	19	46	3	4	5	3	0	2	4	7	0	2	1	0	3	0	0	0	2	2	1	2	2	4	0	0	0
HORVU1Hr1G012810	0	0	0	0	0	0	0	0	0	1	0	0	0	1	0	0	0	0	0	0	0	0	0	0	0	0	0	0	0	0	0	0	0	0	0	0
HORVU1Hr1G012840	0	0	0	0	0	0	0	0	0	1	0	0	0	1	0	0	0	0	0	0	0	0	0	0	0	0	0	0	0	0	0	0	0	0	0	0
HORVU1Hr1G012850	10	171	1	7	3	2	1	1	2	115	358	3	7	25	8	2	0	18	29	3	2	10	25	3	7	2	3	10	13	17	18	6	16	0	0	0
HORVU1Hr1G012870	5	127	3	59	9	10	6	2	2	123	594	8	18	44	46	1	10	21	28	2	0	15	26	11	4	6	14	2	0	6	36	16	28	8	4	3
HORVU1Hr1G012880	0	297	2	20	3	2	3	0	0	236	1250	0	6	29	11	0	3	2	52	0	1	4	8	0	0	1	0	0	0	1	16	8	12	4	0	0
HORVU1Hr1G012890	0	120	1	6	1	0	0	0	0	109	400	0	0	2	1	0	0	0	22	0	1	1	5	4	0	0	0	0	0	0	0	4	5	0	0	0
HORVU1Hr1G012910	2	126	1	36	6	0	3	0	0	95	312	4	3	29	26	0	1	12	33	1	1	4	25	15	1	0	5	1	3	4	17	18	11	1	0	2
HORVU1Hr1G012920	1	1	2	4	3	4	4	14	1	2	0	3	1	4	0	0	4	7	0	2	2	2	0	2	0	2	2	4	3	3	5	7	1	1	2	0
HORVU1Hr1G012930	7	1183	9	279	69	53	48	45	17	966	4657	13	133	415	264	18	64	158	171	3	3	143	227	129	57	54	104	9	12	17	272	180	325	77	22	20
HORVU1Hr1G012940	7	1181	9	278	69	53	48	45	17	964	4648	13	133	415	264	18	64	158	171	3	3	143	227	129	57	54	104	9	12	17	272	180	325	77	22	20
HORVU1Hr1G012950	6	1324	9	292	81	53	61	64	24	1057	5128	11	146	460	290	23	70	193	189	2	3	170	283	136	65	60	125	9	12	14	329	193	381	86	25	20
HORVU1Hr1G012960	6	863	9	196	37	47	27	22	11	751	3040	9	94	270	170	7	30	85	148	2	3	103	123	91	43	39	79	9	12	15	204	131	243	64	16	15
HORVU1Hr1G013020	2	474	6	99	19	34	15	11	4	395	1726	6	41	122	71	3	12	37	72	0	2	46	60	28	12	16	33	4	7	5	84	67	106	28	7	7
HORVU1Hr1G013040	429	461	246	117	114	154	172	194	171	316	202	359	122	211	171	95	158	130	426	227	401	185	204	160	139	120	235	397	361	369	86	167	219	126	112	187
HORVU1Hr1G013140	9	3	3	1	6	5	2	6	6	4	1	5	7	9	4	6	1	8	5	0	4	6	0	4	11	2	7	2	0	3	6	3	2	12	0	0
HORVU1Hr1G013160	104	105	66	58	76	73	89	119	71	89	32	71	70	104	115	45	72	70	97	55	100	100	85	111	76	45	84	81	89	71	49	82	106	52	50	106
HORVU1Hr1G013180	2	2	2	1	0	0	0	2	0	0	0	2	0	2	0	0	0	0	1	1	3	4	3	1	0	0	0	1	13	0	0	0	0	0	1	0
HORVU1Hr1G013190	3372	3748	2067	590	376	638	508	816	565	2712	1394	2671	520	603	597	104	205	216	2216	1745	2911	904	821	875	239	173	390	3217	3508	3458	346	737	579	268	152	295
HORVU1Hr1G013210	1899	1892	953	754	602	852	787	1297	582	1369	733	1548	588	1023	1122	414	489	507	1035	911	1552	1007	835	792	656	526	949	1313	1716	1606	626	671	651	799	443	559
HORVU1Hr1G013240	2	2	3	0	3	0	0	3	0	3	0	0	0	0	0	2	0	1	3	0	1	0	0	0	1	0	0	2	1	0	0	0	1	1	3	0
HORVU1Hr1G013270	3	98	0	3	1	0	0	1	5	84	108	4	3	0	3	5	6	1	32	0	4	2	6	3	1	0	3	2	0	0	0	0	2	0	0	0
HORVU1Hr1G013360	827	864	488	358	194	284	279	504	305	573	344	632	215	452	540	197	273	183	687	394	674	456	428	396	270	155	302	718	744	688	163	326	545	212	175	244
HORVU1Hr1G013420	4	2	1	0	0	0	1	0	2	1	0	0	1	1	1	1	3	5	1	0	3	0	2	0	1	0	1	1	1	1	0	0	1	0	2	3
HORVU1Hr1G013430	12	4	9	9	1	2	20	5	6	9	0	18	6	17	12	13	20	11	15	14	18	6	11	7	8	9	8	16	8	6	7	4	5	13	12	26
HORVU1Hr1G013440	4	19	0	0	0	0	0	0	0	10	6	1	0	0	0	0	0	0	12	1	3	0	0	0	0	0	0	2	16	1	0	0	0	0	0	0
HORVU1Hr1G013450	359	353	233	133	100	156	175	239	129	257	126	306	99	216	210	95	124	91	293	166	324	208	182	212	154	102	237	302	303	310	113	189	198	108	85	107
HORVU1Hr1G013470	8	8	9	12	8	17	8	12	8	6	7	13	5	14	1	5	6	5	4	5	6	8	10	6	6	0	10	7	4	7	4	12	9	5	7	5
HORVU1Hr1G013480	5	2	0	14	12	4	35	56	12	2	8	0	9	10	14	76	120	96	2	1	1	2	1	2	24	38	12	1	0	0	5	5	6	90	80	76
HORVU1Hr1G013490	306	350	189	156	111	185	159	220	151	255	143	276	175	305	258	131	178	147	286	148	267	222	243	202	158	158	235	257	251	281	102	162	198	211	134	165
HORVU1Hr1G013500	0	0	0	0	0	0	0	0	0	1	0	0	0	0	0	0	0	0	0	0	0	0	0	0	0	0	0	1	0	0	0	0	0	0	0	0
HORVU1Hr1G013520	0	0	0	0	0	0	0	0	0	0	0	0	0	0	0	0	0	0	0	0	0	1	0	0	0	0	0	0	0	0	0	0	0	0	0	0
HORVU1Hr1G013540	5	9	2	2	4	2	7	3	4	6	1	5	1	1	6	3	4	2	4	1	2	8	1	7	2	7	2	7	8	1	1	0	9	3	3	8
HORVU1Hr1G013580	242	273	163	129	124	139	130	153	112	158	112	215	136	156	161	120	161	183	222	99	215	212	149	169	130	157	218	227	190	201	111	142	163	166	103	172
HORVU1Hr1G013600	2180	2232	1242	1209	1051	1253	1645	1925	1195	1453	814	1821	1172	2173	2168	1530	1974	1365	1846	1003	1754	1748	1656	1628	1492	991	2016	1673	1510	1640	803	1490	1846	1687	1606	1563
HORVU1Hr1G013620	2	1	1	3	0	0	1	1	2	0	1	0	0	2	0	0	1	0	2	0	1	2	0	1	0	1	2	3	1	2	0	6	0	0	3	0
HORVU1Hr1G013660	53	62	43	23	13	17	18	26	17	44	48	40	10	20	21	16	9	17	72	29	53	20	26	20	11	6	21	48	26	44	14	18	18	11	10	12
HORVU1Hr1G013670	1	3	1	1	1	3	2	7	2	1	0	1	4	3	7	3	0	4	3	0	2	2	0	2	4	1	4	2	4	2	6	2	4	2	0	0
HORVU1Hr1G013680	6	0	0	445	2171	520	1100	2155	2772	1	0	0	3431	2574	1720	7154	4997	9239	0	0	4	1394	2449	2054	7914	8447	9171	0	0	8	3863	1105	505	15217	2035	2247
HORVU1Hr1G013690	6	0	0	445	2168	517	1095	2154	2757	1	0	0	3416	2574	1701	7126	4970	9201	0	0	4	1388	2434	2043	7884	8437	9151	0	0	8	3860	1105	503	15162	2010	2223
HORVU1Hr1G013700	188	203	137	121	99	121	141	209	87	140	119	147	154	175	152	124	100	115	151	83	134	74	76	125	117	90	103	175	199	208	140	93	90	106	80	108
HORVU1Hr1G013720	0	3	0	2	1	0	6	4	2	3	1	0	1	1	3	6	1	2	0	0	0	0	3	1	1	2	8	0	0	0	11	9	0	9	9	6
HORVU1Hr1G013730	662	712	385	257	235	277	384	466	289	507	311	511	277	445	414	288	387	336	555	302	531	468	389	312	315	231	368	556	507	550	222	378	461	296	262	401
HORVU1Hr1G013740	1505	1556	1095	996	1047	1293	670	739	558	1280	690	1342	692	1169	1026	394	485	376	1455	875	1574	988	1005	959	344	241	566	1634	2216	2112	551	1349	1302	495	381	542
HORVU1Hr1G013750	146	181	121	91	89	96	94	166	101	112	109	110	71	148	150	82	119	98	151	74	125	138	128	114	102	62	93	131	148	142	66	131	150	108	91	173
HORVU1Hr1G013780	1656	2106	1022	1038	1343	1218	1166	1642	1162	1250	895	1329	1125	1537	1535	1022	1433	1511	1399	710	1355	1272	1214	1267	1340	1348	1775	1308	1414	1395	1140	1237	1304	1487	1123	2156
HORVU1Hr1G013810	250	231	129	164	86	181	162	198	98	99	89	179	116	203	224	106	149	85	193	107	190	225	147	140	117	81	130	197	336	230	66	117	185	96	93	67
HORVU1Hr1G013820	2725	2919	1945	1433	1538	1960	3870	4368	2507	2051	1445	2107	2339	3913	3731	5496	5924	4157	2194	1284	2237	1979	2248	2022	2908	1644	3061	2193	2672	2557	1345	2226	3410	4019	3353	6271
HORVU1Hr1G013840	1799	1936	1277	893	928	1256	2491	2591	1770	1410	970	1477	1540	2525	2522	3622	3960	2799	1444	850	1480	1357	1541	1342	1925	1069	2057	1470	1747	1657	897	1494	2388	2739	2286	4958
HORVU1Hr1G013870	81	89	67	37	20	35	51	131	38	62	76	70	43	66	49	94	63	79	66	35	78	30	30	47	41	35	72	99	116	109	52	59	31	67	71	73
HORVU1Hr1G013880	1263	1394	827	906	648	841	870	1389	852	978	432	1074	735	1394	1312	752	864	711	1219	570	1063	1084	1084	1017	1034	581	1051	1126	1159	1172	540	1089	1604	766	647	1340
HORVU1Hr1G013900	909	1004	682	1695	1413	2067	3720	5451	2318	745	427	882	1542	3308	2732	2399	3212	2747	839	439	906	2374	2331	2095	4256	1824	4314	880	1097	1022	1416	2483	2624	3673	2886	4868
HORVU1Hr1G013950	75	70	35	26	18	21	25	36	33	49	32	63	27	44	37	24	33	27	49	29	55	42	48	40	22	24	22	67	51	57	12	18	57	3	16	57
HORVU1Hr1G013960	0	0	0	0	0	0	1	0	0	0	0	0	0	0	0	0	1	0	2	0	0	0	0	0	0	0	0	0	1	0	0	0	0	0	0	0
HORVU1Hr1G013970	362	357	280	707	709	853	1499	2491	968	300	198	346	534	1052	789	648	840	663	381	174	353	1018	831	725	1730	1010	1936	354	416	438	826	866	906	951	672	1062
HORVU1Hr1G013980	0	0	0	0	0	0	0	0	0	0	0	0	0	0	0	0	0	0	0	0	0	0	0	0	0	0	0	0	0	0	0	1	0	1	0	0
HORVU1Hr1G013990	59	78	36	12	24	21	23	50	38	50	14	52	18	11	42	20	36	20	33	18	47	34	23	46	40	17	23	53	10	35	8	24	34	15	14	36
HORVU1Hr1G014000	1	3	1	0	4	2	2	2	1	0	5	0	0	2	0	2	1	0	0	0	0	0	0	3	0	0	3	1	0	0	1	0	0	2	1	0
HORVU1Hr1G014010	1861	2037	1257	864	664	733	966	1065	629	1275	918	1676	577	1183	1048	1095	1363	844	1850	999	1626	1157	948	820	874	1010	1268	1808	1750	1701	432	967	1416	859	800	816
HORVU1Hr1G014020	0	0	0	0	0	0	0	0	0	0	0	0	0	0	0	0	0	0	0	0	0	0	0	0	0	0	0	0	0	0	0	0	0	0	0	0
HORVU1Hr1G014030	42	49	21	30	20	21	26	21	16	31	18	28	23	43	41	19	24	27	30	20	25	41	26	22	18	27	41	38	36	24	29	41	28	30	24	34
HORVU1Hr1G014040	29	40	23	20	11	25	12	29	14	18	20	28	18	41	29	11	26	26	32	22	35	39	22	16	22	10	22	33	33	23	24	18	27	24	21	14
HORVU1Hr1G014050	14	10	11	111	21	76	26	24	25	1	13	3	31	45	21	14	7	21	11	6	9	88	30	28	23	42	34	6	11	13	11	39	95	19	18	14
HORVU1Hr1G014060	88	111	69	77	46	63	53	88	35	56	18	81	45	133	123	36	39	41	88	44	55	83	83	53	57	39	66	83	79	90	57	54	98	58	45	35
HORVU1Hr1G014070	375	415	214	729	687	803	780	1172	449	208	116	215	773	1074	1244	578	521	640	286	148	216	835	984	826	1010	531	1199	284	351	359	714	675	725	864	688	956
HORVU1Hr1G014080	527	654	412	360	374	370	391	568	273	441	293	452	367	520	451	338	389	484	575	314	529	397	363	388	330	394	520	455	634	621	266	484	406	403	337	683
HORVU1Hr1G014120	3983	3863	2555	3248	2045	3228	3796	4814	2017	2766	1815	4007	3008	5362	5255	3086	3420	2311	3566	2073	3655	5152	4258	3891	2912	1931	4191	3617	4084	4024	2240	2980	3471	3785	2620	2286
HORVU1Hr1G014140	6	13	10	1	12	15	6	41	4	10	7	9	10	9	10	11	1	1	9	11	10	6	0	11	5	1	16	11	10	26	10	26	10	0	2	2
HORVU1Hr1G014150	3	19	1	2	6	3	2	5	1	6	11	1	8	2	3	5	4	5	6	3	2	2	4	17	1	0	1	2	1	0	16	11	3	7	2	1
HORVU1Hr1G014200	0	0	0	2	0	0	0	4	0	1	0	1	1	0	0	2	0	0	2	0	0	0	0	0	1	0	0	1	1	0	0	1	4	0	0	0
HORVU1Hr1G014230	7	24	0	0	2	6	2	0	7	6	17	2	10	11	1	8	5	8	11	2	9	5	8	9	5	2	10	2	0	7	16	2	0	21	0	11
HORVU1Hr1G014270	0	2	2	2	0	0	0	0	0	1	0	1	0	0	0	1	0	0	0	0	1	0	5	0	0	1	0	1	0	0	0	0	0	1	0	0
HORVU1Hr1G014280	0	0	0	0	0	0	0	0	0	0	0	0	0	0	0	0	0	1	0	0	0	0	0	0	1	0	0	0	0	0	0	0	0	0	0	0
HORVU1Hr1G014370	3138	3133	1134	739	434	682	1009	1363	975	1876	850	1832	657	1132	1278	1037	1542	875	1810	986	2050	1051	935	813	1453	710	1172	1706	1737	1602	481	786	1511	1049	965	1376
HORVU1Hr1G014410	4	4	5	4	0	4	13	23	4	14	5	20	9	7	5	16	13	14	13	7	10	1	0	0	4	4	7	17	15	19	8	3	6	4	5	0
HORVU1Hr1G014560	37	27	30	12	13	15	23	30	17	37	30	34	24	32	39	10	25	17	40	13	18	33	26	15	25	12	14	45	40	34	19	41	30	11	14	16
HORVU1Hr1G014570	2052	2234	1275	88	101	60	118	94	162	1628	978	1434	108	210	173	122	176	119	1646	905	1736	77	98	130	60	91	79	1930	2326	2130	138	128	80	139	89	132
HORVU1Hr1G014580	1043	955	705	179	178	139	208	198	224	874	388	778	258	334	318	342	346	415	778	503	941	200	238	288	144	169	217	858	962	928	213	210	159	271	211	369
HORVU1Hr1G014590	9	6	8	1	4	6	2	6	0	3	3	0	6	8	3	9	10	15	3	2	2	4	1	8	2	2	3	2	15	3	2	5	3	6	1	4
HORVU1Hr1G014610	1575	1747	905	1147	1067	1327	1695	1922	1375	1257	762	1276	1427	2196	2114	1160	1590	1598	1350	797	1389	2022	2174	2094	1587	1108	1924	1273	1387	1322	1118	1845	1820	1827	1384	2312
HORVU1Hr1G014630	0	0	0	0	0	0	1	0	0	0	0	0	1	0	0	1	0	0	1	0	0	0	0	0	3	0	1	0	0	0	0	0	0	2	0	0
HORVU1Hr1G014640	0	1	0	0	1	0	0	0	5	0	1	0	2	1	0	1	0	2	1	0	1	0	0	0	0	0	0	0	0	0	0	2	0	4	1	3
HORVU1Hr1G014690	0	0	0	0	0	0	0	0	7	0	0	2	0	2	3	7	2	3	0	0	1	1	0	0	3	3	3	0	1	1	0	2	0	3	4	0
HORVU1Hr1G014700	0	1	0	0	3	0	2	0	0	0	0	0	0	0	0	0	0	0	0	0	0	1	0	0	3	0	0	0	0	0	1	0	0	0	1	0
HORVU1Hr1G014710	693	860	479	560	597	600	796	1028	737	690	465	609	699	874	879	586	871	927	768	418	716	800	887	927	774	797	811	733	733	631	672	804	761	749	633	1104
HORVU1Hr1G014730	1832	1814	1240	6086	4962	5916	6248	12912	2896	1613	1365	2346	5764	9027	9620	4269	3958	3899	2408	1066	2375	8337	6888	5789	4323	3030	6101	1994	2250	1876	4645	7050	5746	3801	3347	3903
HORVU1Hr1G014800	380	508	270	272	301	303	390	531	267	371	237	344	317	471	398	377	420	412	428	211	391	366	352	345	299	295	388	382	513	401	201	397	416	390	361	608
HORVU1Hr1G014880	1	0	0	0	0	0	0	0	0	1	1	0	0	0	0	0	0	1	0	0	1	0	0	0	0	0	0	0	0	0	0	0	0	0	1	0
HORVU1Hr1G014910	3	4	4	1	8	4	4	20	2	6	5	3	7	6	1	4	4	6	2	2	4	3	1	1	2	5	0	5	9	3	3	5	1	0	3	0
HORVU1Hr1G014950	26	31	19	40	37	40	61	133	31	28	14	25	40	46	59	58	61	62	35	22	36	46	60	52	46	34	32	34	44	14	19	24	31	42	35	44
HORVU1Hr1G014990	0	0	1	0	0	0	0	0	0	0	0	0	0	0	1	0	0	0	0	1	0	0	1	0	0	0	0	0	0	0	0	3	4	0	0	1
HORVU1Hr1G015000	161	200	133	119	164	196	113	151	91	151	62	104	97	125	123	34	18	21	156	77	147	72	95	121	41	34	57	192	228	231	60	110	138	30	25	47
HORVU1Hr1G015040	475	551	302	298	339	365	392	471	297	366	273	450	337	489	395	253	324	361	464	242	404	508	456	442	405	364	455	419	543	509	304	274	361	406	312	512
HORVU1Hr1G015050	315	380	368	727	695	541	1589	1405	1010	256	212	361	1118	1055	723	464	687	1101	344	254	531	671	600	797	833	652	981	470	432	409	1204	1061	236	667	779	786
HORVU1Hr1G015060	264	397	203	193	270	225	243	334	190	270	196	291	222	290	281	222	251	297	292	152	278	234	197	225	268	353	286	295	357	339	183	231	209	228	204	251
HORVU1Hr1G015090	4	1	2	2	6	4	23	39	6	0	6	2	3	6	14	42	68	66	1	0	4	2	5	10	8	6	5	3	2	3	1	1	7	48	36	90
HORVU1Hr1G015130	298	322	166	22	29	20	24	30	20	205	154	279	30	54	35	27	26	40	275	131	221	32	32	52	23	30	23	175	197	193	19	28	42	23	20	15
HORVU1Hr1G015140	1	2	0	1	0	0	0	0	1	2	0	2	0	1	0	0	1	0	1	0	1	3	0	2	1	0	0	1	0	0	0	0	1	0	2	0
HORVU1Hr1G015180	9	12	6	10	2	4	8	4	5	12	3	9	8	3	8	10	10	8	4	5	13	4	2	2	10	6	8	5	9	6	5	7	9	5	18	13
HORVU1Hr1G015190	0	0	0	0	0	0	0	0	0	0	0	0	0	0	0	0	0	0	0	0	0	0	0	0	0	0	0	1	0	0	0	1	0	0	0	0
HORVU1Hr1G015210	21	11	9	74	49	85	227	220	66	3	8	9	52	202	141	98	238	146	2	5	4	55	43	16	30	17	123	8	9	22	42	62	86	303	254	251
HORVU1Hr1G015240	51	74	34	12	13	16	5	15	9	40	27	40	9	11	15	12	8	6	46	30	42	7	6	13	12	11	10	56	45	52	12	11	13	5	4	2
HORVU1Hr1G015260	338	327	204	391	279	362	402	812	291	230	126	283	335	669	679	284	321	276	299	184	307	460	407	350	429	225	633	316	385	317	224	368	546	426	237	423
HORVU1Hr1G015270	621	686	407	144	173	127	150	171	131	425	302	620	133	214	142	136	125	156	478	310	529	177	165	153	139	159	173	511	675	608	98	163	212	102	73	144
HORVU1Hr1G015300	0	0	0	0	0	0	0	0	0	0	0	0	0	0	0	0	0	0	0	0	0	1	0	0	0	0	0	0	0	0	0	0	0	0	0	0
HORVU1Hr1G015310	366	431	229	296	252	299	424	512	232	249	191	301	229	467	385	291	377	292	370	203	415	356	318	370	334	308	454	366	332	360	154	309	463	284	243	292
HORVU1Hr1G015350	0	0	0	0	0	0	0	0	0	0	0	0	0	1	0	0	0	0	0	1	0	0	0	0	0	0	0	0	0	0	0	0	0	0	0	0
HORVU1Hr1G015420	1	0	0	0	0	0	0	0	0	0	0	0	0	0	0	0	0	1	1	0	0	0	0	0	0	0	0	0	0	0	0	0	1	0	0	0
HORVU1Hr1G015430	0	0	1	0	0	0	0	2	0	2	0	0	0	1	0	0	0	1	0	1	0	0	0	0	0	0	0	0	0	0	0	0	7	0	0	0
HORVU1Hr1G015490	795	923	597	640	543	691	850	1049	659	632	365	667	590	1009	942	578	694	560	786	488	813	842	851	815	733	390	873	822	875	857	482	733	1084	647	562	802
HORVU1Hr1G015500	1274	1465	892	590	684	769	759	1047	548	1053	612	1094	1152	1459	1545	1155	1381	1227	1128	625	1088	1004	974	990	852	839	855	1234	1324	1341	602	775	904	1316	933	1355
HORVU1Hr1G015540	3	9	6	1	4	11	10	12	4	2	2	5	5	6	13	0	2	2	12	1	3	5	5	0	1	2	9	5	24	14	4	4	5	2	0	1
HORVU1Hr1G015550	589	700	550	666	629	673	962	1163	817	527	587	559	1013	1530	1608	1249	1400	1560	608	340	576	816	740	741	1053	867	1144	622	670	689	650	918	908	1671	1010	2375
HORVU1Hr1G015560	938	1073	854	985	1028	1123	1493	1983	1200	764	697	827	1543	2374	2401	1956	2141	2380	927	547	933	1231	1074	1114	1584	1342	1745	1000	1213	1081	1054	1483	1365	2447	1507	3165
HORVU1Hr1G015580	2	4	0	0	0	1	1	2	0	1	0	3	1	1	3	3	1	0	1	4	5	2	2	0	0	0	0	2	0	2	1	0	4	2	1	0
HORVU1Hr1G015590	4150	4777	3298	2064	1929	2117	2804	3455	2328	3248	2268	3614	1955	3278	3262	2497	3227	3145	3952	2468	4323	2959	3052	3088	2551	2141	3269	4485	5022	4579	1417	2882	2852	2739	2447	3945
HORVU1Hr1G015610	0	3	1	0	3	0	1	0	0	0	0	1	2	2	1	0	0	1	0	0	0	0	0	0	0	0	0	0	0	1	0	0	0	3	1	3
HORVU1Hr1G015620	115	142	92	106	109	104	102	225	82	111	87	155	122	249	323	81	95	97	123	86	131	177	131	160	84	124	192	158	213	147	90	144	146	61	61	73
HORVU1Hr1G015660	3048	2746	2011	1599	1285	1612	1768	2926	1233	2540	1614	3583	1831	2844	2734	1523	1694	2025	2315	1824	3016	3047	2436	2358	1875	1152	2350	2630	3622	3035	1768	2257	2211	1656	1324	1834
HORVU1Hr1G015670	271	286	139	119	97	105	121	139	136	193	76	232	85	134	122	85	106	91	223	132	196	144	150	87	162	79	86	197	183	195	82	101	240	102	89	187
HORVU1Hr1G015690	2	5	8	10	4	2	4	21	0	5	0	5	9	4	8	7	5	7	9	3	5	8	2	2	4	6	7	5	7	6	7	3	10	2	3	7
HORVU1Hr1G015710	0	0	1	0	0	0	0	0	0	2	0	0	0	0	0	0	0	0	0	0	1	0	0	0	0	0	0	0	0	0	0	0	0	0	0	0
HORVU1Hr1G015720	361	376	176	341	248	306	375	569	183	134	96	206	273	371	445	329	382	353	316	184	245	298	235	283	277	201	361	267	271	218	208	305	416	264	239	388
HORVU1Hr1G015750	0	0	0	0	0	0	0	0	0	0	0	0	0	0	0	0	0	0	0	0	1	0	0	0	0	0	0	0	0	0	0	0	0	1	0	0
HORVU1Hr1G015770	156	175	246	200	352	275	530	543	313	134	108	237	326	582	580	629	529	496	164	129	222	305	242	313	360	198	334	238	256	253	316	341	319	595	481	680
HORVU1Hr1G015810	147	136	77	404	306	440	493	643	302	77	91	72	422	642	623	297	339	292	132	60	120	536	415	419	388	289	549	161	154	125	346	324	483	439	328	465
HORVU1Hr1G015820	277	353	192	189	121	150	246	344	166	235	140	280	171	308	313	182	205	184	317	164	277	177	160	177	188	107	176	287	349	263	94	185	239	173	146	191
HORVU1Hr1G015840	0	0	0	0	0	0	0	0	0	0	0	0	0	0	0	0	0	0	0	0	0	0	0	0	0	0	0	0	0	0	0	0	0	0	0	0
HORVU1Hr1G015850	3	1	1	0	2	0	0	0	0	2	0	2	0	0	0	0	2	0	4	1	3	2	1	0	4	0	0	4	2	2	3	3	4	0	1	0
HORVU1Hr1G015870	0	1	0	0	0	0	0	0	0	0	0	1	0	0	0	0	0	0	0	1	2	0	0	0	0	0	0	2	0	0	0	0	0	0	0	0
HORVU1Hr1G015890	1	2	0	0	0	1	0	0	0	0	0	1	0	0	0	0	0	0	1	0	0	0	0	0	0	0	1	2	3	0	0	0	1	0	0	0
HORVU1Hr1G015910	11	14	13	3	0	5	5	8	1	9	2	7	6	2	3	1	2	2	14	1	10	5	3	8	0	4	1	15	14	15	0	15	6	1	0	0
HORVU1Hr1G015920	2	0	2	0	0	0	0	0	0	3	0	1	0	0	2	0	0	0	0	0	0	1	0	0	0	0	0	0	0	0	0	1	2	0	0	3
HORVU1Hr1G015940	313	382	244	327	248	347	347	390	256	263	130	302	224	559	470	209	238	243	339	177	368	404	365	340	267	171	342	299	425	394	224	305	371	273	224	409
HORVU1Hr1G015970	0	0	0	0	0	0	0	0	0	0	0	0	1	0	0	0	0	0	0	0	2	0	0	0	0	0	1	1	0	0	0	0	0	0	0	0
HORVU1Hr1G015980	3	0	0	1	2	2	1	5	1	0	0	1	1	0	1	0	0	2	3	0	1	1	0	0	0	0	0	0	0	0	0	0	0	0	1	0
HORVU1Hr1G016000	4	0	1	1	0	0	4	2	1	3	0	7	0	4	0	2	0	1	3	1	2	0	3	3	0	2	0	2	1	4	0	0	2	2	0	0
HORVU1Hr1G016030	3	2	2	2	0	0	0	0	3	1	2	3	0	3	0	0	1	0	0	0	0	0	0	0	0	0	0	1	0	0	0	0	3	0	0	0
HORVU1Hr1G016050	50	47	25	30	26	30	52	67	39	37	24	43	36	51	52	61	68	60	49	28	48	28	45	51	45	35	57	44	49	43	34	59	38	45	45	40
HORVU1Hr1G016060	50	47	25	30	26	30	51	67	39	37	24	43	36	51	52	61	68	60	48	28	48	28	45	51	45	34	57	43	48	43	34	59	38	45	45	40
HORVU1Hr1G016080	10	10	8	46	18	65	10	28	13	14	9	13	38	78	99	21	25	25	14	2	10	26	67	16	16	12	12	10	15	10	10	23	33	13	6	22
HORVU1Hr1G016110	279	267	182	142	137	142	152	227	139	189	125	246	166	292	269	172	194	161	208	117	233	179	212	203	137	133	154	225	286	265	150	180	235	158	131	200
HORVU1Hr1G016120	9	25	19	15	6	12	14	33	4	14	8	15	17	14	6	18	8	7	18	9	18	13	9	9	15	6	10	13	17	15	10	14	11	12	5	4
HORVU1Hr1G016130	1355	1529	876	710	647	689	1064	1332	728	1159	685	1267	739	1228	1087	795	1116	940	1170	694	1178	980	888	947	897	734	1168	1220	1465	1356	571	950	909	848	796	985
HORVU1Hr1G016140	44	35	25	69	86	67	79	145	54	60	37	44	91	163	133	68	76	80	43	26	37	103	76	65	82	75	111	50	64	40	69	121	77	63	59	76
HORVU1Hr1G016170	696	852	427	425	469	487	636	760	341	692	349	834	464	759	877	517	663	646	538	461	702	610	629	570	487	584	643	713	876	756	336	568	580	554	383	619
HORVU1Hr1G016180	4	7	3	7	3	0	5	5	3	6	0	4	4	7	8	5	5	4	4	6	2	6	2	0	4	2	5	4	8	4	3	4	4	6	4	4
HORVU1Hr1G016190	1042	983	619	223	186	205	258	265	316	863	341	864	281	356	348	292	446	416	864	613	1051	331	484	390	286	158	303	1017	1098	1055	233	497	458	504	343	1121
HORVU1Hr1G016200	12304	11814	7493	2045	1792	1850	2631	2417	2393	9856	4801	9225	2417	3971	4053	3086	4516	3874	10189	7491	13183	3114	3327	3438	2319	1365	3138	12476	14677	13832	2493	4629	3330	5295	3643	5315
HORVU1Hr1G016240	997	1136	584	313	401	343	304	411	293	703	541	905	392	506	454	229	391	449	939	566	861	439	407	471	317	415	454	867	1078	910	292	472	390	350	306	531
HORVU1Hr1G016270	1	1	1	1	2	0	3	6	2	4	0	1	0	0	0	1	1	4	3	1	2	0	1	0	2	2	0	2	0	0	0	0	3	1	3	5
HORVU1Hr1G016280	131	120	70	151	149	160	172	235	118	119	63	154	171	366	289	128	124	164	129	66	112	233	150	186	122	152	219	91	173	120	103	230	147	125	116	196
HORVU1Hr1G016320	1024	1031	493	283	130	225	198	255	174	679	377	935	191	322	378	172	175	152	781	483	805	392	449	325	198	114	257	799	969	762	205	221	329	240	165	134
HORVU1Hr1G016360	397	489	249	372	304	430	525	542	382	311	149	298	348	517	488	298	364	289	348	193	386	421	343	461	505	245	545	387	513	440	282	452	543	445	313	400
HORVU1Hr1G016370	1010	1052	471	361	303	328	470	602	393	718	459	856	403	653	701	399	555	488	863	475	765	571	584	543	461	333	639	756	763	791	322	503	550	541	433	426
HORVU1Hr1G016400	0	0	0	0	0	0	0	0	0	0	0	0	0	0	0	0	0	0	0	0	0	0	0	0	0	0	0	1	0	0	0	0	0	0	0	0
HORVU1Hr1G016420	0	2	2	0	0	0	1	0	1	2	0	0	1	0	0	5	1	0	0	1	0	0	0	0	0	8	1	1	1	1	4	1	1	0	1	0
HORVU1Hr1G016430	634	623	409	533	339	552	612	941	450	438	289	631	365	776	692	449	491	384	580	340	626	653	538	589	511	271	561	593	761	607	311	514	724	471	436	723
HORVU1Hr1G016470	8	7	2	4	2	2	3	11	4	2	3	13	4	7	4	3	3	6	5	3	6	5	9	6	4	1	4	4	19	2	4	6	8	2	2	5
HORVU1Hr1G016480	814	875	602	650	796	794	915	1188	715	676	463	621	671	1014	943	589	668	822	805	507	769	779	699	877	841	544	1065	796	937	985	612	882	801	640	498	854
HORVU1Hr1G016490	3929	4206	2482	1682	1662	1959	2487	2651	1871	3388	1636	4630	1834	2997	2845	1870	2314	2019	2738	2250	3306	2601	2405	2228	2067	1354	2654	3585	4201	3735	1432	2185	2583	2338	1880	2523
HORVU1Hr1G016500	0	0	0	0	0	0	0	0	0	0	0	0	0	0	0	0	0	0	0	0	0	0	0	0	0	1	0	0	0	0	0	0	0	0	0	0
HORVU1Hr1G016540	1069	985	590	675	339	542	516	794	362	589	429	1076	341	912	854	339	375	214	930	435	835	858	647	564	392	261	540	871	1162	1013	285	390	743	403	290	225
HORVU1Hr1G016590	5	5	3	4	1	3	2	10	2	1	2	7	2	3	5	2	1	0	6	1	11	1	0	2	1	2	5	7	14	3	2	1	4	3	3	0
HORVU1Hr1G016600	64	44	28	41	29	31	52	50	37	29	15	36	31	51	64	33	34	32	47	22	57	44	40	49	40	20	48	46	19	47	31	29	59	49	35	33
HORVU1Hr1G016610	0	1	0	0	0	0	0	0	0	0	0	0	0	0	0	0	0	1	0	0	0	0	0	0	0	0	0	0	1	0	0	0	0	0	0	0
HORVU1Hr1G016630	712	795	559	523	558	593	868	930	623	579	369	677	615	1027	890	660	801	661	703	402	682	777	796	772	706	506	952	722	812	730	418	615	889	639	585	779
HORVU1Hr1G016640	831	902	645	1611	1404	1466	1862	3313	1229	723	498	785	1568	2300	2220	1685	1546	1756	798	428	794	1513	1390	1462	1656	1199	1691	797	1113	923	1177	1579	1550	1634	1225	1728
HORVU1Hr1G016660	6871	5875	5045	1475	1400	1869	2579	4924	1735	6802	2889	5386	2082	2317	2465	1887	1982	2036	3202	3872	6300	1705	1461	1695	2000	1112	1920	6480	6688	6706	1370	1720	1490	2007	1456	2121
HORVU1Hr1G016700	18	24	8	2	55	5	57	71	32	15	20	18	32	23	6	98	114	125	24	8	16	15	0	3	53	141	95	27	25	20	7	26	2	36	59	48
HORVU1Hr1G016710	95	70	38	34	45	92	52	84	47	95	34	128	148	273	281	213	190	120	89	35	53	57	25	42	79	54	53	87	101	119	56	74	186	104	61	136
HORVU1Hr1G016720	1	0	0	1	0	0	0	0	0	0	0	0	0	0	0	0	0	0	0	0	0	0	0	0	0	0	0	0	0	0	0	0	0	0	0	0
HORVU1Hr1G016730	0	0	0	0	0	0	0	0	0	0	0	0	0	0	0	0	0	0	0	0	0	0	0	0	0	0	0	0	1	0	0	0	0	0	0	0
HORVU1Hr1G016760	0	0	0	0	0	0	1	0	0	0	0	0	0	0	0	0	0	0	0	0	1	0	0	0	0	0	0	0	0	0	0	0	0	0	0	0
HORVU1Hr1G016770	115	82	37	14	25	4	22	6	12	112	41	94	32	23	14	24	11	36	28	59	81	8	4	16	8	10	9	50	55	77	33	12	13	24	11	11
HORVU1Hr1G016790	649	768	394	398	287	356	442	528	362	461	235	491	330	629	634	330	446	332	576	307	493	440	512	377	391	252	402	518	552	598	241	430	541	345	291	393
HORVU1Hr1G016800	2	0	0	3	0	0	3	1	1	0	0	1	0	6	1	1	6	1	2	2	0	0	0	0	2	0	0	2	0	1	1	0	2	1	0	0
HORVU1Hr1G016820	0	0	0	0	0	0	0	0	0	1	0	0	0	0	0	2	3	4	0	1	1	2	0	0	0	1	0	0	0	0	0	0	0	3	1	2
HORVU1Hr1G016840	29	23	28	2	3	0	7	0	2	14	7	45	7	4	3	14	15	12	23	10	20	0	1	0	0	0	0	36	21	14	1	1	0	10	14	26
HORVU1Hr1G016870	0	0	0	0	2	0	0	3	0	0	0	0	0	2	0	1	1	1	0	0	0	0	0	0	1	1	0	0	0	0	0	0	0	1	0	1
HORVU1Hr1G016930	0	0	0	0	1	0	0	0	1	0	0	0	1	0	1	4	1	2	1	0	0	0	0	0	0	0	0	1	0	0	0	0	0	0	4	1
HORVU1Hr1G016960	0	0	0	0	1	0	0	0	1	0	0	0	1	0	1	5	2	3	1	0	0	0	0	0	0	0	0	1	0	0	0	0	0	0	4	1
HORVU1Hr1G016980	4362	4962	4586	2451	1738	2449	3223	7495	2773	4054	2421	3570	3017	3479	4339	2193	3007	2856	3963	2499	5078	3125	2421	2166	3836	1925	4232	5765	7574	6002	1578	2365	1938	3755	2241	3540
HORVU1Hr1G017020	65	62	35	21	25	8	9	30	11	32	18	42	19	9	9	4	10	10	35	24	44	28	18	15	7	6	12	40	34	41	12	4	11	11	11	9
HORVU1Hr1G017050	3732	4801	3549	2019	2130	2449	2801	4351	2211	3376	2675	4023	3939	5274	5835	5076	4776	6329	4429	2200	4230	2904	2871	2701	3160	2908	3309	4435	5215	4778	1815	3173	3377	5226	3493	6271
HORVU1Hr1G017070	0	0	0	0	0	0	0	0	0	0	4	0	0	0	0	0	0	0	0	1	2	0	0	0	0	0	0	1	0	0	0	0	0	0	0	0
HORVU1Hr1G017080	0	1	0	0	0	0	0	0	0	1	0	0	0	0	0	1	0	0	1	1	0	0	0	0	0	0	0	0	0	0	0	0	0	0	0	0
HORVU1Hr1G017100	20	16	10	13	16	28	21	9	11	12	14	19	15	12	19	22	20	10	19	13	19	16	17	10	14	20	10	8	11	17	14	13	17	16	13	5
HORVU1Hr1G017120	2143	1996	1168	1403	1309	1340	2051	2594	1654	1775	1322	2499	1650	3266	4868	2157	2616	2286	2150	1249	2382	3218	2745	2196	1705	1456	3335	1684	1854	1597	1272	2453	2357	2430	2127	3249
HORVU1Hr1G017170	242	184	65	8	6	5	9	6	8	212	51	152	2	3	2	2	1	3	101	91	147	2	0	5	4	2	4	118	133	136	5	3	3	10	3	9
HORVU1Hr1G017190	2	0	0	0	0	0	0	0	1	3	0	5	0	0	0	0	0	0	0	1	1	0	0	0	0	0	0	3	0	0	0	0	0	0	0	0
HORVU1Hr1G017210	397	500	303	232	203	313	345	438	288	348	226	360	241	396	397	269	334	273	458	230	404	322	331	377	321	258	381	396	437	417	181	347	454	279	248	442
HORVU1Hr1G017220	749	787	514	351	341	395	419	538	316	565	383	670	328	462	476	383	509	439	726	406	634	499	462	412	381	458	502	649	790	707	233	455	541	381	334	439
HORVU1Hr1G017230	110	115	52	91	73	84	81	120	66	80	74	93	78	124	142	93	125	116	90	52	71	84	80	130	95	67	102	91	91	92	72	90	82	110	104	145
HORVU1Hr1G017240	396	411	313	436	289	408	653	659	376	353	168	414	289	487	632	305	361	332	380	230	452	493	667	631	1175	699	1200	346	436	384	274	680	800	500	375	608
HORVU1Hr1G017260	86	110	73	18	46	42	55	58	40	94	43	101	61	73	51	43	83	62	101	67	90	74	47	70	44	58	66	108	95	95	36	38	58	60	48	88
HORVU1Hr1G017270	79	107	71	18	46	42	54	57	38	92	43	100	60	69	51	42	79	59	98	63	87	74	47	70	42	57	65	104	79	93	36	38	55	60	48	81
HORVU1Hr1G017290	3	9	5	0	4	2	1	5	0	5	4	8	0	3	5	0	1	0	4	5	5	1	0	7	1	0	1	2	14	3	4	0	1	2	0	0
HORVU1Hr1G017320	130	120	80	66	51	63	103	137	102	106	76	105	57	156	111	82	113	99	114	67	102	140	147	134	89	57	170	94	187	152	70	209	87	90	71	219
HORVU1Hr1G017330	1	3	2	0	1	0	0	5	0	4	3	1	3	1	0	3	1	2	2	1	3	3	0	1	2	0	3	0	0	0	0	14	0	2	2	2
HORVU1Hr1G017370	34	28	23	18	18	14	36	36	28	25	9	31	34	37	26	45	58	42	20	14	21	33	47	29	48	32	64	25	13	35	18	17	33	45	41	63
HORVU1Hr1G017380	1205	1321	924	1695	1385	1787	2778	3331	1787	951	727	1309	1237	2571	2867	1150	1337	1039	1236	650	1414	2362	2368	2071	2356	1408	3491	995	1323	1249	1286	2239	3176	1237	1072	1563
HORVU1Hr1G017410	2113	2145	1769	97	92	117	65	173	121	1961	1005	1693	102	107	97	113	102	112	1353	1246	2359	72	107	92	46	41	45	2776	2666	2667	63	70	59	95	58	116
HORVU1Hr1G017430	0	0	0	0	0	0	0	0	1	0	1	0	0	0	1	0	0	0	0	0	0	0	0	2	0	0	0	1	1	0	0	0	1	2	0	0
HORVU1Hr1G017440	10	15	3	3	4	6	2	8	12	4	6	11	7	11	10	1	3	4	15	9	10	10	11	11	17	10	8	14	9	13	3	5	15	3	7	8
HORVU1Hr1G017460	8808	8335	6017	8201	7762	10867	10371	13303	5290	5565	4149	7054	8229	14594	14283	5488	5795	4618	6662	3949	7322	11387	11639	9214	6962	4082	9209	7283	8700	7992	5271	8063	9825	5955	4862	5370
HORVU1Hr1G017470	1158	1120	418	26	36	25	51	31	56	1240	208	1854	31	49	52	26	51	33	414	675	803	48	37	44	64	48	59	806	940	805	26	52	50	33	42	49
HORVU1Hr1G017480	1122	1154	917	1414	1359	1786	2006	2756	1489	938	616	987	1568	2705	2213	1290	1539	1568	1045	589	1070	2292	2008	1732	1727	1318	2395	1070	1368	1282	1300	2420	1937	1758	1306	2451
HORVU1Hr1G017490	137	116	83	59	44	63	105	107	82	134	65	122	66	90	79	113	112	92	86	84	114	60	52	63	77	34	51	117	145	109	26	63	68	106	76	145
HORVU1Hr1G017500	186	153	113	67	54	76	141	134	92	182	60	160	88	110	73	173	172	161	115	105	135	59	71	63	90	36	60	162	176	173	54	59	60	153	135	203
HORVU1Hr1G017510	1	1	1	0	0	0	0	0	0	0	0	2	0	0	3	0	0	0	0	3	1	0	0	0	0	0	0	1	1	5	0	0	0	1	0	0
HORVU1Hr1G017520	0	0	0	0	0	0	1	0	0	0	0	0	0	0	0	0	0	0	0	0	0	0	0	0	0	0	0	0	0	0	0	0	0	0	0	0
HORVU1Hr1G017530	215	331	126	283	316	279	487	611	281	185	260	246	411	505	507	321	316	577	299	91	186	329	371	469	426	305	493	203	283	302	638	558	262	413	342	505
HORVU1Hr1G017550	108	168	57	13	13	12	21	19	14	91	82	143	21	44	28	7	8	22	132	52	97	11	28	34	18	16	15	72	116	89	47	21	17	22	21	14
HORVU1Hr1G017570	1977	2293	1861	3430	3450	4232	6185	7470	4361	1469	1177	1816	4952	7567	8221	7812	8692	7038	2250	1111	2053	5530	5241	5420	5422	3385	6462	2221	2618	2353	3424	5565	6981	7797	6014	9207
HORVU1Hr1G017580	152	162	125	150	147	164	331	456	194	170	118	153	214	247	278	448	533	472	149	98	172	185	155	171	254	172	214	206	139	204	141	138	206	429	372	650
HORVU1Hr1G017660	124	78	57	2	6	10	8	7	15	90	29	84	15	9	18	19	19	30	35	48	61	4	0	2	15	20	3	92	109	98	2	2	4	18	9	24
HORVU1Hr1G017670	0	0	0	0	25	1	13	4	17	0	0	0	15	3	4	29	43	50	1	0	0	4	3	1	29	30	23	0	0	0	2	15	2	15	16	29
HORVU1Hr1G017700	1169	828	730	817	736	686	1527	1714	789	992	891	1592	855	1696	2313	1606	2110	1956	1063	716	1393	1822	1446	1200	896	1143	1731	692	825	781	754	992	1226	1775	1324	2589
HORVU1Hr1G017710	1099	1156	699	605	644	608	857	1028	735	771	605	875	634	939	984	813	1016	1072	977	547	945	784	725	861	747	799	977	904	1191	1025	571	936	767	959	781	1360
HORVU1Hr1G017720	831	834	524	562	388	447	591	811	395	556	350	770	452	894	816	426	489	366	630	373	625	615	681	624	452	295	520	734	915	873	241	482	709	379	310	455
HORVU1Hr1G017730	254	225	189	212	167	167	213	303	115	156	136	268	146	283	302	143	183	121	220	111	227	220	228	230	149	112	199	267	263	254	113	165	197	148	122	128
HORVU1Hr1G017740	465	479	274	388	232	326	357	467	209	296	167	349	294	705	584	274	239	209	330	214	359	368	492	439	282	156	342	373	390	497	187	248	506	216	195	209
HORVU1Hr1G017750	381	377	225	351	202	289	306	401	173	226	135	277	247	624	522	222	194	182	255	161	286	298	427	358	229	127	287	296	339	395	165	212	419	178	158	153
HORVU1Hr1G017770	17	18	4	18	22	26	7	24	5	17	6	7	18	38	31	12	5	7	12	5	15	15	30	17	14	7	6	14	3	15	21	32	49	13	10	10
HORVU1Hr1G017800	465	836	403	36	32	8	25	15	41	373	533	542	61	43	29	17	25	72	720	305	454	16	8	12	15	20	9	553	691	660	16	32	14	9	9	22
HORVU1Hr1G017830	1033	1506	572	152	134	108	94	211	99	744	753	924	177	164	139	81	87	114	1163	468	775	105	72	77	63	81	79	866	1320	997	128	146	66	75	59	80
HORVU1Hr1G017840	699	686	243	0	3	0	0	0	25	1298	123	1309	0	1	0	0	2	0	100	490	610	0	0	0	0	1	0	442	637	791	0	0	0	0	0	0
HORVU1Hr1G017850	14	20	1	41	14	28	33	12	32	4	0	1	13	24	14	14	19	12	4	2	1	39	10	16	22	10	19	5	4	7	14	10	48	23	13	29
HORVU1Hr1G017860	14	19	8	103	25	50	48	35	36	4	3	6	34	53	29	27	44	44	8	1	10	79	50	21	39	33	43	5	5	15	12	34	94	27	25	51
HORVU1Hr1G017870	104	113	46	915	1044	698	895	470	880	25	27	24	468	335	414	338	358	409	27	22	26	827	294	443	916	601	815	30	26	36	361	520	1399	535	565	891
HORVU1Hr1G017900	606	577	366	79	44	67	37	112	60	441	281	548	61	78	125	82	57	72	463	332	506	85	58	101	38	98	67	479	755	524	66	87	56	50	24	37
HORVU1Hr1G017920	0	1	0	0	0	0	0	0	0	0	0	0	0	0	0	0	0	0	0	0	0	0	0	0	0	0	0	0	0	1	0	0	0	0	0	0
HORVU1Hr1G017930	0	1	0	0	0	0	0	0	0	0	0	0	0	0	0	0	0	0	0	0	0	0	0	0	0	0	0	0	0	1	0	0	0	0	0	0
HORVU1Hr1G017970	699	500	291	13	1	3	4	5	24	508	207	456	5	5	11	8	5	12	183	305	433	8	0	0	6	6	3	319	452	453	2	4	9	6	3	0
HORVU1Hr1G018000	1	0	0	0	0	1	0	0	2	0	0	1	0	0	0	0	2	2	0	0	0	0	0	0	0	0	0	0	0	0	2	2	1	3	4	1
HORVU1Hr1G018010	11	19	12	105	49	95	40	40	30	11	14	12	38	61	38	17	12	4	26	11	17	81	69	56	12	7	23	22	22	18	15	52	60	13	12	7
HORVU1Hr1G018020	51	32	33	14	6	21	26	23	34	37	19	39	25	26	29	25	41	38	26	24	38	26	22	28	28	20	17	26	35	23	14	27	29	35	24	56
HORVU1Hr1G018030	4	9	6	0	1	0	4	1	0	1	2	6	0	2	1	0	2	2	2	5	4	0	0	0	0	2	2	5	0	1	3	0	3	4	1	0
HORVU1Hr1G018040	1	3	3	0	0	0	1	0	0	1	0	1	0	0	0	1	1	0	3	1	2	1	0	0	1	0	0	2	0	1	9	0	0	0	1	0
HORVU1Hr1G018050	1	7	1	3	1	0	5	9	0	4	2	3	5	3	14	4	2	5	5	0	2	4	0	0	4	4	3	6	6	9	1	1	2	5	3	2
HORVU1Hr1G018060	1584	1870	1050	907	1104	1067	1490	1826	1291	1298	1014	1352	1269	1907	1812	1303	1833	1739	1531	874	1457	1615	1560	1558	1348	1145	1667	1678	1722	1605	1032	1338	1450	1641	1362	2459
HORVU1Hr1G018080	1241	1337	634	566	541	571	782	941	642	939	522	1085	483	921	813	441	540	398	1145	637	1141	878	848	757	785	447	787	1041	1045	1139	497	767	1267	517	486	688
HORVU1Hr1G018090	0	0	0	0	0	1	0	0	0	0	0	0	0	0	0	0	0	0	0	0	0	0	0	0	0	0	0	0	0	0	0	0	0	0	0	0
HORVU1Hr1G018100	0	2	0	0	0	0	0	0	0	1	0	1	0	0	0	0	0	0	0	2	1	0	0	0	0	0	0	0	0	0	0	0	0	1	0	0
HORVU1Hr1G018140	34	1	0	1656	8535	2278	10273	13697	6281	2	12	5	4592	3695	4496	19180	20932	32280	1	8	1	1501	2529	2645	8972	25926	9264	2	7	21	3166	4968	2499	12532	7995	15935
HORVU1Hr1G018150	651	800	464	500	533	520	603	825	440	481	434	586	502	705	704	665	953	843	666	369	653	633	554	548	546	855	763	637	694	678	425	439	460	629	602	956
HORVU1Hr1G018170	0	0	0	0	0	4	0	0	0	0	0	0	0	0	0	0	0	0	0	1	1	0	0	0	0	4	0	0	0	1	0	0	0	0	0	0
HORVU1Hr1G018180	1	3	1	0	0	0	1	0	0	4	0	3	1	0	0	0	0	4	2	2	3	3	0	0	3	1	0	5	1	1	0	0	2	0	3	0
HORVU1Hr1G018190	336	331	170	160	148	184	241	290	142	292	104	379	130	241	226	83	126	113	179	182	266	159	151	150	185	105	178	276	275	313	107	157	269	132	131	165
HORVU1Hr1G018200	1	0	2	0	0	0	0	0	0	0	0	2	1	2	3	0	0	0	0	0	2	1	0	0	0	0	0	2	2	0	0	2	2	0	0	5
HORVU1Hr1G018260	222	276	137	187	159	195	270	364	177	166	145	189	220	352	350	320	368	402	233	119	212	257	224	296	225	192	323	206	197	227	184	266	266	344	283	386
HORVU1Hr1G018290	0	0	0	0	0	0	0	0	0	0	0	0	0	0	0	0	0	1	0	0	0	0	0	0	0	0	0	0	0	0	0	0	0	0	0	0
HORVU1Hr1G018310	1020	1078	670	849	745	944	1026	1293	738	766	559	858	905	1432	1341	799	1138	1077	873	501	874	1100	1095	1070	936	709	1289	851	1102	964	676	1036	1098	1184	815	1309
HORVU1Hr1G018340	96	116	81	97	66	116	76	192	48	93	78	75	82	106	110	70	62	103	124	66	98	76	69	85	60	50	86	150	151	112	66	120	66	73	44	38
HORVU1Hr1G018350	33	27	31	82	63	92	146	236	72	28	11	28	66	74	88	136	112	150	30	16	37	50	64	51	87	62	164	44	51	32	42	22	36	64	54	76
HORVU1Hr1G018360	12	14	21	74	104	81	147	183	106	7	1	3	89	100	86	87	101	73	10	5	6	80	67	118	158	75	125	12	13	5	43	52	78	89	82	109
HORVU1Hr1G018370	11	10	13	96	74	80	167	262	120	8	3	10	131	146	155	143	143	172	6	1	14	97	109	91	178	108	172	5	17	9	87	94	127	135	115	264
HORVU1Hr1G018380	269	336	144	59	119	81	117	100	84	165	137	324	74	143	106	87	150	177	254	151	197	134	103	89	96	118	147	266	212	213	49	73	78	92	91	104
HORVU1Hr1G018420	32	24	9	15	10	1	8	16	15	13	19	25	6	13	8	15	8	4	23	14	23	25	27	14	6	1	19	17	19	23	2	19	16	9	15	8
HORVU1Hr1G018430	0	0	0	0	0	0	0	0	0	0	0	0	0	0	0	0	0	1	0	0	0	0	0	0	0	0	0	0	0	0	0	0	0	0	0	0
HORVU1Hr1G018450	108	83	44	0	0	0	0	0	2	60	35	68	0	2	1	0	0	0	32	47	61	0	0	0	0	1	0	81	77	64	0	0	0	0	1	0
HORVU1Hr1G018480	138	174	126	232	257	327	323	528	175	94	57	124	301	379	453	547	298	305	125	69	101	239	215	204	405	213	363	164	195	153	160	225	291	258	202	233
HORVU1Hr1G018500	454	451	259	322	295	326	490	662	342	340	188	299	330	602	512	303	338	358	342	189	394	413	447	447	452	238	485	340	512	376	317	437	437	383	283	664
HORVU1Hr1G018530	3	1	0	3	1	2	1	6	0	4	0	0	4	0	3	0	1	2	0	1	1	24	2	6	0	0	1	1	0	0	2	3	8	1	0	1
HORVU1Hr1G018540	7439	7454	5315	6199	5981	6834	10319	10041	6922	5374	4139	5781	6885	12263	11157	8008	8881	8550	6075	3971	7115	9688	9884	9791	8044	5723	12294	6941	8206	7670	6419	6893	8143	9799	6494	10112
HORVU1Hr1G018590	0	0	0	0	0	0	0	0	1	0	0	1	1	0	1	1	0	0	0	0	0	0	0	3	0	0	1	1	2	0	0	0	0	0	0	0
HORVU1Hr1G018600	182	155	126	196	187	188	217	309	118	159	160	181	224	386	324	158	145	186	176	94	214	224	163	188	174	166	226	165	178	167	130	227	171	171	116	159
HORVU1Hr1G018610	166	139	113	178	173	176	190	292	106	146	147	161	205	365	285	143	121	167	151	87	198	203	141	181	157	146	211	155	165	148	122	219	146	150	100	136
HORVU1Hr1G018680	1	2	0	0	2	0	2	0	0	1	0	3	0	0	6	2	1	2	4	2	1	1	2	8	3	0	0	1	12	0	2	0	2	0	0	0
HORVU1Hr1G018700	165	232	111	274	296	356	455	599	220	104	140	131	223	391	381	228	274	245	176	78	184	227	200	229	178	205	258	160	178	158	175	225	349	274	223	299
HORVU1Hr1G018710	112	187	87	232	273	323	409	527	188	77	119	110	188	339	328	187	218	203	136	62	142	182	162	217	133	158	202	121	157	131	153	193	304	219	182	253
HORVU1Hr1G018720	613	637	488	619	498	663	958	1317	702	501	309	583	878	1571	1282	695	756	738	626	344	600	1289	1300	1041	822	556	1045	623	702	679	429	826	947	679	539	1056
HORVU1Hr1G018730	76	66	20	0	0	0	0	1	2	94	4	139	0	3	0	0	0	0	11	39	33	0	0	0	0	0	0	38	62	39	0	0	0	0	0	0
HORVU1Hr1G018740	3481	3566	2146	1534	1445	1741	2176	2912	1615	2769	1406	3063	1311	2129	2359	1391	1789	1346	2935	1810	3291	2295	2137	1854	2028	1164	2560	3075	3372	3064	1099	1439	2430	1835	1612	1909
HORVU1Hr1G018750	1075	1252	766	592	996	704	1028	1139	692	815	702	961	724	1117	949	1360	1905	1697	973	531	934	878	901	792	1062	1719	1523	1036	1319	1148	590	883	911	1182	1044	1772
HORVU1Hr1G018770	10	9	7	35	40	29	43	45	32	10	0	8	34	53	54	46	38	48	11	3	13	40	23	29	34	38	46	8	23	10	32	41	39	61	43	64
HORVU1Hr1G018780	708	804	390	385	286	321	497	681	370	568	294	555	319	556	514	411	523	435	651	349	593	518	416	448	444	316	510	562	428	558	253	371	586	410	386	473
HORVU1Hr1G018790	848	871	502	587	466	561	732	868	640	613	375	666	588	839	933	540	785	527	733	371	698	788	727	716	753	492	889	712	756	665	445	790	886	867	618	768
HORVU1Hr1G018840	6	8	8	6	7	12	9	7	2	2	0	7	1	6	2	7	6	5	9	3	9	7	0	7	8	7	10	6	8	12	10	2	6	3	4	0
HORVU1Hr1G018850	20	22	10	117	26	54	50	39	41	5	3	6	37	59	36	32	45	49	9	2	10	90	53	26	47	34	57	8	5	19	12	42	107	34	31	52
HORVU1Hr1G018870	0	1	0	4	4	3	2	9	0	0	0	0	5	6	4	5	4	11	1	0	0	1	5	1	5	2	5	1	0	0	5	2	8	7	6	4
HORVU1Hr1G018890	14	11	1	27	3	12	13	3	16	3	2	0	7	7	13	7	10	11	1	1	1	17	21	11	21	7	24	2	0	1	5	20	44	16	7	33
HORVU1Hr1G018930	199	255	151	305	248	394	299	353	178	160	101	173	311	509	548	199	233	201	181	77	165	387	393	272	254	146	285	206	243	225	223	353	355	255	156	263
HORVU1Hr1G019000	57	82	33	21	14	7	51	49	34	46	60	56	22	49	47	40	60	34	78	31	55	17	24	35	24	17	13	54	42	45	14	26	17	45	46	47
HORVU1Hr1G019140	0	0	0	0	0	0	0	0	0	0	0	0	0	0	0	0	0	0	0	0	0	0	0	0	1	1	0	0	0	0	0	0	0	0	0	0
HORVU1Hr1G019160	0	0	0	0	0	0	0	0	0	0	0	0	0	0	0	0	0	2	0	1	0	0	0	0	0	0	0	0	0	0	0	0	0	0	0	0
HORVU1Hr1G019220	3	3	0	4	2	0	1	4	3	1	0	0	1	4	0	1	1	1	4	1	3	3	1	0	0	0	1	2	1	5	1	0	2	3	2	0
HORVU1Hr1G019290	479	533	291	201	206	260	320	379	151	371	235	419	240	438	336	314	339	279	430	250	410	439	441	288	260	212	438	471	522	500	192	315	303	280	239	115
HORVU1Hr1G019320	2858	3018	1848	2359	1904	2487	3304	4187	2204	1901	1338	2654	2075	3940	3900	2296	2795	2545	2250	1348	2477	3495	3237	3041	2976	1732	3758	2106	3258	2672	2057	2036	3023	3240	2401	3272
HORVU1Hr1G019330	1769	2058	1079	1222	1210	1492	1996	2282	1249	1194	897	1397	1170	2175	2227	1351	1640	1204	1673	798	1419	2034	1842	1790	1516	888	1884	1367	1570	1471	871	1535	2065	1731	1429	1533
HORVU1Hr1G019340	375	459	279	289	241	281	346	458	303	324	219	378	345	459	454	335	383	344	331	229	393	398	278	345	310	255	438	353	395	335	252	321	364	360	309	494
HORVU1Hr1G019380	0	0	0	0	0	0	6	0	2	0	0	0	6	3	6	34	16	26	1	0	3	1	0	0	2	2	0	0	0	0	0	6	5	16	6	0
HORVU1Hr1G019390	682	714	463	466	484	467	681	829	626	469	241	558	531	777	847	594	723	694	645	342	662	762	765	713	664	443	729	676	790	655	471	650	797	870	658	1099
HORVU1Hr1G019410	0	0	7	3	0	0	14	2	1	0	0	0	3	6	4	19	12	17	0	1	1	1	2	0	3	2	5	0	3	5	0	3	3	6	10	3
HORVU1Hr1G019480	83	91	40	12	9	4	12	8	7	52	35	73	9	5	1	14	27	22	74	35	78	6	10	10	5	11	18	70	91	71	0	7	5	15	8	9
HORVU1Hr1G019490	5	17	3	5	4	3	2	5	1	3	8	8	1	10	5	4	3	3	3	2	8	2	0	1	2	5	3	3	8	13	3	1	1	0	0	0
HORVU1Hr1G019500	273	142	125	132	220	230	374	317	154	32	50	53	163	352	340	1455	2038	1289	34	57	119	88	97	96	255	193	374	49	40	55	103	152	158	1300	1572	1955
HORVU1Hr1G019510	7	5	0	2	5	3	2	16	0	7	0	2	3	7	5	1	6	5	1	1	6	3	4	5	0	11	16	6	3	5	7	2	4	3	4	0
HORVU1Hr1G019520	531	486	190	0	0	0	0	2	17	679	80	667	0	3	1	19	12	14	40	277	311	0	0	0	1	0	1	491	614	587	0	0	2	4	8	8
HORVU1Hr1G019530	3	11	6	15	5	6	6	18	13	14	12	14	355	374	473	1016	756	827	16	12	25	16	15	7	30	11	22	23	13	27	136	240	182	658	431	695
HORVU1Hr1G019560	0	0	0	0	0	0	0	0	0	0	0	0	0	0	0	0	1	0	0	0	0	0	0	0	0	1	0	0	0	0	0	0	0	0	0	0
HORVU1Hr1G019570	682	731	361	289	272	327	403	429	294	418	274	565	390	571	659	472	634	459	493	305	561	423	404	393	329	224	460	537	476	511	224	507	461	558	457	530
HORVU1Hr1G019580	111	150	81	87	53	82	93	110	52	100	71	106	78	153	135	105	126	128	122	63	108	111	117	103	100	145	173	95	121	169	74	97	112	113	70	120
HORVU1Hr1G019590	1647	1998	1214	1649	1360	1840	1934	2611	1608	1399	814	1563	1912	2832	2678	1795	2083	1956	1615	907	1660	2296	2235	2388	2012	1325	2466	1719	1954	1796	1317	2179	2355	2343	1842	2790
HORVU1Hr1G019600	971	1243	602	438	552	519	549	635	521	753	568	847	506	698	658	644	994	928	1004	534	912	642	577	531	649	848	892	735	906	771	338	729	730	692	591	1031
HORVU1Hr1G019630	76	104	64	37	78	90	60	92	32	73	42	60	54	89	82	59	83	101	85	46	63	53	43	68	52	88	53	83	73	92	18	39	51	39	37	31
HORVU1Hr1G019640	213	222	110	11	38	15	38	36	31	137	90	208	20	29	17	73	120	93	184	111	159	32	1	6	48	81	59	181	152	191	11	30	14	30	54	60
HORVU1Hr1G019650	811	928	516	379	325	397	390	499	324	593	440	741	302	609	549	395	492	396	798	457	733	503	507	400	375	322	533	756	761	752	269	400	582	382	369	442
HORVU1Hr1G019660	350	423	255	234	185	198	212	294	185	284	212	337	179	375	369	206	250	215	336	207	367	299	289	234	218	141	286	323	325	320	175	218	430	232	225	340
HORVU1Hr1G019670	79	65	34	74	52	105	72	121	60	48	33	55	73	109	136	53	64	47	60	40	49	118	75	114	75	36	132	58	45	67	52	114	120	86	52	54
HORVU1Hr1G019710	1	1	1	1	0	0	0	0	0	0	0	0	0	0	0	1	0	0	0	0	0	0	0	0	1	1	0	0	0	0	0	0	1	1	0	0
HORVU1Hr1G019740	0	0	0	1	1	5	221	13	4	1	5	1	1	50	1	40	27	118	0	0	0	0	4	0	4	3	1	0	0	0	1	0	0	21	41	77
HORVU1Hr1G019750	0	0	0	1	1	5	232	13	6	1	6	1	1	51	1	45	34	124	0	0	0	0	4	0	4	3	3	0	0	1	2	0	0	25	43	81
HORVU1Hr1G019770	27	10	27	12	33	36	90	134	53	17	6	20	43	104	161	39	46	42	12	7	22	118	65	42	36	50	130	28	23	30	28	71	48	52	41	62
HORVU1Hr1G019830	0	2	1	0	0	0	0	1	0	1	0	1	1	0	4	1	0	2	2	1	2	0	0	0	1	0	0	0	0	0	0	1	1	1	3	6
HORVU1Hr1G019870	54	71	27	25	24	25	40	19	32	36	21	54	22	61	35	34	33	15	67	24	44	58	69	42	41	21	48	34	54	49	23	47	53	31	43	30
HORVU1Hr1G019900	54	71	27	25	24	25	40	19	32	36	21	54	22	61	35	34	33	15	67	24	44	58	69	42	41	21	48	34	54	49	23	47	53	31	43	30
HORVU1Hr1G019930	0	0	1	7	5	10	11	13	6	0	0	1	5	4	14	4	6	6	0	0	0	20	19	8	7	6	8	2	0	1	2	19	14	3	2	9
HORVU1Hr1G019940	76	63	41	13	28	19	47	23	18	52	33	56	34	39	66	50	64	36	52	18	61	48	45	52	45	14	50	72	71	38	24	44	33	55	47	19
HORVU1Hr1G020000	824	938	505	396	301	484	448	516	348	687	317	662	326	732	548	307	385	290	718	357	719	501	442	434	487	218	585	704	850	783	288	443	636	397	320	398
HORVU1Hr1G020010	17	33	15	27	33	34	18	36	14	19	7	8	13	38	30	14	16	24	19	8	26	27	29	13	27	17	43	17	28	30	17	22	21	39	32	41
HORVU1Hr1G020020	22	32	9	80	39	73	206	222	100	11	1	21	35	105	109	120	126	89	20	14	23	74	69	28	157	76	160	20	8	27	14	81	85	165	150	136
HORVU1Hr1G020030	0	0	0	0	0	0	0	0	0	0	0	0	1	0	0	0	0	0	0	0	0	0	0	0	0	0	0	0	0	0	0	0	0	0	0	1
HORVU1Hr1G020040	2400	3747	1530	440	435	349	317	523	327	2043	2113	2964	518	667	448	299	284	541	3209	1261	2240	294	197	280	195	297	277	2357	3186	2693	382	241	245	314	193	325
HORVU1Hr1G020050	1017	1691	844	180	156	117	119	145	136	820	1048	1442	201	284	234	110	107	241	1543	693	989	136	96	118	99	112	119	1080	1638	1365	134	96	104	130	124	182
HORVU1Hr1G020060	2399	3742	1529	440	435	349	316	523	327	2043	2113	2962	518	667	448	299	284	541	3204	1261	2238	294	197	280	195	297	277	2355	3186	2693	382	241	245	314	193	325
HORVU1Hr1G020070	1017	1691	844	180	156	117	119	145	136	820	1048	1442	201	284	234	110	107	241	1543	693	989	136	96	118	99	112	119	1080	1638	1365	134	96	104	130	124	182
HORVU1Hr1G020120	353	436	268	317	297	373	475	695	370	312	233	348	432	497	579	275	334	415	364	172	325	418	368	489	368	298	456	409	509	483	397	470	398	395	291	498
HORVU1Hr1G020140	899	950	576	68	62	52	67	171	129	753	389	713	177	288	233	605	736	477	622	497	908	124	121	128	90	50	127	878	1130	1008	108	127	98	486	351	681
HORVU1Hr1G020150	94	99	61	31	43	53	73	102	53	69	66	95	59	83	100	27	50	45	89	39	67	59	53	44	48	38	73	95	87	86	41	61	31	56	40	59
HORVU1Hr1G020160	8	3	0	2	1	0	0	8	2	3	1	1	4	2	0	2	0	2	4	1	2	3	4	4	5	1	0	2	2	4	1	1	0	0	2	2
HORVU1Hr1G020170	108	115	49	109	38	88	98	119	73	94	43	109	65	128	160	68	87	63	112	61	116	97	94	66	102	49	94	112	64	104	33	81	212	74	65	148
HORVU1Hr1G020190	91	96	57	45	47	64	43	45	43	54	93	84	59	92	120	50	61	58	67	42	87	88	76	61	53	56	50	84	94	109	29	58	64	42	44	69
HORVU1Hr1G020200	67	96	53	66	65	51	53	94	63	70	39	74	62	127	104	61	83	69	81	42	67	83	65	75	53	67	82	79	90	95	59	91	85	71	63	96
HORVU1Hr1G020240	10250	9417	5037	8997	4991	8168	4993	7144	3696	5675	2821	7417	4975	13317	10933	1279	1379	948	6716	4346	7425	13493	12972	10899	3428	1847	4769	7490	8383	8836	3665	5742	15073	2053	1296	1961
HORVU1Hr1G020270	68	88	37	63	52	34	57	78	46	45	47	62	43	95	89	36	61	57	79	30	44	71	52	55	37	58	58	58	58	64	44	43	60	57	47	66
HORVU1Hr1G020300	160	174	98	113	101	84	112	159	89	136	66	128	77	140	114	109	122	82	153	102	137	106	108	114	123	67	138	117	133	162	51	137	195	86	82	139
HORVU1Hr1G020310	0	0	0	0	0	0	1	1	0	0	0	2	2	1	1	1	0	1	1	0	2	1	0	4	2	0	0	0	0	0	0	0	0	0	0	0
HORVU1Hr1G020330	100	138	49	47	75	75	57	70	62	77	69	71	48	72	70	64	88	97	99	37	68	63	59	45	110	100	75	90	164	87	48	55	65	75	66	127
HORVU1Hr1G020340	105	142	54	58	81	90	66	115	62	82	72	76	57	75	78	73	102	114	101	44	77	67	65	55	124	114	88	96	175	103	55	67	68	73	75	131
HORVU1Hr1G020360	1856	2215	1241	1826	1435	2138	2031	3117	1671	1546	745	1511	1701	3023	3311	2110	2625	1786	1777	923	1845	2458	1978	1920	2491	1234	2536	1639	1664	1730	1364	1935	3354	2865	2199	2655
HORVU1Hr1G020370	28	70	7	41	56	43	82	44	57	40	71	38	94	117	54	20	38	76	47	20	25	74	39	85	45	29	52	19	34	31	118	68	24	45	81	52
HORVU1Hr1G020380	2	2	1	0	1	0	0	0	1	1	5	6	0	0	0	1	0	1	6	2	2	0	0	0	0	1	0	5	4	3	0	1	0	0	0	0
HORVU1Hr1G020390	4350	4732	2789	2109	2171	2299	3293	3678	2464	3216	2140	3794	2333	3879	3692	2908	3740	3027	4124	2237	3741	3211	3238	2929	2923	2194	3653	3970	4141	3761	2170	2586	3325	3486	3084	3941
HORVU1Hr1G020400	5831	5823	3618	2690	2529	3353	4032	4941	3118	4433	2311	4929	2877	4853	4641	3428	4315	3382	4111	2860	5039	4713	4449	3803	3940	2344	5025	5208	5170	4914	2117	3802	4838	4206	3591	4148
HORVU1Hr1G020410	346	171	250	254	333	301	1084	1464	425	158	152	275	423	713	1008	980	1423	1297	138	109	262	914	405	244	406	312	562	124	125	135	225	638	544	1367	1449	1798
HORVU1Hr1G020420	38	36	23	62	40	46	61	80	28	32	16	26	71	79	92	27	22	29	39	24	42	41	89	62	28	19	53	35	44	29	81	61	51	41	25	30
HORVU1Hr1G020430	332	159	226	226	305	278	944	1263	394	147	130	243	377	654	933	892	1351	1212	122	92	237	861	382	223	385	282	518	109	108	121	210	610	510	1277	1387	1729
HORVU1Hr1G020450	1420	971	1178	997	1150	1241	3977	4979	1708	878	678	965	1105	1754	1968	1421	1825	1895	878	497	1014	1488	837	678	1674	1142	2058	726	794	815	794	1287	1992	2585	2110	3095
HORVU1Hr1G020460	2	1	0	0	0	0	1	0	0	0	0	0	0	0	0	0	0	0	0	0	0	0	0	0	0	0	0	0	1	0	0	0	0	0	0	0
HORVU1Hr1G020470	334	343	177	190	153	166	208	282	135	234	96	252	182	274	298	168	152	134	260	158	252	181	231	189	192	118	227	248	265	273	128	224	238	137	99	117
HORVU1Hr1G020480	135	170	96	173	199	202	167	222	139	120	48	119	177	302	316	114	155	153	129	61	124	226	206	295	136	107	200	123	136	160	137	215	214	211	130	231
HORVU1Hr1G020490	153	186	104	198	220	234	177	242	162	129	60	134	199	315	330	125	168	169	145	70	137	240	226	324	158	116	215	131	137	167	153	230	243	241	151	269
HORVU1Hr1G020500	516	681	425	846	651	864	986	1770	524	497	399	668	861	1179	1055	867	800	882	634	325	533	990	695	809	774	577	816	619	756	714	714	877	774	908	658	755
HORVU1Hr1G020520	2	1	0	0	0	0	0	0	0	0	0	1	1	2	2	0	0	1	0	0	1	0	0	0	0	0	0	1	0	0	0	2	1	0	0	0
HORVU1Hr1G020530	3044	3748	1924	2436	2687	2856	3155	3189	2933	2429	1750	2723	2602	4003	4101	2330	3164	3523	2835	1656	2852	3724	3468	3674	3311	2581	3888	2786	3340	2898	2743	3722	3734	4061	3003	5054
HORVU1Hr1G020550	47	71	27	0	0	0	0	0	3	75	20	128	0	2	0	0	1	0	36	43	42	0	0	0	0	0	0	69	51	59	0	0	0	0	1	0
HORVU1Hr1G020560	2	2	3	1	3	5	3	11	3	1	0	2	2	5	4	12	13	12	4	6	4	0	0	0	1	1	1	4	0	6	0	4	2	7	4	9
HORVU1Hr1G020570	0	1	1	6	16	9	28	17	9	1	1	1	6	9	22	36	63	43	4	0	2	20	3	5	15	60	37	2	0	0	3	21	7	38	21	23
HORVU1Hr1G020580	0	0	0	1	9	1	5	7	0	0	0	1	0	1	0	15	4	7	0	0	0	1	0	0	2	4	6	0	0	0	0	0	1	1	3	0
HORVU1Hr1G020590	6	11	10	55	166	58	226	213	169	14	1	19	137	128	127	426	495	634	17	5	12	68	65	129	226	504	353	6	13	14	90	156	83	312	252	427
HORVU1Hr1G020600	4	2	0	3	1	2	5	2	5	0	1	1	0	0	2	3	2	8	0	2	2	0	2	0	6	3	2	1	0	0	0	0	1	4	0	2
HORVU1Hr1G020620	615	815	455	339	427	403	442	453	381	513	466	540	394	611	558	392	509	458	637	358	620	538	424	468	407	389	510	564	678	591	243	436	545	544	352	460
HORVU1Hr1G020650	230	249	153	122	104	85	189	149	106	149	125	175	109	161	170	122	170	159	185	97	206	179	174	127	153	65	164	177	184	212	99	157	155	179	130	105
HORVU1Hr1G020660	33	49	27	8	8	0	11	6	12	27	16	39	3	11	7	24	24	23	30	18	27	3	0	6	13	16	14	25	19	25	2	7	4	10	14	20
HORVU1Hr1G020670	0	0	0	0	0	0	0	0	0	0	0	0	0	0	0	0	0	0	0	0	0	0	0	0	0	0	0	0	0	0	0	0	0	0	0	0
HORVU1Hr1G020690	32	130	43	0	0	0	0	0	2	97	190	25	1	3	1	0	0	0	31	14	53	0	0	0	0	0	0	38	23	30	0	0	0	0	0	1
HORVU1Hr1G020710	3	5	4	5	8	5	6	11	0	4	0	4	5	2	7	3	6	4	4	1	2	10	7	4	2	1	6	5	9	2	4	1	0	2	1	4
HORVU1Hr1G020720	4	8	2	11	12	9	30	65	21	2	3	0	20	34	38	62	38	50	2	2	2	7	30	1	66	36	50	2	0	5	10	18	21	48	75	55
HORVU1Hr1G020760	0	0	0	0	0	0	0	0	0	0	0	0	0	0	0	0	0	0	0	0	0	0	0	0	0	0	0	0	0	0	0	0	0	0	0	0
HORVU1Hr1G020790	2	1	0	1	0	1	1	3	1	0	2	1	0	1	0	2	0	5	3	2	1	0	6	0	1	0	0	1	0	1	0	3	0	0	0	0
HORVU1Hr1G020800	0	0	0	0	3	4	3	10	2	0	0	0	2	4	2	5	3	3	0	0	0	0	2	7	2	3	8	0	0	0	1	5	1	2	4	12
HORVU1Hr1G021000	223	234	100	173	107	133	156	191	161	159	163	179	161	252	218	192	198	174	174	99	182	209	221	196	146	115	218	174	170	154	138	180	225	305	136	162
HORVU1Hr1G021040	5	2	0	0	0	0	0	0	0	6	0	3	0	1	0	0	0	0	0	0	0	0	0	0	0	0	0	4	0	0	0	0	0	0	0	0
HORVU1Hr1G021070	0	1	1	0	2	1	4	9	0	1	0	3	0	0	0	1	2	0	0	0	0	0	1	1	1	0	1	2	0	0	0	0	0	0	0	0
HORVU1Hr1G021100	19	33	10	2	0	0	1	3	0	14	18	21	3	3	1	2	5	7	23	10	13	2	0	0	0	0	0	15	33	25	1	2	5	0	0	2
HORVU1Hr1G021120	939	1089	670	501	468	514	580	758	493	698	515	857	458	794	698	531	587	609	933	504	906	651	644	574	550	546	718	826	1060	893	416	701	686	616	435	731
HORVU1Hr1G021130	1938	2388	1341	1138	1177	1356	1785	2081	1499	1692	1209	1857	1499	2181	2255	1475	1867	1886	2091	1069	1938	1822	1754	1624	1658	1228	2134	1984	2122	1864	1185	2182	2024	2090	1560	2556
HORVU1Hr1G021140	35	37	21	53	35	36	40	83	38	41	20	31	43	54	66	122	105	161	32	10	39	41	33	61	29	32	29	31	24	33	41	48	24	220	169	244
HORVU1Hr1G021150	2	5	2	23	35	22	30	71	16	8	3	1	29	19	17	72	64	88	4	4	6	12	21	29	25	65	51	4	1	4	28	28	17	92	89	113
HORVU1Hr1G021160	34	46	43	78	83	63	125	156	96	26	19	34	86	125	115	136	107	184	32	19	39	84	89	70	74	91	97	30	39	39	66	119	84	167	143	228
HORVU1Hr1G021170	2	1	2	6	9	5	22	12	4	2	5	1	6	4	12	14	16	21	1	1	0	5	2	3	7	17	6	4	2	5	7	6	6	29	13	46
HORVU1Hr1G021180	1	0	0	2	0	0	0	0	1	0	0	2	0	1	0	5	2	19	0	0	0	1	1	0	0	0	0	0	0	0	1	0	0	27	44	58
HORVU1Hr1G021190	2531	2627	1538	1428	1099	1300	1551	1931	1240	1799	986	2316	1194	1851	1882	1101	1357	1335	2061	1302	2214	1818	1484	1564	1353	965	1832	2129	2112	2294	1062	1690	1724	1374	1215	1386
HORVU1Hr1G021230	625	735	366	217	185	235	274	324	239	529	279	520	199	294	332	186	284	214	607	345	540	308	264	289	249	203	343	555	500	576	150	354	382	239	179	311
HORVU1Hr1G021250	49	59	40	27	32	15	19	33	12	43	21	51	24	34	34	23	25	21	42	26	47	24	39	47	16	27	40	44	64	71	14	21	16	39	19	5
HORVU1Hr1G021340	42	58	40	7	11	13	13	21	17	42	21	53	15	19	34	19	21	27	42	27	49	22	11	30	13	16	35	69	62	55	13	22	29	40	23	23
HORVU1Hr1G021390	562	678	422	1228	722	1189	1067	1333	710	395	222	547	659	1666	1454	384	401	230	887	312	717	1830	1290	1175	1150	503	1654	754	593	733	638	1079	1814	549	448	394
HORVU1Hr1G021410	0	0	0	0	0	0	1	0	0	2	1	0	2	0	0	0	0	1	4	0	0	0	2	0	0	0	0	0	0	0	0	0	0	0	0	0
HORVU1Hr1G021490	20	15	7	12	16	7	16	14	8	11	6	19	18	20	21	9	15	28	22	6	12	38	10	16	23	10	15	14	4	12	16	17	17	15	13	31
HORVU1Hr1G021530	1253	1282	791	1029	792	1043	1127	1550	706	870	680	1153	949	1669	1602	1191	1418	1198	1164	659	1225	1458	1320	1291	1033	851	1420	1116	1516	1220	780	1173	1092	1494	954	1257
HORVU1Hr1G021540	4055	4336	2302	1325	1120	1283	1994	1889	1532	3030	1932	3471	1245	2267	1816	1653	2111	1633	3686	2029	3428	2027	1859	1665	1628	1279	2231	3471	4068	3397	1030	2043	2254	1695	1530	1850
HORVU1Hr1G021550	3274	3772	2315	1799	1854	1896	2802	3163	2186	2591	1782	3395	1971	2988	3001	2467	3395	3082	3168	1663	3091	2910	2581	2611	2835	2457	3277	3013	3424	2982	1475	2235	2649	2781	2199	3565
HORVU1Hr1G021560	693	678	401	333	230	299	326	330	225	435	305	578	229	435	462	325	349	235	572	320	556	437	414	331	311	190	440	566	613	568	185	292	376	284	273	342
HORVU1Hr1G021590	257	223	182	82	73	35	75	54	62	262	174	284	98	176	63	162	113	103	196	138	186	74	84	111	85	71	143	327	406	451	173	145	91	233	41	41
HORVU1Hr1G021600	693	676	402	366	234	248	334	405	251	427	243	513	242	555	516	221	290	239	558	318	464	392	399	316	264	246	313	545	755	626	201	225	505	194	192	215
HORVU1Hr1G021620	9	15	6	48	33	58	21	50	15	2	2	6	44	58	66	10	14	8	4	2	5	50	50	65	58	30	85	5	4	12	36	42	78	22	18	10
HORVU1Hr1G021630	0	0	0	1	1	8	0	1	1	0	0	1	6	8	6	2	0	0	0	0	0	5	1	3	5	10	5	0	0	1	3	10	11	1	0	0
HORVU1Hr1G021640	1	0	2	3	4	4	3	3	7	0	4	1	2	4	6	0	3	3	2	0	0	0	9	1	2	1	5	0	0	1	3	8	7	1	2	3
HORVU1Hr1G021650	17	25	16	41	17	33	34	101	21	13	14	18	27	42	41	27	21	29	29	13	17	29	26	40	29	18	33	18	27	10	19	42	28	19	12	18
HORVU1Hr1G021660	1	2	1	0	0	0	0	1	0	0	0	0	0	0	0	0	0	0	3	0	0	0	0	0	0	0	0	0	0	0	0	2	1	0	0	0
HORVU1Hr1G021680	89	68	50	17120	11256	17175	11769	24940	9337	47	116	47	10723	25468	21904	2997	3266	2889	154	20	55	19508	19336	16518	14809	6843	17696	53	116	202	10881	12908	24728	6127	3354	6064
HORVU1Hr1G021690	1683	1996	1242	2813	2707	3143	3062	4463	2713	1413	998	1441	2896	4263	3875	1822	2177	2444	1801	854	1555	3472	3035	3353	3030	2047	3839	1579	1970	1828	2453	3693	3943	2371	1859	3151
HORVU1Hr1G021700	897	1134	620	338	398	424	549	688	453	772	552	803	547	768	736	484	602	521	967	533	864	723	671	594	432	332	643	901	985	898	341	802	601	666	420	773
HORVU1Hr1G021710	0	0	0	9	32	10	44	59	24	0	0	1	31	15	26	87	135	135	0	1	0	7	13	2	60	124	71	1	1	0	23	16	18	59	52	73
HORVU1Hr1G021720	12374	17438	9022	6579	9334	6611	9539	10604	7627	10804	9220	12464	8589	10815	10114	10153	15291	15879	14027	7392	11862	9076	7814	8460	9623	14171	13043	11175	15184	12448	5999	7184	7855	11635	9085	15550
HORVU1Hr1G021730	0	0	0	0	1	0	0	2	1	0	0	0	1	0	1	0	0	0	1	0	1	0	2	1	0	1	0	0	0	0	0	1	0	2	1	3
HORVU1Hr1G021740	0	0	0	0	0	0	0	0	0	0	0	0	0	0	0	0	0	0	0	0	1	0	0	0	0	0	0	0	0	0	0	0	1	0	0	0
HORVU1Hr1G021750	10	9	5	39	284	79	620	890	286	7	6	3	140	116	160	871	1362	1518	7	5	13	83	114	68	508	1015	574	15	5	12	71	285	163	496	475	1073
HORVU1Hr1G021760	126	136	97	270	270	370	298	479	186	76	53	83	313	536	524	490	517	439	131	48	110	338	314	262	214	146	250	101	152	105	149	226	466	543	463	611
HORVU1Hr1G021780	2895	3360	2047	4238	3731	3943	4910	7923	3634	2398	1837	2958	5189	7980	7812	4084	4249	5326	2992	1427	2780	5982	4706	4934	4696	3805	6278	2315	3623	2960	3864	4783	4346	4543	3532	5953
HORVU1Hr1G021790	3	3	3	5	0	0	2	2	0	0	1	7	0	2	6	1	0	1	0	0	2	0	1	0	2	0	0	5	0	9	0	0	1	3	0	2
HORVU1Hr1G021800	1	5	0	9	8	9	12	11	3	3	3	13	6	11	12	11	8	10	0	3	5	3	4	9	2	3	9	1	0	10	13	7	4	7	4	9
HORVU1Hr1G021810	6	3	1	1	0	0	1	1	2	2	0	5	0	2	0	4	1	4	2	0	1	3	0	1	4	4	0	3	6	3	1	0	4	4	4	0
HORVU1Hr1G021830	0	0	3	12	9	11	14	7	9	0	4	1	10	16	5	9	2	5	1	0	2	14	6	6	11	5	11	1	0	1	3	6	21	6	2	7
HORVU1Hr1G021840	3288	3952	2222	2756	2327	3380	3757	4129	2072	2624	1964	2996	2929	5390	5215	2539	3093	2360	3309	1758	3153	4602	4185	3916	2798	1698	4180	3249	4262	3903	2030	3625	3880	3470	2349	2051
HORVU1Hr1G021880	1	1	1	10	16	8	13	20	22	2	8	0	14	21	10	35	13	43	0	1	0	6	8	1	25	26	9	0	1	0	36	7	6	60	12	12
HORVU1Hr1G021890	577	671	354	362	318	364	574	681	380	491	260	584	427	575	530	286	373	399	545	285	495	680	555	582	477	308	541	539	655	494	432	620	531	538	436	773
HORVU1Hr1G021900	758	796	475	473	349	412	381	748	300	548	381	687	287	670	669	236	287	266	546	326	592	381	361	329	341	271	365	569	727	729	172	238	548	196	201	348
HORVU1Hr1G021920	1	16	0	9	5	3	3	1	4	12	19	2	9	4	5	0	1	1	4	2	3	8	1	8	0	3	0	2	0	0	11	9	15	4	6	2
HORVU1Hr1G021930	1104	1052	591	126	71	98	140	191	116	721	439	854	109	178	114	46	60	83	670	491	843	162	127	181	76	70	114	892	1052	864	81	121	97	58	70	100
HORVU1Hr1G021990	767	837	455	377	166	265	265	387	190	481	360	746	195	441	440	232	270	152	685	394	682	421	356	356	191	150	301	658	753	783	142	230	374	278	220	185
HORVU1Hr1G022000	72	75	34	14	7	9	15	16	13	62	41	83	16	34	14	16	23	16	68	27	56	23	9	16	20	15	14	44	127	52	18	29	18	30	32	32
HORVU1Hr1G022010	0	0	0	0	1	0	0	0	0	0	0	0	0	0	1	0	0	0	0	0	0	0	0	0	0	1	0	0	0	0	0	3	0	0	0	0
HORVU1Hr1G022020	6238	12362	4226	193	6	18	0	0	191	7377	7156	6520	9	20	59	1	39	0	11008	2961	5993	3	6	18	0	3	3	6326	7336	6489	3	16	15	1	1	0
HORVU1Hr1G022040	0	0	0	0	0	0	0	0	0	0	0	0	0	0	0	0	0	0	0	0	0	0	0	0	0	0	0	0	0	0	0	0	0	0	0	0
HORVU1Hr1G022050	23	24	9	12	11	12	13	24	17	11	2	22	13	19	21	15	22	18	16	13	19	23	14	16	15	17	25	16	21	23	11	14	34	19	9	25
HORVU1Hr1G022060	28	23	22	12	9	6	20	9	14	31	21	34	22	38	45	76	83	84	23	22	42	48	28	33	12	8	40	13	25	21	19	32	19	105	61	139
HORVU1Hr1G022070	0	0	1	3	2	1	0	4	0	0	2	4	2	4	3	2	0	0	0	2	4	1	0	0	0	0	1	0	1	1	6	1	0	1	0	2
HORVU1Hr1G022080	289	303	128	0	0	0	1	0	14	513	66	511	0	4	0	0	1	0	79	289	282	1	0	0	0	2	0	262	323	261	0	0	0	0	0	0
HORVU1Hr1G022100	915	903	493	410	349	373	476	550	393	581	301	687	352	495	592	378	495	429	758	483	723	496	448	516	453	464	659	676	603	657	247	372	556	450	408	614
HORVU1Hr1G022110	27	21	18	40	46	39	34	97	24	13	9	26	40	77	48	30	29	24	18	7	25	37	57	57	23	22	51	17	41	20	27	24	37	22	25	29
HORVU1Hr1G022130	1879	2025	1256	1675	1735	1958	2435	3116	1697	1472	914	1810	1599	2779	2472	1840	2152	2112	1722	1145	1809	2419	2129	2220	2243	1550	2675	1660	2190	1890	1536	1979	2322	2408	1878	2908
HORVU1Hr1G022150	0	1	0	0	0	0	0	0	0	0	0	1	0	0	0	0	0	0	0	0	1	0	0	0	0	1	0	0	0	0	0	0	1	0	0	0
HORVU1Hr1G022170	230	227	129	118	67	130	88	171	55	148	93	193	71	172	134	53	68	52	142	97	152	100	96	134	72	60	88	180	205	184	53	72	81	48	50	30
HORVU1Hr1G022180	160	150	91	91	57	73	92	151	86	113	66	153	60	158	125	40	61	44	135	77	150	122	123	131	84	39	72	135	170	161	47	47	158	81	44	98
HORVU1Hr1G022190	505	515	346	344	288	301	328	557	254	332	212	431	209	478	476	236	277	204	406	240	420	326	380	319	298	188	332	436	548	441	238	330	457	229	201	356
HORVU1Hr1G022250	4728	5012	2909	1812	1531	1897	2661	3282	2105	3743	2419	4080	1785	3167	2850	1788	2166	1923	3927	2411	4081	3048	2971	2511	2268	1401	2923	3788	4463	4297	1359	2647	2645	2342	1870	2831
HORVU1Hr1G022270	990	1010	583	315	314	382	559	565	334	719	451	790	335	602	537	326	465	311	773	512	810	613	595	488	403	279	599	854	935	909	298	554	472	450	358	279
HORVU1Hr1G022290	71	56	45	38	29	28	36	62	26	57	16	45	44	51	69	32	32	39	62	34	60	49	71	62	30	20	59	46	45	65	30	45	48	54	37	60
HORVU1Hr1G022310	758	798	405	683	358	452	503	912	290	460	354	708	406	827	739	349	390	301	626	375	636	775	554	573	418	289	568	668	734	756	313	481	595	413	324	308
HORVU1Hr1G022370	916	987	535	676	727	728	1010	1198	737	799	411	849	671	1120	1154	767	1062	942	789	478	892	1051	845	938	880	666	1219	794	931	842	653	1023	1012	1165	898	1365
HORVU1Hr1G022380	129	160	94	372	266	305	335	670	151	112	79	130	263	311	393	139	139	132	185	92	116	346	425	356	278	147	417	174	191	227	295	230	280	258	134	275
HORVU1Hr1G022390	852	1251	477	117	122	85	79	167	91	668	698	840	150	131	115	76	71	137	1077	415	731	77	51	57	51	58	68	820	1104	818	105	58	58	86	46	66
HORVU1Hr1G022400	608	965	459	78	79	39	50	82	65	529	537	838	94	113	69	62	45	123	870	365	583	59	53	57	43	57	63	601	804	613	50	41	45	58	46	67
HORVU1Hr1G022410	199	229	119	92	110	104	120	181	136	145	99	155	127	194	173	106	143	156	172	87	165	161	221	159	140	125	166	169	253	166	97	125	128	136	98	252
HORVU1Hr1G022420	743	988	506	368	484	437	536	666	468	606	460	631	429	693	676	516	672	626	746	391	631	549	666	597	618	519	609	622	712	681	415	632	661	594	515	943
HORVU1Hr1G022430	42	87	30	1237	1212	1376	1384	2141	898	35	54	34	1137	2104	1881	480	695	537	88	16	46	1788	1751	1539	948	604	1249	52	78	75	835	1246	1610	993	714	1265
HORVU1Hr1G022450	492	477	264	212	172	158	253	331	174	291	146	412	211	467	454	352	360	220	388	227	423	291	256	218	249	99	241	409	435	387	134	200	308	232	255	291
HORVU1Hr1G022460	0	0	0	0	0	0	0	0	0	0	0	0	0	0	0	0	0	0	0	0	0	0	0	0	0	0	0	0	0	0	0	0	0	0	1	0
HORVU1Hr1G022470	46	52	26	96	70	66	70	94	64	27	41	44	83	105	134	37	68	72	49	29	30	111	76	91	60	56	88	45	42	53	76	64	86	78	66	123
HORVU1Hr1G022500	20	15	11	2	6	6	15	51	7	48	2	52	7	9	10	17	14	9	9	19	33	2	1	2	15	7	9	35	34	38	5	10	5	17	17	7
HORVU1Hr1G022510	2	1	1	0	3	0	1	0	0	2	3	0	2	0	0	0	0	0	2	0	3	0	2	0	0	2	0	2	0	1	0	2	0	0	0	0
HORVU1Hr1G022530	90	90	44	44	42	48	34	44	24	56	42	60	25	69	59	15	31	15	70	32	80	42	80	51	29	18	55	81	118	135	40	27	80	21	10	26
HORVU1Hr1G022540	0	0	0	0	0	0	0	0	0	0	0	0	0	0	0	0	0	0	0	0	0	0	0	0	0	0	0	0	0	0	0	0	0	0	0	0
HORVU1Hr1G022550	1062	1108	761	736	628	669	1128	1567	791	830	471	943	761	1345	1285	715	867	716	932	496	1107	1253	1288	1253	876	576	1215	1014	1430	1075	586	867	920	851	659	1094
HORVU1Hr1G022570	7120	9641	4965	3994	5203	4111	4722	6053	4002	5593	4858	6709	4392	6175	5460	5146	6887	7450	7305	3738	6568	4738	4130	4374	4871	6882	6290	6043	8358	6603	3544	4094	4804	5520	4548	8123
HORVU1Hr1G022620	128	116	74	76	45	42	66	94	41	80	33	96	36	134	93	39	48	38	95	38	89	94	84	56	39	30	70	94	88	108	29	66	94	35	34	36
HORVU1Hr1G022630	3	9	3	3	10	10	6	0	4	3	0	0	5	5	5	1	2	1	3	2	2	5	1	16	14	12	16	2	17	5	24	2	2	2	3	5
HORVU1Hr1G022660	919	1041	868	1547	1736	1810	1696	2783	963	877	616	896	1181	1962	1657	610	663	743	1087	587	1048	1148	1096	1077	1212	967	1532	1327	1549	1510	1037	1860	1476	757	502	818
HORVU1Hr1G022670	2	2	0	0	0	0	0	0	1	0	8	0	0	0	0	0	0	1	1	0	0	0	0	0	0	0	0	0	0	1	1	0	0	0	0	0
HORVU1Hr1G022680	0	0	0	0	0	0	0	0	0	0	0	0	0	0	0	0	0	0	0	0	0	0	0	0	0	0	0	0	0	0	0	0	0	0	0	0
HORVU1Hr1G022700	1334	1397	896	887	846	925	1421	1654	1022	1018	629	1065	1057	1513	1683	1368	1590	1439	1149	732	1200	1407	1294	1345	1316	924	1460	1190	1392	1259	655	1265	1425	1437	1222	2184
HORVU1Hr1G022710	1221	1308	835	835	760	830	1289	1442	962	957	559	1001	971	1422	1575	1250	1458	1318	1065	692	1119	1313	1176	1167	1216	849	1376	1113	1312	1189	613	1139	1322	1342	1152	2118
HORVU1Hr1G022720	362	362	226	171	261	204	341	440	250	279	235	317	287	410	406	345	382	391	336	176	308	330	334	360	254	273	342	299	348	326	158	279	330	311	277	486
HORVU1Hr1G022750	6112	7317	4276	4555	4465	4935	5633	6800	4018	4947	3624	5757	4989	7486	7748	5497	6573	5810	6114	3284	5701	6413	5933	5738	5053	4500	6755	6242	6964	6359	3661	5809	5264	6791	4963	7008
HORVU1Hr1G022780	266	297	184	123	139	126	123	137	109	194	192	192	123	187	134	105	135	129	221	133	242	193	170	130	131	115	193	215	296	316	120	100	124	137	127	108
HORVU1Hr1G022790	515	550	286	284	348	286	456	554	440	420	270	424	304	444	502	350	506	391	498	256	477	431	353	400	410	320	506	402	436	416	245	278	478	414	352	507
HORVU1Hr1G022800	395	397	257	209	259	280	212	273	159	259	155	291	184	325	275	102	153	156	298	173	270	315	286	303	173	172	201	292	377	350	188	191	334	172	113	242
HORVU1Hr1G022810	8246	10613	4645	3368	3553	3904	5401	7153	5158	6602	5083	6712	4201	6084	6016	4450	6156	6431	7750	3816	6661	5082	5022	5408	4911	4279	6115	6832	8108	7063	3582	5269	5064	6177	4907	8833
HORVU1Hr1G022830	5	4	5	4	6	2	2	2	0	1	2	5	1	9	4	3	4	0	2	0	1	5	5	0	3	3	1	4	0	3	3	0	0	0	2	0
HORVU1Hr1G022840	820	950	667	1745	1714	1934	2608	4209	1976	692	426	774	1359	2319	2388	1625	1854	1539	1011	461	848	2291	1811	1690	2382	1316	2982	809	933	991	1478	2265	2440	2110	1706	3021
HORVU1Hr1G022870	58	65	33	30	8	26	25	16	27	44	30	55	27	28	49	27	29	26	48	27	52	47	38	21	27	20	40	58	38	71	27	53	52	28	25	29
HORVU1Hr1G022880	0	0	0	0	0	0	1	0	0	0	0	0	0	0	0	0	0	0	1	0	0	0	0	0	0	0	0	0	0	0	0	0	0	0	0	0
HORVU1Hr1G022900	38	40	25	4	8	3	5	2	4	59	68	55	7	16	7	5	12	1	21	32	39	10	7	4	3	0	7	47	74	59	14	21	7	3	10	5
HORVU1Hr1G022990	1208	1495	769	608	530	548	940	1129	757	1093	668	1027	795	1211	1195	686	942	822	1141	619	1114	1091	1069	854	752	451	1082	992	1128	1063	582	967	885	989	866	1513
HORVU1Hr1G023010	0	0	0	0	0	0	0	1	0	0	0	0	0	0	0	0	0	1	0	0	0	0	0	0	0	0	0	0	0	0	0	0	0	0	0	0
HORVU1Hr1G023030	1486	1614	914	727	582	594	827	917	721	1051	635	1365	704	1043	1041	595	847	789	1386	665	1164	1089	927	1054	850	612	1052	1326	1410	1314	581	840	872	835	656	771
HORVU1Hr1G023060	2431	3017	1519	1194	1144	1177	1821	2016	1428	2055	1397	2074	2411	3143	3319	4396	4785	3863	2395	1378	2391	1905	1653	1672	1365	947	1848	2478	2766	2575	1296	2108	2026	4003	2756	4053
HORVU1Hr1G023070	2252	2263	1269	1413	681	961	1029	1389	662	1448	776	1916	705	1588	1303	650	653	449	1754	1028	1855	1273	1049	983	807	520	988	1870	2031	1918	559	742	1412	553	515	293
HORVU1Hr1G023100	6	10	2	222	167	127	116	207	205	7	237	3	402	320	90	452	152	455	1	2	2	130	162	345	119	192	149	4	3	3	721	149	73	464	126	113
HORVU1Hr1G023120	16	154	2	1	2	0	3	6	2	146	134	12	0	0	0	0	1	2	114	0	0	0	0	0	0	0	1	5	4	8	0	3	1	2	4	1
HORVU1Hr1G023130	1	1	1	0	3	8	3	11	1	0	1	5	4	3	3	5	5	3	4	0	7	0	1	1	1	1	1	3	0	5	2	9	0	1	1	2
HORVU1Hr1G023160	10	10	5	1	2	4	9	1	6	15	6	6	32	24	39	196	219	159	3	6	14	3	0	4	3	2	1	13	21	5	19	46	14	105	70	190
HORVU1Hr1G023170	16	43	6	0	0	0	0	0	0	31	27	17	1	0	0	0	0	0	21	10	15	0	0	2	0	0	0	21	44	20	0	0	0	1	0	0
HORVU1Hr1G023180	0	0	0	0	0	0	0	0	0	0	0	0	0	0	0	0	0	0	0	0	0	0	0	0	0	0	0	0	0	0	0	0	0	0	0	0
HORVU1Hr1G023190	6	2	7	16	18	17	9	64	11	6	2	4	12	20	17	9	4	11	6	3	6	4	5	13	7	14	5	8	12	14	14	15	7	3	3	0
HORVU1Hr1G023220	1122	1029	567	922	841	745	743	1193	675	643	393	691	946	1455	1223	363	510	723	684	487	745	1089	1033	1142	705	520	893	952	929	856	1095	879	775	880	638	936
HORVU1Hr1G023250	5	2	1	2	1	1	0	4	1	1	0	2	4	1	3	2	1	1	2	2	1	3	0	5	0	0	0	1	2	2	3	4	4	1	0	1
HORVU1Hr1G023260	3058	3525	2102	1842	2004	1980	1982	2924	1878	2372	1689	2763	2004	2872	2693	2140	2532	2897	2848	1679	2854	2491	2583	2771	2223	2205	2567	2883	3515	3092	1828	2729	2233	2839	1888	3360
HORVU1Hr1G023270	2741	3151	1859	1649	1789	1737	1751	2467	1678	2095	1503	2553	1804	2571	2417	1872	2248	2546	2570	1500	2556	2225	2317	2434	1995	1945	2273	2549	3154	2675	1590	2392	2045	2616	1704	3155
HORVU1Hr1G023280	6	2	7	16	18	17	9	64	11	6	2	4	12	20	17	9	4	11	6	3	6	4	5	13	7	14	5	8	12	14	14	15	7	3	3	0
HORVU1Hr1G023320	341	461	268	269	252	324	381	422	317	273	165	335	229	438	411	180	193	202	367	198	345	352	484	452	338	228	407	356	388	436	238	296	396	282	203	313
HORVU1Hr1G023330	14	6	9	0	0	0	0	0	0	15	0	8	0	0	0	0	0	0	1	5	4	0	0	0	0	0	0	6	10	12	0	0	0	0	0	0
HORVU1Hr1G023350	297	333	169	103	62	87	104	105	82	194	111	294	61	159	126	69	95	54	293	120	219	162	133	108	72	73	165	255	250	231	46	115	142	60	69	55
HORVU1Hr1G023460	47	42	14	19	18	12	17	30	16	43	11	35	10	18	16	11	30	23	25	11	28	18	26	40	28	22	24	22	10	23	17	9	25	16	22	13
HORVU1Hr1G023480	3215	3383	2030	1704	1314	1619	2057	2445	1637	2088	1224	2606	1501	2457	2572	1766	2257	1840	2834	1604	2885	2459	2067	2167	2000	1199	2633	2949	2618	2643	1366	1769	2322	2444	1950	2137
HORVU1Hr1G023500	2786	2956	1589	1563	1579	1604	1954	2752	1936	2208	1128	2213	1891	2669	2808	1852	2472	2337	2198	1420	2412	2525	2155	2294	2003	1519	2317	2294	2364	2177	1601	2912	2355	2696	1990	3879
HORVU1Hr1G023510	2196	2173	1516	1547	1400	1560	1727	2966	1441	1702	1193	1972	2006	2710	2898	2097	2343	2150	1735	1153	2050	2042	1634	1931	1321	978	1540	2207	2227	2030	1476	2446	1815	2415	1754	2909
HORVU1Hr1G023520	4017	3449	2205	765	629	707	977	1294	1085	2986	1362	3084	1271	1625	1873	1873	1996	2064	1943	1836	2889	1010	1020	1091	771	663	1121	2784	3283	3180	981	1513	1096	2220	1267	1961
HORVU1Hr1G023620	846	1369	492	726	970	790	1338	831	1424	901	806	1008	1540	2022	1604	1718	1959	2933	1029	412	584	1234	1376	1593	1501	1257	1683	723	981	848	1998	1624	707	2385	2093	3260
HORVU1Hr1G023630	2983	3730	2048	1286	1269	1498	1915	2202	1452	2831	1691	2963	1850	2333	2469	1903	2574	2390	2874	1722	3073	2091	1930	1999	1950	1620	2306	3089	3376	3049	1385	1740	1836	2603	1939	2826
HORVU1Hr1G023650	3112	2995	1272	12853	24977	8240	8691	8743	8902	338	1233	332	4867	3192	2558	3600	4991	9603	480	243	221	3470	3662	6795	10873	14027	6106	550	1119	669	6361	4861	5686	7005	9562	4707
HORVU1Hr1G023660	4484	6010	3537	3053	3865	3097	3578	5189	2699	4411	3425	5017	3932	5073	4622	4332	5254	6478	4909	2749	4424	3396	2938	3205	3755	5201	4981	5054	6522	5177	2893	3117	3129	4806	3397	6058
HORVU1Hr1G023670	1149	1278	769	705	589	661	820	1043	715	898	643	1036	721	1021	932	595	771	708	1067	592	983	815	793	878	754	528	839	1010	1132	1007	541	837	768	790	641	1255
HORVU1Hr1G023690	452	468	373	336	288	334	470	690	338	391	189	423	263	541	485	232	302	257	468	256	496	432	577	402	517	277	580	496	507	547	204	483	507	396	267	442
HORVU1Hr1G023710	0	1	0	0	0	0	0	0	0	1	0	0	0	0	0	2	0	0	0	0	0	0	0	0	0	0	0	0	0	0	0	0	0	0	0	0
HORVU1Hr1G023720	0	0	0	2	0	3	1	1	0	0	0	1	0	0	3	0	0	0	0	0	1	0	0	0	0	0	0	2	0	1	0	0	0	1	1	0
HORVU1Hr1G023730	343	362	175	170	126	156	200	201	114	220	147	305	152	226	244	153	177	157	298	177	335	239	195	267	187	159	269	274	304	306	95	107	194	225	167	147
HORVU1Hr1G023740	0	0	1	0	0	0	0	0	0	0	0	1	0	0	1	0	0	0	1	2	1	0	0	0	0	0	0	0	0	0	0	0	0	0	0	0
HORVU1Hr1G023750	134	248	269	796	552	760	600	1220	290	210	182	284	510	633	842	141	194	171	560	169	356	732	644	706	454	285	591	633	906	743	433	440	588	355	237	335
HORVU1Hr1G023820	13	18	10	19	11	5	6	34	7	5	2	8	24	15	18	7	12	13	5	7	16	18	14	21	8	2	15	15	5	11	14	9	12	21	14	11
HORVU1Hr1G023830	6	5	2	10	5	4	2	5	9	4	3	7	7	7	6	1	3	3	6	5	7	3	13	10	3	3	5	6	6	2	3	1	6	2	4	3
HORVU1Hr1G023840	57	92	19	0	0	0	0	0	0	113	0	125	0	0	0	0	0	0	6	43	28	0	0	0	0	0	0	18	20	34	0	0	0	0	0	0
HORVU1Hr1G023860	81	106	61	68	38	72	99	83	79	70	34	72	74	85	96	50	95	56	73	52	76	99	76	94	67	53	111	64	91	91	70	49	131	113	91	106
HORVU1Hr1G023870	3	3	0	0	1	3	2	0	0	0	0	2	3	1	4	2	0	1	1	1	0	2	3	2	0	0	0	0	3	5	0	1	0	1	0	0
HORVU1Hr1G023940	13	11	5	56	21	30	39	35	44	4	6	4	23	25	14	20	18	20	4	3	2	69	7	31	46	40	65	3	2	1	18	31	59	40	34	44
HORVU1Hr1G023960	2	2	0	2	0	1	2	0	0	0	3	5	1	5	0	0	1	0	0	2	0	1	0	0	0	0	6	5	0	1	1	1	3	4	0	0
HORVU1Hr1G024000	7	6	4	4	2	3	6	6	2	2	3	3	2	6	1	3	4	1	4	0	5	6	1	4	5	1	3	8	3	1	1	2	3	0	3	1
HORVU1Hr1G024040	10	22	8	9	11	8	8	19	11	15	18	9	9	11	9	17	16	15	16	6	19	4	11	1	14	9	5	20	37	6	5	9	6	26	3	14
HORVU1Hr1G024050	0	0	0	0	0	0	0	0	0	0	0	0	0	0	0	0	0	1	1	0	0	0	0	0	0	0	0	0	1	0	1	0	0	0	0	0
HORVU1Hr1G024060	348	475	223	252	281	204	214	273	197	269	244	285	248	397	345	231	293	292	388	169	313	261	252	319	204	317	231	344	525	427	202	262	392	309	174	357
HORVU1Hr1G024070	1062	1149	676	585	441	665	648	694	411	819	588	1008	699	1073	1192	508	504	495	905	494	890	938	785	937	451	371	672	914	1224	1036	401	691	645	560	305	454
HORVU1Hr1G024090	181	231	110	128	98	118	148	157	151	149	69	167	120	180	190	100	162	99	192	88	164	140	194	119	150	100	132	118	131	102	35	115	275	129	104	231
HORVU1Hr1G024100	82	77	43	95	73	44	83	117	48	43	38	62	45	116	105	37	55	32	80	45	62	53	76	77	56	44	73	61	72	78	34	72	71	36	28	69
HORVU1Hr1G024140	411	475	298	258	216	222	360	518	319	349	265	356	301	490	427	225	273	301	426	209	356	369	513	400	329	256	364	419	369	398	245	362	388	295	227	567
HORVU1Hr1G024150	45	39	23	22	11	28	23	30	18	24	11	24	23	45	44	27	36	19	29	19	37	36	32	34	21	12	34	25	25	34	27	26	37	21	19	19
HORVU1Hr1G024170	3240	3805	2336	1506	1667	1645	2130	2439	1664	2412	1852	2821	1589	2762	2742	2089	2639	2093	3239	1722	2827	2248	2075	2127	1948	1815	2683	3092	3114	3330	1215	2258	2512	1888	1753	2327
HORVU1Hr1G024180	484	528	409	539	241	619	118	414	123	434	231	365	382	227	259	2	13	6	336	294	569	288	347	247	40	26	63	634	764	611	165	381	264	28	13	11
HORVU1Hr1G024190	1983	2036	1266	1271	1073	1487	1793	2207	1304	1378	838	1719	1246	2334	2254	1575	1886	1527	1640	967	1866	1904	1839	1691	1715	1006	2210	1553	1847	1828	1066	1551	1964	1823	1531	1807
HORVU1Hr1G024210	860	923	547	635	666	604	832	1187	651	726	500	706	659	917	826	689	837	993	867	527	766	732	724	794	750	677	871	792	864	829	620	759	730	834	624	1005
HORVU1Hr1G024220	228	236	125	136	150	162	193	289	159	171	108	251	152	289	256	148	196	163	226	119	214	220	196	198	204	145	268	230	250	237	172	173	216	172	123	196
HORVU1Hr1G024240	3989	4505	2940	3310	3153	3548	5121	6744	3750	3151	2115	3679	3370	5840	5729	4432	4954	4479	3697	2082	3896	5016	4839	4874	5129	3199	6081	4132	4562	4459	2996	4743	4904	5443	4339	6716
HORVU1Hr1G024280	67	79	64	2	8	0	2	0	4	37	47	64	4	7	4	1	5	1	69	34	77	3	2	4	0	2	2	66	28	50	0	0	2	0	0	3
HORVU1Hr1G024290	4	13	4	9	0	0	6	11	8	13	2	6	5	10	6	2	6	1	6	5	10	15	16	6	3	8	8	8	15	8	7	6	8	5	3	6
HORVU1Hr1G024300	0	0	0	0	0	0	1	0	0	0	1	1	0	2	0	0	0	0	0	1	0	1	0	0	0	0	0	0	0	0	0	0	1	0	1	0
HORVU1Hr1G024390	455	498	282	632	717	693	970	1341	647	291	210	298	803	996	938	582	723	734	374	189	413	853	670	727	731	485	819	411	454	456	600	1036	804	806	638	1160
HORVU1Hr1G024400	1675	1712	1233	1375	1403	1613	1697	1734	1266	1236	760	1303	962	2509	1706	630	679	655	1730	971	1631	1868	2019	1854	1429	815	2039	1803	1992	2126	998	1989	2663	809	631	801
HORVU1Hr1G024420	510	512	241	206	119	171	166	184	161	300	193	366	148	311	298	126	134	103	346	211	391	250	236	204	174	107	157	369	413	407	135	156	380	125	104	118
HORVU1Hr1G024440	0	0	0	0	0	0	0	0	0	0	0	0	0	0	0	0	0	0	0	0	0	0	0	0	0	0	0	0	0	0	0	0	0	0	0	0
HORVU1Hr1G024460	870	1075	543	279	264	282	369	297	361	614	423	772	288	448	437	229	262	309	935	460	782	470	365	531	328	211	536	765	777	773	361	390	382	415	303	369
HORVU1Hr1G024490	0	2	0	3	29	3	30	52	16	0	0	0	10	9	7	34	58	49	1	0	0	8	0	1	33	43	28	0	0	0	14	14	17	31	21	39
HORVU1Hr1G024510	169	240	145	154	141	179	192	218	143	160	122	171	141	214	199	124	128	129	197	117	187	169	150	197	165	129	211	203	135	219	97	119	249	139	97	156
HORVU1Hr1G024540	756	839	716	715	657	874	564	1601	466	720	455	528	680	811	678	397	382	389	808	392	830	753	577	748	568	426	523	1034	953	999	478	672	617	390	221	377
HORVU1Hr1G024550	199	234	161	165	146	190	155	322	128	168	114	218	139	259	250	117	115	139	199	109	201	169	157	182	144	123	172	211	350	239	156	100	168	145	97	152
HORVU1Hr1G024580	805	948	556	751	723	846	1067	1379	864	596	409	663	581	1207	1086	663	784	645	746	419	755	909	1051	924	756	435	998	698	963	856	553	826	960	821	583	1095
HORVU1Hr1G024620	3	2	2	6	0	4	6	17	4	0	0	1	3	8	3	2	1	0	5	1	3	3	4	9	2	0	4	3	16	3	1	1	7	4	0	0
HORVU1Hr1G024640	629	721	471	393	403	522	371	461	354	556	419	626	458	673	603	427	639	673	544	355	657	608	578	543	236	553	389	615	607	611	315	709	813	561	297	768
HORVU1Hr1G024660	1209	1224	597	582	526	545	902	1141	1038	998	401	985	645	730	866	661	923	762	855	613	1035	1017	922	929	1055	696	1163	981	819	902	539	870	1096	925	698	1141
HORVU1Hr1G024670	1526	1600	773	752	695	707	1154	1464	1232	1254	618	1238	792	971	1106	850	1191	1002	1166	786	1375	1202	1070	1068	1215	827	1387	1235	1017	1141	672	1143	1301	1142	878	1411
HORVU1Hr1G024700	619	708	494	771	751	838	1075	1448	857	514	408	555	751	1358	1338	824	1044	1057	640	367	641	1112	1183	1075	995	686	1380	616	847	772	694	1233	1203	1436	1075	2071
HORVU1Hr1G024710	8965	12034	6395	5335	7202	5888	6359	8562	5230	7221	6324	8112	6358	9203	9037	9554	12212	12186	8812	4545	8279	6546	6188	6675	6567	8273	9233	7896	11149	9129	5033	6510	6898	11234	8248	14695
HORVU1Hr1G024740	714	877	553	679	770	841	863	1107	735	573	400	660	651	1077	998	681	825	804	728	403	687	1007	876	974	836	661	978	627	914	731	638	927	1086	850	706	1206
HORVU1Hr1G024750	0	0	1	1	4	0	1	5	0	0	1	0	4	1	0	1	1	0	2	0	0	0	1	1	0	0	1	2	0	1	2	1	0	0	1	0
HORVU1Hr1G024770	1	1	1	1	4	0	1	5	0	0	1	0	4	1	0	0	1	0	1	0	0	0	0	1	0	0	1	2	0	1	2	1	0	0	1	0
HORVU1Hr1G024800	0	0	0	0	0	0	0	0	0	0	0	0	0	0	0	0	0	0	0	0	0	0	0	0	0	0	0	0	0	0	0	0	0	0	0	0
HORVU1Hr1G024810	838	1027	532	580	629	641	719	939	554	655	503	772	550	903	801	534	644	701	634	341	709	608	530	577	521	635	835	645	825	796	453	511	621	500	448	756
HORVU1Hr1G024860	74	129	40	5	3	2	19	17	15	74	65	49	34	16	26	45	31	42	96	32	84	3	1	0	11	11	21	80	45	55	18	3	13	49	22	43
HORVU1Hr1G024870	373	406	219	707	780	981	1381	1619	838	213	197	295	673	1588	1380	1278	1615	1168	356	161	341	797	771	749	799	389	1034	300	383	259	625	670	1244	1797	1601	2252
HORVU1Hr1G024880	7	5	8	3	5	12	3	24	2	2	5	3	6	5	5	5	4	6	7	6	1	5	0	9	3	7	1	6	11	3	1	5	5	2	1	3
HORVU1Hr1G024890	167	178	134	289	355	327	381	456	221	106	86	117	227	491	370	115	109	127	176	72	159	340	315	316	232	164	303	154	280	284	226	477	354	135	134	266
HORVU1Hr1G024900	1	4	2	1	0	1	0	1	1	0	1	3	3	0	0	0	0	2	1	0	1	0	1	1	1	0	1	2	0	0	0	0	5	0	0	0
HORVU1Hr1G024990	65	10	3	0	0	0	0	0	1	53	1	19	0	0	0	0	0	0	0	5	3	0	1	0	0	0	0	15	16	5	0	0	0	0	0	0
HORVU1Hr1G025010	36	43	22	48	27	52	43	100	17	19	29	41	24	70	56	57	68	32	23	15	26	78	41	36	30	20	34	30	39	41	26	40	43	68	44	46
HORVU1Hr1G025020	1244	1728	1125	3319	2657	3242	2537	5902	1631	1147	927	1206	2680	4093	3333	905	927	1030	1867	750	1446	2699	2093	2303	2056	1572	2798	1793	2139	1847	2320	2499	2367	1185	783	1237
HORVU1Hr1G025030	200	180	102	12	7	8	20	22	22	120	58	135	21	20	20	4	6	4	110	87	146	31	16	12	9	6	25	157	210	127	9	22	12	10	8	2
HORVU1Hr1G025040	5	17	3	1	23	0	13	23	11	8	1	10	89	14	4	26	85	112	8	4	5	28	0	3	60	58	32	6	10	17	1	16	6	14	78	38
HORVU1Hr1G025060	2415	2095	896	7742	7296	6243	5714	4929	5685	531	807	367	3502	3916	2850	2297	2858	3019	751	415	467	6705	5029	4638	5812	4218	6849	712	777	859	2631	4782	7456	3624	2873	5180
HORVU1Hr1G025070	3	2	0	19	6	8	9	6	7	0	1	1	9	11	7	7	6	10	1	1	0	7	10	7	15	14	14	0	0	0	1	0	17	7	1	4
HORVU1Hr1G025080	9	6	2	11	5	21	16	9	13	5	0	3	6	9	10	8	9	6	3	5	0	25	2	8	16	17	15	4	0	5	13	6	18	15	3	10
HORVU1Hr1G025090	1709	1383	630	5053	5712	4451	3977	3338	4142	326	572	141	2008	2157	1355	1208	1574	1780	387	269	191	4344	3346	3300	3804	2322	4262	429	381	590	1681	3215	4866	1885	1503	3011
HORVU1Hr1G025100	69	47	17	181	131	110	102	72	114	13	32	14	127	108	90	95	86	93	22	19	21	166	150	122	107	111	155	18	42	25	73	108	237	118	85	194
HORVU1Hr1G025110	60	67	9	334	119	242	272	242	224	22	12	25	201	240	201	166	153	125	36	11	38	264	191	113	403	235	446	44	19	14	127	367	356	175	158	234
HORVU1Hr1G025120	198	160	76	670	519	347	477	355	469	43	45	46	335	310	291	320	387	379	56	33	47	511	305	328	689	680	759	49	73	49	287	333	597	604	545	690
HORVU1Hr1G025150	23	27	13	14	19	27	20	59	23	12	8	24	14	29	41	48	45	54	14	5	28	6	18	7	26	21	20	13	34	15	11	26	39	43	38	31
HORVU1Hr1G025160	118	122	68	46	24	50	51	61	28	80	71	162	32	59	52	47	32	28	114	65	96	79	57	44	30	35	54	145	91	121	26	17	40	52	44	39
HORVU1Hr1G025190	1	1	0	1	0	0	2	1	0	1	0	4	0	0	0	0	0	0	0	0	0	0	0	0	0	0	0	2	0	2	0	0	0	0	0	0
HORVU1Hr1G025200	3	0	0	2	1	0	0	0	0	0	0	1	0	0	1	0	0	0	0	0	0	0	0	0	0	0	0	0	0	1	0	0	0	0	0	0
HORVU1Hr1G025250	856	752	353	254	163	208	128	312	156	622	214	609	174	273	204	13	24	33	258	296	446	264	214	232	128	94	188	356	508	447	77	81	126	39	33	49
HORVU1Hr1G025280	7	18	13	6	0	4	4	1	2	26	86	11	10	22	4	14	6	13	12	12	7	6	7	0	13	3	3	19	34	12	7	5	5	12	6	18
HORVU1Hr1G025300	2	3	3	1	1	1	3	4	1	5	0	2	4	5	4	1	3	2	3	3	0	0	1	5	1	3	1	7	1	4	1	7	1	3	0	1
HORVU1Hr1G025340	567	643	366	577	694	741	921	1157	780	591	287	584	877	1394	1267	742	810	771	589	380	608	1078	997	983	930	556	1098	612	592	646	614	1404	1456	1023	796	1424
HORVU1Hr1G025360	549	599	337	328	336	355	476	705	416	390	323	469	341	598	608	415	468	444	500	273	527	486	494	487	478	311	543	513	534	531	336	390	554	495	385	624
HORVU1Hr1G025370	419	405	144	94	69	105	137	161	99	550	126	760	186	271	248	405	380	309	133	209	239	120	155	114	149	89	208	315	382	262	105	133	195	306	287	530
HORVU1Hr1G025380	3	5	1	5	1	2	2	0	3	2	2	9	5	9	1	6	2	8	1	1	2	0	3	0	4	2	2	1	0	0	0	4	3	10	5	6
HORVU1Hr1G025390	168	190	116	142	109	192	206	320	119	104	172	125	309	481	395	745	672	455	160	69	112	192	204	177	221	157	288	128	120	121	153	179	259	502	421	645
HORVU1Hr1G025440	194	306	166	24	43	34	40	89	25	184	203	200	36	28	29	64	69	116	323	131	224	27	12	23	38	79	45	270	305	242	37	25	24	44	36	54
HORVU1Hr1G025450	184	177	157	63	79	118	151	130	109	141	104	168	125	196	183	109	158	154	167	108	178	136	161	177	152	94	149	189	145	150	66	65	144	128	138	153
HORVU1Hr1G025470	54	70	40	39	39	28	40	87	27	40	37	65	51	79	66	40	44	41	67	31	67	30	43	45	37	30	41	61	20	61	29	30	62	22	26	25
HORVU1Hr1G025480	319	301	211	215	201	211	349	407	230	256	166	266	250	405	439	285	393	398	239	155	280	312	333	313	292	276	455	279	368	296	165	241	264	306	277	389
HORVU1Hr1G025500	20	19	6	2	1	8	5	15	6	31	5	32	7	6	9	4	5	10	6	7	6	5	7	13	6	6	5	11	6	8	2	8	6	4	9	11
HORVU1Hr1G025530	438	448	293	474	655	549	1741	1886	1048	334	191	349	1453	1794	1434	1424	1434	1777	203	181	294	834	888	832	1152	1028	1042	299	385	360	767	630	554	788	844	1283
HORVU1Hr1G025560	5	9	5	0	0	0	0	0	1	19	0	15	0	0	0	0	0	0	1	6	12	0	0	0	0	0	0	7	5	6	0	0	0	0	0	0
HORVU1Hr1G025570	29	27	20	87	169	126	240	142	169	24	9	40	181	334	187	476	545	573	8	12	22	145	141	194	179	321	236	20	15	33	229	234	110	272	294	457
HORVU1Hr1G025580	1581	1370	594	2	4	2	6	7	54	1960	437	2806	1	29	6	9	11	8	306	1009	1361	4	4	0	5	8	4	1170	1644	1388	2	3	1	3	4	3
HORVU1Hr1G025600	618	715	401	408	398	438	680	824	414	418	296	541	413	706	695	735	866	731	600	307	548	626	575	609	573	489	808	423	653	605	375	478	506	900	667	1009
HORVU1Hr1G025660	578	711	371	334	334	371	415	590	353	463	340	534	331	642	596	285	361	332	545	341	543	524	562	454	412	284	505	467	655	560	311	410	467	369	277	406
HORVU1Hr1G025670	1304	1401	953	646	479	787	487	875	430	1037	647	1101	533	906	905	379	543	605	1065	625	1200	692	605	781	318	283	486	1188	1376	1424	596	804	776	675	487	1090
HORVU1Hr1G025690	986	1072	518	460	406	439	611	688	452	778	399	805	462	720	691	269	368	399	817	498	841	683	561	574	481	358	583	789	932	825	358	581	484	446	320	458
HORVU1Hr1G025710	2	0	0	0	0	0	0	0	0	5	0	2	0	0	0	0	0	0	1	6	4	0	0	0	0	0	0	3	4	2	0	0	0	0	0	0
HORVU1Hr1G025810	0	0	1	0	0	0	0	0	0	0	0	0	0	0	0	0	0	1	1	0	0	0	0	0	0	0	0	0	0	0	0	0	0	0	0	0
HORVU1Hr1G025830	1	0	2	0	1	0	0	0	0	0	0	0	1	0	1	4	2	5	0	0	0	0	0	0	3	9	0	0	0	0	0	2	0	0	2	7
HORVU1Hr1G025840	0	0	0	0	0	0	0	0	0	0	0	0	0	0	0	0	0	0	0	0	0	0	0	0	0	0	0	0	0	0	0	0	0	0	0	0
HORVU1Hr1G025850	2	4	7	0	0	0	0	0	0	0	6	3	0	3	0	4	3	2	0	1	2	0	0	0	0	0	2	4	0	3	0	0	0	0	4	1
HORVU1Hr1G025860	0	0	0	0	0	0	0	0	0	0	0	0	0	0	0	0	0	0	0	0	0	0	0	0	0	0	0	0	0	0	0	0	0	0	0	0
HORVU1Hr1G025870	9	4	6	13	8	20	13	11	6	5	11	15	12	21	29	5	3	5	13	8	13	9	4	22	19	11	17	12	26	15	18	13	12	1	2	5
HORVU1Hr1G025890	11048	11634	6535	121	168	148	316	198	558	9665	5124	16141	193	1687	285	238	262	241	6378	6515	9014	282	205	395	239	264	388	10938	13352	10064	146	213	237	164	128	142
HORVU1Hr1G025910	93	89	55	45	27	36	35	25	24	69	25	53	40	58	67	42	50	20	63	37	69	45	41	41	42	40	50	69	42	52	28	34	59	41	27	61
HORVU1Hr1G025940	398	353	181	298	307	289	402	474	345	407	277	512	442	566	541	344	418	721	351	262	353	555	417	631	442	371	480	305	434	314	572	529	345	401	347	665
HORVU1Hr1G025960	177	182	70	58	64	64	110	65	97	125	97	153	106	158	164	99	117	108	140	70	96	83	69	142	95	72	96	139	166	126	79	108	84	127	94	119
HORVU1Hr1G025970	7	11	6	17	3	12	11	15	4	14	4	13	18	20	14	13	2	5	19	5	18	7	9	12	2	7	0	25	43	17	12	5	5	10	6	4
HORVU1Hr1G026020	1	2	1	0	0	1	3	1	4	2	0	0	3	4	0	2	0	3	4	1	3	2	0	1	4	1	0	3	2	4	2	0	4	2	0	1
HORVU1Hr1G026040	8	9	4	15	10	3	9	8	6	2	5	6	3	9	10	4	10	1	11	2	12	8	6	13	5	6	10	2	0	13	4	8	18	4	5	3
HORVU1Hr1G026060	0	0	0	0	0	0	0	0	0	0	0	0	0	0	0	0	0	0	0	0	0	0	0	0	0	0	0	0	0	0	0	0	0	0	0	0
HORVU1Hr1G026100	252	179	89	62	122	99	99	160	77	180	138	215	107	170	163	122	179	185	113	135	212	187	175	116	84	201	192	70	97	67	73	198	131	117	94	207
HORVU1Hr1G026110	0	0	0	0	0	2	1	5	0	1	3	1	0	1	3	0	1	0	0	3	1	0	0	0	0	1	1	0	0	0	0	0	0	1	1	0
HORVU1Hr1G026130	463	590	280	295	279	226	303	457	263	346	314	414	266	430	374	216	284	353	411	222	398	353	235	326	309	281	358	380	420	420	272	284	255	281	251	346
HORVU1Hr1G026140	513	601	268	319	323	245	308	429	315	366	270	440	333	446	472	275	339	449	432	232	421	365	229	392	385	306	381	323	490	438	300	253	295	342	300	476
HORVU1Hr1G026150	1	0	0	0	0	0	0	0	0	0	0	0	0	0	0	0	0	0	0	0	1	0	0	0	0	0	0	0	0	0	0	0	0	0	0	0
HORVU1Hr1G026180	0	0	0	0	0	2	0	5	0	0	0	1	0	1	5	0	2	0	0	1	1	0	0	0	0	1	1	0	0	0	0	0	0	1	1	0
HORVU1Hr1G026240	2	0	0	0	0	0	0	5	0	1	3	2	0	1	2	0	1	0	1	2	1	0	0	0	0	0	1	2	0	0	0	0	0	1	1	0
HORVU1Hr1G026250	63	58	29	29	7	19	37	30	20	33	22	57	24	38	38	23	37	14	48	11	42	33	68	31	19	22	38	48	56	49	15	20	46	26	22	7
HORVU1Hr1G026280	90	98	58	23	19	18	43	17	36	71	50	80	48	60	39	19	46	39	84	55	71	46	29	60	32	42	44	73	112	81	56	68	41	28	54	71
HORVU1Hr1G026320	11564	10960	6210	3213	2629	3405	4179	4690	2884	7495	4592	8194	3800	5884	6283	3129	4217	3092	7544	5273	9672	6432	5360	5528	3411	2259	5002	8399	9118	8913	3564	5737	4477	5790	3913	2411
HORVU1Hr1G026330	3264	3397	1923	1218	926	1165	1272	1920	1343	2507	1570	2860	1405	2382	2518	1050	1455	1333	2331	1732	2940	2135	1931	2034	1194	847	1692	2577	3219	2868	1391	1699	1880	2190	1305	2587
HORVU1Hr1G026400	7	8	0	17	15	1	9	28	8	7	3	7	15	20	16	11	7	14	12	2	7	9	24	17	13	6	17	4	16	11	12	11	11	8	4	23
HORVU1Hr1G026430	234	228	156	137	156	124	134	158	75	153	115	170	122	179	147	84	118	104	166	119	205	136	97	107	77	84	105	178	253	226	97	119	143	74	54	85
HORVU1Hr1G026480	35	29	30	95	99	143	73	163	47	14	52	21	76	153	133	47	49	40	32	12	29	63	55	64	68	36	68	32	46	38	50	83	100	54	34	64
HORVU1Hr1G026510	16	16	11	6	4	0	3	1	0	12	2	18	4	5	0	3	1	3	12	3	7	0	0	0	3	0	2	10	12	12	6	4	1	1	2	3
HORVU1Hr1G026520	1576	1637	1401	1699	1309	1481	1845	3859	1239	1338	832	1345	1758	2695	2636	1058	1272	1347	1296	888	1752	2049	1725	1751	2160	1360	2093	1860	2174	2037	1473	1721	1642	2233	1421	2156
HORVU1Hr1G026530	35	38	38	1	2	1	0	1	0	50	17	21	0	0	1	0	1	0	17	18	29	0	2	0	0	1	4	45	56	55	4	0	0	2	0	5
HORVU1Hr1G026570	1	0	1	8	0	0	0	0	0	0	3	3	0	0	1	0	0	2	2	0	1	3	0	0	0	2	0	1	3	2	0	2	0	1	0	0
HORVU1Hr1G026580	287	382	166	182	106	147	185	245	138	252	124	231	124	238	252	135	178	155	274	123	262	164	143	145	179	94	164	255	261	240	101	141	221	141	115	173
HORVU1Hr1G026590	549	507	417	446	578	604	915	1201	675	362	236	458	660	948	935	927	1125	1039	423	256	428	778	882	805	874	728	1067	414	591	585	439	1020	856	953	844	1746
HORVU1Hr1G026620	13	10	2	2	5	1	5	5	4	7	4	9	4	12	11	2	3	4	6	1	7	16	9	7	1	1	1	5	3	11	2	3	8	2	3	5
HORVU1Hr1G026630	0	0	0	0	0	0	0	0	0	1	0	0	0	0	0	0	0	0	0	0	0	0	0	0	0	0	0	0	0	0	0	0	0	0	0	0
HORVU1Hr1G026650	501	549	284	439	439	519	811	1023	502	454	301	520	587	657	565	260	316	408	339	312	444	396	386	499	403	330	519	555	576	587	476	543	330	406	304	398
HORVU1Hr1G026680	15	21	13	4	4	3	5	7	3	9	7	23	4	6	3	9	9	12	21	15	10	7	14	1	6	6	12	11	11	19	1	4	5	7	4	4
HORVU1Hr1G026740	0	1	0	2	1	0	1	3	1	0	0	0	2	2	6	0	6	7	0	0	0	1	1	2	1	1	0	0	0	0	0	0	7	14	4	8
HORVU1Hr1G026750	942	947	592	297	325	486	574	565	403	657	296	733	466	622	598	336	395	388	761	470	770	668	668	588	498	350	741	804	893	867	376	760	806	445	297	476
HORVU1Hr1G026780	114	165	61	63	103	102	64	55	46	81	77	95	89	123	84	74	67	101	151	46	85	87	66	66	47	99	91	79	97	84	83	92	103	77	34	88
HORVU1Hr1G026800	555	677	335	404	439	332	485	557	400	426	278	493	418	603	561	362	474	593	526	264	500	469	443	469	470	395	629	415	515	435	478	393	453	659	465	798
HORVU1Hr1G026820	7	12	6	7	8	10	6	4	3	10	6	8	8	8	8	1	3	3	9	4	9	1	8	2	5	7	1	8	15	4	0	6	6	4	3	0
HORVU1Hr1G026840	2122	2586	1492	1015	839	1118	1262	1393	1031	1721	1413	2027	1518	2524	2406	709	1112	1078	2268	1110	1959	2018	2202	1840	973	853	1355	2145	2430	2217	922	1348	1337	1259	816	1110
HORVU1Hr1G026850	21	20	6	14	7	16	11	12	13	6	0	14	11	17	20	13	18	11	14	8	16	17	22	5	9	5	22	10	21	11	10	17	10	11	14	4
HORVU1Hr1G026860	257	167	77	692	1014	279	618	358	568	26	65	31	376	140	135	263	243	707	37	22	27	170	98	234	726	1086	316	30	53	42	449	335	360	310	684	391
HORVU1Hr1G026870	2450	1423	783	3924	6752	1956	4570	1627	4837	194	457	256	2887	1180	1227	2088	2926	4811	296	90	123	2148	1461	2247	6620	7067	1368	256	288	199	1480	1639	4334	3806	6008	2603
HORVU1Hr1G026880	2	0	1	3	4	1	1	2	1	1	0	3	1	4	7	2	1	0	0	0	2	1	1	5	0	0	0	5	0	1	0	7	6	0	1	1
HORVU1Hr1G026900	5109	6717	2536	9866	15096	5219	9759	4744	10805	1155	1509	1138	6123	2831	2772	4460	5855	10546	1165	586	787	4317	3253	4517	11601	16859	5268	816	1305	801	5188	2407	9011	6745	13634	8483
HORVU1Hr1G026920	534193	508251	202940	1740059	2334467	861292	1132340	685613	1328993	79786	207424	70705	681142	503079	431146	471840	663855	1207607	94743	47813	57335	858245	548681	880401	1371845	1813360	1200040	105445	175478	126398	1195151	1088037	911867	1174116	1571396	1622166
HORVU1Hr1G026940	328012	279880	121259	1147378	1511011	560799	727738	450623	829864	43823	124044	41177	443606	322487	270609	302270	413098	769944	55858	27588	32379	528013	333553	550938	863337	1141700	731347	64878	101219	73724	805606	739369	560069	725917	994720	987696
HORVU1Hr1G026960	8347	5115	3368	39735	46626	16462	20279	15311	22959	1317	3970	1341	14192	11109	8355	9574	11691	23920	1450	840	999	12501	6651	12827	22801	32857	26647	2508	3553	2517	38964	20505	11673	22941	31633	22408
HORVU1Hr1G026990	101687	109939	41034	299923	420175	153865	207060	128600	239564	17984	40200	14824	123035	85163	74915	88092	121739	224736	19280	9908	12321	141714	95613	150553	250971	344143	200625	20806	37352	25320	188843	169755	167386	196217	268529	293240
HORVU1Hr1G027000	428820	440463	168726	1286540	1721856	631944	894928	496997	1054713	69566	167687	59579	532488	392541	339600	374831	532495	964153	79863	40628	49685	694370	446087	692731	1094074	1449304	969118	82196	145179	104010	874778	805230	742140	925902	1239044	1355000
HORVU1Hr1G027010	781	498	277	1192	1564	504	1513	442	1790	111	197	110	1031	357	417	708	951	1737	142	69	65	720	479	709	1905	2280	707	197	98	54	799	829	1053	1029	2275	1156
HORVU1Hr1G027020	1210	1199	475	930	11048	2542	695	841	438	124	298	73	203	382	303	226	459	1332	186	170	98	744	444	2410	541	844	507	74	268	241	553	277	2658	422	295	480
HORVU1Hr1G027070	13406	16231	5755	27339	26318	10154	23026	8347	31655	3085	6429	2263	14031	10785	10681	9634	16692	25875	2927	1442	2051	19462	12050	19464	29895	35417	28718	3530	5129	3637	16134	24163	22842	30605	37417	49115
HORVU1Hr1G027080	2473	3535	1452	7934	17884	4963	6017	3319	6727	549	1404	634	3840	2710	2692	2804	3543	5892	600	299	389	3909	2888	5443	6356	9475	3332	716	852	523	3217	1405	5453	5526	7429	5565
HORVU1Hr1G027090	2645	2872	1800	11602	13695	4739	14601	4438	9979	545	2076	509	9561	4735	3936	5445	5475	12935	888	419	581	4630	1881	8331	9964	14042	7282	817	880	924	8802	8046	5578	6401	13265	5861
HORVU1Hr1G027120	31192	23399	9075	79052	107867	36615	51625	30506	61740	3767	8776	2891	31578	23327	18937	21436	32379	55109	4457	2065	2722	39146	24651	40012	70437	81914	62342	5454	6550	5403	61432	91923	40695	54141	76142	69774
HORVU1Hr1G027140	192	148	69	398	548	211	457	148	474	27	72	26	295	131	125	197	235	461	42	13	22	192	105	236	523	650	224	41	47	30	307	256	270	307	565	362
HORVU1Hr1G027170	941	688	303	1940	3092	891	2097	951	1708	109	169	110	1170	469	411	913	905	1943	130	64	82	784	433	746	2177	3097	1002	98	166	115	1527	791	1374	918	2445	1105
HORVU1Hr1G027180	549	361	138	783	1194	382	989	283	960	53	103	51	537	253	262	396	494	1079	62	32	33	538	283	442	1151	1419	590	40	87	53	505	544	762	539	1239	798
HORVU1Hr1G027190	82	74	36	104	158	61	194	54	215	10	9	13	134	34	22	80	97	222	11	6	3	60	47	55	272	312	50	9	7	8	54	58	182	75	344	100
HORVU1Hr1G027220	1736	988	601	2789	4779	1314	3311	1087	3746	139	303	178	2250	929	1001	1543	2354	3414	204	46	69	1648	1161	1722	5010	4880	804	219	157	137	775	1016	3304	3223	4571	1919
HORVU1Hr1G027230	376	257	117	1060	1302	387	996	469	874	36	89	53	581	209	188	384	384	1060	62	28	29	265	114	315	1087	1598	488	31	67	57	712	573	506	387	985	529
HORVU1Hr1G027250	168	210	57	650	1011	342	285	372	278	30	91	30	147	133	137	139	135	303	22	7	14	201	158	212	359	467	206	94	60	41	207	174	260	289	266	272
HORVU1Hr1G027280	63	82	31	224	405	136	224	122	214	10	20	9	171	66	80	93	110	237	19	10	2	113	121	207	239	378	95	17	18	18	150	50	148	140	249	218
HORVU1Hr1G027300	28387	24993	9229	61576	91103	32190	51421	24664	60277	3779	7880	2993	30701	19320	17282	22025	30501	56055	4385	2290	2562	36131	23669	33935	68166	87320	46997	3674	6616	4479	42153	39536	45726	44716	71367	68300
HORVU1Hr1G027310	651	956	172	909	1254	511	723	459	747	90	77	83	403	160	115	378	395	914	84	42	64	240	195	301	971	2091	526	43	122	71	566	427	737	354	895	659
HORVU1Hr1G027340	30119	35405	9782	58892	88541	31003	54861	27856	60631	4273	7842	2922	30635	15309	13130	22935	31683	59934	4226	2077	2493	25967	21596	34597	74597	93664	33400	2962	6078	4447	31327	37192	43325	33631	64229	44090
HORVU1Hr1G027350	17731	25801	5408	30587	54513	18595	24131	17060	26666	2831	4477	1477	12853	6809	6335	10268	15483	27329	2263	1143	1359	11610	12468	19661	37156	43799	16646	2064	3880	2907	14098	17629	21062	16233	25444	18455
HORVU1Hr1G027360	659	504	251	965	1303	508	1264	390	1407	70	108	72	866	268	286	523	682	1371	95	49	47	455	318	456	1703	2413	523	81	101	47	518	499	1217	624	1972	870
HORVU1Hr1G027400	128	161	70	30	19	21	37	15	30	111	49	113	24	36	45	14	27	16	112	68	141	52	39	27	15	20	27	101	158	123	14	16	47	21	17	26
HORVU1Hr1G027410	0	0	0	5	2	2	1	3	0	0	0	1	0	4	2	1	0	1	3	0	0	12	13	14	2	0	2	1	0	1	10	19	2	7	4	0
HORVU1Hr1G027420	8748	9959	5444	3573	3105	3829	5081	6202	4037	6758	4815	7540	4610	7546	7410	3941	5053	4518	8124	4600	7876	7088	6957	6353	4160	2928	6315	7534	9338	7906	3128	5238	5125	5135	4025	5368
HORVU1Hr1G027440	0	0	0	0	0	0	0	0	0	0	0	0	0	0	0	0	0	0	0	0	0	0	0	0	0	0	0	0	0	0	0	0	0	0	0	0
HORVU1Hr1G027460	0	2	1	0	1	1	0	1	0	0	0	1	3	0	1	2	0	2	1	0	0	3	1	0	1	0	1	1	0	1	0	1	1	1	2	0
HORVU1Hr1G027490	280	334	189	158	207	184	201	369	182	234	153	250	196	241	217	191	206	275	262	143	250	173	134	193	202	201	266	309	260	273	168	192	170	216	162	304
HORVU1Hr1G027500	78	58	41	0	0	0	0	0	2	113	29	171	1	3	0	1	0	0	30	56	60	0	0	0	0	1	0	83	101	64	2	1	0	0	0	0
HORVU1Hr1G027510	746	650	371	119	97	120	127	124	74	464	296	418	96	211	190	141	237	159	441	339	635	125	101	146	99	72	207	605	806	705	149	248	135	202	151	81
HORVU1Hr1G027520	217	282	129	57	76	92	84	74	58	159	132	213	86	93	108	55	88	91	216	130	172	98	132	115	75	90	114	182	199	201	49	90	89	95	66	94
HORVU1Hr1G027540	201	237	69	0	1	0	2	0	9	385	22	504	1	1	0	4	7	7	32	166	140	0	0	0	1	3	3	134	199	148	0	0	0	1	8	1
HORVU1Hr1G027550	339	381	238	211	257	284	385	486	314	276	157	318	280	445	387	255	315	310	331	201	352	336	326	297	270	200	365	445	600	437	230	345	279	320	248	411
HORVU1Hr1G027570	76	79	45	74	99	110	109	165	108	71	66	73	92	159	142	119	158	125	66	35	60	114	117	150	145	82	178	88	80	80	93	157	113	193	156	205
HORVU1Hr1G027600	1302	1426	775	791	695	840	989	1230	951	1066	503	1039	873	1256	1290	758	912	951	952	550	1099	1134	912	1019	999	675	1252	1071	1318	1187	772	896	1108	1067	806	1580
HORVU1Hr1G027620	3982	4491	2583	1947	1788	2050	3183	3456	2545	3213	2049	3632	2043	3380	3197	2388	3145	2796	3659	2037	3676	3151	3020	3017	2684	2013	3705	3776	4027	3757	1862	3037	3157	3166	2579	4408
HORVU1Hr1G027660	243	297	117	92	92	96	158	175	125	193	97	227	125	188	163	103	114	128	201	118	177	171	176	135	181	99	239	189	164	215	100	147	146	165	102	168
HORVU1Hr1G027690	3613	3910	2364	1793	1982	2069	2784	3316	2394	2946	1534	2969	2310	3311	3354	3052	3649	3514	2877	1920	3418	3002	2727	3058	2959	2116	3610	3171	3382	3345	2070	3273	3131	3655	3062	4759
HORVU1Hr1G027700	92	71	71	289	314	411	296	598	221	15	35	28	335	668	563	193	295	325	26	17	30	544	357	241	393	261	450	39	33	52	115	296	249	345	287	422
HORVU1Hr1G027770	824	1004	501	578	616	606	2125	2269	1223	622	401	702	593	966	822	695	924	675	793	406	766	861	882	811	841	483	906	786	795	740	540	652	997	1120	912	1451
HORVU1Hr1G027810	3319	3421	2166	1974	1431	1891	2893	3446	2022	2215	1402	2759	1773	3472	3354	2419	2935	2165	2930	1662	3006	2762	2814	2563	2361	1395	2870	2940	3302	3184	1257	2500	3359	2462	2062	2379
HORVU1Hr1G027840	630	833	459	860	986	1117	1530	1768	1228	520	372	560	954	1740	1559	720	943	862	693	421	622	1584	1339	1259	1302	805	1590	674	820	743	810	1350	1376	1060	827	1660
HORVU1Hr1G027850	388	344	202	184	114	160	146	235	85	208	160	239	87	184	181	92	114	74	307	150	267	204	178	161	117	52	145	305	356	293	105	125	98	144	98	31
HORVU1Hr1G027910	0	0	0	0	0	0	0	0	0	0	0	0	0	0	0	0	0	0	0	0	0	0	0	0	0	0	0	0	0	0	0	0	0	0	0	0
HORVU1Hr1G027920	802	849	375	108	59	90	134	177	129	971	246	1424	125	247	245	217	279	213	379	503	706	155	146	90	124	82	218	762	877	747	102	166	176	318	262	360
HORVU1Hr1G027930	131	178	66	16	14	11	16	26	20	146	51	256	23	34	35	41	42	32	64	91	141	17	30	17	16	12	32	153	177	134	8	18	24	48	30	28
HORVU1Hr1G027980	273	285	141	239	136	179	153	263	137	188	148	234	199	342	412	343	343	182	244	119	217	173	206	190	156	77	178	244	186	194	143	225	394	234	176	141
HORVU1Hr1G028010	0	0	0	0	0	0	1	0	0	0	0	1	0	0	0	0	0	1	0	0	0	0	0	0	0	0	0	0	0	0	0	0	0	0	1	0
HORVU1Hr1G028030	5188	5223	4144	5671	4442	5532	6257	9343	4471	4662	2472	6985	5537	10740	11848	5810	7259	6808	3369	3387	5797	7201	5689	6320	6779	4142	9082	4841	6294	5247	5277	7481	7388	9783	6905	7939
HORVU1Hr1G028090	339	401	182	105	92	94	141	167	116	267	144	268	104	212	123	123	150	116	270	157	280	214	192	193	112	76	214	166	215	263	130	118	187	160	147	142
HORVU1Hr1G028150	169	143	77	13	10	50	20	36	20	112	59	89	10	23	17	10	11	10	79	61	109	45	32	35	11	21	22	135	97	94	12	39	11	10	12	3
HORVU1Hr1G028170	5	25	17	18	17	15	37	61	29	20	26	18	14	37	36	24	28	28	13	6	15	35	15	21	40	27	60	12	22	22	8	17	26	22	16	31
HORVU1Hr1G028190	2702	3355	1647	1586	1574	1518	2178	2405	2012	2302	1489	2295	1856	2792	2618	1935	2637	2621	2572	1412	2403	2334	2402	2391	2202	1651	3012	2414	2914	2482	1931	2230	2061	2828	2248	4014
HORVU1Hr1G028200	430	541	309	103	205	134	370	252	194	349	314	440	595	646	787	2135	2278	1773	508	242	436	174	125	154	209	287	301	419	537	353	298	466	454	1667	1254	2120
HORVU1Hr1G028210	0	0	0	0	0	0	0	0	0	0	0	0	0	0	0	1	0	0	0	0	0	0	0	0	0	0	0	0	0	0	0	0	0	0	0	0
HORVU1Hr1G028250	27	40	16	1	8	0	6	1	5	23	14	34	11	5	0	4	16	17	36	13	17	3	0	0	12	17	6	30	45	19	1	4	0	6	4	3
HORVU1Hr1G028260	1	0	0	5	0	0	0	0	0	0	0	0	1	1	0	2	4	0	1	0	2	6	7	0	1	1	0	1	0	0	0	0	7	1	0	0
HORVU1Hr1G028270	95	107	60	11	14	5	7	3	12	76	37	99	8	10	23	10	17	13	106	45	50	5	7	7	9	19	19	86	79	89	5	7	15	13	7	10
HORVU1Hr1G028280	916	1303	686	692	709	812	1106	1221	903	804	494	739	882	1190	1347	903	1237	1208	1005	462	865	1203	1017	1157	1127	780	1294	896	1069	965	738	552	954	1428	1127	1964
HORVU1Hr1G028330	501	516	280	279	269	262	324	416	264	411	240	423	344	436	519	382	436	428	432	240	392	393	394	349	380	298	436	347	436	393	247	415	439	587	375	499
HORVU1Hr1G028430	23	24	7	6	14	5	14	11	7	23	19	20	14	9	14	12	17	28	15	12	27	5	2	0	8	18	10	32	38	29	2	11	3	13	7	23
HORVU1Hr1G028450	765	846	491	355	269	352	350	501	320	476	349	548	406	776	799	399	459	357	572	280	582	625	737	635	405	249	493	613	607	622	184	409	539	390	359	447
HORVU1Hr1G028500	375	353	201	150	119	129	155	212	132	286	137	322	125	236	215	127	115	122	293	200	290	183	192	151	142	114	152	268	310	299	107	143	196	108	104	110
HORVU1Hr1G028510	375	354	202	150	119	129	155	212	132	286	137	322	125	236	215	127	115	122	294	200	290	184	192	151	142	114	152	269	310	299	107	143	196	108	104	110
HORVU1Hr1G028520	10	4	4	10	7	5	18	25	6	10	4	11	27	51	40	133	104	123	8	5	7	8	0	3	12	11	18	8	6	6	18	15	11	105	47	74
HORVU1Hr1G028530	0	0	0	0	0	0	0	0	0	0	0	1	0	0	0	0	0	0	0	1	0	0	0	0	0	0	0	0	0	0	0	0	0	0	0	0
HORVU1Hr1G028540	0	0	0	0	0	0	0	0	0	1	0	0	0	2	1	0	0	0	0	0	0	0	0	0	0	0	0	0	0	0	0	0	0	0	0	0
HORVU1Hr1G028560	0	1	3	1	4	4	8	8	3	2	0	3	6	4	1	1	2	2	1	2	0	0	1	0	7	3	2	3	0	0	0	4	3	8	0	5
HORVU1Hr1G028570	2465	2633	1097	678	354	598	591	799	459	1492	820	1613	440	1119	1007	443	497	352	1688	931	1714	868	836	739	553	342	626	1641	1694	1742	358	497	995	445	345	381
HORVU1Hr1G028640	0	0	0	0	0	0	0	0	0	0	0	0	0	0	0	1	0	0	0	0	0	0	0	0	0	0	0	0	0	0	0	0	0	0	0	0
HORVU1Hr1G028650	54	72	42	12	10	3	12	7	7	50	41	89	7	15	23	12	12	33	35	33	43	7	4	6	8	5	9	68	94	78	0	9	3	5	9	5
HORVU1Hr1G028660	3	4	5	2	0	0	2	1	2	3	0	8	2	6	2	4	3	0	6	3	0	1	5	0	8	0	0	5	0	4	0	3	2	3	2	10
HORVU1Hr1G028680	510	575	396	525	458	543	559	709	402	374	246	431	390	676	620	307	343	342	502	272	503	575	534	568	482	350	622	518	636	630	394	559	651	407	328	499
HORVU1Hr1G028690	0	1	0	0	1	0	0	0	1	0	1	0	0	2	0	0	0	0	1	0	1	0	0	0	0	0	0	1	0	0	0	0	0	1	0	2
HORVU1Hr1G028720	7528	8370	3893	4497	4429	5109	5033	7360	4198	5055	3496	5158	4319	6587	6908	2895	4070	3528	5347	3153	5303	6228	6074	6115	4801	3409	6011	4867	6725	5940	3312	5004	5536	4099	3153	5030
HORVU1Hr1G028780	521	622	300	308	260	346	294	376	256	373	331	581	241	408	353	198	286	276	558	263	445	400	454	443	295	342	500	488	579	501	308	299	391	316	280	368
HORVU1Hr1G028810	18	19	10	5	8	14	24	29	21	13	15	15	17	20	21	19	48	20	22	12	20	20	11	22	19	7	27	10	12	17	4	25	36	28	25	62
HORVU1Hr1G028820	2528	3704	1785	1388	1966	1584	1782	2221	1671	2181	1773	2218	1695	2317	2362	2239	3014	3184	2683	1406	2186	1625	1794	1787	1967	2768	2448	2492	3019	2538	1342	2066	1836	2395	1862	3600
HORVU1Hr1G028850	21	19	17	4	5	6	17	9	21	10	10	12	10	6	7	12	10	9	17	9	8	4	13	13	9	23	20	13	7	18	10	5	9	9	10	30
HORVU1Hr1G028870	1	4	0	0	0	0	0	0	0	1	0	5	0	0	0	0	1	0	1	2	0	1	0	0	0	0	0	1	7	0	0	1	0	0	0	0
HORVU1Hr1G028890	530	682	323	420	465	502	660	761	510	371	160	416	418	630	709	683	814	696	576	230	414	599	519	507	808	456	821	462	376	400	394	548	875	815	651	882
HORVU1Hr1G028900	25	21	12	26	35	35	49	25	33	27	6	21	38	76	59	60	93	82	19	9	16	48	44	41	27	24	57	21	29	22	30	36	38	120	98	140
HORVU1Hr1G028920	582	719	358	1620	1511	1687	1504	3228	1221	444	303	517	1374	2488	2339	507	650	781	604	247	536	1969	1704	1610	1592	1111	1852	500	713	537	1335	1121	1249	789	585	803
HORVU1Hr1G028970	1081	807	527	700	233	437	346	584	209	420	263	790	264	725	570	241	220	160	660	382	695	564	387	322	307	148	329	778	833	987	246	302	547	284	222	87
HORVU1Hr1G029020	27	19	15	33	14	6	6	13	1	17	15	31	10	26	16	5	5	3	27	7	31	25	5	21	4	0	5	19	32	36	8	6	13	2	12	0
HORVU1Hr1G029050	34	11	14	20	10	10	7	5	3	7	14	23	7	10	5	3	6	7	15	10	21	9	37	1	6	10	7	11	10	18	4	3	8	12	6	0
HORVU1Hr1G029060	3	7	1	5	0	1	3	1	3	1	0	12	2	8	1	7	5	3	4	3	2	3	4	0	0	5	7	8	22	9	3	0	3	4	1	0
HORVU1Hr1G029080	86	80	54	39	19	37	48	56	13	39	45	67	28	66	61	39	70	34	71	38	65	63	40	67	61	20	49	60	53	71	30	22	41	55	25	7
HORVU1Hr1G029090	3039	4697	2069	620	586	460	451	723	478	2752	2506	3581	713	851	600	455	450	790	4129	1686	2992	425	320	421	292	485	360	3080	4012	3440	537	351	378	431	270	425
HORVU1Hr1G029110	432	540	240	124	113	133	163	212	147	353	247	378	125	203	180	83	104	101	397	248	408	196	213	153	118	127	152	326	391	364	153	163	184	148	88	138
HORVU1Hr1G029170	7	5	8	3	5	12	3	24	2	2	5	3	6	5	5	5	4	6	7	6	1	5	0	9	3	7	1	6	11	3	1	5	5	2	1	3
HORVU1Hr1G029180	1519	1202	603	996	968	933	1067	2116	799	1227	768	1289	1103	1848	1844	446	519	748	1103	740	1344	1495	1018	1272	704	777	1451	993	1169	995	970	1242	888	644	421	661
HORVU1Hr1G029220	2962	4408	1513	1452	1759	1256	2557	1205	2592	2507	2101	2620	2288	3148	2585	1475	2371	3051	3385	1387	2461	2479	2249	3088	2436	1833	2657	2314	2782	2447	3198	3410	1783	2530	2657	3726
HORVU1Hr1G029240	2	1	2	1	4	3	2	15	0	1	3	0	6	3	1	3	0	4	5	1	5	0	1	1	2	4	0	2	6	1	2	11	1	1	4	0
HORVU1Hr1G029280	14	11	19	76	46	68	55	91	49	9	2	16	64	75	97	29	27	44	6	6	9	50	60	69	74	45	61	17	15	18	52	77	80	41	35	41
HORVU1Hr1G029290	465	408	165	121	66	97	118	149	141	248	77	278	83	142	120	49	59	50	303	164	296	96	104	114	88	64	78	266	197	210	45	55	150	87	70	95
HORVU1Hr1G029350	0	0	0	0	0	0	0	0	0	0	0	0	0	0	0	0	0	0	0	0	0	0	0	0	0	0	0	0	0	0	0	0	0	0	0	0
HORVU1Hr1G029360	0	0	0	0	0	0	0	0	0	0	0	0	0	0	0	0	0	0	0	0	0	0	0	0	0	0	0	0	0	0	0	0	0	0	0	0
HORVU1Hr1G029370	290	322	165	129	133	146	179	208	169	251	98	236	149	196	245	159	238	172	224	162	269	191	175	186	201	185	208	224	307	274	122	212	232	229	155	346
HORVU1Hr1G029460	821	729	598	128	129	107	188	270	136	673	398	781	335	348	388	501	571	412	324	325	624	155	161	154	154	178	224	604	805	730	191	142	122	513	340	427
HORVU1Hr1G029480	448	543	263	281	235	238	316	403	267	361	211	369	343	434	425	327	423	403	386	237	395	326	254	339	332	179	435	390	490	422	254	348	344	433	307	508
HORVU1Hr1G029490	1965	2145	1149	745	750	892	1170	1376	1131	1544	819	1515	930	1481	1417	1032	1385	1185	1601	996	1601	1266	1299	1176	1140	783	1372	1771	1776	1618	825	1159	1318	1492	1008	1575
HORVU1Hr1G029510	5	1	1	0	0	0	1	0	1	25	0	11	0	0	1	2	0	3	3	5	2	0	0	0	0	0	0	9	15	2	0	1	0	2	0	0
HORVU1Hr1G029520	84	130	62	17	1	13	4	1	3	87	71	100	5	5	3	1	7	5	128	44	124	10	7	16	3	2	1	100	120	89	0	2	5	3	5	4
HORVU1Hr1G029540	417	502	224	16	20	19	30	18	33	233	193	419	20	31	19	16	33	20	432	200	285	24	23	19	23	15	26	361	370	288	14	42	35	22	27	25
HORVU1Hr1G029640	5	4	1	2	1	0	1	0	0	2	0	2	0	1	2	0	3	0	1	2	0	4	0	0	1	0	0	3	0	6	0	0	1	2	1	0
HORVU1Hr1G029680	7	2	2	6	3	1	0	0	1	1	0	1	0	3	0	1	0	0	0	1	1	1	0	0	0	1	0	3	7	0	1	0	0	0	0	0
HORVU1Hr1G029710	0	0	0	0	0	0	0	0	0	0	0	1	0	0	0	0	0	0	0	0	0	0	0	0	0	0	0	0	0	0	0	0	0	1	0	0
HORVU1Hr1G029760	0	0	0	0	0	0	0	0	0	0	0	0	0	0	0	0	0	0	0	0	0	0	0	0	0	0	0	0	0	0	0	0	0	0	0	0
HORVU1Hr1G029770	2548	3445	1696	177	306	118	246	153	306	1675	1367	2820	382	411	195	319	533	566	2866	1435	2360	311	225	305	261	319	356	2475	2763	2458	228	253	155	308	273	393
HORVU1Hr1G029800	842	950	553	604	491	695	806	907	687	680	456	756	695	1088	1072	743	909	803	862	404	776	968	975	918	809	564	971	721	805	762	705	763	993	987	838	1314
HORVU1Hr1G029820	0	0	0	0	0	0	0	1	0	0	0	0	1	0	3	1	0	1	1	0	1	0	0	0	0	0	0	0	0	0	0	0	0	0	1	0
HORVU1Hr1G029850	1021	703	473	1062	1174	978	1311	2623	959	814	579	970	1135	2516	2884	1009	957	989	999	587	1126	1600	1480	1379	1228	1094	2114	852	766	711	957	1769	1162	882	726	1093
HORVU1Hr1G029870	3813	4877	2531	2398	3103	3055	2366	3190	2376	3167	2205	3423	2619	3802	3660	1816	2635	2701	3555	1925	3594	3454	3072	3214	2010	1902	2978	3144	4196	3914	2182	2090	3135	2635	1849	4162
HORVU1Hr1G029880	1	0	0	0	0	0	0	2	1	0	2	0	1	0	0	0	0	1	1	0	0	0	0	0	1	1	1	0	1	0	0	0	1	0	0	0
HORVU1Hr1G029890	0	0	0	0	0	0	0	0	0	0	0	0	0	0	0	0	0	0	0	0	0	0	0	0	0	0	0	0	0	0	0	0	1	0	0	0
HORVU1Hr1G029900	1	1	0	0	0	0	0	0	1	0	0	0	0	1	0	0	0	0	0	0	0	0	0	0	0	0	0	0	0	0	0	0	0	0	0	0
HORVU1Hr1G029910	398	401	148	0	0	0	0	0	9	682	96	1046	0	0	0	0	0	0	94	303	367	0	0	0	0	0	0	363	357	360	0	0	1	0	0	0
HORVU1Hr1G029920	152	325	71	760	664	947	1191	1512	650	35	15	52	861	843	1181	1001	714	481	187	55	81	1103	1001	1015	903	475	1385	103	129	107	492	807	1167	1062	852	1545
HORVU1Hr1G029950	706	929	492	448	466	544	523	607	434	610	350	615	446	697	615	303	404	408	716	406	663	666	630	555	473	485	727	756	758	736	427	534	668	535	375	556
HORVU1Hr1G030000	750	832	552	465	558	464	598	673	450	613	421	639	426	712	652	451	588	547	734	410	791	654	620	507	551	598	742	697	839	831	385	686	706	522	446	760
HORVU1Hr1G030030	1541	1889	923	1274	1222	1327	1709	2025	1582	1277	872	1434	1677	2445	2514	1410	1865	1871	1582	876	1517	2213	2117	2294	1967	1263	2586	1420	1566	1547	1424	1994	2361	2256	1755	3248
HORVU1Hr1G030040	404	532	297	232	214	235	276	336	173	290	200	318	248	391	431	315	302	246	385	207	395	313	254	240	196	123	200	382	368	406	138	239	326	240	174	248
HORVU1Hr1G030060	714	1123	429	546	592	419	628	406	399	559	415	1140	393	821	419	282	261	324	592	372	627	371	237	336	248	336	397	761	878	754	237	227	285	252	149	196
HORVU1Hr1G030080	143	152	99	57	80	70	113	150	90	90	58	117	78	137	138	128	144	102	120	72	133	148	102	84	100	61	145	108	88	134	67	84	106	120	152	72
HORVU1Hr1G030100	157	163	89	69	37	57	64	71	28	107	102	195	62	157	116	79	128	87	193	69	135	98	78	55	56	41	88	129	167	141	62	51	106	79	57	96
HORVU1Hr1G030140	1941	2260	1059	766	587	829	1146	1291	799	1514	1065	1622	804	1275	1396	709	888	741	1668	935	1594	1212	1118	1221	830	591	1192	1575	2018	1789	580	974	908	824	680	1243
HORVU1Hr1G030190	489	602	304	339	360	359	1264	1212	695	365	247	422	345	537	467	417	572	394	471	271	480	541	580	475	513	269	518	485	455	407	320	371	545	683	541	746
HORVU1Hr1G030200	2510	3014	1905	2745	1845	2407	2410	4022	1257	2045	1296	2663	1863	2595	3515	1162	1327	1078	2690	1369	2579	2717	2445	2272	1800	1134	2112	2876	3634	3392	1339	1417	2219	1382	1127	1072
HORVU1Hr1G030220	86	72	42	27	10	30	49	52	45	74	52	70	48	57	51	34	54	60	82	39	77	45	65	50	48	18	47	77	51	68	25	69	68	50	50	68
HORVU1Hr1G030300	0	0	0	0	0	0	0	0	0	0	0	0	0	0	0	0	0	0	0	0	0	0	0	0	0	0	0	0	0	0	0	0	0	0	0	0
HORVU1Hr1G030390	751	745	494	496	456	531	567	789	459	550	330	634	503	794	845	623	804	748	575	377	682	571	548	508	563	405	566	692	850	658	379	538	800	689	583	866
HORVU1Hr1G030410	74	70	55	42	52	88	75	157	34	57	53	44	66	99	73	78	66	88	51	27	60	48	57	50	60	47	60	68	127	90	75	96	61	63	40	41
HORVU1Hr1G030420	0	1	0	0	0	0	0	0	0	0	0	2	0	0	0	0	0	0	0	1	0	0	0	0	0	0	0	0	0	0	0	0	0	0	0	0
HORVU1Hr1G030440	1	1	0	0	0	0	2	0	0	1	0	2	0	0	0	0	0	0	0	0	0	0	0	0	0	0	0	0	0	3	0	0	0	0	0	0
HORVU1Hr1G030460	237	241	118	113	100	124	173	257	131	160	143	163	127	209	196	149	147	135	158	111	196	176	146	155	140	84	212	204	248	190	92	91	156	186	142	152
HORVU1Hr1G030480	909	980	552	514	405	456	708	854	551	662	483	789	542	829	813	629	744	674	759	466	816	683	612	678	649	434	836	700	912	777	410	539	705	871	702	1001
HORVU1Hr1G030540	268	229	142	547	464	576	653	922	408	141	68	166	511	595	754	404	420	449	185	116	190	663	743	578	664	428	971	224	298	248	500	463	446	734	575	706
HORVU1Hr1G030550	5	3	0	5	6	2	7	1	1	1	3	3	0	4	5	2	1	0	4	1	3	1	0	0	7	3	5	1	0	0	2	3	5	3	1	0
HORVU1Hr1G030580	1	0	0	2	1	0	3	5	2	0	0	0	1	6	9	3	2	0	3	1	0	3	4	0	2	0	10	1	3	3	5	5	0	3	1	0
HORVU1Hr1G030610	13	9	6	0	12	4	4	5	3	10	11	7	3	4	10	3	6	5	11	4	4	5	7	6	5	3	9	6	13	8	2	5	3	0	5	4
HORVU1Hr1G030620	13	7	1	4	2	1	8	6	3	6	4	15	11	8	6	9	4	11	15	5	6	1	2	9	7	10	1	6	3	0	4	2	8	6	11	4
HORVU1Hr1G030630	513	576	338	291	268	312	454	549	292	399	285	475	329	445	514	384	518	445	484	253	462	447	363	395	357	287	444	533	545	481	231	333	357	480	389	597
HORVU1Hr1G030660	3241	3438	1819	1713	1374	1640	1797	2301	1449	2059	1382	2408	1297	2941	2622	1372	1876	1526	2639	1371	2513	2053	2164	2007	1691	1412	2272	2591	3036	2835	1047	2457	2664	1528	1268	1963
HORVU1Hr1G030710	264	367	196	394	338	520	395	677	314	259	169	235	406	606	605	251	325	392	252	151	235	445	408	453	393	274	471	249	298	285	365	448	556	413	285	616
HORVU1Hr1G030740	650	679	332	204	161	229	329	363	245	457	265	540	206	342	383	249	364	294	522	306	507	369	320	337	304	183	395	487	518	470	167	280	314	416	393	414
HORVU1Hr1G030790	4519	5283	3375	3881	3581	4471	5969	7038	4433	4038	2739	3966	4681	8155	7244	3468	4243	3886	4675	2729	4941	6512	6091	6066	4345	2633	6223	5015	5670	5753	3431	6017	5731	4899	3414	5122
HORVU1Hr1G030840	6	6	3	6	2	1	1	3	1	3	0	2	0	5	6	4	1	0	3	1	3	6	1	7	1	0	2	7	8	9	1	0	1	1	1	0
HORVU1Hr1G030870	275	325	176	230	213	198	265	368	192	227	132	289	263	369	321	184	290	276	276	161	270	282	343	342	306	234	344	273	253	284	187	281	272	275	225	335
HORVU1Hr1G030880	8	5	8	3	5	12	3	24	2	3	5	3	6	5	5	5	4	6	7	6	1	5	0	9	3	7	1	6	11	3	1	5	5	2	1	3
HORVU1Hr1G030930	428	549	252	118	111	92	144	161	130	274	191	438	109	167	151	137	183	133	424	210	383	181	159	164	145	118	150	446	372	369	72	138	164	147	125	139
HORVU1Hr1G030960	0	0	0	0	0	0	0	0	0	0	0	1	0	0	0	0	0	0	0	0	0	0	0	0	0	0	0	0	0	0	0	0	0	0	0	0
HORVU1Hr1G031010	1449	1473	951	1520	574	1232	1046	1443	720	900	518	1319	816	1854	1743	1097	1170	680	1420	686	1275	1631	1452	1016	859	464	1133	1425	1613	1633	555	833	1746	956	777	790
HORVU1Hr1G031020	3	5	4	6	1	0	0	3	1	0	3	7	0	4	10	1	2	1	2	1	5	1	1	0	1	0	3	6	18	14	2	3	1	2	0	0
HORVU1Hr1G031090	3	2	3	1	0	1	1	5	0	2	0	5	0	3	0	1	0	1	3	1	2	6	4	3	0	0	0	2	9	5	0	0	1	0	0	0
HORVU1Hr1G031150	2	0	1	2	0	0	2	1	0	0	0	2	2	0	1	1	3	0	1	1	1	1	2	0	0	0	6	2	0	3	0	2	1	1	0	0
HORVU1Hr1G031180	4287	4347	2564	2089	1473	1877	2647	3176	1645	2879	1834	4045	1596	3383	3721	2138	2536	1690	3512	2040	3836	3129	2861	2564	2313	1392	3279	3696	4404	3932	1486	1989	2428	2634	2060	1933
HORVU1Hr1G031220	860	936	546	538	490	595	760	887	616	682	397	703	663	1052	963	688	862	791	777	459	809	808	963	799	693	502	864	762	716	806	410	709	855	983	804	1166
HORVU1Hr1G031230	2731	2778	1734	2157	2005	2454	2509	3297	1862	1892	1352	2073	1772	3661	3256	1479	1468	1292	2345	1274	2425	3096	3024	2716	2237	1173	2884	2336	2831	2919	1483	2412	3287	1584	1357	1841
HORVU1Hr1G031250	301	279	179	233	127	217	213	299	122	192	86	212	170	281	269	135	90	107	254	141	213	238	205	209	122	102	152	279	315	302	136	177	282	134	75	78
HORVU1Hr1G031270	606	631	267	229	143	229	259	378	233	386	143	339	178	397	371	194	248	133	373	209	385	268	300	308	237	121	206	444	428	384	149	199	478	232	185	216
HORVU1Hr1G031310	1460	1526	867	1134	809	935	1003	1345	788	1028	566	1207	876	1561	1567	876	1074	831	1252	704	1277	1348	1095	1124	979	653	1151	1266	1395	1250	662	831	1288	1028	834	1009
HORVU1Hr1G031340	3	4	2	1	0	2	0	5	0	0	1	1	0	0	0	0	1	0	0	0	3	0	0	1	2	0	0	2	0	0	0	1	2	0	0	0
HORVU1Hr1G031370	569	659	339	309	266	282	365	447	341	429	279	507	313	501	397	259	375	276	588	293	516	439	376	455	357	261	406	493	516	517	198	316	503	315	265	460
HORVU1Hr1G031420	193	225	66	0	0	0	0	0	8	334	82	497	0	7	0	0	1	0	53	168	145	1	0	0	0	0	0	164	156	183	2	0	0	0	0	0
HORVU1Hr1G031430	2	0	2	0	0	0	1	1	0	0	0	5	0	0	0	1	0	0	0	0	2	0	0	1	0	0	0	2	0	2	0	1	0	0	0	0
HORVU1Hr1G031460	221	257	152	112	96	111	121	164	106	165	112	222	79	150	131	86	100	93	200	95	170	118	97	133	115	112	134	147	230	145	65	73	106	81	86	93
HORVU1Hr1G031490	1	1	0	0	12	0	35	45	21	5	0	4	10	3	9	93	118	94	0	0	2	0	1	0	67	137	43	2	2	2	2	2	3	37	56	79
HORVU1Hr1G031500	498	449	279	168	122	145	192	307	112	295	144	316	71	110	139	96	88	67	265	238	372	103	113	116	132	86	169	392	460	602	95	109	187	39	49	39
HORVU1Hr1G031540	26	24	23	44	28	32	35	79	17	26	34	25	27	50	33	21	25	20	30	16	41	37	10	24	24	13	16	17	36	35	39	58	20	21	11	15
HORVU1Hr1G031570	0	0	0	0	0	0	0	0	0	0	0	0	0	0	0	0	0	0	0	0	0	0	0	0	0	0	0	0	0	0	0	0	0	0	0	0
HORVU1Hr1G031600	7932	9142	5294	2874	3129	3124	4214	4727	4024	6856	3993	7019	3615	4940	4769	3133	4542	4819	7280	4463	7520	4975	4354	4579	4461	4012	5538	7753	8555	7541	2948	4105	4131	4904	3793	6567
HORVU1Hr1G031610	21	22	5	13	14	19	19	20	10	15	6	17	9	15	11	14	20	16	9	13	21	5	13	14	13	8	21	11	17	16	9	2	17	11	5	5
HORVU1Hr1G031660	1143	1203	468	390	196	287	347	466	353	751	265	688	261	546	544	249	342	237	771	393	715	434	391	393	392	178	410	813	831	829	206	334	750	195	203	274
HORVU1Hr1G031680	2	0	0	0	1	6	6	9	6	13	0	2	2	1	4	5	15	16	2	0	0	2	0	1	0	2	2	0	0	0	5	11	5	12	4	5
HORVU1Hr1G031780	402	421	201	130	59	114	78	131	78	379	142	672	83	173	124	49	68	58	206	218	325	123	96	145	63	46	106	361	443	330	82	72	128	87	53	79
HORVU1Hr1G031860	1816	1978	1089	1195	866	1186	1344	1458	803	1084	815	1478	963	1949	1682	1197	1355	1059	1635	812	1484	1647	1488	1416	1136	875	1428	1441	1541	1720	831	899	1306	1280	974	917
HORVU1Hr1G031880	0	0	0	0	0	0	0	0	0	0	0	1	1	2	0	0	0	1	0	1	0	1	0	0	0	0	0	0	0	0	0	0	0	1	1	0
HORVU1Hr1G031900	0	0	0	0	0	0	0	0	1	2	0	0	0	0	0	0	0	0	1	0	0	0	0	0	1	0	0	0	0	0	0	0	1	0	0	0
HORVU1Hr1G031950	2217	2305	1537	1305	1135	1404	1928	2079	1284	1506	994	1783	1398	2303	2250	1501	1939	1645	1959	1111	2104	1933	1815	1827	1718	1210	2386	2017	2087	2194	1024	1543	1872	1809	1540	1658
HORVU1Hr1G031970	727	829	424	530	419	541	456	695	497	536	353	616	370	704	639	272	360	339	683	356	687	636	564	607	482	291	680	512	811	688	433	532	721	501	341	558
HORVU1Hr1G031990	5	19	4	3	3	0	0	2	2	7	9	3	3	0	5	3	6	0	13	3	8	2	0	0	5	2	1	6	3	5	0	1	2	6	0	0
HORVU1Hr1G032000	5	19	4	1	3	0	0	2	2	7	10	3	3	0	5	3	6	0	13	3	7	2	0	0	4	2	1	6	3	5	0	1	2	6	0	0
HORVU1Hr1G032020	0	0	0	0	0	0	0	0	0	0	0	0	0	0	0	0	0	0	0	0	0	0	0	0	0	1	0	0	0	0	0	0	0	0	1	0
HORVU1Hr1G032060	1746	2186	1248	863	815	831	1156	1359	1030	1481	1191	1698	894	1620	1598	983	1322	1296	1956	1051	1718	1337	1406	1307	1169	905	1477	1665	1821	1662	719	1272	1497	1457	1117	2095
HORVU1Hr1G032090	151	127	87	27	17	16	20	16	24	90	41	133	22	29	20	6	7	9	87	81	128	36	13	39	17	17	17	120	141	124	9	27	19	12	7	15
HORVU1Hr1G032150	62	73	23	0	1	0	4	2	7	43	51	55	1	5	0	14	11	7	83	18	31	3	12	11	4	0	2	54	62	36	4	1	6	3	4	11
HORVU1Hr1G032190	1112	1332	738	883	848	816	1184	1439	946	817	653	941	899	1265	1228	942	1109	1233	1050	516	952	1049	1019	1066	942	1047	1143	1013	1329	1080	751	844	949	1109	798	1398
HORVU1Hr1G032210	2	0	3	9	0	5	2	3	1	0	0	2	0	11	7	1	2	0	3	5	2	1	0	0	0	0	5	3	0	5	0	3	1	2	1	4
HORVU1Hr1G032260	1	0	0	0	1	0	1	0	0	0	1	2	0	0	1	0	1	1	1	0	1	0	2	0	1	0	1	2	0	0	0	1	0	0	0	0
HORVU1Hr1G032310	3366	3287	1699	1707	1217	1471	1969	2221	1440	2112	1241	2478	1383	2373	2295	1654	2051	1408	2666	1341	2585	2302	1897	1802	1699	1120	2297	2587	2548	2428	1039	1714	2167	1897	1643	1543
HORVU1Hr1G032390	45	46	18	44	13	22	11	20	4	12	19	49	17	41	17	13	8	8	31	17	29	19	13	14	4	1	14	27	70	42	9	15	18	19	9	1
HORVU1Hr1G032470	3	2	0	1	2	3	1	0	0	2	1	1	1	11	6	4	5	1	1	0	1	1	2	21	0	5	1	4	5	1	5	1	9	10	4	2
HORVU1Hr1G032500	351	388	266	376	333	524	800	768	622	269	121	308	500	725	861	802	876	656	349	228	376	632	433	485	1001	383	1074	409	320	428	393	617	932	897	750	743
HORVU1Hr1G032510	1338	1522	907	762	794	985	1175	1329	1023	1124	591	1076	856	1468	1432	948	1191	1007	1241	724	1247	1298	1135	1218	1185	763	1324	1315	1325	1377	704	1273	1532	1202	958	1548
HORVU1Hr1G032600	6	1	0	1	2	0	3	3	0	2	5	3	23	41	54	53	25	58	0	1	2	0	5	0	1	1	5	2	4	2	15	23	17	72	26	65
HORVU1Hr1G032610	1795	1764	1121	934	679	1007	1077	1251	627	1134	632	1365	681	1544	1340	797	961	651	1496	929	1644	1252	1183	878	872	447	1231	1614	1849	1983	538	1118	1480	912	695	419
HORVU1Hr1G032650	29	38	34	19	24	41	29	37	16	38	34	32	29	23	42	27	79	67	26	29	40	30	18	32	29	38	38	65	53	32	25	7	19	47	40	59
HORVU1Hr1G032670	2329	2195	1362	2027	913	1652	1422	1926	934	1300	867	1877	1135	2677	2500	1110	1189	721	2133	1062	2097	2232	1736	1601	1204	596	1554	2245	2490	2402	873	1119	2410	1137	880	959
HORVU1Hr1G032770	0	0	0	3	0	0	0	0	0	0	0	0	0	0	0	2	0	0	1	0	0	0	0	0	0	0	0	0	0	0	0	0	0	0	0	0
HORVU1Hr1G032780	1063	986	567	580	296	482	567	688	422	677	447	859	339	706	586	404	571	437	942	509	832	610	601	487	495	346	596	917	908	881	278	548	539	471	420	510
HORVU1Hr1G032850	1456	1602	752	1211	967	1370	1459	1998	1103	1138	628	1254	1140	1897	1946	1038	1361	1184	1263	676	1230	1752	1471	1316	1485	859	1869	1209	1428	1380	967	1478	1537	1548	1198	1823
HORVU1Hr1G032900	1154	1237	727	596	614	705	802	954	614	813	503	987	715	1173	1155	721	934	793	1014	555	1020	1059	1012	832	742	594	1006	1123	1058	1071	476	813	803	967	649	918
HORVU1Hr1G032940	79	79	71	52	31	61	60	61	34	63	16	97	36	95	86	38	32	31	89	58	73	59	100	80	37	15	43	90	114	83	26	23	89	21	27	36
HORVU1Hr1G032960	343	351	241	475	263	334	384	633	206	238	194	409	283	536	481	308	299	285	370	184	298	423	318	340	288	274	339	358	471	384	216	245	320	280	207	200
HORVU1Hr1G033050	0	0	0	0	0	0	0	0	0	0	0	0	0	0	0	0	0	0	0	0	0	0	0	0	0	0	0	0	0	0	0	0	0	0	0	0
HORVU1Hr1G033060	656	627	271	164	169	177	254	365	238	454	224	483	202	271	246	139	176	203	408	267	454	300	304	317	229	170	329	408	450	466	233	287	265	257	209	334
HORVU1Hr1G033080	16	15	11	7	17	6	32	23	18	9	2	10	7	21	27	51	98	83	7	4	6	18	8	4	26	57	50	14	7	8	18	18	10	32	22	15
HORVU1Hr1G033110	818	892	471	529	404	510	569	697	493	561	372	756	428	765	821	430	452	452	602	407	675	774	783	626	509	350	780	583	618	658	357	630	802	488	426	619
HORVU1Hr1G033130	555	540	339	543	453	538	500	734	376	359	232	509	354	561	544	294	387	375	451	250	471	676	550	578	489	344	572	469	494	547	343	485	691	418	324	448
HORVU1Hr1G033160	51	75	42	74	58	46	77	66	41	49	37	49	81	107	91	33	52	58	54	26	46	54	62	75	95	37	71	56	67	75	55	59	53	43	43	78
HORVU1Hr1G033210	3807	3424	1580	1284	721	1083	1067	1543	928	1839	924	2030	778	1857	1722	762	813	577	1858	1121	2053	1151	1181	1149	1073	450	1074	2215	2633	2439	679	704	2025	656	583	746
HORVU1Hr1G033270	4240	4924	2236	2092	1867	2397	3291	3524	2702	3269	2015	3405	2556	3773	3879	2605	3517	2657	4341	2165	3827	3661	3078	3014	3123	1814	3999	3651	3308	3200	1929	3090	3563	3894	3134	3093
HORVU1Hr1G033300	102	94	68	52	54	56	48	108	52	93	45	70	93	117	114	61	86	100	69	42	79	67	73	56	61	50	74	83	141	109	70	69	77	110	57	150
HORVU1Hr1G033320	2	2	3	5	1	2	4	1	6	0	0	1	5	10	2	4	8	7	0	1	0	1	12	5	7	9	7	0	3	0	3	4	8	12	6	1
HORVU1Hr1G033330	0	0	0	0	0	0	0	0	0	0	0	0	0	0	0	0	0	0	0	0	0	0	0	0	0	0	0	0	0	0	0	0	0	0	0	0
HORVU1Hr1G033390	1440	1371	763	171	203	194	332	369	320	1070	510	1063	197	365	329	216	393	346	708	637	1114	355	309	328	311	227	418	989	1270	1028	278	304	235	486	349	607
HORVU1Hr1G033470	1214	1310	699	595	484	602	833	937	691	943	446	1004	577	745	918	669	814	647	951	626	1058	843	680	703	937	560	932	1037	862	855	507	776	906	772	726	994
HORVU1Hr1G033550	2	2	2	6	2	4	2	8	1	0	1	4	0	6	1	0	2	0	2	1	6	0	2	1	2	2	3	2	1	8	0	0	3	0	1	0
HORVU1Hr1G033580	0	0	0	1	1	1	1	0	0	0	0	1	0	5	1	0	0	0	0	0	1	0	2	0	0	1	2	1	0	0	0	0	0	0	0	0
HORVU1Hr1G033610	2	1	2	2	3	2	3	3	0	1	0	5	2	0	2	0	1	1	3	0	3	1	1	0	0	1	0	4	9	4	0	0	0	0	0	0
HORVU1Hr1G033660	171	207	109	121	107	136	175	128	163	167	94	183	153	171	198	157	183	185	199	106	181	233	234	177	168	158	157	215	152	161	127	122	230	198	134	330
HORVU1Hr1G033740	1400	1443	838	627	582	698	892	823	541	860	548	1011	504	840	877	657	835	607	1085	691	1257	948	975	779	775	454	1108	1076	1176	1041	429	690	669	776	668	301
HORVU1Hr1G033760	1	1	4	1	2	0	0	9	0	0	0	2	0	1	0	2	0	1	2	1	0	4	2	6	0	0	0	2	0	3	1	2	0	1	1	0
HORVU1Hr1G033800	1023	1083	624	407	389	543	613	566	695	781	410	865	463	643	768	516	640	618	884	547	823	654	660	533	701	431	707	859	813	750	300	601	794	661	588	819
HORVU1Hr1G033810	0	0	0	0	0	0	0	0	0	1	0	1	0	0	0	1	0	0	0	0	1	0	0	0	0	1	0	1	0	0	0	0	1	0	0	0
HORVU1Hr1G033850	534	520	247	0	0	0	0	0	14	808	126	1026	0	11	0	0	1	1	185	427	507	0	0	2	1	1	0	503	477	458	3	0	0	0	1	0
HORVU1Hr1G033980	0	2	0	0	0	1	0	0	0	0	0	0	0	0	1	1	1	0	1	2	1	0	0	0	0	0	2	1	1	1	0	0	0	0	0	3
HORVU1Hr1G033990	356	426	185	118	108	101	150	183	117	272	144	277	110	236	129	130	156	124	285	158	288	226	192	202	120	79	222	174	236	287	151	120	203	161	154	146
HORVU1Hr1G034070	991	1095	571	690	426	606	625	807	419	659	538	1022	480	924	819	473	594	493	982	532	922	841	621	602	518	378	666	945	1085	1092	416	480	654	547	444	456
HORVU1Hr1G034130	4	8	5	0	3	1	7	7	2	5	1	11	8	0	5	3	10	11	5	1	4	3	1	0	2	3	0	4	2	1	4	2	2	2	2	3
HORVU1Hr1G034150	4	8	5	0	3	1	7	7	2	5	1	11	8	0	5	3	10	11	5	1	4	3	1	0	2	3	0	4	2	1	4	2	2	2	2	3
HORVU1Hr1G034370	41	34	26	35	37	25	63	69	36	20	11	26	24	37	39	36	72	45	20	16	22	32	25	46	47	38	70	24	45	40	12	30	26	79	41	29
HORVU1Hr1G034400	1141	1323	559	545	421	480	472	716	436	842	700	1079	537	755	753	444	529	591	1052	546	869	705	732	681	378	397	498	907	989	957	517	630	583	559	458	691
HORVU1Hr1G034420	5	6	2	0	1	0	2	0	2	7	0	4	1	9	2	1	2	3	4	2	4	1	1	0	2	0	5	0	0	0	2	1	4	2	6	1
HORVU1Hr1G034470	1667	1772	1233	2037	1740	2198	3753	5129	2680	1247	707	1625	2126	4002	3743	3711	4433	3111	1624	931	1722	2960	2588	2231	3611	1766	4071	1740	1729	1895	1494	2512	2740	3628	2938	4352
HORVU1Hr1G034490	12	13	7	19	7	25	23	20	12	7	13	25	4	13	5	13	17	17	13	7	21	18	12	9	16	2	25	9	5	15	16	13	30	33	30	66
HORVU1Hr1G034570	456	454	241	300	127	203	227	345	204	269	126	368	164	376	389	209	233	175	326	217	312	327	291	235	263	165	232	404	454	413	148	201	405	244	156	280
HORVU1Hr1G034630	2433	2678	1457	1249	1099	1260	1783	2030	1667	2005	1082	2006	1432	2351	2243	1488	1911	1769	2208	1282	2256	2035	2124	1983	1719	1149	2314	2074	2219	2260	1104	2238	2232	2177	1733	3014
HORVU1Hr1G034640	0	0	0	1	0	0	0	0	0	0	0	0	1	0	0	0	0	0	0	0	0	0	0	0	0	1	0	0	0	0	0	0	0	0	1	0
HORVU1Hr1G034650	347	355	211	106	89	86	133	261	66	263	148	305	103	132	124	144	113	114	246	162	285	77	81	99	69	117	84	351	367	369	77	69	96	71	61	104
HORVU1Hr1G034730	1455	1673	944	943	878	1055	1388	1731	1077	1072	716	1313	1040	1833	1787	1031	1312	1185	1379	766	1381	1472	1343	1419	1229	796	1680	1361	1636	1429	835	1408	1473	1401	1060	1763
HORVU1Hr1G034750	6	7	2	1	1	1	1	4	1	1	1	6	1	2	2	1	0	0	3	0	1	0	7	0	1	5	1	3	11	3	0	0	1	3	3	0
HORVU1Hr1G034850	0	0	0	0	0	0	0	0	0	1	0	0	0	0	0	0	0	0	0	0	1	0	0	0	0	0	0	0	0	0	0	0	0	0	0	0
HORVU1Hr1G034860	0	0	0	0	0	0	0	0	0	0	0	0	0	0	0	0	0	0	0	0	0	0	1	0	0	0	0	0	0	0	0	0	0	0	0	0
HORVU1Hr1G034880	508	486	264	364	295	315	423	625	326	374	210	350	283	518	426	363	449	382	348	248	440	450	320	322	387	282	545	396	508	425	308	456	327	395	324	267
HORVU1Hr1G034980	2933	3375	1810	1623	1630	1948	2301	2972	2017	2454	1353	2671	1883	2886	3076	1813	2497	2023	2514	1525	2687	2483	2152	2172	2241	1436	2487	2492	2623	2623	1498	1801	2735	2298	1883	2991
HORVU1Hr1G035010	1	1	1	4	2	2	3	2	1	0	0	2	8	3	3	4	2	4	2	0	2	2	0	0	2	0	0	3	0	0	3	1	2	3	3	0
HORVU1Hr1G035080	7772	8784	4266	2	2	3	5	2	214	7029	3386	14015	4	685	4	2	23	8	4850	5189	6832	61	0	6	16	44	74	8191	9065	7810	5	5	1	1	0	15
HORVU1Hr1G035090	11	25	7	12	3	2	13	15	5	12	7	19	5	7	8	10	1	10	16	8	12	13	10	11	6	12	19	15	18	25	0	6	14	7	5	24
HORVU1Hr1G035100	1269	1584	883	900	647	785	770	1181	632	844	693	942	661	1309	1085	744	785	630	1062	544	933	714	837	776	559	429	598	1097	1373	1275	410	502	946	528	394	576
HORVU1Hr1G035130	1309	1997	749	58	38	19	23	7	91	856	800	1360	87	83	25	59	48	96	1579	665	1064	36	22	53	23	17	37	900	1389	1105	73	70	25	49	41	40
HORVU1Hr1G035160	577	691	356	409	268	340	357	502	296	395	284	493	253	559	493	209	262	241	470	283	458	406	331	345	285	195	346	453	682	585	274	257	554	228	171	274
HORVU1Hr1G035190	1	1	0	0	0	0	0	0	0	1	0	0	0	0	0	1	0	0	0	1	0	0	0	0	0	0	0	0	0	0	0	0	4	0	0	0
HORVU1Hr1G035200	435	425	251	256	212	272	316	346	252	285	201	370	277	431	447	216	288	266	422	199	321	459	457	352	264	205	385	320	396	351	189	328	355	404	303	377
HORVU1Hr1G035210	379	418	165	156	124	122	170	242	179	297	117	230	132	199	183	118	137	142	288	154	282	138	157	152	161	135	154	258	224	240	135	160	213	100	115	179
HORVU1Hr1G035280	287	298	178	145	139	169	154	241	113	173	113	169	133	220	178	120	138	129	175	128	203	181	129	119	112	97	174	207	314	243	91	95	142	167	89	209
HORVU1Hr1G035290	2	5	2	1	2	0	0	6	2	1	0	2	6	7	20	12	19	13	2	4	3	2	1	7	0	4	2	2	14	5	11	1	11	5	4	6
HORVU1Hr1G035350	64	80	39	33	25	41	35	44	32	47	27	64	30	44	77	21	36	23	69	20	51	39	47	25	35	19	46	59	63	47	20	58	53	29	26	20
HORVU1Hr1G035360	3	8	4	29	12	10	16	35	11	3	14	2	26	38	33	53	62	59	11	2	7	28	7	8	7	4	16	5	0	8	8	12	9	55	35	56
HORVU1Hr1G035370	3	1	1	1	7	1	2	15	6	6	3	10	6	5	8	15	8	8	1	5	3	8	1	1	6	8	4	1	0	5	5	6	5	11	5	0
HORVU1Hr1G035380	4	0	0	13	27	10	131	149	75	0	12	0	18	9	62	201	223	203	0	0	0	14	5	6	107	111	146	1	0	0	6	15	14	144	138	308
HORVU1Hr1G035390	2051	2380	1311	1241	1061	1220	1684	2008	1248	1566	1120	1941	1260	2185	2191	1508	1877	1438	1975	1028	1826	1937	1838	1850	1666	1084	1806	1761	2035	1835	1003	1209	1713	1681	1425	1740
HORVU1Hr1G035440	1175	1304	816	616	641	718	934	1013	705	791	565	1072	722	1249	1302	892	1046	777	1076	670	1150	1172	1024	969	809	551	1103	1127	1109	1264	532	729	927	1046	864	1099
HORVU1Hr1G035450	0	3	0	0	0	0	0	0	0	0	1	1	0	0	0	0	0	0	0	0	0	0	2	0	0	0	0	0	0	0	0	0	0	0	0	0
HORVU1Hr1G035490	1772	2122	1207	1151	1158	1408	1291	1544	1100	1348	857	1513	1167	1604	1783	1061	1469	1409	1707	881	1587	1641	1260	1415	1251	1293	1730	1697	1662	1711	948	1281	1653	1425	1050	1466
HORVU1Hr1G035600	474	627	318	341	245	297	407	485	365	398	239	484	386	534	510	423	483	475	481	298	490	430	420	483	389	287	510	452	494	433	271	443	420	472	371	695
HORVU1Hr1G035630	1	0	0	0	0	0	0	0	0	0	0	0	0	0	0	0	0	0	0	0	0	0	0	0	0	0	0	0	0	0	0	0	0	0	0	0
HORVU1Hr1G035650	167	199	85	143	143	139	116	197	97	121	100	98	113	223	232	70	94	83	124	76	145	151	167	173	121	89	139	110	102	124	89	142	198	81	72	76
HORVU1Hr1G035660	0	0	0	0	0	0	0	0	0	0	0	1	0	1	3	0	0	0	0	0	0	0	0	0	0	1	0	0	0	0	0	0	0	0	0	0
HORVU1Hr1G035720	12351	12371	9502	3968	5589	6002	4655	4817	4287	11123	5388	8569	4837	6849	5947	1933	2821	2518	9075	7306	12065	4731	4820	5362	2622	1802	3687	14305	14756	15661	3062	4481	6036	2359	1558	2214
HORVU1Hr1G035740	17	21	18	20	17	8	7	16	8	15	12	14	5	8	31	1	5	1	19	13	36	16	9	10	5	8	5	30	44	51	6	7	15	4	2	0
HORVU1Hr1G035760	488	450	161	9	0	3	3	4	17	465	108	771	2	3	3	5	5	4	140	290	314	3	2	0	3	1	3	351	433	327	0	0	7	5	3	0
HORVU1Hr1G035930	126	119	77	62	71	51	96	144	85	86	97	120	101	172	136	95	135	128	105	59	123	90	131	91	100	127	129	134	159	116	97	115	103	96	92	201
HORVU1Hr1G035950	6	4	4	0	0	0	0	0	0	3	5	10	0	0	0	0	2	0	2	3	5	0	0	0	0	0	0	9	17	4	0	0	0	0	0	0
HORVU1Hr1G035960	826	875	468	481	336	461	539	649	419	622	304	709	518	847	902	438	492	362	715	382	682	748	624	501	489	341	627	687	754	740	372	574	697	454	425	585
HORVU1Hr1G035980	0	0	0	0	0	0	0	0	0	0	0	0	0	0	0	0	0	0	0	0	0	0	0	0	0	0	0	0	0	0	0	0	0	0	0	0
HORVU1Hr1G035990	0	1	0	0	0	0	0	0	0	0	0	0	0	0	4	0	0	1	0	0	0	1	0	0	0	0	0	0	0	0	0	0	2	1	0	0
HORVU1Hr1G036020	0	1	0	0	1	0	0	0	0	1	0	3	0	0	0	0	0	1	0	0	0	0	0	3	0	0	0	0	1	1	0	0	0	1	0	0
HORVU1Hr1G036040	1644	1687	1184	815	587	713	981	1147	746	1105	676	1341	769	1162	1090	684	1045	968	1355	831	1378	1153	1149	1131	994	790	1435	1457	1544	1705	629	1130	1049	1066	862	1107
HORVU1Hr1G036060	449	498	265	240	177	262	210	316	158	290	142	386	150	354	285	134	133	97	400	225	357	324	253	268	183	140	284	384	460	444	136	177	362	142	115	137
HORVU1Hr1G036120	343	395	263	557	472	571	558	994	302	268	196	342	551	847	902	562	505	534	306	173	355	595	482	467	462	318	564	364	468	347	429	472	532	561	399	544
HORVU1Hr1G036160	48	40	17	24	7	17	16	10	6	21	29	24	14	29	30	9	15	7	24	14	26	16	26	36	18	11	35	23	40	38	7	14	6	19	12	11
HORVU1Hr1G036200	428	505	246	213	209	239	240	395	189	310	241	372	260	400	447	213	261	274	375	183	306	269	205	289	247	187	257	288	438	371	184	176	304	354	292	485
HORVU1Hr1G036220	0	0	0	0	0	0	0	0	0	0	0	0	0	0	0	0	0	0	0	0	0	0	0	0	0	0	0	0	0	0	0	0	0	0	0	0
HORVU1Hr1G036280	19	33	9	4	7	0	19	8	13	29	20	19	9	8	8	24	33	29	18	14	17	8	0	7	17	43	41	23	14	15	3	5	6	10	22	24
HORVU1Hr1G036300	12	10	2	0	5	6	4	10	0	6	8	5	2	0	2	4	9	8	5	0	3	5	7	0	4	18	13	6	6	6	5	0	1	5	3	0
HORVU1Hr1G036320	0	0	0	0	0	0	0	0	0	0	0	0	0	0	0	0	0	0	0	0	0	0	0	0	0	0	0	0	0	0	0	0	0	0	0	0
HORVU1Hr1G036340	34	36	11	16	7	7	7	12	8	24	5	26	4	19	16	10	8	1	24	6	15	23	11	11	14	8	8	33	4	11	8	16	20	5	5	4
HORVU1Hr1G036360	8	5	8	3	5	12	3	24	2	3	5	3	6	5	5	5	4	6	7	6	1	5	0	9	3	7	1	6	11	3	1	5	5	2	1	3
HORVU1Hr1G036370	61	57	41	51	37	42	77	135	57	63	28	60	56	98	92	74	76	63	78	43	60	98	75	83	71	47	93	60	80	47	69	69	74	71	58	82
HORVU1Hr1G036440	61	75	34	9	7	11	6	23	8	42	28	80	9	10	18	14	9	32	50	23	32	8	14	9	2	10	15	51	34	39	23	11	16	10	12	9
HORVU1Hr1G036490	7	2	3	0	4	4	6	0	0	3	0	2	2	2	4	1	1	1	2	2	0	6	2	3	3	3	17	1	1	1	0	2	0	2	0	1
HORVU1Hr1G036500	1984	2137	1190	631	416	617	528	680	408	1076	792	1758	469	807	664	525	578	405	1898	999	1592	870	652	649	437	486	764	1714	1683	1714	307	516	908	485	383	324
HORVU1Hr1G036510	4	10	8	3	0	2	4	2	4	7	4	5	6	2	5	6	6	2	7	5	5	0	2	1	2	2	2	7	3	8	1	1	3	1	1	3
HORVU1Hr1G036520	0	0	0	0	0	0	0	1	0	0	0	3	1	0	0	0	0	0	1	1	1	0	0	0	0	0	0	1	10	1	0	0	0	0	0	0
HORVU1Hr1G036580	0	0	0	0	0	0	0	1	0	0	0	0	0	0	0	0	0	0	0	0	0	0	0	0	0	0	0	0	0	0	0	0	0	0	0	0
HORVU1Hr1G036590	3	3	1	1	0	5	2	0	1	0	0	2	1	0	1	1	1	0	0	0	3	0	0	10	0	0	0	2	9	1	0	3	3	0	1	1
HORVU1Hr1G036620	0	0	0	0	0	0	0	0	0	0	0	0	0	0	0	1	1	0	0	0	0	0	0	0	0	0	0	0	1	0	0	0	0	0	0	0
HORVU1Hr1G036630	32	51	29	31	26	37	36	41	17	16	6	29	20	47	28	20	34	12	34	19	28	70	45	59	33	16	20	41	50	48	16	12	28	26	33	4
HORVU1Hr1G036640	1326	1510	791	664	540	715	830	1199	667	970	614	1149	594	1093	1083	823	951	740	1155	636	1091	851	832	834	833	617	907	1133	1166	1247	400	751	1033	757	661	923
HORVU1Hr1G036670	167	178	98	147	146	122	150	245	116	118	64	98	135	302	234	108	101	97	135	62	120	183	184	216	166	144	209	127	252	141	167	161	143	134	89	160
HORVU1Hr1G036720	381	349	233	241	164	247	227	299	154	232	146	355	198	404	408	152	198	155	308	162	295	459	391	302	247	186	347	349	347	388	166	246	343	174	168	168
HORVU1Hr1G036760	1	1	0	0	0	3	0	2	0	1	0	1	0	0	2	1	0	0	1	3	0	0	0	3	1	1	0	0	4	1	0	0	3	1	1	0
HORVU1Hr1G036780	45	53	41	55	26	35	34	44	18	23	23	45	21	71	74	18	22	22	41	27	39	73	65	49	35	20	31	42	43	70	29	33	49	18	23	29
HORVU1Hr1G036800	2	1	0	0	0	0	0	1	2	0	0	0	0	0	2	3	1	1	0	0	0	1	0	0	0	0	0	0	0	0	0	0	2	0	0	0
HORVU1Hr1G036810	0	0	0	0	0	0	0	0	0	0	0	0	2	0	0	1	0	1	0	0	0	0	0	0	0	0	0	0	1	0	0	0	1	0	0	0
HORVU1Hr1G036820	0	0	1	0	1	1	0	0	0	0	0	0	1	0	0	0	0	0	0	0	0	0	0	0	0	0	0	0	8	0	0	0	0	0	0	0
HORVU1Hr1G036870	0	0	0	0	0	0	0	0	0	0	0	0	0	0	0	0	0	0	1	0	0	0	0	0	0	0	0	0	0	0	0	0	0	0	0	0
HORVU1Hr1G036910	0	0	1	0	0	0	0	1	0	1	0	0	0	0	0	0	0	0	0	0	2	0	0	0	2	0	0	0	0	0	0	0	0	0	1	0
HORVU1Hr1G036920	481	525	474	2823	2748	3379	3815	6490	2083	372	309	467	3483	5783	4956	3080	3152	3320	539	278	473	4368	3923	3609	3192	2122	3533	603	822	662	1856	3306	2870	3313	2554	3963
HORVU1Hr1G036930	0	0	0	0	0	0	0	0	0	0	0	0	1	0	0	0	0	0	0	0	0	0	0	0	0	0	0	0	1	0	0	0	0	0	0	0
HORVU1Hr1G036940	23	26	19	18	18	24	33	33	12	22	29	28	14	29	27	25	39	42	33	14	25	13	27	17	24	29	29	25	33	16	9	7	20	24	12	18
HORVU1Hr1G036970	3	6	2	58	45	23	45	83	21	2	0	2	87	105	133	138	92	92	6	4	4	32	46	38	49	51	82	6	10	6	36	35	38	73	53	94
HORVU1Hr1G036980	13	21	13	9	4	13	9	14	16	19	11	15	8	4	11	5	14	6	11	8	17	12	11	9	13	9	18	14	9	14	8	9	21	8	10	6
HORVU1Hr1G036990	639	547	327	689	359	487	472	728	306	324	191	528	417	813	722	444	429	326	511	243	478	676	491	467	467	307	554	482	560	596	271	338	619	467	371	284
HORVU1Hr1G037000	623	540	321	687	354	483	465	717	304	321	182	524	417	802	719	439	425	318	506	242	469	673	490	463	465	302	557	478	553	586	266	334	611	465	364	288
HORVU1Hr1G037040	2	2	1	0	3	0	2	0	0	3	0	3	1	2	0	0	1	1	5	5	11	10	0	5	1	4	4	6	0	2	4	3	4	13	2	1
HORVU1Hr1G037050	0	0	0	2	0	1	1	0	0	0	0	1	1	0	0	0	0	0	0	1	0	0	0	0	0	0	0	0	0	0	0	0	0	0	0	0
HORVU1Hr1G037060	33	26	16	1	3	4	1	3	5	19	18	33	5	3	3	6	5	4	15	16	12	11	4	6	3	6	2	24	12	29	5	6	4	3	2	4
HORVU1Hr1G037090	9	10	15	4	2	10	10	7	1	10	2	10	6	9	20	7	3	8	7	8	14	10	4	4	9	5	3	15	45	9	2	0	10	9	6	10
HORVU1Hr1G037110	493	494	396	179	136	175	116	246	99	499	228	416	182	148	245	11	27	24	300	341	603	270	288	263	116	69	146	668	604	586	107	246	155	45	35	44
HORVU1Hr1G037120	0	0	0	2	0	0	1	0	1	0	0	0	1	1	3	0	0	0	0	0	0	0	0	0	0	1	5	0	0	0	0	0	0	0	0	0
HORVU1Hr1G037150	152	134	98	65	51	70	118	119	79	152	47	136	74	95	57	154	149	140	102	80	115	53	67	55	77	30	48	136	163	161	51	52	45	129	112	165
HORVU1Hr1G037160	37	40	21	24	16	21	21	34	22	32	27	27	20	29	35	18	21	19	30	19	28	28	14	24	23	14	17	22	43	23	12	35	23	23	8	17
HORVU1Hr1G037250	202	257	129	295	136	169	200	244	148	138	70	199	142	332	247	204	226	142	211	114	204	298	214	203	165	136	190	213	177	196	109	188	319	197	220	145
HORVU1Hr1G037270	1	1	1	3	1	0	11	7	2	0	0	1	0	0	0	3	6	9	4	0	2	0	2	1	1	0	1	5	1	3	0	0	1	8	8	7
HORVU1Hr1G037280	0	0	0	0	0	0	3	2	0	2	1	0	1	4	0	2	0	1	2	2	1	0	0	1	0	0	0	0	0	0	0	1	3	0	1	0
HORVU1Hr1G037320	165	146	80	43	43	46	63	93	38	135	66	159	39	79	80	70	101	76	139	80	130	64	66	73	42	50	91	151	161	118	48	69	77	97	80	117
HORVU1Hr1G037340	413	526	342	299	307	317	336	425	276	306	304	357	292	391	344	280	380	409	442	207	344	322	298	236	254	330	302	409	419	450	228	353	294	324	242	517
HORVU1Hr1G037350	27	19	21	6	7	3	14	10	18	18	6	33	5	21	20	7	9	14	16	10	24	7	10	17	14	4	7	17	8	24	4	19	22	9	9	26
HORVU1Hr1G037460	750	781	447	491	375	446	683	942	492	528	333	630	433	755	681	661	747	528	612	341	582	680	628	539	608	305	724	607	567	610	293	463	618	717	575	857
HORVU1Hr1G037500	14	10	5	21	1	12	18	22	16	8	0	11	11	22	18	15	18	7	2	5	16	6	30	11	12	4	17	13	11	8	4	6	7	15	11	7
HORVU1Hr1G037530	0	0	0	0	0	0	0	0	0	0	0	0	0	0	0	0	0	0	0	0	0	0	0	0	0	0	0	0	0	0	0	0	0	0	0	0
HORVU1Hr1G037550	193	246	134	327	370	297	454	442	384	139	91	153	430	755	662	230	269	295	152	77	182	705	634	736	233	127	306	149	163	187	316	422	575	280	193	455
HORVU1Hr1G037570	83	117	77	64	65	73	51	206	48	94	89	67	140	171	160	132	106	134	133	70	96	104	85	95	97	107	101	124	159	93	103	163	106	111	74	156
HORVU1Hr1G037580	722	840	488	425	535	497	600	795	458	594	402	625	572	807	644	585	684	721	708	389	645	644	620	604	592	607	614	703	827	724	429	773	600	597	500	738
HORVU1Hr1G037590	608	690	386	526	562	611	853	952	609	473	359	571	902	1342	1244	801	1037	1115	601	351	583	1088	1094	1077	751	601	904	562	897	602	624	975	689	1074	832	1159
HORVU1Hr1G037610	9	13	15	29	42	25	52	93	14	18	9	26	53	45	93	112	104	106	29	13	31	56	19	35	27	21	37	19	40	20	38	56	25	99	63	91
HORVU1Hr1G037630	0	0	0	0	0	0	0	3	0	0	0	0	0	0	0	0	0	0	0	3	0	0	0	0	0	0	0	0	0	0	0	1	0	0	0	0
HORVU1Hr1G037640	149	135	74	43	31	45	22	28	25	89	59	108	30	95	75	7	11	3	108	78	89	92	92	84	7	8	43	102	129	92	39	59	41	15	5	9
HORVU1Hr1G037650	1183	1241	755	912	658	938	1026	1388	687	899	531	967	703	1144	1091	852	1085	734	1139	627	1085	1000	831	717	858	523	978	1160	1178	1205	605	972	1149	1114	973	924
HORVU1Hr1G037710	0	0	0	3	0	0	0	0	0	0	0	0	0	0	0	0	0	0	0	0	0	0	0	0	0	0	0	0	0	0	0	0	0	1	1	0
HORVU1Hr1G037730	372	414	308	368	433	432	357	467	276	310	216	369	338	604	582	218	313	286	446	233	347	534	459	416	304	249	361	446	531	489	248	451	425	350	255	413
HORVU1Hr1G037750	12	15	5	7	13	22	11	25	8	6	9	11	9	18	11	8	16	13	13	8	7	8	10	17	6	6	3	9	11	9	7	27	12	12	1	0
HORVU1Hr1G037760	317	479	367	1784	1396	1832	1937	2857	1378	336	304	260	1235	2253	1789	793	1178	1371	491	188	398	1638	1549	1311	1966	1192	2167	537	759	608	1490	1435	1324	2295	1436	1752
HORVU1Hr1G037800	1917	1963	1015	1099	962	1168	1441	1787	1430	1428	588	1406	1139	1992	1824	1100	1463	1385	1436	893	1586	1836	1829	1943	1695	904	1917	1536	1706	1660	1142	1539	1801	1652	1363	2643
HORVU1Hr1G037810	984	1040	462	381	407	467	580	741	556	709	453	686	456	687	729	539	765	565	743	422	726	583	555	502	712	409	809	725	846	783	336	504	721	748	638	817
HORVU1Hr1G037820	44	59	30	30	26	18	41	27	44	52	21	55	26	44	54	22	47	30	63	26	67	64	40	26	38	26	59	46	72	43	25	14	46	36	29	54
HORVU1Hr1G037870	2	8	4	22	5	17	13	8	10	2	0	2	10	26	10	7	13	14	2	2	2	37	11	14	9	10	9	1	8	6	2	10	18	14	7	9
HORVU1Hr1G037900	9	7	6	67	13	32	28	21	47	4	0	1	28	25	11	14	22	12	3	2	1	43	13	13	37	28	41	3	14	2	14	28	56	29	23	25
HORVU1Hr1G037910	9	5	6	31	21	13	23	17	18	3	3	0	25	24	13	20	16	12	4	1	2	47	5	13	27	24	28	1	15	7	19	13	24	17	16	20
HORVU1Hr1G037920	8	11	3	20	11	2	7	4	14	1	0	3	15	14	11	6	6	4	4	3	4	13	4	12	9	25	16	1	0	6	7	6	16	14	13	22
HORVU1Hr1G037930	0	0	0	0	0	0	0	0	0	0	0	0	0	0	0	0	0	0	0	0	0	0	0	0	0	0	0	0	0	0	0	0	0	0	0	0
HORVU1Hr1G037940	5	2	2	6	4	1	5	4	6	3	4	4	4	4	2	7	5	4	2	4	4	8	1	6	7	10	9	1	11	5	6	1	12	4	0	4
HORVU1Hr1G037950	18	17	7	37	16	19	31	5	26	5	10	1	11	36	11	13	17	12	3	0	4	34	28	9	23	22	34	3	1	0	16	15	36	19	25	26
HORVU1Hr1G037960	17	17	4	48	33	24	22	4	22	5	6	3	24	23	12	21	20	22	2	2	4	32	32	19	37	21	36	8	2	7	19	20	62	21	17	47
HORVU1Hr1G037970	6	10	1	10	4	7	6	8	5	3	0	4	6	3	4	0	8	0	1	2	2	4	3	18	10	5	2	2	3	1	8	11	13	6	12	3
HORVU1Hr1G037990	0	0	0	0	0	0	0	0	0	0	0	0	1	0	0	0	0	0	0	0	0	0	0	0	0	0	0	0	0	0	0	0	0	0	0	0
HORVU1Hr1G038000	19	8	10	47	32	32	46	37	36	8	3	0	36	37	29	30	18	27	3	1	5	73	17	30	38	61	61	6	21	14	25	36	56	36	35	49
HORVU1Hr1G038010	207	171	76	1390	291	789	660	446	613	27	51	31	459	564	393	313	355	195	73	16	40	1108	429	364	580	497	677	55	93	55	243	381	1078	548	332	356
HORVU1Hr1G038020	10	9	6	74	13	41	28	22	47	4	0	1	29	25	11	12	22	12	3	2	1	47	13	16	39	29	44	3	14	2	15	28	58	29	23	25
HORVU1Hr1G038030	15	22	8	140	36	107	85	71	90	2	4	4	49	65	50	38	33	34	12	2	9	160	78	78	66	30	87	9	16	12	29	35	126	67	34	72
HORVU1Hr1G038040	37	39	19	224	58	122	101	126	105	10	11	12	85	149	94	46	45	52	25	5	12	204	89	76	50	67	111	15	28	36	47	67	211	74	46	87
HORVU1Hr1G038060	2718	3494	1632	403	874	517	1222	1082	1076	2157	1349	2260	906	1345	1411	2504	3134	2837	3002	1397	2344	955	880	1158	1382	1431	1614	2243	2269	2338	882	1651	1222	2627	2430	3189
HORVU1Hr1G038070	1519	1955	910	367	602	434	897	883	822	1266	646	1317	659	1012	1002	1520	1865	1784	1626	797	1335	691	644	876	884	903	1060	1240	1398	1342	629	1182	925	1688	1512	2731
HORVU1Hr1G038120	3015	3278	2358	3002	2677	3226	2647	4285	1975	2300	1518	2835	1882	3231	3029	671	791	723	2458	1438	2778	3024	3145	2950	1983	1217	2530	2651	3676	3374	1803	2149	4060	1173	867	1516
HORVU1Hr1G038130	1972	2084	1482	1938	1695	1963	1648	2686	1109	1480	938	1817	1135	1941	1874	417	494	432	1567	922	1808	1782	1742	1745	1177	737	1592	1640	2400	2121	1181	1566	2344	738	537	632
HORVU1Hr1G038150	4	2	2	9	11	14	10	12	6	4	1	7	8	25	26	3	6	4	6	2	6	13	21	8	19	5	9	5	9	1	2	5	14	11	6	7
HORVU1Hr1G038180	3518	2925	2118	1875	939	1234	1089	1343	848	1595	1086	2858	906	1871	1662	1111	1328	604	3186	1418	2979	2396	1681	1513	943	1084	1605	3162	3237	3135	771	1307	1952	1343	972	779
HORVU1Hr1G038210	1737	1737	851	940	606	805	889	1220	683	1046	449	1083	553	1302	1343	739	846	567	1091	665	1163	863	820	809	903	543	841	1264	1412	1400	426	599	1465	619	549	481
HORVU1Hr1G038220	329	455	202	259	265	236	257	373	193	254	284	355	277	399	356	211	242	311	398	184	295	287	298	355	259	200	318	271	330	376	206	186	315	311	223	339
HORVU1Hr1G038230	58	69	19	12	19	9	8	29	10	29	49	56	13	16	14	13	11	29	50	15	43	14	6	12	13	10	15	38	23	56	13	12	9	13	15	4
HORVU1Hr1G038240	479	646	346	373	420	352	443	593	302	407	381	470	433	599	574	339	416	452	551	291	471	483	526	547	403	337	495	477	541	543	329	354	460	452	367	484
HORVU1Hr1G038250	0	0	0	0	0	0	0	0	0	0	0	0	0	0	0	0	0	0	0	0	0	0	0	0	0	0	0	0	0	0	0	0	0	0	0	0
HORVU1Hr1G038260	35	41	19	7	15	8	14	24	18	21	30	30	12	16	15	7	18	17	44	19	28	18	13	19	16	9	26	15	25	30	16	15	11	14	15	14
HORVU1Hr1G038270	885	1026	587	481	438	502	518	694	543	672	444	679	498	761	691	394	593	512	870	427	850	758	729	667	540	480	720	690	838	879	345	665	756	531	448	908
HORVU1Hr1G038280	2378	2547	1421	1104	829	1109	1489	1587	1214	1562	756	1760	1117	2086	1874	1339	1559	1046	1965	1119	2038	1654	1501	1548	1427	743	1414	1963	1817	1992	759	1276	2367	1169	1197	1496
HORVU1Hr1G038320	0	0	0	0	0	0	0	2	0	1	0	0	1	1	0	0	0	0	0	0	0	0	0	0	0	0	1	0	0	0	0	0	2	0	0	0
HORVU1Hr1G038330	1833	1991	941	566	452	566	809	1214	721	1383	1126	1493	617	1069	1077	797	1147	1184	1611	854	1406	1154	997	1112	714	436	774	1426	1585	1582	763	1172	1042	1294	1212	1877
HORVU1Hr1G038370	1865	1875	1181	844	499	760	851	941	680	1267	834	1662	585	1237	1182	573	663	547	1476	900	1598	1266	1259	1105	777	424	1169	1534	1842	1782	563	892	1039	717	632	711
HORVU1Hr1G038380	6	2	0	0	0	0	1	2	0	1	0	2	1	3	2	3	1	2	3	0	2	0	0	2	1	0	5	5	0	1	0	0	2	0	0	0
HORVU1Hr1G038410	477	558	252	407	284	371	344	650	256	334	164	326	244	470	473	255	326	215	402	183	396	337	296	325	354	208	277	412	359	388	212	251	558	196	193	241
HORVU1Hr1G038500	35	58	10	16	16	19	16	33	12	39	33	34	6	17	25	9	12	17	33	14	32	16	7	20	19	16	18	23	18	39	19	18	18	3	8	25
HORVU1Hr1G038510	0	2	0	0	3	2	3	0	0	0	0	3	3	2	5	3	4	14	0	0	1	3	0	0	3	9	3	2	4	4	2	5	0	1	1	4
HORVU1Hr1G038560	55	48	38	60	40	88	103	205	48	65	44	60	83	110	101	64	51	56	63	33	41	56	46	34	46	56	61	68	68	56	44	106	53	55	44	33
HORVU1Hr1G038580	1	0	1	0	0	0	0	0	0	1	0	4	1	0	1	1	2	2	2	1	0	1	0	6	0	1	1	2	6	0	0	0	0	0	2	5
HORVU1Hr1G038620	751	833	470	301	301	395	391	411	275	626	282	604	193	545	430	183	216	156	713	422	712	450	337	403	277	154	346	777	729	869	223	433	587	269	194	249
HORVU1Hr1G038650	2	0	3	11	4	4	10	0	15	0	0	1	15	17	12	4	2	11	1	0	0	8	0	8	9	17	9	0	0	2	4	10	2	11	8	12
HORVU1Hr1G038670	75	100	38	17	28	23	28	50	12	35	29	74	18	31	25	24	20	18	68	37	68	39	37	39	16	19	22	42	58	62	7	23	29	26	14	12
HORVU1Hr1G038680	2573	3327	1744	751	633	742	752	835	648	1936	1678	2251	660	1126	943	768	1100	963	2715	1490	2358	1037	844	848	683	722	1056	2213	2801	2527	557	919	948	833	728	930
HORVU1Hr1G038700	676	676	320	204	143	167	260	324	178	417	310	514	159	364	265	209	271	221	533	280	465	258	276	257	188	163	232	476	540	576	126	219	292	167	153	204
HORVU1Hr1G038710	0	0	0	0	0	0	0	0	0	0	0	0	0	0	0	0	0	0	0	0	0	0	0	0	0	0	0	0	0	0	0	0	0	0	0	0
HORVU1Hr1G038730	36	421	4	0	0	0	0	1	4	286	899	46	0	1	0	1	2	1	195	8	7	3	0	0	0	0	0	9	21	37	0	2	1	0	0	0
HORVU1Hr1G038740	219	222	115	0	0	0	0	0	8	320	95	412	0	7	0	0	1	0	87	166	224	1	1	0	0	1	2	285	326	271	0	0	0	0	0	0
HORVU1Hr1G038750	42	47	36	43	46	32	11	37	11	39	14	35	29	31	43	9	3	8	34	22	32	31	20	29	8	7	8	52	41	61	39	27	29	9	3	9
HORVU1Hr1G038770	10	10	6	11	11	15	9	9	9	12	11	12	9	13	13	4	4	4	8	11	9	16	23	18	2	4	4	17	3	13	5	4	11	2	3	9
HORVU1Hr1G038800	127	149	94	93	112	87	139	183	95	110	93	108	139	147	147	106	131	137	129	64	112	129	94	103	136	145	122	114	134	124	154	99	82	118	90	119
HORVU1Hr1G038810	3	2	3	1	2	3	1	4	1	0	2	1	2	2	1	2	2	1	3	3	0	3	0	2	0	2	0	0	7	1	0	1	1	0	1	0
HORVU1Hr1G038820	921	1007	566	461	455	464	659	685	528	671	491	768	496	800	793	567	704	541	828	471	829	734	785	652	668	431	871	840	873	865	375	581	702	652	517	795
HORVU1Hr1G038840	408	409	247	175	164	203	310	261	255	275	257	342	215	359	361	245	342	250	368	201	363	336	376	304	309	193	393	353	418	368	180	271	307	333	252	535
HORVU1Hr1G038850	1704	1830	1160	1074	997	1249	1326	1701	1056	1346	825	1365	1045	1886	1641	918	1185	1025	1465	882	1524	1607	1555	1353	1099	728	1585	1539	1742	1840	782	1141	1892	1234	890	1480
HORVU1Hr1G038870	1	1	1	0	1	0	4	0	2	2	0	2	1	1	1	0	1	5	0	0	1	3	0	3	0	0	0	2	0	4	0	1	0	6	0	4
HORVU1Hr1G038880	370	466	266	360	352	381	370	487	285	307	181	358	347	568	630	279	311	301	404	215	390	593	591	482	388	220	502	363	370	442	288	547	541	305	299	407
HORVU1Hr1G038890	4335	5760	3193	2608	4386	2842	3160	4443	2683	3827	3225	4335	3188	3690	3768	3714	5463	6180	4550	2348	3921	2898	2398	2522	3768	6419	4434	4201	5423	4514	2193	2178	2658	4291	3280	6327
HORVU1Hr1G038920	9648	9291	5513	2	0	2	2	1	273	9827	3801	17592	2	27	0	1	39	3	3420	6875	8000	1	4	1	2	3	11	9606	12106	9478	2	1	3	0	1	0
HORVU1Hr1G038950	40	72	36	32	32	30	34	99	38	37	37	54	25	68	34	40	32	32	63	26	43	30	30	43	38	20	21	50	47	50	27	49	29	21	28	37
HORVU1Hr1G038990	1470	1539	890	784	699	929	955	1091	904	1155	702	1316	766	1301	1321	597	789	812	1223	716	1361	1174	1196	1129	838	635	1112	1253	1423	1513	646	993	1132	827	686	1196
HORVU1Hr1G039000	1147	1304	735	855	792	996	1133	1252	865	850	654	905	859	1581	1542	914	1133	954	1058	589	1116	1366	1230	1166	1062	807	1544	1036	1432	1155	873	955	1191	1245	1050	1102
HORVU1Hr1G039010	43	52	22	16	13	15	10	24	13	35	11	27	11	38	27	9	23	19	27	20	42	22	18	20	18	19	14	44	46	36	17	10	24	22	16	24
HORVU1Hr1G039030	0	0	0	0	0	0	0	0	0	0	0	0	0	0	0	0	0	0	0	0	0	0	0	0	0	0	0	0	0	0	0	0	0	0	0	0
HORVU1Hr1G039050	2654	3032	1716	1280	1314	1516	1682	2145	1406	2045	1514	2350	1330	2215	2018	1391	1894	1564	2683	1405	2454	1992	2125	1807	1602	1367	1941	2540	2694	2443	1007	1727	2009	1725	1363	2037
HORVU1Hr1G039090	533	535	305	238	170	174	228	362	205	354	172	406	209	452	445	193	198	135	408	216	357	295	317	299	216	118	196	390	447	459	119	217	371	161	151	190
HORVU1Hr1G039140	36	34	16	1	5	11	8	7	7	21	19	31	6	4	13	3	6	7	31	16	29	17	11	5	4	8	2	22	35	30	9	8	5	11	5	11
HORVU1Hr1G039150	118	120	46	43	53	34	90	172	48	178	67	225	50	64	87	82	45	57	36	72	115	54	44	47	83	49	100	75	109	119	39	35	49	55	51	48
HORVU1Hr1G039160	1761	2459	1231	871	897	860	1100	1587	1022	1630	1315	1611	996	1426	1345	1074	1339	1496	1842	998	1659	922	838	937	970	1121	1323	1632	1937	1711	702	1071	1035	1405	973	1971
HORVU1Hr1G039180	2	95	0	0	0	0	0	0	0	69	144	0	0	0	0	0	0	0	18	0	0	0	0	0	0	0	0	0	0	4	0	0	0	0	0	0
HORVU1Hr1G039200	0	1	0	0	3	0	0	0	1	0	0	0	0	0	0	0	1	0	0	1	0	0	0	0	0	0	0	0	0	0	0	1	2	0	1	0
HORVU1Hr1G039220	78	90	59	64	66	40	19	13	31	55	41	95	83	65	40	20	32	22	49	41	74	49	59	68	17	19	20	45	38	59	88	21	24	15	15	19
HORVU1Hr1G039230	547	640	316	361	328	397	400	560	333	407	201	445	338	543	597	347	393	329	511	261	448	501	517	498	499	298	560	420	568	480	283	375	579	414	358	499
HORVU1Hr1G039250	9005	8085	6100	2315	845	2023	1175	3429	1318	6682	3589	7772	1885	1963	2302	1157	1227	803	4717	4778	8467	2838	2295	2168	799	555	1423	8672	11311	8673	954	1235	1227	1021	586	753
HORVU1Hr1G039260	1394	1730	919	651	789	768	897	1190	856	1213	880	1097	854	1140	1093	1021	1337	1317	1361	702	1283	1015	931	950	965	1135	1144	1273	1252	1290	607	692	972	1225	977	1851
HORVU1Hr1G039340	5	4	3	7	1	2	1	3	2	3	0	2	2	6	0	1	2	1	2	1	5	2	2	6	0	4	2	1	8	8	0	1	8	1	3	2
HORVU1Hr1G039370	187	210	77	73	82	77	207	198	123	123	124	172	98	173	156	289	396	277	187	84	157	111	84	107	142	135	185	175	129	152	72	86	138	252	232	196
HORVU1Hr1G039400	1	1	0	3	0	0	0	4	0	0	0	3	1	0	0	0	1	2	2	2	1	2	0	0	1	0	0	0	0	2	0	3	0	0	0	0
HORVU1Hr1G039410	0	0	0	0	0	0	0	0	0	0	0	0	0	4	1	0	0	1	0	0	0	0	0	0	0	0	0	1	0	0	0	1	0	1	0	3
HORVU1Hr1G039430	0	0	0	0	0	0	0	0	0	0	0	0	0	0	0	0	0	0	0	0	0	0	0	0	0	0	0	0	0	0	0	0	0	0	0	0
HORVU1Hr1G039440	0	0	0	0	0	0	0	0	0	0	0	12	0	0	0	0	0	0	0	0	0	0	0	0	0	0	0	0	0	0	0	0	0	0	0	0
HORVU1Hr1G039480	4	3	5	2	3	5	6	0	3	1	0	1	0	3	1	1	1	0	3	5	3	1	7	0	2	0	3	0	0	0	0	1	2	0	1	0
HORVU1Hr1G039500	2	1	2	0	4	0	0	0	0	3	0	1	5	5	0	3	2	3	0	1	0	1	0	0	3	1	0	0	2	2	0	0	0	2	3	0
HORVU1Hr1G039540	372	387	258	284	208	294	491	712	315	286	201	337	231	458	489	832	900	619	322	211	369	370	360	325	455	343	610	390	406	371	208	357	514	887	692	984
HORVU1Hr1G039570	150	153	94	177	32	128	93	135	48	71	66	180	54	148	133	48	59	29	133	86	142	177	97	125	55	43	98	129	155	166	50	53	103	94	59	29
HORVU1Hr1G039600	184	194	98	389	337	468	547	797	362	120	81	130	338	800	741	409	528	497	179	70	166	578	484	464	419	234	623	163	173	159	299	391	423	634	577	774
HORVU1Hr1G039610	16	13	6	35	13	27	24	16	16	6	3	9	22	26	9	13	10	11	8	0	7	37	12	25	12	9	27	6	1	13	6	19	33	13	11	9
HORVU1Hr1G039620	14	16	7	40	14	25	14	7	16	9	5	4	19	39	21	6	12	16	12	7	2	29	28	14	21	14	33	7	8	9	9	32	39	13	7	28
HORVU1Hr1G039630	1	1	1	1	4	0	3	0	0	2	0	0	1	0	0	0	0	2	1	0	0	0	0	2	0	2	1	0	0	0	0	0	5	2	0	1
HORVU1Hr1G039670	282	297	217	293	174	191	106	251	89	223	101	213	179	181	179	105	90	99	187	122	288	279	233	282	67	68	93	233	286	222	187	187	172	110	85	83
HORVU1Hr1G039690	1	5	1	0	0	0	0	1	0	1	1	4	0	0	1	0	1	1	1	2	2	0	0	0	0	1	0	0	1	0	1	0	0	1	3	0
HORVU1Hr1G039700	363	395	207	204	163	195	244	272	178	245	175	303	175	357	274	217	195	181	318	178	339	324	285	277	187	113	339	272	392	345	162	138	294	210	187	189
HORVU1Hr1G039720	60	59	53	325	348	423	582	925	203	64	48	73	385	630	626	1378	1413	1366	56	36	53	222	193	185	306	176	274	85	84	74	241	252	356	1542	1319	1536
HORVU1Hr1G039760	0	0	0	0	0	0	1	0	1	0	0	0	0	0	0	0	0	0	0	0	0	0	0	0	0	0	1	0	0	0	0	0	0	0	0	1
HORVU1Hr1G039780	0	0	0	0	0	0	0	0	0	0	0	0	0	0	0	0	0	0	0	0	1	0	0	0	1	0	0	0	0	0	0	0	0	0	0	0
HORVU1Hr1G039790	2295	2752	1248	1446	1484	1578	1748	2417	1324	1619	1114	1562	1600	2299	2371	2066	2449	2395	1938	973	1842	1712	1547	1576	1829	1556	2047	1844	2098	1798	1285	2003	1814	2324	1748	1954
HORVU1Hr1G039810	1018	1010	475	3	0	0	2	1	25	1284	524	1968	2	89	0	6	6	8	356	629	879	6	2	4	4	14	6	1106	1276	1171	3	2	0	0	4	1
HORVU1Hr1G039820	43	45	40	10	3	3	1	3	1	26	20	73	23	14	28	58	52	32	83	40	72	3	4	6	1	0	0	94	95	106	2	19	5	72	29	54
HORVU1Hr1G039830	7648	6865	5339	615	553	425	202	80	434	5189	3147	6020	479	718	1442	399	391	329	5008	4184	7433	620	750	725	43	33	109	5856	7285	6524	614	887	1176	250	176	370
HORVU1Hr1G039870	1017	1062	764	576	725	737	1117	1406	875	777	636	822	809	1190	1194	1058	1237	1113	955	542	1018	878	918	917	1032	738	1284	957	1213	1116	716	1052	1077	1108	856	1897
HORVU1Hr1G039880	805	826	519	387	334	385	611	680	384	552	308	654	377	632	635	519	656	482	766	409	723	617	517	547	557	388	599	715	707	712	330	449	572	518	488	543
HORVU1Hr1G039930	8	3	5	5	6	0	4	4	1	1	0	7	3	5	15	3	2	1	7	3	6	11	10	6	3	1	11	10	16	8	4	3	3	5	2	0
HORVU1Hr1G039940	3	1	3	7	6	0	2	1	0	0	0	5	2	2	13	3	1	1	4	2	3	8	15	3	0	0	4	6	9	4	4	1	3	3	1	0
HORVU1Hr1G040050	977	1076	610	352	346	392	414	467	411	741	431	778	356	656	681	328	422	417	738	425	731	582	580	529	429	269	622	837	969	753	349	526	561	459	414	421
HORVU1Hr1G040060	0	1	0	0	0	0	0	0	0	0	0	0	0	0	0	0	0	0	0	0	0	0	0	0	0	0	0	0	0	0	0	0	0	0	0	0
HORVU1Hr1G040070	9	11	5	5	0	5	4	11	0	4	0	11	5	1	10	8	3	4	7	3	3	2	3	6	2	7	1	9	0	4	0	1	2	2	4	1
HORVU1Hr1G040110	201	244	151	223	225	246	230	316	186	140	58	161	192	282	220	118	160	157	162	84	169	320	222	253	210	188	250	137	191	189	175	171	290	255	139	215
HORVU1Hr1G040130	40	30	21	20	27	31	29	36	22	16	34	21	26	24	45	43	25	27	29	4	17	58	63	31	18	26	32	23	57	28	13	31	25	40	22	26
HORVU1Hr1G040140	0	0	0	6	4	2	5	3	3	0	0	0	6	15	2	14	11	13	0	0	0	2	0	13	3	0	3	0	0	0	6	1	4	1	3	3
HORVU1Hr1G040150	0	0	0	36	23	8	16	5	18	0	0	0	49	86	27	80	46	87	0	0	0	12	9	34	27	8	21	0	0	0	146	13	25	63	10	42
HORVU1Hr1G040160	754	926	549	501	640	543	581	669	440	651	533	669	528	1043	874	465	576	536	680	419	728	771	649	641	575	470	893	740	797	739	455	764	648	657	380	721
HORVU1Hr1G040170	269	366	209	166	269	211	210	245	156	262	218	259	217	439	353	171	210	191	271	151	271	305	286	255	204	170	348	287	327	292	180	305	242	247	120	228
HORVU1Hr1G040180	75	80	53	61	37	52	57	69	29	51	33	46	27	58	59	37	44	31	37	27	67	49	24	57	42	39	55	52	71	70	33	56	50	45	43	87
HORVU1Hr1G040200	227	253	157	92	74	81	132	186	97	187	124	229	83	117	137	127	137	88	209	108	198	149	106	116	114	67	118	223	97	184	42	98	129	148	116	104
HORVU1Hr1G040250	580	654	363	273	192	220	381	484	252	458	308	632	227	410	439	299	330	269	566	275	493	371	286	361	318	208	381	519	463	527	186	210	360	334	273	396
HORVU1Hr1G040260	36	42	16	20	3	14	25	14	10	19	20	53	12	40	20	21	30	9	31	15	32	31	30	28	15	16	23	32	44	26	23	7	26	8	11	8
HORVU1Hr1G040300	8	12	8	13	4	8	2	17	4	5	8	13	1	12	6	4	4	0	12	4	8	0	5	5	9	1	4	5	8	9	6	4	6	4	3	2
HORVU1Hr1G040310	1	0	1	0	0	0	1	6	0	1	0	0	0	2	1	0	0	0	2	0	3	0	0	0	1	0	1	2	0	2	0	1	0	0	0	0
HORVU1Hr1G040320	0	0	0	0	0	0	0	0	0	0	0	1	0	0	0	0	0	0	1	0	0	0	0	0	0	0	0	0	0	0	0	0	0	0	0	1
HORVU1Hr1G040330	2	3	2	2	0	0	0	0	2	2	0	3	1	2	1	1	0	1	1	0	4	0	2	0	2	1	0	2	0	1	2	0	0	7	1	0
HORVU1Hr1G040370	0	0	0	0	0	0	0	0	0	0	0	0	0	0	0	0	0	0	0	0	0	0	0	0	0	0	0	0	0	0	0	0	0	0	0	0
HORVU1Hr1G040420	371	397	164	12	0	0	1	14	7	376	182	296	3	6	8	7	4	13	189	147	241	1	1	7	4	1	0	234	329	310	2	5	5	0	3	2
HORVU1Hr1G040450	2439	2334	1595	1098	1025	1249	1550	1716	1217	1741	1152	2072	1072	2005	2149	1402	1830	1348	1844	1206	2217	1664	1701	1588	1253	910	1666	2239	2416	2375	889	1185	1466	1599	1294	1789
HORVU1Hr1G040540	99	135	78	91	56	80	108	168	63	80	75	133	70	116	141	133	137	103	113	45	94	85	82	81	66	109	116	98	126	133	48	80	70	79	69	56
HORVU1Hr1G040560	4597	5068	2704	1944	1428	1838	2275	2579	1497	2904	2268	3338	1526	3192	2918	1982	2601	1853	4286	2073	3894	2952	2635	2353	1892	1439	2481	3759	3833	3746	1273	2102	2653	2458	2085	2040
HORVU1Hr1G040620	98	134	95	76	89	87	154	189	108	114	49	226	131	157	78	41	84	111	133	87	130	78	97	107	89	67	124	169	193	178	109	132	41	58	65	89
HORVU1Hr1G040640	0	0	0	0	0	0	0	0	0	0	0	0	0	0	0	0	0	0	0	0	0	0	0	0	0	0	0	0	0	0	0	0	0	0	0	0
HORVU1Hr1G040660	1414	1501	913	1435	1274	1548	1488	2405	973	1131	719	1317	1027	2005	1825	820	881	742	1080	701	1288	1479	1390	1357	1099	615	1187	1260	1439	1413	823	1226	1712	878	710	1022
HORVU1Hr1G040670	557	732	490	225	265	277	395	443	229	409	339	577	405	635	666	671	858	645	628	286	594	482	411	366	309	410	450	691	731	714	218	393	407	802	494	469
HORVU1Hr1G040700	27	21	10	11	20	9	21	25	17	20	13	25	9	10	19	7	15	14	13	12	26	18	14	16	23	5	17	19	11	14	7	20	27	7	16	5
HORVU1Hr1G040720	1730	2268	1696	6462	5117	7002	7411	16023	3949	1648	1415	1982	6387	9444	8501	3765	3239	3510	2331	1148	2224	6231	5420	6007	5658	3382	5956	2509	2962	2770	4969	6894	5882	3797	2499	3140
HORVU1Hr1G040740	0	0	0	0	0	0	0	0	0	0	0	0	0	0	0	0	0	0	0	0	0	0	0	0	0	0	0	0	0	0	0	0	1	0	0	0
HORVU1Hr1G040800	22	18	6	5	4	1	7	2	5	58	20	73	17	21	24	9	34	26	38	21	39	29	42	22	18	7	17	47	59	43	29	24	22	14	9	37
HORVU1Hr1G040810	4	4	2	1	2	1	1	1	0	4	1	2	1	1	2	1	1	2	0	1	2	0	0	0	0	1	2	5	1	1	0	0	3	1	0	0
HORVU1Hr1G040850	1696	1757	896	778	673	670	1013	1282	863	1438	750	1745	988	1511	1269	901	1241	1239	1306	852	1344	957	906	908	951	732	1198	1358	1732	1601	749	923	950	1268	920	1595
HORVU1Hr1G040920	135	124	72	65	41	54	71	105	62	92	34	115	47	101	81	35	43	33	117	57	121	68	97	63	69	23	53	92	132	113	47	45	114	51	39	67
HORVU1Hr1G040930	994	1077	641	834	855	970	1293	1512	1093	734	450	860	897	1499	1515	883	1235	1094	856	504	899	1465	1520	1405	1257	739	1439	814	829	912	756	1357	1487	1304	1119	2254
HORVU1Hr1G040940	318	426	156	148	56	155	225	158	139	267	159	255	150	207	205	241	274	203	350	150	303	179	100	191	179	87	277	230	209	296	96	166	171	256	206	178
HORVU1Hr1G040950	55	70	38	49	36	66	37	66	36	54	32	65	38	48	52	15	20	21	29	33	29	38	26	26	33	20	25	60	45	54	14	22	33	21	19	37
HORVU1Hr1G040970	4	1	1	0	2	1	2	0	1	4	0	2	0	2	0	1	1	2	3	1	2	1	0	1	2	0	1	0	0	1	0	0	1	1	1	0
HORVU1Hr1G040980	2348	2464	1328	981	828	1084	1465	1716	1361	1782	957	2051	1164	1780	1828	1310	1823	1311	2002	1180	2118	1567	1502	1398	1540	895	1833	2041	2022	1893	753	1691	1584	1751	1510	1906
HORVU1Hr1G041020	100	100	59	32	50	49	46	36	37	93	50	86	47	66	55	38	46	46	102	62	82	67	50	61	32	56	59	86	92	80	45	57	77	57	34	60
HORVU1Hr1G041030	730	724	395	394	271	370	407	584	338	453	222	557	276	537	548	306	302	236	556	293	590	422	362	400	466	186	471	537	656	546	228	428	677	293	285	319
HORVU1Hr1G041060	4228	4887	2426	2421	1824	2403	2814	3842	2295	3139	2044	3768	1937	3802	3319	2142	2664	2254	4262	2169	3535	3535	3412	3302	2863	1958	3873	3696	4041	3744	1947	3155	3905	3098	2283	3069
HORVU1Hr1G041110	110	120	84	81	83	88	145	132	104	81	57	101	97	155	151	60	88	94	88	61	111	126	98	113	160	121	230	129	83	113	66	121	155	77	66	93
HORVU1Hr1G041150	1820	2064	1025	934	659	887	1132	1328	837	1201	792	1457	677	1335	1373	1105	1115	758	1707	893	1515	1224	1154	1026	1138	556	1214	1483	1432	1567	519	851	1448	974	869	833
HORVU1Hr1G041170	0	0	0	0	0	0	0	0	0	0	0	0	0	0	0	0	0	0	0	0	0	0	0	0	0	0	0	0	0	1	0	0	0	0	0	0
HORVU1Hr1G041220	318	363	194	124	93	121	152	221	132	201	145	292	99	268	227	127	174	131	271	160	271	174	200	152	138	84	181	212	276	240	86	129	218	125	142	194
HORVU1Hr1G041240	0	0	1	1	13	0	4	5	2	0	0	0	12	9	5	12	21	11	0	0	0	3	0	11	4	23	13	0	0	0	0	8	1	2	6	7
HORVU1Hr1G041250	19746	24411	12750	12999	14165	15144	16167	20054	15516	16662	12635	17203	17299	24743	22615	15040	17092	20821	17956	9988	16790	20231	19531	21053	17123	15142	22433	16560	22116	19250	15928	17414	18182	21429	13597	26573
HORVU1Hr1G041260	0	6	0	0	0	0	0	0	1	10	25	0	0	0	0	0	0	0	7	0	0	0	0	1	0	0	0	0	0	0	0	0	2	0	0	0
HORVU1Hr1G041280	18	21	12	5	18	1	11	10	9	21	3	7	10	8	13	17	33	25	16	7	12	9	10	4	14	26	18	14	6	21	6	12	4	4	8	30
HORVU1Hr1G041310	0	0	0	0	0	0	0	0	0	0	0	0	0	0	0	0	0	0	0	0	0	0	0	0	0	0	0	0	0	0	0	0	0	0	0	0
HORVU1Hr1G041320	86	106	72	66	56	82	83	90	57	60	38	81	52	135	99	46	82	44	92	46	75	125	132	101	76	44	70	105	125	108	53	39	72	73	76	8
HORVU1Hr1G041340	0	0	0	0	0	0	0	0	0	0	0	0	0	1	0	0	0	0	0	0	0	0	0	0	0	0	0	0	0	0	0	0	0	0	0	0
HORVU1Hr1G041350	0	0	0	0	0	0	0	1	0	0	0	0	0	0	0	0	1	1	0	0	0	0	0	0	1	2	0	0	0	0	0	0	0	0	1	0
HORVU1Hr1G041360	0	0	0	0	1	0	0	0	0	0	0	0	0	0	0	0	0	0	0	0	0	0	0	0	0	0	0	0	0	0	0	0	0	0	0	0
HORVU1Hr1G041370	0	0	0	0	0	0	0	0	0	0	0	0	0	0	0	0	0	0	0	0	0	0	0	0	0	0	0	0	0	0	0	0	0	0	0	0
HORVU1Hr1G041400	0	2	0	0	0	0	0	0	0	1	0	0	0	0	0	1	0	0	0	0	0	0	0	0	0	0	0	0	0	0	0	0	0	0	0	0
HORVU1Hr1G041410	0	1	0	0	0	0	2	2	0	1	0	0	0	0	0	0	0	0	0	0	1	0	0	1	0	0	0	0	0	0	0	0	2	0	0	0
HORVU1Hr1G041430	7	10	1	0	0	0	0	0	0	6	1	7	0	0	0	0	0	0	2	0	5	0	0	0	0	0	0	3	0	6	0	0	0	0	0	0
HORVU1Hr1G041440	286	370	200	340	259	373	361	529	244	243	161	225	379	494	495	210	294	296	279	148	256	446	347	393	339	256	449	262	280	281	353	464	380	371	285	414
HORVU1Hr1G041480	93	105	49	51	27	53	30	51	17	52	22	60	64	62	79	129	134	80	99	36	99	38	19	28	28	19	54	65	40	74	36	35	57	115	70	19
HORVU1Hr1G041490	63	66	43	24	21	30	24	31	23	32	16	52	43	43	74	98	114	57	58	26	54	30	19	22	19	10	40	41	36	28	22	27	45	86	61	21
HORVU1Hr1G041500	56	61	25	27	10	25	17	28	6	34	18	33	32	38	29	64	52	40	47	21	56	19	8	15	19	19	32	34	20	49	19	18	32	47	33	9
HORVU1Hr1G041510	0	0	0	0	0	0	1	0	0	0	0	0	0	0	0	0	0	0	1	0	0	0	0	0	0	0	0	0	0	0	0	0	0	0	0	0
HORVU1Hr1G041530	535	484	260	149	129	143	121	255	158	429	201	349	152	198	193	158	221	207	301	194	348	150	126	214	164	175	126	356	470	346	98	173	215	165	116	246
HORVU1Hr1G041580	24	16	12	2	2	9	5	14	6	13	7	17	6	9	18	5	3	1	11	8	15	8	12	9	9	3	0	12	31	13	4	8	7	0	1	3
HORVU1Hr1G041630	517	618	331	383	390	402	454	725	306	399	198	519	388	590	686	330	404	382	492	239	448	620	486	495	434	307	534	460	587	570	340	548	461	479	365	453
HORVU1Hr1G041650	335	421	224	146	109	136	124	150	110	245	131	324	92	196	210	113	155	106	336	195	369	197	114	171	106	126	166	343	312	313	99	142	240	134	102	113
HORVU1Hr1G041710	550	614	353	424	350	511	465	572	426	404	186	463	325	583	568	331	395	361	418	259	492	537	642	593	449	280	515	455	360	479	287	382	778	424	325	757
HORVU1Hr1G041720	2875	3343	2388	2407	1924	2694	2245	3902	1564	2123	1471	2514	2075	3631	3354	2041	2338	1950	2474	1505	2891	2741	2415	2223	1737	1126	2252	2601	3720	3099	1250	1574	2566	2603	1748	2928
HORVU1Hr1G041740	1558	1675	842	645	393	649	1054	1499	771	1125	708	1201	472	1101	997	975	1123	799	1202	705	1227	829	863	786	1211	549	1218	1048	1202	1110	470	826	1060	1097	931	1333
HORVU1Hr1G041770	1468	2203	805	899	809	778	1137	1310	957	1224	876	1294	795	1170	1533	1011	1181	1209	1793	718	1308	1532	1302	1451	1306	934	1525	1295	1503	1287	785	1285	1333	1304	934	1140
HORVU1Hr1G041790	3433	3867	2141	1610	1075	1550	1599	2514	1395	2666	1698	2980	962	2032	2017	1044	1037	865	3539	1894	3361	2169	2018	2060	1599	943	2212	2911	3667	3464	1048	1628	2063	1226	987	1459
HORVU1Hr1G041810	26	35	15	12	7	11	11	26	15	28	12	14	13	24	24	12	10	20	27	14	16	11	12	20	16	10	9	21	24	7	5	14	25	11	11	5
HORVU1Hr1G041820	513	593	296	192	211	180	211	253	165	378	359	565	190	317	554	146	280	248	534	307	471	427	349	245	162	202	343	331	618	469	162	282	231	218	164	283
HORVU1Hr1G041830	71	73	48	38	25	31	49	50	41	44	19	61	35	86	97	40	34	32	46	29	69	54	38	46	36	38	63	28	110	87	34	34	66	39	23	28
HORVU1Hr1G041860	9	12	3	5	1	4	3	7	2	7	0	12	3	9	10	2	5	1	2	1	3	8	10	8	8	3	6	3	4	4	7	2	3	2	2	4
HORVU1Hr1G041890	467	377	260	183	238	283	265	420	219	330	130	271	313	411	400	131	136	166	296	195	374	189	296	328	228	302	352	297	237	281	146	330	265	81	81	145
HORVU1Hr1G041910	381	316	163	172	99	138	157	216	86	159	103	205	96	211	221	117	129	77	198	115	226	112	138	158	169	102	140	253	221	268	70	110	199	94	93	97
HORVU1Hr1G041950	14	9	6	17	5	17	9	10	4	3	0	8	5	20	10	4	4	0	5	3	12	10	13	6	7	2	5	5	3	11	4	1	22	5	1	2
HORVU1Hr1G041960	19	32	12	5	3	0	6	4	4	19	17	16	4	6	2	9	7	6	24	8	18	18	4	16	6	17	8	10	49	13	9	8	1	2	4	9
HORVU1Hr1G041970	1867	2365	1154	1203	1232	1174	1299	1759	1116	1523	1010	1661	1120	1573	1437	848	1078	1278	1608	942	1767	1323	1079	1375	1270	1121	1585	1563	2005	1769	1185	1112	1400	1393	1061	1840
HORVU1Hr1G041980	2	1	0	0	0	0	0	0	1	1	0	1	0	0	1	0	0	0	0	0	0	0	0	0	0	0	0	1	0	0	0	1	0	0	0	1
HORVU1Hr1G041990	428	465	248	236	226	261	358	428	263	346	170	436	294	332	371	208	286	249	386	248	391	311	274	260	274	212	289	419	444	338	218	286	321	238	212	334
HORVU1Hr1G042020	720	965	518	359	327	372	405	415	386	563	477	662	392	435	514	348	456	540	806	372	728	493	427	471	395	343	474	695	879	721	328	588	458	538	380	603
HORVU1Hr1G042030	1121	1197	911	1890	1967	2415	3113	5062	2066	779	615	936	2350	3566	3440	2165	2697	2549	914	564	1088	2707	2352	2423	2916	1749	3181	1045	1123	1108	1506	2198	2406	3091	2170	3497
HORVU1Hr1G042050	7191	7849	3958	2042	1876	2179	3226	3871	2636	5598	3079	6077	2237	3438	3611	2536	3038	2545	5623	3561	6162	3323	2972	2900	2626	1658	3273	5854	6086	5387	1669	2575	3142	3234	2655	3348
HORVU1Hr1G042060	947	972	608	552	376	545	740	816	477	748	376	787	491	839	904	356	477	382	875	541	909	776	787	760	635	424	912	1000	952	1088	426	634	826	576	432	468
HORVU1Hr1G042130	0	1	0	0	0	0	0	0	0	0	0	0	0	0	0	0	0	0	0	0	1	0	0	0	0	0	0	0	0	0	0	0	0	0	0	0
HORVU1Hr1G042140	689	746	480	424	310	360	541	624	427	552	343	595	361	606	617	470	545	370	687	363	629	578	502	436	514	290	599	646	667	609	283	512	591	496	435	425
HORVU1Hr1G042180	0	0	0	0	0	0	0	0	0	0	0	0	0	0	0	0	0	0	0	0	0	0	0	0	1	1	0	1	2	2	0	0	0	0	0	0
HORVU1Hr1G042210	78	59	49	32	19	37	18	27	25	51	29	65	28	35	44	19	22	35	32	33	53	25	26	31	22	18	47	54	58	61	40	23	30	22	13	26
HORVU1Hr1G042220	2310	3069	1910	1842	2077	1598	2091	3279	1467	2224	2010	2428	2098	2374	2186	2381	2549	3381	2559	1400	2368	1490	1162	1538	1764	2631	2012	2527	3361	2763	1495	1787	1492	2032	1619	2559
HORVU1Hr1G042250	22	13	17	117	94	112	163	271	94	12	12	23	59	155	177	269	287	256	15	14	17	65	52	66	249	187	270	25	22	14	109	96	148	290	245	273
HORVU1Hr1G042270	2865	3545	2170	1879	2294	2128	2085	2865	1888	2419	1759	2523	2089	3056	2768	2075	2841	2910	2759	1629	2777	2611	2726	2477	2202	2913	3098	2925	3251	3188	1590	2316	2977	2144	1721	3867
HORVU1Hr1G042280	552	596	356	222	246	292	341	353	316	448	242	519	289	338	423	325	402	359	538	288	490	354	382	374	288	283	335	542	557	554	204	423	389	345	283	432
HORVU1Hr1G042290	87	116	46	39	44	54	61	76	29	53	40	58	37	68	53	32	40	24	72	43	75	80	104	77	49	31	111	48	77	84	27	53	60	65	29	12
HORVU1Hr1G042330	0	0	0	0	0	0	0	0	0	0	0	0	0	0	0	0	0	0	0	0	0	0	0	0	0	0	0	0	0	0	0	0	0	0	0	0
HORVU1Hr1G042340	69	79	38	40	52	63	53	106	47	44	30	34	30	78	73	43	57	62	25	7	21	18	23	20	27	25	22	7	14	13	21	14	31	10	20	29
HORVU1Hr1G042350	501	521	292	281	277	303	471	598	402	374	206	401	427	624	601	379	569	471	459	252	422	612	654	564	469	295	531	458	531	504	302	526	598	542	384	654
HORVU1Hr1G042360	43	36	34	39	25	28	29	23	17	38	27	35	48	40	39	6	22	31	33	33	33	21	22	32	20	12	23	32	50	60	15	27	15	20	20	43
HORVU1Hr1G042370	229	260	186	264	156	289	297	555	277	172	106	165	246	499	454	147	151	115	228	109	198	429	429	439	408	170	500	228	225	187	144	283	463	185	164	215
HORVU1Hr1G042420	502	568	382	510	433	532	605	1120	401	378	323	441	557	781	691	515	548	799	463	262	486	532	391	588	513	524	574	541	753	640	488	466	483	565	378	667
HORVU1Hr1G042440	91	114	69	41	48	51	52	77	55	81	53	83	69	94	90	48	56	67	99	53	105	71	79	65	52	46	97	91	137	96	71	94	60	87	64	94
HORVU1Hr1G042450	153	177	84	120	105	131	112	205	108	119	63	127	120	221	208	48	86	94	139	84	114	209	238	175	94	102	195	120	124	148	136	131	187	104	77	136
HORVU1Hr1G042490	519	561	374	210	215	275	265	284	166	390	197	365	184	376	290	149	208	182	420	270	430	292	356	247	163	168	288	443	467	511	143	221	356	182	123	168
HORVU1Hr1G042510	21	23	13	47	16	17	25	130	18	17	1	40	24	45	50	49	31	44	19	9	30	84	22	50	61	24	68	20	33	16	33	36	35	46	37	83
HORVU1Hr1G042520	262	351	172	127	148	170	212	291	167	233	193	235	230	229	290	223	273	313	262	142	283	240	188	162	208	161	272	303	338	299	148	225	166	295	222	382
HORVU1Hr1G042530	3	4	3	30	1	27	13	7	15	1	1	3	10	17	9	7	8	7	2	2	1	43	10	5	18	14	22	3	5	9	0	2	24	10	7	7
HORVU1Hr1G042540	0	0	0	0	0	0	1	0	0	0	0	1	0	0	0	1	0	0	0	0	0	1	0	0	0	0	0	0	0	0	0	0	0	0	0	0
HORVU1Hr1G042550	1043	1289	710	730	590	765	923	1121	603	767	687	1008	592	1158	1152	759	983	811	1144	547	1008	1162	1060	1019	744	573	1071	1093	1223	1097	516	654	1015	817	686	792
HORVU1Hr1G042560	1074	1078	595	388	230	361	456	480	319	737	427	859	281	538	583	346	442	329	815	490	874	503	423	367	400	282	543	955	837	888	291	411	544	394	292	404
HORVU1Hr1G042590	2	0	2	2	1	2	1	0	0	1	0	3	1	1	0	0	2	0	1	2	1	0	0	0	0	0	0	1	3	1	0	0	1	1	1	0
HORVU1Hr1G042600	1	4	0	3	3	0	3	1	0	1	0	2	2	1	2	1	1	0	7	1	1	5	0	0	2	0	0	7	5	1	0	1	0	1	1	0
HORVU1Hr1G042610	0	0	0	2	0	0	0	0	0	0	0	0	0	0	0	0	0	0	1	1	0	0	0	3	0	0	0	0	2	0	0	0	0	0	0	0
HORVU1Hr1G042650	2155	2217	1476	1385	1207	1495	2154	2583	1698	1613	840	1795	1469	2487	2537	1765	2119	1558	1887	1127	2022	2070	2080	2037	2102	1167	2565	1976	1891	2000	1077	2044	2947	1902	1632	2312
HORVU1Hr1G042690	301	291	141	172	138	186	232	280	138	230	139	286	187	311	379	200	254	200	235	172	265	258	311	234	201	116	266	257	339	252	165	192	214	253	180	371
HORVU1Hr1G042710	145	121	68	73	41	43	63	66	54	115	72	136	53	97	81	75	70	42	124	96	147	85	107	72	54	44	106	120	163	125	65	60	76	83	50	50
HORVU1Hr1G042740	0	0	0	0	0	0	0	0	0	0	0	0	0	1	0	0	0	0	0	0	0	0	0	0	0	0	0	0	0	0	0	0	0	0	1	0
HORVU1Hr1G042770	6	0	0	1	2	1	7	5	5	2	2	1	11	13	7	37	22	34	4	5	6	0	5	1	2	2	3	0	2	0	15	7	8	30	26	29
HORVU1Hr1G042800	306	474	243	42	61	27	65	31	114	334	271	369	89	113	127	64	70	83	413	215	280	147	95	256	101	78	121	333	350	353	190	252	182	177	170	333
HORVU1Hr1G042810	606	766	394	451	725	499	812	618	663	472	374	500	689	839	733	492	756	820	648	343	561	724	895	830	777	702	943	590	600	636	687	893	674	631	733	1046
HORVU1Hr1G042820	549	727	377	384	599	451	572	480	515	439	346	439	538	712	652	426	645	635	621	304	531	640	843	733	617	633	831	553	564	598	485	748	656	541	559	941
HORVU1Hr1G042840	0	0	0	0	0	0	0	0	0	0	0	0	0	0	0	0	0	0	0	0	0	0	0	0	0	0	0	0	0	0	0	0	0	0	0	0
HORVU1Hr1G042870	588	564	197	121	43	98	102	139	82	322	111	361	61	141	149	43	70	37	324	165	339	94	129	71	79	35	71	344	283	326	77	77	151	51	65	50
HORVU1Hr1G042910	1	6	0	2	7	0	7	1	2	3	0	3	2	7	3	2	3	4	5	1	1	0	3	1	2	4	4	3	26	5	6	3	3	2	2	8
HORVU1Hr1G042920	1214	1718	903	1153	1184	1166	1237	1390	1103	1090	719	1140	1357	2102	1955	847	1155	1394	1299	676	1237	1729	1859	1843	1483	1360	1838	1226	1475	1285	1411	1207	1628	1490	1073	1732
HORVU1Hr1G042990	0	0	0	0	0	0	0	0	0	0	0	0	0	0	0	0	0	0	0	0	0	0	0	0	0	0	0	0	0	0	0	0	0	0	0	0
HORVU1Hr1G043040	37	22	24	31	69	57	63	116	52	25	19	23	39	105	67	44	42	35	26	7	34	54	54	59	70	39	61	26	24	20	75	106	54	44	40	91
HORVU1Hr1G043050	34	33	14	17	16	25	14	30	11	34	7	29	20	35	35	24	20	19	35	17	33	23	26	13	17	9	20	30	32	40	6	27	20	14	7	11
HORVU1Hr1G043080	1	0	0	0	0	0	2	2	3	0	0	3	0	4	0	0	0	0	2	5	1	7	0	0	5	1	1	1	6	0	0	6	0	4	5	0
HORVU1Hr1G043090	1	3	3	0	0	0	1	0	1	5	1	1	2	5	5	3	3	0	3	5	3	0	0	8	2	2	3	1	1	1	0	6	3	0	0	0
HORVU1Hr1G043110	735	881	489	623	495	675	891	1074	769	579	380	622	662	1115	975	656	856	710	794	433	704	988	806	871	844	653	1123	695	711	776	516	849	912	900	713	1127
HORVU1Hr1G043130	13	1	4	1	2	0	5	10	1	5	4	2	1	2	1	3	3	6	10	8	4	6	0	0	1	0	2	8	16	0	3	1	2	4	6	0
HORVU1Hr1G043140	0	0	0	1	0	0	0	0	0	0	0	0	0	0	0	0	0	1	0	0	0	0	0	0	0	1	0	0	0	0	0	0	0	0	0	0
HORVU1Hr1G043150	421	567	307	236	206	252	282	350	223	297	195	379	219	350	355	244	297	260	435	220	395	348	287	289	274	214	336	358	413	456	144	240	374	242	259	306
HORVU1Hr1G043190	19	13	8	3	10	16	16	12	9	13	0	5	13	26	19	21	24	22	10	5	5	13	14	20	6	6	18	8	45	22	11	12	22	17	17	8
HORVU1Hr1G043200	55	54	35	35	29	21	22	41	28	37	11	40	19	35	42	22	26	15	51	30	28	23	31	24	39	39	23	46	73	49	17	36	36	20	28	29
HORVU1Hr1G043220	280	298	180	205	186	228	288	390	156	190	215	223	210	337	284	258	261	294	213	120	195	179	173	212	264	202	254	213	253	240	164	210	162	245	198	260
HORVU1Hr1G043250	675	795	462	505	536	547	563	824	468	583	380	629	481	685	635	519	603	740	646	334	618	646	531	528	609	666	673	678	752	704	449	546	547	649	523	962
HORVU1Hr1G043280	2163	1678	976	779	297	439	415	583	312	1040	567	1600	305	695	709	309	427	208	1142	788	1492	663	414	481	370	245	415	1611	1638	1614	252	272	579	328	263	154
HORVU1Hr1G043320	4	3	1	5	0	7	1	2	0	1	0	2	0	0	1	2	0	1	0	1	3	0	3	0	1	0	0	1	2	4	0	1	0	0	1	0
HORVU1Hr1G043360	0	1	0	3	0	0	0	0	0	0	0	2	0	1	0	1	1	0	0	0	0	0	1	0	1	0	0	0	0	0	0	3	0	0	0	0
HORVU1Hr1G043380	86	73	43	292	411	378	328	502	114	14	24	22	321	336	220	305	336	239	42	35	26	199	149	212	24	16	38	58	79	55	108	140	145	142	215	328
HORVU1Hr1G043430	9	0	0	0	3	0	0	2	1	3	0	5	1	0	0	1	0	0	2	0	1	1	0	0	1	0	0	2	0	1	2	0	0	0	0	1
HORVU1Hr1G043440	4348	3819	2344	2494	1788	2749	3351	4518	2330	2964	1417	3428	2128	3750	3488	3279	3323	2286	3077	2062	3336	2994	2622	2314	2414	1415	3085	3355	3335	3459	1491	3130	4270	2771	2381	2766
HORVU1Hr1G043450	1	8	3	3	1	1	3	4	6	2	4	4	4	11	6	4	10	13	2	0	1	1	0	4	2	5	8	0	0	2	2	5	9	14	2	14
HORVU1Hr1G043470	1	10	1	3	2	2	4	6	6	3	14	4	5	8	4	9	14	17	1	0	2	1	3	4	5	4	9	0	0	0	1	5	6	17	3	15
HORVU1Hr1G043480	26	29	19	7	27	32	21	24	17	20	27	26	18	35	27	15	19	22	36	14	27	30	17	24	21	24	19	38	18	22	17	14	25	26	29	29
HORVU1Hr1G043500	24	10	10	3	1	0	2	4	2	16	6	6	3	0	3	0	2	1	1	12	15	2	9	0	2	1	0	11	15	13	1	0	9	3	1	0
[truncated: 37,843 more rows]
