# Supplementary material for: Features of Activity of the Phenylpropanoid Biosynthesis Pathway in Melanin-Accumulating Barley Grains
Source: Front Plant Sci. 2022 Jul 11;13:923717. doi: 10.3389/fpls.2022.923717 (PMC9310326; doi:10.3389/fpls.2022.923717)
Supplement: Supplementary file 8 [file Data_Sheet_2.CSV]

Data Sheet 2. Genes expression after CPM (counts per million mapped reads) normalization.
Geneid	BW1.1	BW1.2	BW1.3	BW2.1	BW2.2	BW2.3	BW3.1	BW3.2	BW3.3	BLP1.1	BLP1.2	BLP1.3	BLP2.1	BLP2.2	BLP2.3	BLP3.1	BLP3.2	BLP3.3	PLP1.1	PLP1.2	PLP1.3	PLP2.1	PLP2.2	PLP2.3	PLP3.1	PLP3.2	PLP3.3	BP1.1	BP1.2	BP1.3	BP2.1	BP2.2	BP2.3	BP3.1	BP3.2	BP3.3
EPlHVUG00000039890	0.795998733706792	0.716615192928704	0.170627247760688	5.91167598401563	2.32932912516378	3.92725332482978	4.04383924983575	2.64165496884065	4.34127905236268	0.321363218343353	0.322689201381421	0.372873782797699	3.38181406637469	2.8141041828769	2.43011850431734	3.20909894979613	2.38119955571924	1.88409567668957	0.448906821191298	0.267004717507391	0.400138861510088	3.55347190211279	3.00407654084897	1.80414214530041	7.26142004525602	5.2333673181506	6.18142239505281	0.6146741861912	0.240272023829927	0.157260311044852	2.79891936349847	6.17874152389685	5.03503469877385	2.70736896409403	3.19619966115552	3.23556402053404
EPlHVUG00000039869	0.123517044885537	0.160620646690916	0.0639852179102579	0.777313797206208	0.339222688130647	0.0598058881953774	0.282902334350649	0.0129492890629444	0.400409232984907	0.0178535121301863	0	0.0310728152331416	0.320171745928964	0.294201800937131	0.0537042763385048	0.370280648053399	0.479666097554956	0.543489137506607	0.0773977277916031	0.0534009435014781	0.0307799124238529	0.46349633505819	0.186694022312648	0.0680808356717138	0.355585002216145	0.660284661635823	0.430916465039739	0.0768342732739001	0.0667422288416464	0.128667527218516	0.327801366896218	0.595119580205362	0.576768680664497	0.394110671988372	0.459727348522369	0.656059064071418
EPlHVUG00000039881	0.247034089771073	0.247108687216794	0.447896525371805	2.57740890652585	1.51519467365022	2.07327079077308	1.34794641661192	1.34672606254621	1.15907935864052	0.160681609171677	0.0806723003453553	0.108754853315996	1.60085872964482	1.31751241289237	1.1277898031086	0.781703590334954	0.993594059220979	0.851466315427017	0.309590911166413	0.240304245756652	0.369358949086235	2.19388265260877	1.52749654619439	1.19141462425499	0.842175005248765	1.02710947365573	1.97627206380294	0.29197023844082	0.587331613806488	0.071481959565842	0.529525284986198	1.40028136518909	2.04207289640673	1.11379102953236	0.853779361541543	1.34193899469154
EPlHVUG00000039856	2.9232367289577	2.05100210389939	1.68494407163679	14.1757489858922	12.076327697451	7.05709480705453	8.25409163752483	4.83008482047824	10.3895658874505	0.82126155798857	1.47899217299818	0.807893196061682	7.06378914455778	4.19557350901647	4.13522927806487	6.87076313610197	6.98942027865792	7.4095685746734	0.928772733499238	0.987917454777345	0.769497810596322	8.42018342022379	5.49898756629982	6.00813374802874	13.4935150840969	17.2407661649354	11.6793221214219	0.814443296703341	0.974436541088038	0.800597947137431	7.5898624181355	6.00370635324821	9.68036082953116	10.9151520894171	12.6753397521167	11.1231832226654
EPlHVUG00000039852	1.24889456495376	1.11198909247557	0.447896525371805	2.29103013913409	1.58303921127635	2.25268845535921	1.39787035796791	0.699261609398995	1.83345280366773	0.374923754733912	0.457143035290347	0.372873782797699	1.30069771783642	1.16401582109908	1.02038125043159	1.31655341530098	1.21629617594292	1.10509457959677	0.340550002283054	0.347106132759608	0.307799124238529	1.52953790569203	0.950442295409845	1.2594954599267	2.0025050124804	2.12758390971543	1.64936991791073	0.3841713663695	0.520589384964842	0.300224230176537	1.61379134471984	1.13772860921613	1.96413118280342	1.62784842777806	1.37918204556711	1.11828249557628
EPlHVUG00000039857	0.205861741475895	0.160620646690916	0.0853136238803439	0.920503180902088	0.407067225756777	0.637929474084025	0.632369923842628	0.246036492195943	0.758670125655614	0.14282809704149	0.134453833908926	0.0621456304662832	0.580311289496248	0.358158714184333	0.147686759930888	0.411422942281555	0.411142369332819	0.471023919172392	0.0309590911166413	0.106801887002956	0.0769497810596322	0.710694380422559	1.03530321464287	0.425505222948211	0.879605005482044	1.41838927314362	0.936128872327709	0.10756798258346	0.146832903451622	0.100074743392179	0.252154897612475	0.560112546075635	0.623533708826484	0.771086097368554	0.678645133533021	1.31211812814284
EPlHVUG00000039865	0.260758205869466	0.321241293381833	0.10664202985043	0.715946918479402	0.3844523798814	0.279094144911761	0.183054451638655	0.129492890629444	0.400409232984907	0.124974584911304	0.242016901036066	0.077682038082854	0.320171745928964	0.140705209143845	0.187964967184767	0.102855735570389	0.394011437277285	0.108697827501321	0.0619181822332825	0.133502358753695	0.0923397372715587	0.293547678870187	0.118805286926231	0.32338396944064	0.505305003149259	0.220094887211941	0.163451072946108	0.10756798258346	0.133484457683293	0.0428891757395052	0.30258587713497	0.332566824232408	0.530003652502511	0.222758205906471	0.415943791520239	0.313119098761359
EPlHVUG00000039882	0.150965277082323	0.0247108687216794	0.021328405970086	0.286378767391761	0.113074229376882	0	0.149771824067991	0.194239335944165	0.189667531413903	0.0178535121301863	0.0806723003453553	0.0310728152331416	0.200107341205603	0.115122443844964	0.0402782072538786	0.205711471140777	0.20557118466641	0.144930436668428	0.0309590911166413	0.0267004717507391	0	0.216298289693822	0.135777470772835	0.102121253507571	0.374300002332785	0.513554736827863	0.178310261395754	0	0.0133484457683293	0.0285927838263368	0.378232346418713	0.262552755972954	0.155883427206621	0.394110671988372	0.218917785010652	0.149104332743504
EPlHVUG00000039870	0.960688126887508	0.939013011423818	0.191955653730774	7.58903733588166	3.16607842255271	5.44233582577934	5.49163354915966	3.40566302355437	5.4160617303748	0.446337803254657	0.537815335635702	0.419483005647412	4.86260839129615	4.31069595286143	3.3296651329873	4.13480056992963	3.16922243027381	2.71744568753303	0.650140913449466	0.507308963264042	0.507868554993573	5.42290712018083	4.41276780011714	2.4509100841817	8.66504505400396	6.87185147850616	8.64804767769408	0.737609023429441	0.293665806903244	0.300224230176537	3.73189248466463	8.57672336178316	6.15739537466152	3.73548376058544	4.31268036470984	6.11327764248367
EPlHVUG00000039891	1.77041097669269	2.40930970036374	0.426568119401719	26.5514028624647	12.5964691525847	19.6761372162791	22.5989041204813	12.4183682113636	20.1047583298738	1.1783318005923	1.64033677368889	1.08754853315996	21.5515606478434	17.076495837003	12.6473570777179	15.5106449240146	11.3064151566525	13.5509958284981	2.13617728704825	2.42974292931725	1.43126592770916	23.1130172415684	20.5872590059311	12.4077323011698	19.1641601194386	24.5283524303974	23.3437850543941	1.6135197387519	1.20136011914964	1.14371135305347	9.50623963999032	12.9876096621288	21.3560295273071	13.879549752634	14.2296560256924	24.8556922683421
EPlHVUG00000039875	1.08420517177304	1.53207386074412	0.89579305074361	7.46630357842805	2.46501820041604	3.7079650681134	2.57940363672651	1.96829193756754	2.76071629058015	0.571312388165961	0.672269169544628	0.419483005647412	2.9215671816018	2.20011781570376	1.9467800172708	2.11882815275001	2.02144998255303	2.37323590044552	0.681100004566108	0.640811322017737	0.661768117112837	4.43411493872336	2.78343815084312	2.85939509821198	2.84468001772916	4.64644761891876	3.0907111975264	0.56857362222686	0.587331613806488	0.800597947137431	1.61379134471984	2.52050645734036	4.58297275987465	2.7587747039186	2.32052852111291	2.49004235681652
EPlHVUG00000039888	0.343102902459824	0.395373899546871	0.0426568119401719	2.02510699798459	0.3844523798814	0.976829507191163	0.465956785989305	0.220137914070054	0.758670125655614	0.0892675606509315	0.349579968163206	0.0621456304662832	0.74039716246073	0.601194984523702	0.456486348877291	0.575992119194177	0.479666097554956	0.416675005421732	0.123836364466565	0.106801887002956	0.0615598248477058	1.06604157063384	0.865581376176823	0.919091281568136	0.673740004199012	1.32056932327165	0.980706437676648	0.03073370930956	0.0533937830733171	0.142963919131684	0.579956264508693	0.92768640443777	1.18471404677032	0.753950850760364	0.459727348522369	0.790252963540572
EPlHVUG00000039883	0.0823446965903578	0.0741326061650383	0.0639852179102579	1.0432369383557	0.316607842255271	0.318964737042013	0.332826275706646	0.194239335944165	0.484705913613309	0.0892675606509315	0	0.077682038082854	0.300161011808404	0.191870739741607	0.161112829015514	0.226282618254855	0.256963980833012	0.25362826416975	0.0619181822332825	0.106801887002956	0.0461698686357793	0.571645479905102	0.475221147704923	0.102121253507571	0.262010001632949	0.538009724295856	0.386338899690801	0.06146741861912	0.0400453373049879	0.0428891757395052	0.151292938567485	0.210042204778363	0.592357023385159	0.239893452514661	0.218917785010652	0.298208665487008
EPlHVUG00000039863	1.59199746741358	1.34674234533153	0.533210149252149	3.7842908548197	3.50530111068336	2.6314590805966	2.76245808836516	1.73520473443454	3.85657313874937	0.428484291124471	0.430252268508562	0.264118929481704	3.18170672516908	2.39198855544537	1.47686759930888	2.18054159409224	1.76448600172002	2.95295764711923	0.603702276774504	0.400507076261086	0.369358949086235	4.49591445006445	2.24032826775178	2.50197071093548	4.99690503114267	4.62199263145076	4.88867299993359	0.691508459465101	0.480544047659854	0.71481959565842	3.40409111776842	2.48549942321063	5.33121321046643	3.27283210216431	3.94052013019173	5.91944200991711
EPlHVUG00000039853	1.59199746741358	1.54442929510496	0.89579305074361	7.99814986072704	6.69399437911144	4.76453575956506	4.62628523232238	3.28911942198787	4.65739160471918	0.571312388165961	1.21008450518033	0.357337375181129	3.98213608999149	3.61996128979165	3.02086554404089	3.45595271516506	3.6660194598843	3.3152837387903	0.603702276774504	0.453908019762564	0.292409168026602	5.82460394389793	3.59810297548013	2.87641530712991	5.2963450330089	6.26047679180632	6.76093074458901	0.4610056396434	0.467195601891525	0.657634028005747	3.37887562800717	3.62322803242676	7.56034621952111	4.36948788508847	3.37133388916404	4.48804041557947
EPlHVUG00000039851	0.892067546395543	0.543639111876947	0.490553337311977	3.5183677136702	2.51024789216679	1.81411194192645	1.48107692689458	0.634515164084273	1.79130446335353	0.124974584911304	0.242016901036066	0.217509706631991	1.30069771783642	1.29192964759349	1.27547656303949	1.37826685664321	1.21629617594292	1.59423480335271	0.278631820049771	0.213603774005912	0.21545938696697	2.84277752169023	1.59538528158081	1.66798047395699	1.5720600097977	2.34767879692737	1.67908829481002	0.21513596516692	0.173529794988281	0.428891757395052	2.24417858875103	0.980196955632361	2.32266306537865	2.073364839591	1.92647650809374	2.99699708814443
EPlHVUG00000039858	0.150965277082323	0.0247108687216794	0.021328405970086	0.286378767391761	0.113074229376882	0	0.149771824067991	0.194239335944165	0.189667531413903	0.0178535121301863	0.0806723003453553	0.0310728152331416	0.200107341205603	0.115122443844964	0.0402782072538786	0.205711471140777	0.20557118466641	0.144930436668428	0.0309590911166413	0.0267004717507391	0	0.216298289693822	0.135777470772835	0.102121253507571	0.374300002332785	0.513554736827863	0.178310261395754	0	0.0133484457683293	0.0285927838263368	0.378232346418713	0.262552755972954	0.155883427206621	0.394110671988372	0.218917785010652	0.149104332743504
EPlHVUG00000039871	1.31751514544573	1.18612169864061	1.19439073432481	4.45932652081456	4.16113164106927	3.30925914681088	2.99543648135982	1.4891682422386	4.34127905236268	0.607019412426334	0.537815335635702	0.435019413263983	3.24173892753076	1.93149878006551	1.67825863557827	2.63310683060195	2.1584974389973	3.15223699753832	0.650140913449466	1.01461792652808	0.615598248477058	3.56892177994807	2.27427263544499	2.77429405362234	4.13601502577727	6.96967142837813	4.01198088140447	0.752975878084221	0.961088095319709	0.98645104200862	3.10150524063345	2.92308734983222	4.09973413553413	3.49559030807078	3.32755033216191	4.74151778124343
EPlHVUG00000039893	0.850895198100364	0.518928243155268	0.319926089551289	3.1297108150671	2.80424088854668	2.03340019864283	1.51435955446524	0.880551656280216	2.08634284555294	0.178535121301863	0.591596869199272	0.201973299015421	2.20118075326163	1.10005890785188	1.00695518134696	1.78968979892476	1.28481990416506	1.39495545293362	0.294111365608092	0.480608491513303	0.246239299390823	2.31748167529095	2.39307792237122	1.83818256313627	1.83407001143064	2.39658877186336	2.1545823251987	0.27660338378604	0.520589384964842	0.285927838263368	1.63900683448109	1.76785522355122	3.36708202766301	1.78206564725177	1.53242449507456	2.63914668956002
EPlHVUG00000039867	2.12723799525091	1.87802602284764	1.13040551641456	5.62529721662387	2.64593696741905	2.03340019864283	2.57940363672651	1.6057118438051	3.45616390576446	0.535605363905589	1.72100907403425	0.621456304662832	2.58138470155228	1.59892283118006	1.27547656303949	2.63310683060195	2.46685421599691	2.55439894628105	0.74301818679939	0.667511793768477	0.538648467417426	3.4916723907717	1.544468730041	1.6169198472032	2.65753001656277	5.03772741840665	2.60035797868808	0.59930733153642	1.02783032416135	0.800597947137431	1.43728291639111	2.13542908191336	2.74354831883653	3.08434438947422	3.30565855366084	3.6977874520389
EPlHVUG00000039879	1.41358395813448	1.28496517352733	0.831807832833353	5.74803097407749	2.93992996379894	3.62822388385289	2.66261020565317	1.86469762506399	3.28757054450766	0.589165900296148	1.18319373839854	0.38841019041427	3.1216745228074	2.64781620843417	2.30928388255571	2.98281633154127	2.44972328394138	2.82614351503435	0.74301818679939	0.774313680771433	0.430918773933941	4.07876774851208	2.41005010621782	2.29772820392034	3.96758002472752	6.52948165395425	4.14571357745128	0.6146741861912	0.74751296302644	0.671930419918915	2.09288565018354	2.15293259897822	3.47620042670765	3.4613198148544	2.71458053413208	3.8170709182337
EPlHVUG00000039849	0.548964643935719	0.383018465186031	0.255940871641032	2.39330827034543	1.42473529014872	0.817347138670157	1.66413137853323	0.764008054713717	2.14956535602424	0.0178535121301863	0.484033802072132	0.0621456304662832	1.5608372614037	1.15122443844964	0.725007730569814	1.27541112107282	1.66170040938681	1.21379240709809	0.154795455583206	0.240304245756652	0.200069430755044	1.66858680620949	0.695859537710779	0.919091281568136	1.62820501014761	1.83412406009951	1.42648209116603	0.1536685465478	0.106787566146634	0.0571855676526736	0.579956264508693	1.05021102389182	1.10677233316701	0.976709056666835	1.29161493156285	1.53577462725809
EPlHVUG00000039855	0.260758205869466	0.321241293381833	0.10664202985043	0.715946918479402	0.3844523798814	0.279094144911761	0.183054451638655	0.129492890629444	0.400409232984907	0.124974584911304	0.242016901036066	0.077682038082854	0.320171745928964	0.140705209143845	0.187964967184767	0.102855735570389	0.394011437277285	0.108697827501321	0.0619181822332825	0.133502358753695	0.0923397372715587	0.293547678870187	0.118805286926231	0.32338396944064	0.505305003149259	0.220094887211941	0.163451072946108	0.10756798258346	0.133484457683293	0.0428891757395052	0.30258587713497	0.332566824232408	0.530003652502511	0.222758205906471	0.415943791520239	0.313119098761359
EPlHVUG00000039894	0.109792928787144	0.123554343608397	0.0639852179102579	0.552301908541253	0.113074229376882	0.478447105563019	0.266261020565317	0.181290046881221	0.316112552356506	0.0535605363905589	0.0268907667817851	0.0310728152331416	0.220118075326163	0.217453505040488	0.28194745077715	0.164569176912622	0.222702116721944	0.235511959586196	0.0309590911166413	0.0534009435014781	0.0307799124238529	0.417146701552371	0.288527125392274	0.0340404178358569	0.636310003965734	0.366824812019902	0.490353218838324	0	0.240272023829927	0.0285927838263368	0.378232346418713	0.315063307167545	0.483238624340525	0.171352466081901	0.372160234518108	0.0447312998230512
EPlHVUG00000039850	4.80344063443754	3.84254008622115	2.2821394387992	55.0870014704294	14.8579537401224	24.7795730089513	17.9892602019442	13.5449563598398	22.7390295995113	1.26759936124323	1.64033677368889	1.05647571792681	16.3087483082566	14.5182193071149	9.85473470811563	12.3838305626748	11.066582107875	10.6342707905459	1.30028182689893	1.228221700534	0.984957197563293	30.2045111679587	14.5281893726933	14.1608138197165	19.9501901243374	25.9222867160731	21.3972313674905	1.1525140991085	2.4160686840676	1.20089692070615	13.7424419198799	15.6306407389232	26.0325323435057	15.4902629338038	15.8496476347712	16.9680730662108
EPlHVUG00000039864	1.3724116098393	0.951368445784658	0.597195367162407	11.6392513318509	4.88480670908132	4.62498868710918	4.19361107390374	2.53806065633709	5.6900259424171	0.285656194082981	1.04873990448962	0.248582521865133	3.82205021702701	3.33855087150396	1.91992787910155	3.18852780268205	3.23774615849595	3.13412069295476	0.356029547841374	0.320405661008869	0.230849343178897	7.69403916196596	3.64901952701994	3.30192053007812	5.61450003499177	7.06749137825011	6.90952262908547	0.32270394775038	0.413801818818208	0.457484541221389	3.35366013824592	4.25335464676185	7.71622964672773	4.66078707742771	4.20322147220452	4.39857781593337
EPlHVUG00000039861	0.205861741475895	0.160620646690916	0.0853136238803439	1.41143821071654	0.45229691750753	0.89708832293066	0.748859120339954	0.336681515636553	0.653299274870112	0.107121072781118	0.0806723003453553	0.0932184456994248	0.820440098942971	0.716317428368666	0.550468832469674	0.761132443220877	0.993594059220979	0.833350010843463	0.108356818908244	0.0801014152522172	0.0615598248477058	1.15874083764548	0.305499309238879	0.612727521045424	0.898320005598683	1.27165934833566	1.12929832217311	0.0768342732739001	0.173529794988281	0.100074743392179	0.378232346418713	0.735147716724271	1.44971587302157	0.942438563450455	0.875671140042608	0.879715563186674
EPlHVUG00000039873	0.178413509279109	0.135909777969237	0.0426568119401719	1.0432369383557	0.293992996379894	0.558188289823522	0.399391530847976	0.284884359384776	0.52685425392751	0.0535605363905589	0.134453833908926	0.0621456304662832	0.220118075326163	0.370950096833773	0.456486348877291	0.658276707650488	0.650975418110297	0.471023919172392	0.0928772733499238	0.0801014152522172	0.0615598248477058	0.633444991246194	0.610998618477757	0.153181880261356	0.262010001632949	1.19829438593168	0.609226726435493	0.0922011279286801	0	0.100074743392179	0.176508428328733	0.455091443686453	1.07559564772568	0.257028699122851	0.54729446252663	0.37276083185876
EPlHVUG00000039880	0.850895198100364	0.518928243155268	0.319926089551289	3.1297108150671	2.80424088854668	2.03340019864283	1.51435955446524	0.880551656280216	2.08634284555294	0.178535121301863	0.591596869199272	0.201973299015421	2.20118075326163	1.10005890785188	1.00695518134696	1.78968979892476	1.28481990416506	1.39495545293362	0.294111365608092	0.480608491513303	0.246239299390823	2.31748167529095	2.39307792237122	1.83818256313627	1.83407001143064	2.39658877186336	2.1545823251987	0.27660338378604	0.520589384964842	0.285927838263368	1.63900683448109	1.76785522355122	3.36708202766301	1.78206564725177	1.53242449507456	2.63914668956002
AGP50735	23.4133420638584	19.4350982496009	17.4253076775602	288.424330015988	361.272162859139	198.834642953565	209.114749026486	89.9846096984003	270.992754050154	4.65976666597862	12.9613495888204	3.65105578989414	127.748526625657	72.0282756989992	66.445615899815	96.2318261996557	89.6804293107212	95.6359718965792	9.56635915504215	5.98090567216555	4.44769734524674	201.528206483301	74.0156937550417	93.5430682129347	240.244456497298	242.055465958199	202.872499903019	6.10064129794766	6.26042106534643	8.34909287729035	145.493375922398	182.981767396084	293.169961547492	126.149685529495	144.420062771527	194.745168996291
AGP50736	1.31751514544573	0.901946708341299	0.383911307461547	3.60019021863928	0.542756301009036	1.99352960651258	1.1316093374026	0.634515164084273	2.46567790838074	0.571312388165961	0.645378402762842	0.264118929481704	1.6608909320065	0.933770933409154	1.16806801036248	1.35769570952913	1.81587879788662	1.55800219418561	0.371509093399695	0.186903302255173	0.246239299390823	1.51408802785676	0.746776089250592	0.629747729963352	3.78043002356112	1.90748902250349	2.19915989054763	0.36880451171472	0.400453373049879	0.171556702958021	1.63900683448109	1.29526026279991	3.56973048303162	1.78206564725177	1.4448573810703	1.34193899469154
AGP50737	2.01744506646377	1.89038145720848	1.25837595223507	2.741053916464	2.05795097465926	1.99352960651258	1.34794641661192	1.12658814847616	2.76071629058015	2.44593116183552	1.37142910587104	0.807893196061682	2.06110561441771	1.33030379554181	1.65140649740902	1.27541112107282	2.02144998255303	1.43118806210073	1.68727046585695	1.49522641804139	1.87757465785503	2.45653057580841	1.78207930389346	0.98717211723985	3.06926001912883	1.80966907263152	1.87225774465542	2.21282707028832	1.18801167338131	1.38675001557734	1.89116173209356	3.64073154949163	4.38032430450605	1.5593074413453	1.72945050158415	1.59541636035549
AGP50738	0.892067546395543	0.555994546237787	0.127970435820516	0.286378767391761	0.0226148458753765	0.199352960651258	0.0832065689266616	0.181290046881221	0.210741701571004	0.303509706213167	0.0268907667817851	0.0466092228497124	0.140075138843922	0.179079357092166	0.375929934369533	0.123426882684466	0.0685237282221365	0	0.123836364466565	0.0534009435014781	0.153899562119264	0.0926992670116381	0.0339443676932088	0.0851010445896422	0.299440001866228	0.0244549874679935	0.252606203643985	0.1536685465478	0.253620469598256	0.128667527218516	0.151292938567485	0.315063307167545	0.327355197133904	0.137081972865521	0.131350671006391	0.164014766017854
AGP50739	0.123517044885537	0.148265212330077	0.0853136238803439	0	0	0.0996764803256289	0.133130510282659	0.0647464453147218	0.0842966806284015	0.14282809704149	0.0806723003453553	0.0155364076165708	0.140075138843922	0	0.067130345423131	0.0205711471140777	0.0513927961666024	0.0543489137506607	0.0619181822332825	0.0534009435014781	0.0769497810596322	0.169948656188003	0.118805286926231	0.0340404178358569	0.0748600004665569	0.0244549874679935	0.104014319147523	0.13830169189302	0.093439120378305	0.0857783514790104	0	0.0175035170648636	0.124706741765297	0.0856762330409505	0.0656753355031956	0
AGP50740	3.88392485584521	3.10121402457077	3.3485597373035	34.344996460769	12.0084831598249	19.1578195185859	18.1057493984416	10.8256056566215	19.0299756518616	2.2138355041431	2.58151361105137	1.77115046828907	13.3071381901726	11.9855255425257	8.05564145077572	10.8204233820049	7.67465756087929	7.22840552883787	1.67179092029863	2.88365094907982	2.10842400103392	23.653762965803	11.9484174280095	8.85050863732279	13.3063650829305	15.2110022050919	14.6363006229015	3.1502052042299	3.31041455054566	4.10306447907933	8.49762004954041	11.2722649897722	23.4448674518758	12.4744595307624	10.3329194525028	13.2702856141719
AGP50741	5.88764580621059	4.80626396636665	4.35099481789754	43.5704838960322	19.765375295079	29.9029440976887	23.0149369651146	14.1535729457982	23.2448096832817	3.05295057426186	3.89916118335884	2.09741502823706	19.3303691604612	17.1148699849513	12.2311489360945	12.7541112107282	9.55906008698804	8.9313381596919	3.06495002054748	3.71136557335273	3.38579036662382	30.1890612901235	17.4304328104627	13.4289448362455	20.0437651249206	17.9499608015072	19.4358184921372	4.97886090814872	4.56516845276862	5.18959026448013	11.0191690256652	19.0963371177662	29.6802045401406	15.1132875084237	14.7331669312169	13.061539548331
AGP50742	0.384275250755003	0.222397818495115	0.021328405970086	0.122733757453612	0	0.239223552781509	0.0998478827119939	0.0129492890629444	0.126445020942602	0.124974584911304	0.0806723003453553	0.0310728152331416	0.120064404723362	0.0639569132472023	0.295373519861776	0.0411422942281555	0.0342618641110683	0.0362326091671071	0	0	0.0461698686357793	0.231748167529095	0.0678887353864175	0.0340404178358569	0.542735003382538	0.171184912275954	0.222887826744693	0.06146741861912	0.120136011914964	0.0428891757395052	0.378232346418713	0.157531653583772	0.483238624340525	0.205622959298281	0.0656753355031956	0.119283466194803
AGP50743	1.96254860207019	1.89038145720848	1.19439073432481	1.08414819084024	1.06289775614269	1.21605305997267	0.615728610057296	0.246036492195943	1.11693101832632	1.83891174940919	0.941176837362479	1.0098664950771	1.88100900733267	0.959353698708034	1.31575477029337	0.473136383623788	0.719499146332433	0.489140223755946	1.37767955469054	1.01461792652808	1.49282575255687	1.56043766136257	1.00135884694966	0.953131699403993	2.50781001562966	0.831469573911777	1.41162290271639	0.829810151358121	0.840952083404745	0.90067269052961	1.79029977304857	2.34547128669172	4.06855745009281	1.01097954988322	1.22593959605965	1.744520693099
AGP50745	0.397999366853396	0.407729333907711	0.10664202985043	4.47978214705683	1.04028291026732	1.83404723799157	1.33130510282659	0.375529382825386	1.93882365445324	0.107121072781118	0.134453833908926	0.124291260932566	1.14061184487194	1.08726752520244	1.02038125043159	1.09027079704612	1.43899829266487	1.06886197042966	0.123836364466565	0.0801014152522172	0.123119649695412	1.97758436291495	1.47657999465458	0.885050863732279	1.89021501178056	1.93194400997148	2.00599044070223	0.13830169189302	0.333711144208232	0.214445878697526	1.0086195904499	1.12022509215127	2.21354466633402	1.83347138707634	1.5105327165735	1.34193899469154
AGP50746	0.631309340526077	0.345952162103512	0.341254495521375	6.13668787268059	0.995053218516565	2.87068263337811	1.18153327875859	0.880551656280216	1.74915612303933	0.124974584911304	0.215126134254281	0.201973299015421	0.940504503666333	1.75241942297334	0.872694490500703	0.987415061475732	1.06211778744312	0.905815229177678	0.170275001141527	0.213603774005912	0.0923397372715587	3.18267483406624	1.40869125926816	1.14035399750121	1.89021501178056	1.61402917288757	2.02084962915188	0.10756798258346	0.0667422288416464	0.185853094871189	1.51292938567485	1.80286225768095	2.93060843148447	1.79920089385996	1.22593959605965	0.820073830089272
AGP50747	0.590136992230898	0.580705414959467	0.362582901491461	5.64575284286614	0.678445376261295	2.29255904748947	1.26473984768526	1.04889241409849	1.85452697382483	0.0892675606509315	0.726050703108198	0.279655337098275	1.30069771783642	1.38146932613957	0.993529112262338	1.00798620858981	1.06211778744312	0.706535878758589	0.216713637816489	0.213603774005912	0.107729693483485	2.98182642220769	1.47657999465458	1.17439441533706	1.4784850092145	1.54066421048359	1.79796180240719	0.1536685465478	0	0.185853094871189	1.26077448806238	1.41778488225395	3.35149368494235	1.74779515403539	1.5105327165735	1.07355119575323
AGP50748	0.356827018558217	0.160620646690916	0.21328405970086	1.45234946320107	0.859364143264306	1.29579424423318	0.416032844633308	0.440275828140108	0.948337657069517	0.14282809704149	0.134453833908926	0.0466092228497124	0.500268353014007	0.28141041828769	0.268521381692524	0.349709500939322	0.376880505221751	0.326093482503964	0.154795455583206	0.0534009435014781	0.107729693483485	1.25144010465711	0.441276780011714	0.255303133768927	0.673740004199012	1.00265448618773	0.81725536473054	0.12293483723824	0	0.142963919131684	0.226939407851228	0.630126614335089	1.59001095750753	0.822491837193124	0.569186241027695	0.462223431504863
AGP50749	1.02930870737947	0.766036930372062	0.533210149252149	7.01627980109814	2.08056582053464	5.54201230610497	2.69589283322383	1.38557392973505	3.81442479843517	0.196388633432049	0.403361501726777	0.155364076165708	2.42129882858779	1.86754186681831	1.65140649740902	1.15198423838835	1.61030761322021	1.23190871168164	0.325070456724733	0.240304245756652	0.138509605907338	5.94820296658011	3.22471493085483	1.41267734018806	3.57456502227809	3.10578340843517	2.40718852884268	0.29197023844082	0.413801818818208	0.414595365481884	1.33642095734612	2.53800997440522	5.92357023385159	1.95341811333367	2.07971895760119	1.56559549380679
AGP50750	0.439171715148575	0.43244020262939	0.170627247760688	6.52534477128369	1.67349859477786	3.96712391696003	1.6474900647479	1.69635686724571	2.38138122775234	0.0714140485207452	0.215126134254281	0.0932184456994248	1.14061184487194	1.59892283118006	1.22177228670098	0.678847854764566	0.531058893721558	0.507256528339499	0.0928772733499238	0.0801014152522172	0.0461698686357793	3.21357458973679	1.68024620081383	1.63394005612113	1.44105500898122	1.93194400997148	1.56021478721285	0.1536685465478	0.0266968915366586	0.200149486784358	0.983404100688653	1.08521805802154	3.1644335722944	0.822491837193124	0.788104026038347	0.656059064071418
AGP50751	2.22330680793966	2.10042384134275	1.70627247760688	14.3803052483148	4.31943556219691	8.65191849226459	5.85774245243698	3.52220662512086	9.46230240053807	2.16027496775254	2.07058904219745	1.50703153880737	5.50295188315408	5.66658251370212	4.14865534714949	3.16795665556797	2.51824701216352	2.37323590044552	1.91946364923176	1.28162264403547	1.73906505194769	11.4483594759373	8.04481514329047	5.61666894291639	5.53964003452521	5.35564225549057	8.69262524304301	1.16788095376328	1.84208551602944	2.28742270610694	3.75710797442588	7.17644199659407	14.8245139273496	3.6326722809363	3.54646811717256	5.5019498782353
AGP50752	3.26633963141753	2.75526186246726	2.83667799402143	37.1269616297176	8.72933050789532	18.5996312287624	12.7971703009206	8.90911087530572	15.4684408953117	1.14262477633192	2.66218591139673	1.07201212554339	10.9058500957054	11.1924598182604	6.82044309499011	6.04791725153886	5.03649402432703	4.31168049088575	2.16713637816489	1.68212972029656	1.53899562119264	22.6186211508397	11.1676969710657	9.53131699403993	9.07677505657003	11.322659197681	12.8680571973936	1.7671882852997	2.42941712983593	2.61623972010982	7.08555262291055	8.75175853243179	22.4160368323121	8.653299537136	6.39239932231104	6.24747154195282
AGP50753	0.892067546395543	0.926657577062979	0.639852179102579	8.22316174939199	2.80424088854668	5.86097704314698	3.74429560169977	2.11073411725993	4.67846577487629	0.357070242603726	0.376470734944991	0.233046114248562	3.26174966165132	2.08499537185879	1.96020608635542	2.20111274120632	1.47326015677593	1.30437393001586	0.433427275632978	0.373806604510347	0.353968992874308	6.79794624752013	3.46232550470729	2.4509100841817	3.72428502321121	4.05952791968691	3.77423386621013	0.39953822102428	0.253620469598256	0.343113405916042	1.99202369113855	2.95809438396195	6.39122051547146	3.51272555467897	2.12350251460332	2.25147542442691
AGP50754	5.39357762666844	4.02787160163375	3.32723133133341	51.548178130517	11.5561862423174	31.5575736710941	20.8848488005921	13.972282898917	25.9212292932335	1.23189233698285	2.39327824357887	0.978793679843961	17.7695318990575	14.1216864449823	10.5394642314316	11.3964155011991	10.2271664371539	6.05084573090689	1.88850455811512	1.38842453103843	1.07729693483485	33.9742813597654	15.4277151165634	13.2076821203125	19.4074551209549	20.5666444605825	18.4253936775613	1.49058490151366	2.06900909409104	1.44393558323001	10.8930915768589	15.0880317099124	32.2990461172118	15.9357793456168	13.9231711266775	10.1092737600096
AGP50755	4.15840717781307	3.20005749945749	2.79402118208126	54.5142439356459	11.9858683139495	28.8862439983673	20.0028591699694	11.7061573129017	22.0014336440128	0.928382630769687	2.39327824357887	1.19630338647595	15.6684048163987	13.1367499809754	8.74037097409165	10.1004332330122	9.07939398943309	6.37693921341085	1.45507728248214	1.01461792652808	0.707937985748617	32.9854891783079	14.3075509826875	13.0204598222153	17.1616551069582	18.4146055633991	17.7864485742265	1.3061826456563	1.88213085333443	1.58689950236169	9.07757631404911	11.8323775358478	27.6225433010132	16.0043203320495	12.0623699540869	9.97507986054042
AGP50756	1.00186047518269	0.815458667815421	0.533210149252149	8.46862926429921	2.84947058029744	4.58511809497893	2.41299049887319	1.11363885941321	3.26649637435056	0.303509706213167	0.215126134254281	0.108754853315996	2.34125589210555	2.18732643305432	1.93335394818617	1.43998029798544	1.16490337977632	1.34060653918296	0.526304548982901	0.400507076261086	0.369358949086235	4.94396090728736	2.07060642928573	1.94030381664384	2.88211001796244	2.59222867160731	3.20958470512357	0.36880451171472	0.440498710354866	0.414595365481884	1.84073075257107	3.15063307167545	6.95240085341529	1.57644268795349	1.59809983057776	2.07255022513471
AGP50757	0.466619947345361	0.321241293381833	0.661180585072665	2.57740890652585	0.3844523798814	0.976829507191163	0.732217806554622	0.453225117203052	0.990485997383718	0.553458876035775	0.242016901036066	0.170900483782279	0.920493769545773	0.55002945392594	0.443060279792664	0.596563266308255	0.256963980833012	0.289860873336857	0.325070456724733	0.373806604510347	0.307799124238529	1.52953790569203	0.916497927716636	0.510606267537853	0.673740004199012	0.586919699231843	0.416057276590093	0.4610056396434	0.400453373049879	0.300224230176537	0.554740774747445	0.367573858362135	3.11766854413242	0.548327891462083	0.415943791520239	0.71570079716882
AGP50758	0.466619947345361	0.481861940072749	0.511881743282063	3.37517832997432	1.22120167727033	2.39223552781509	1.6974140061039	0.686312320336051	1.66485944241093	0.446337803254657	0.645378402762842	0.357337375181129	1.24066551547474	1.34309517819125	0.818990214162198	0.843417031677188	0.78802287455457	0.543489137506607	0.572743185657863	0.400507076261086	0.47708864256972	2.13208314126768	1.1710806854157	1.27651566884463	1.08547000676508	1.29611433580365	1.67908829481002	0.6146741861912	0.360408035744891	0.700523203745252	0.706033713314931	1.3477708139945	2.24472135177534	1.11379102953236	0.766212247537282	0.969178162832776
AGP50759	0.988136359084294	0.827814102176261	0.938449862683782	3.41608958245886	1.51519467365022	2.73113556092223	1.34794641661192	0.867602367217272	2.27601037696684	0.731993997337638	0.484033802072132	0.481628636113695	1.58084799552426	1.34309517819125	1.16806801036248	0.905130473019421	0.959332195109911	0.724652183342142	0.758497732357711	0.881115567774389	0.507868554993573	1.7767359510564	1.49355217850118	1.03823274399363	1.74049501084745	1.46729924807961	1.63451072946108	0.799076442048561	0.827603637636416	0.557559284613568	0.958188610927406	1.62782708703231	3.1644335722944	1.07952053631598	0.919454697044738	0.909536429735375
AGP50760	0.384275250755003	0.333596727742672	0.277269277611118	1.73872823059283	0.701060222136671	0.936958915060912	0.515880727345302	0.440275828140108	0.758670125655614	0.357070242603726	0.134453833908926	0.295191744714845	0.70037569421961	0.665151897770904	0.67130345423131	0.287996059597088	0.308356776999614	0.181163045835536	0.263152274491451	0.240304245756652	0.307799124238529	0.525295846399282	0.373388044625296	0.425505222948211	0.411730002566063	0.415734786955889	0.475494030388678	0.4610056396434	0.320362698439903	0.457484541221389	0.428663325941208	0.595119580205362	1.4808925584629	0.359840178771992	0.262701342012782	0.462223431504863
AGP50761	0.658757572722863	0.555994546237787	0.575866961192321	6.32078850886101	2.19364004991152	3.62822388385289	1.6974140061039	1.7222554453716	2.25493620680974	0.196388633432049	0.349579968163206	0.217509706631991	2.00107341205603	1.52217453528341	0.832416283246824	1.02855735570389	0.702368214276899	0.760884792509249	0.154795455583206	0.186903302255173	0.200069430755044	3.16722495623097	1.98574551005271	1.51479859369563	1.36619500851466	2.2498588470554	1.99113125225259	0.2305028198217	0.133484457683293	0.400298973568715	1.03383508021115	1.43528839931881	2.88384340332249	1.25087300239788	0.788104026038347	1.17792422867368
AGP50762	1.7566868605943	1.49500755766161	0.959778268653868	20.5988156259645	5.65371146884412	12.1405953036616	5.74125325593965	4.04017818763864	7.12306951309993	0.499898339645216	0.914286070580693	0.326264559947987	6.16330610913256	4.33627871816032	3.34309120207192	2.46853765368933	2.62103260449672	2.08337502710866	0.448906821191298	0.56070990676552	0.307799124238529	10.8767139960322	5.95723653015814	4.22101181164625	4.19216002612719	5.9914719296584	4.99268731908112	0.49173934895296	0.74751296302644	0.886376298616441	3.42930660752966	4.98850236348612	9.11918049158732	3.25569685555612	2.75836409113421	4.84589081416388
AGP50763	20.1607265485393	14.7894549299251	15.868334041744	109.028487871292	52.3759830473719	68.3581302073163	38.7909024336096	25.2770122508674	44.0028672880256	8.06978748284421	14.5479048289457	5.84168926383062	36.6596649088664	32.758730965217	22.9048738583723	17.5471884883083	25.8677074038565	17.7177458827154	9.16389097052581	9.31846464100793	7.61802832490359	69.32360184687	39.0699672148833	36.3041056219414	35.3713502204481	49.1300698231989	53.1810354612837	12.3242174331336	14.5631543332472	13.7102398447285	26.2493248414587	38.9103184351918	68.3392944873826	23.0297714414075	17.9731501493745	27.3457346251586
AGP50765	0.548964643935719	0.407729333907711	0.341254495521375	4.54114902578364	0.7689047597628	2.45204141601047	1.44779429932391	0.971196679720827	1.74915612303933	0.285656194082981	0.10756306712714	0.170900483782279	1.10059037663082	1.41984347408789	0.778712006908319	0.617134413422332	0.839415670721172	0.416675005421732	0.201234092258168	0.0801014152522172	0.184679474543117	2.67282886550223	0.661915170017571	0.731868983470923	1.74049501084745	1.4917542355476	1.99113125225259	0.32270394775038	0.307014252671574	0.200149486784358	0.605171754269941	1.31276377986477	3.32031699950102	0.993844303275025	0.525402684025565	0.596417330974016
AGP50766	0.466619947345361	0.506572808794428	0.191955653730774	2.65923141149492	0.859364143264306	1.77424134979619	1.09832670983193	0.388478671888331	1.89667531413903	0.267802681952794	0.484033802072132	0.0932184456994248	0.860461567184092	0.575612219224821	0.577320970638926	0.617134413422332	0.462535165499421	0.489140223755946	0.216713637816489	0.133502358753695	0.123119649695412	1.60678729486839	0.712831721557384	0.527626476455782	1.23519000769819	0.929289523783751	1.41162290271639	0.18440225585736	0	0.071481959565842	0.529525284986198	1.01520398976209	2.94619677420513	0.771086097368554	0.59107801952876	0.73061123044317
AGP50767	1.57827335131519	0.728970627289543	0.853136238803439	12.0483638566962	2.96254480967432	5.84104174708185	3.82750217062643	2.00713980475637	4.50987241361948	0.321363218343353	0.752941469889983	0.341800967564558	3.28176039577189	3.30017672355564	1.9467800172708	1.81026094603884	1.62743854527574	1.41307175751718	0.479865912307939	0.400507076261086	0.384748905298161	6.62799759133212	3.85268573317919	2.72323342686855	3.53713502204481	2.93459849615921	4.87381381148395	0.3841713663695	0.106787566146634	0.571855676526736	1.43728291639111	3.25565417406463	7.59152290496244	2.69023371748584	1.31350671006391	2.08746065840906
AGP50768	0.535240527837326	0.531283677516108	0.383911307461547	1.73872823059283	1.89964705353162	1.69450016553569	0.815424375481283	0.362580093762442	1.13800518848342	0.267802681952794	0.564706102417487	0.124291260932566	0.940504503666333	0.434907010080976	0.496764556131169	0.431994089395633	0.359749573166217	0.507256528339499	0.201234092258168	0.267004717507391	0.230849343178897	1.57588753919785	0.865581376176823	0.76590940130678	1.17904500734827	1.02710947365573	1.64936991791073	0.2305028198217	0.0400453373049879	0.328817014002873	0.353016856657465	1.36527433105936	1.37177415941826	0.565463138070273	0.656753355031956	0.700790363894469
AGP50769	0.631309340526077	0.284174990299313	0.298597683581204	1.06369256459797	0.587985992759789	0.637929474084025	0.482598099774637	0.129492890629444	0.800818465969814	0.124974584911304	0	0.0310728152331416	0.360193214170085	0.255827652988809	0.255095312607898	0.45256523650971	0.308356776999614	0.144930436668428	0.232193183374809	0.106801887002956	0.0769497810596322	0.324447434540733	0.186694022312648	0.204242507015141	1.08547000676508	0.562464711763849	0.772677799381601	0.12293483723824	0.0667422288416464	0.0285927838263368	0.176508428328733	0.472594960751317	0.74824045059178	0.445516411812942	0.437835570021304	0.73061123044317
AGP50770	0.672481688821256	0.494217374433589	0.533210149252149	1.96374011925779	1.4473501360241	1.3954707245588	1.06504408226127	0.401427960951275	1.89667531413903	0.249949169822608	0.242016901036066	0.124291260932566	0.76040789658129	0.729108811018106	0.550468832469674	0.740561296106799	0.513927961666024	0.416675005421732	0.294111365608092	0.29370518925813	0.138509605907338	1.43683863868039	0.560082066937944	0.493586058619925	1.16033000723163	1.61402917288757	1.12929832217311	0.27660338378604	0.0667422288416464	0.386002581655547	0.907757631404911	0.822665302048589	1.60559930022819	0.702545110935794	0.612969798029825	1.17792422867368
AGP50771	1.12537752006822	0.518928243155268	0.511881743282063	2.0864738767114	2.14841035816077	1.83404723799157	1.38122904418258	0.815805210965494	2.10741701571004	0.107121072781118	0.215126134254281	0.139827668549137	1.08057964251025	0.83143987221363	0.67130345423131	0.719990148992721	0.633844486054763	0.779001097092803	0.294111365608092	0.347106132759608	0.0923397372715587	1.85398534023276	0.560082066937944	0.663788147799209	1.40362500874794	2.2254038595874	1.51563722186391	0.3073370930956	0.18687824075661	0.500373716960894	1.23555899830113	1.38277784812422	2.13560295273071	0.873897577017695	0.722428690535151	1.25247639504543
AGP50773	0.247034089771073	0.197686949773435	0.10664202985043	0.225011888664955	0.135689075252259	0.199352960651258	0.21633707920932	0.0388478671888331	0.505780083770409	0.124974584911304	0.10756306712714	0.0155364076165708	0.240128809446723	0.0639569132472023	0.187964967184767	0.082284588456311	0.188440252610875	0.0905815229177678	0.185754546699848	0.160202830504434	0.246239299390823	0.216298289693822	0.118805286926231	0.0680808356717138	0.617595003849094	0.317914837083915	0.163451072946108	0.29197023844082	0.106787566146634	0.142963919131684	0.050430979522495	0.455091443686453	0.779417136033104	0.205622959298281	0.131350671006391	0.0447312998230512
AGP50774	0.384275250755003	0.135909777969237	0.10664202985043	0.306834393634029	0.135689075252259	0.37877062523739	0.116489196497326	0	0.147519191099703	0.107121072781118	0	0.0310728152331416	0.160085872964482	0.102331061195524	0.134260690846262	0.143998029798544	0.171309320555341	0.0724652183342142	0.154795455583206	0.0801014152522172	0.0461698686357793	0.370797068046552	0.152749654619439	0.22126271593307	0.393015002449424	0.0978199498719738	0.341761334341862	0.0922011279286801	0.200226686524939	0.100074743392179	0	0.157531653583772	0.436473596178538	0.137081972865521	0.262701342012782	0.104373032920453
AGP50775	0.37055113465661	0.222397818495115	0.170627247760688	0.859136302175283	0.339222688130647	0.637929474084025	0.532522041130634	0.116543601566499	0.421483403142008	0.196388633432049	0.0537815335635702	0.155364076165708	0.360193214170085	0.486072540678737	0.416208141623412	0.267424912483011	0.359749573166217	0.235511959586196	0.201234092258168	0.267004717507391	0.153899562119264	0.679794624752013	0.27155494154567	0.425505222948211	0.542735003382538	0.391279799487895	0.713241045583016	0.24586967447648	0.106787566146634	0.2716314463502	0.30258587713497	0.350070341297272	0.74824045059178	0.291299192339232	0.415943791520239	0.521865164602264
AGP50776	0.535240527837326	0.271819555938474	0.0426568119401719	0.777313797206208	0.271378150504518	0.598058881953774	0.282902334350649	0.220137914070054	0.421483403142008	0.249949169822608	0.268907667817851	0.108754853315996	0.300161011808404	0.243036270339369	0.38935600345416	0.082284588456311	0.222702116721944	0.25362826416975	0.0773977277916031	0.160202830504434	0.153899562119264	0.710694380422559	0.627970802324362	0.22126271593307	0.505305003149259	0.244549874679935	0.356620522791508	0.19976911051214	0.133484457683293	0.157260311044852	0.30258587713497	0.227545721843227	0.810593821474428	0.154217219473711	0.131350671006391	0.402581698407461
AGP50777	0.301930554164645	0.086488040525878	0.0853136238803439	2.49558640155677	0.791519605638177	1.57488838914494	0.698935178983957	0.284884359384776	0.674373445027212	0.0892675606509315	0.242016901036066	0	0.680364960099049	0.665151897770904	0.805564145077572	0.658276707650488	0.49679702961049	0.489140223755946	0.108356818908244	0.106801887002956	0.0461698686357793	1.74583619538585	0.695859537710779	0.714848774552994	0.72988500454893	0.855924561379771	0.936128872327709	0.10756798258346	0	0.114371135305347	0.882542141643663	0.665133648464816	1.63677598566952	0.753950850760364	0.634861576530891	1.05864076247888
AGP50779	0.274482321967859	0.395373899546871	0.234612465670946	4.21385900590734	0.972438372641189	2.0134649025777	1.73069663367456	1.04889241409849	2.23386203665264	0.249949169822608	0.349579968163206	0.155364076165708	1.32070845195698	1.43263485673733	0.95325090500846	1.04912850281797	0.822284738665638	0.887698924594124	0.123836364466565	0.213603774005912	0.123119649695412	2.44108069797314	1.40869125926816	1.12333378858328	1.12290000699835	1.56511919795158	1.88711693310506	0.2305028198217	0.0533937830733171	0.100074743392179	0.907757631404911	0.980196955632361	3.32031699950102	1.43936071508797	1.07269714655219	1.53577462725809
AGP50780	3.97999366853396	3.81782921749947	3.58317220297444	42.6090694626456	14.6091904354932	23.2445552119367	18.9544564014935	11.9003966488459	23.8770347879947	1.32115989763379	3.22689201381421	1.1186213483931	13.4272025948959	11.8448203333819	8.57925814507614	9.38044308401945	7.1264677351022	6.99289356925167	1.78014773920687	1.62872877679508	1.35431614664953	26.712838777187	13.8832463865224	10.6716709915411	16.6937801040422	19.8819048114787	19.7478614495798	1.89012312253794	2.02896375678605	2.18734796271477	11.9773576365926	20.5666325512147	22.2445650623848	14.9419350423418	12.9599328726306	13.4790316800128
AGP50781	0.521516411738933	0.407729333907711	0.0853136238803439	0.90004755465982	0.497526609258283	0.239223552781509	0.249619706779985	0.155391468755332	0.695447615184313	0.214242145562236	0.0537815335635702	0.0310728152331416	0.260139543567284	0.0383741479483214	0.241669243523271	0.246853765368933	0.29122584494408	0.163046741251982	0.108356818908244	0	0.0615598248477058	0.448046457222917	0.373388044625296	0.272323342686855	1.81535501131401	0.70919463657181	0.445775653489385	0.0768342732739001	0.0800906746099757	0.0285927838263368	0.353016856657465	0.752651233789134	1.34059747397694	0.479786905029323	0.54729446252663	0.253477365663957
AGP50782	0.219585857574288	0.172976081051756	0.21328405970086	1.14551506956704	0.972438372641189	0.538252993758396	0.43267415841864	0.155391468755332	0.56900259424171	0.0178535121301863	0	0.0310728152331416	0.280150277687844	0.115122443844964	0.187964967184767	0.205711471140777	0.20557118466641	0.126814132084875	0.0309590911166413	0.106801887002956	0.0615598248477058	0.679794624752013	0.322471493085483	0.340404178358569	0.524020003265898	0.684739649103817	0.564649161086555	0.12293483723824	0.0533937830733171	0.0857783514790104	0.479094305463703	0.105021102389182	0.841770506915753	0.154217219473711	0.481619127023434	0.402581698407461
AGP50783	0.384275250755003	0.383018465186031	0.170627247760688	3.39563395621659	1.13074229376882	1.29579424423318	1.34794641661192	0.673363031273106	1.62271110209673	0.14282809704149	0.0537815335635702	0.077682038082854	1.08057964251025	0.716317428368666	0.644451316062057	0.719990148992721	0.49679702961049	0.489140223755946	0.24767272893313	0.133502358753695	0.200069430755044	2.93547678870187	1.06924758233608	0.86803065481435	1.5720600097977	1.39393428567563	1.21845345287099	0.0922011279286801	0.37375648151322	0.0428891757395052	0.832111162121168	1.05021102389182	2.36942809354064	1.18233201596512	0.656753355031956	0.760432096991871
AGP50784	1.45475630642966	1.37145321405321	0.703837397012837	12.6211213914797	4.56819886682605	6.81787125427302	4.9424701942437	2.71935070321831	6.95447615184313	0.48204482751503	0.618487635981057	0.18643689139885	3.46185700285693	2.62223344313529	2.2555796062172	2.71539141905826	2.79234192505206	2.28265437752775	0.603702276774504	0.347106132759608	0.292409168026602	6.31900003462666	2.12152298082555	2.57005154660719	6.10109003802439	6.92076145344215	5.14127920357758	0.6146741861912	0.453847156123196	0.62904124417941	2.44590250684101	4.63843202218885	8.6359418672468	3.34137308859707	4.028087244196	2.83298232212658
AGP50785	1.3586874937409	0.840169536537101	0.831807832833353	11.2301388070055	6.64876468736069	8.55224201193896	6.5400363176356	3.08193079698076	6.32225104713011	0.303509706213167	0.699159936326413	0.264118929481704	4.3823507724027	2.46873685134201	1.86622360276304	3.31195468536652	1.81587879788662	2.06525872252511	0.588222731216184	0.480608491513303	0.307799124238529	6.53529832432048	3.8696579170258	3.08065781414505	6.10109003802439	7.55659112760998	6.55290210629396	0.26123652913126	0.226923578061598	0.528966500787231	3.6058150358584	4.93599181229153	8.52682346820216	3.73548376058544	3.87484479468854	4.20474218336681
AGP50786	0.535240527837326	0.407729333907711	0.234612465670946	1.90237324053098	0.655830530385918	1.29579424423318	0.632369923842628	0.375529382825386	1.07478267801212	0.232095657692422	0.161344600690711	0.0932184456994248	0.620332757737369	0.626777749822582	0.725007730569814	0.514278677851944	0.719499146332433	0.525372832923053	0.216713637816489	0.267004717507391	0.230849343178897	1.18964059331602	0.492193331551527	0.306363760522712	0.97318000606524	0.70919463657181	0.713241045583016	0.1536685465478	0.360408035744891	0.0428891757395052	0.529525284986198	0.717644199659407	2.260309694496	0.976709056666835	0.678645133533021	0.298208665487008
AGP50787	0.192137625377502	0.111198909247557	0.149298841790602	1.57508322065468	0.339222688130647	0.558188289823522	0.43267415841864	0.336681515636553	0.653299274870112	0.0892675606509315	0.0537815335635702	0.0466092228497124	0.400214682411206	0.370950096833773	0.349077796200281	0.205711471140777	0.308356776999614	0.380442396254625	0.0928772733499238	0.133502358753695	0.0615598248477058	0.772493891763651	0.373388044625296	0.340404178358569	0.505305003149259	0.366824812019902	0.401198088140447	0.1536685465478	0.0400453373049879	0.071481959565842	0.151292938567485	0.227545721843227	1.26265576037363	0.411245918596562	0.328376677515978	0.119283466194803
AGP50788	0.123517044885537	0.0494217374433589	0.021328405970086	0.388656898603104	0.045229691750753	0.239223552781509	0.0832065689266616	0.0388478671888331	0.126445020942602	0.0178535121301863	0	0.0155364076165708	0.0200107341205603	0.127913826494405	0.147686759930888	0.0617134413422332	0.137047456444273	0.0543489137506607	0.0154795455583206	0	0.0307799124238529	0.15449877835273	0.0848609192330219	0.136161671343428	0.0748600004665569	0.171184912275954	0.133732696046816	0	0	0.0285927838263368	0.0252154897612475	0.0525105511945908	0.436473596178538	0.0856762330409505	0.0875671140042608	0.134193899469154
AGP50789	0.192137625377502	0.210042384134275	0.191955653730774	1.12505944332477	0.226148458753765	0.598058881953774	0.349467589491979	0.271935070321831	0.56900259424171	0.0892675606509315	0.161344600690711	0.139827668549137	0.340182480049525	0.601194984523702	0.335651727115655	0.493707530737866	0.29122584494408	0.489140223755946	0.123836364466565	0.160202830504434	0.0615598248477058	0.849743280940016	0.695859537710779	0.306363760522712	0.411730002566063	0.586919699231843	0.534930784187262	0.24586967447648	0.120136011914964	0.071481959565842	0.453878815702455	0.297559790102681	0.935300563239725	0.428381165204752	0.437835570021304	0.387671265133111
AGP50790	0.247034089771073	0.247108687216794	0.170627247760688	1.49326071568561	0.339222688130647	0.558188289823522	0.282902334350649	0.194239335944165	0.54792842408461	0.33921673047354	0.0537815335635702	0.139827668549137	0.380203948290645	0.306993183586571	0.295373519861776	0.555420972080099	0.325487709055148	0.362326091671071	0.201234092258168	0.186903302255173	0.26162925560275	0.617995113410921	0.577054250784549	0.510606267537853	0.598880003732455	0.538009724295856	0.534930784187262	0.2305028198217	0.0667422288416464	0.314520622089705	0.327801366896218	0.525105511945908	1.77707107015548	0.428381165204752	0.328376677515978	0.432402564956162
AGP50791	0.192137625377502	0.271819555938474	0.127970435820516	1.98419574550006	0.361837534006024	1.1562471717773	0.698935178983957	0.375529382825386	0.716521785341413	0.124974584911304	0.0537815335635702	0.0310728152331416	0.620332757737369	0.511655305977618	0.28194745077715	0.411422942281555	0.445404233443887	0.217395655002643	0.170275001141527	0.186903302255173	0.246239299390823	1.23599022682184	0.644942986170966	0.578687103209567	0.655025004082373	0.464644761891876	0.50521240728797	0.16903540120258	0.307014252671574	0.200149486784358	0.50430979522495	0.525105511945908	2.19795632361335	0.736815604152174	0.372160234518108	0.313119098761359
AGP50792	0.590136992230898	0.111198909247557	0.170627247760688	3.70246834985062	0.497526609258283	1.67456486947057	1.0317614546906	0.608616585958385	0.927263486912417	0.0535605363905589	0.322689201381421	0.124291260932566	1.22065478135418	1.38146932613957	0.684729523315936	0.740561296106799	0.822284738665638	0.597838051257267	0.216713637816489	0.213603774005912	0.0615598248477058	2.00848411858549	1.62932964927402	0.919091281568136	0.748600004665569	0.929289523783751	1.29274939511922	0.2305028198217	0.146832903451622	0.071481959565842	0.756464692837426	1.06771454095668	3.38267037038367	0.839627083801314	0.525402684025565	0.909536429735375
AGP50793	0.466619947345361	0.370663030825191	0.10664202985043	1.370526958232	0.226148458753765	1.13631187571217	0.682293865198625	0.466174406265997	0.674373445027212	0.214242145562236	0.0537815335635702	0.0310728152331416	0.600322023616808	0.473281158029297	0.590747039723553	0.349709500939322	0.668106350165831	0.344209787087517	0.201234092258168	0.0801014152522172	0.123119649695412	1.18964059331602	0.695859537710779	0.425505222948211	1.06675500664844	0.611374686699836	0.81725536473054	0.06146741861912	0.173529794988281	0.100074743392179	0.554740774747445	0.595119580205362	2.43178146442329	0.445516411812942	0.394052013019173	0.656059064071418
AGP50794	0.274482321967859	0.284174990299313	0.127970435820516	2.96606580512895	0.610600838635165	1.81411194192645	0.665652551413293	0.246036492195943	0.990485997383718	0.14282809704149	0	0.0466092228497124	1.22065478135418	1.38146932613957	0.362503865284907	0.719990148992721	0.976463127165445	1.17755979793098	0.139315910024886	0.0801014152522172	0.0153899562119264	2.17843277477349	0.763748273097197	0.851010445896422	0.823460005132126	1.07601944859171	0.802396176280894	0.18440225585736	0.0266968915366586	0.100074743392179	0.680818223553683	0.962693438567497	2.86825506060182	0.959573810058645	0.656753355031956	0.387671265133111
AGP50795	0.315654670263038	0.284174990299313	0.234612465670946	2.39330827034543	0.655830530385918	1.13631187571217	0.832065689266616	0.634515164084273	0.969411827226618	0.107121072781118	0.0806723003453553	0.108754853315996	0.76040789658129	0.869814020161951	0.483338487046543	0.658276707650488	0.770891942499036	0.887698924594124	0.139315910024886	0.0534009435014781	0.153899562119264	1.39048900517457	0.899525743870032	0.510606267537853	0.917035005715322	0.855924561379771	0.876692118529124	0.12293483723824	0.0667422288416464	0.2716314463502	0.327801366896218	0.805161784983725	1.79265941287614	0.565463138070273	0.700536912034086	0.775342530266221
AGP50796	0.288206438066252	0.370663030825191	0.234612465670946	2.4751307753145	0.859364143264306	1.43534131668906	0.915272258193277	0.466174406265997	0.695447615184313	0.124974584911304	0.188235367472496	0.108754853315996	0.600322023616808	1.11285029050132	0.67130345423131	0.45256523650971	0.736630078387967	0.471023919172392	0.201234092258168	0.0801014152522172	0.123119649695412	1.49863815002148	0.916497927716636	0.714848774552994	0.767315004782208	1.05156446112372	0.757818610931955	0.16903540120258	0.120136011914964	0.157260311044852	0.529525284986198	0.770154750853998	1.83942444103813	0.993844303275025	0.634861576530891	0.387671265133111
AGP50797	0.0411723482951789	0.0370663030825191	0.021328405970086	0.0818225049690745	0.316607842255271	0.0996764803256289	0.116489196497326	0.0517971562517774	0.147519191099703	0	0	0.0466092228497124	0.160085872964482	0.153496591793286	0.201391036269393	0.308567206711166	0.154178388499807	0.398558700838178	0	0.0267004717507391	0	0.293547678870187	0.0848609192330219	0.136161671343428	0.318155001982867	0.146729924807961	0.297183768992924	0.03073370930956	0.0133484457683293	0.0285927838263368	0.126077448806238	0.210042204778363	0.155883427206621	0.342704932163802	0.109458892505326	0.298208665487008
AGP50798	2.47034089771073	1.97686949773435	1.10907711044447	13.7870920872891	4.70388794207831	9.68855388765113	3.52795852249045	2.29202416414115	5.458210070689	0.928382630769687	0.752941469889983	0.621456304662832	4.40236150652326	2.80131280022746	2.49724884974047	2.83881830174273	2.48398514805245	2.55439894628105	1.40863864580718	1.06801887002956	1.06190697862292	5.77825431039211	3.05499309238879	3.64232470843669	4.8659000303262	4.98881744347066	5.40874459567121	1.06031297117982	0.894345866478062	0.414595365481884	3.25279817920093	4.32336871502131	12.2212606929991	3.9753772131001	3.67781878817895	3.29520575363144
AGP50799	0.686205804919649	0.654838021124505	0.682508991042751	6.48443351879916	1.31166106077184	4.64492398317431	1.61420743717723	0.971196679720827	2.29708454712394	0.553458876035775	0.430252268508562	0.38841019041427	1.80096607085042	1.85475048416887	1.28890263212411	1.19312653261651	0.959332195109911	0.706535878758589	0.526304548982901	0.373806604510347	0.646378160900911	4.80491200676991	1.62932964927402	1.41267734018806	1.53463000956442	1.61402917288757	1.79796180240719	0.55320676757208	0.360408035744891	0.386002581655547	0.731249203076178	1.13772860921613	5.56503835127636	1.14806152274874	0.788104026038347	1.05864076247888
AGP50800	0.123517044885537	0.111198909247557	0.021328405970086	0.429568151087641	0.0226148458753765	0.0797411842605031	0.166413137853323	0.0388478671888331	0.295038382199405	0.0357070242603726	0	0	0.120064404723362	0.0895396785460832	0.0939824835923834	0.143998029798544	0.171309320555341	0.199279350419089	0.0154795455583206	0.0267004717507391	0.0153899562119264	0.200848411858549	0.135777470772835	0.187222298097213	0.318155001982867	0.0489099749359869	0.163451072946108	0	0	0	0.0252154897612475	0.350070341297272	0.592357023385159	0.205622959298281	0.153242449507456	0.35785039858441
AGP50801	33.5829120927676	30.369657658944	26.1486257193254	45.3910346315941	31.4346357667733	58.0515821416463	33.7153017290833	28.384841625974	40.2305908299046	28.1192816050434	20.3832012205931	19.4049731130969	44.5438941523672	44.3221408803112	41.3522927806487	18.5551746968981	16.4114329092017	15.1271143272672	30.8662138432913	24.6979363694336	31.1646613291511	58.910384185896	61.388388973168	53.8179005984897	39.7319452476251	28.3433304754044	43.6265772881612	28.4901485299621	26.1496052601571	31.8523611825392	42.3115918193733	57.481550041012	72.3454985665928	24.4348616632791	19.7901677649629	32.7880427702965
AGP50802	0.50779229564054	0.284174990299313	0.191955653730774	1.63645009938149	0.678445376261295	0.936958915060912	0.565804668701299	0.271935070321831	0.779744295812714	0.14282809704149	0.215126134254281	0.0310728152331416	0.580311289496248	0.306993183586571	0.28194745077715	0.349709500939322	0.548189825777092	0.289860873336857	0.0928772733499238	0.160202830504434	0.107729693483485	0.772493891763651	0.509165515398131	0.32338396944064	1.16033000723163	0.904834536315758	0.81725536473054	0.10756798258346	0.120136011914964	0.0571855676526736	0.453878815702455	0.455091443686453	1.59001095750753	0.634004124503033	0.54729446252663	0.298208665487008
AGP50804	0.315654670263038	0.185331515412596	0.0639852179102579	0.306834393634029	0.3844523798814	0.578123585888648	0.116489196497326	0.181290046881221	0.316112552356506	0.0714140485207452	0	0.0466092228497124	0.0600322023616808	0.102331061195524	0.0537042763385048	0.102855735570389	0.0685237282221365	0.108697827501321	0.0619181822332825	0.106801887002956	0.107729693483485	0.339897312376006	0.135777470772835	0.153181880261356	0.336870002099506	0.0978199498719738	0.356620522791508	0.04610056396434	0.0133484457683293	0.0571855676526736	0.20172391808998	0.315063307167545	0.530003652502511	0.222758205906471	0.0437835570021304	0.164014766017854
AGP50805	7.26005741604988	6.68428998921429	4.43630844177788	4.07066962221146	3.0756190390512	7.47573602442217	4.14368713254775	2.88769146103659	4.97350415707569	6.07019412426334	1.72100907403425	2.90530822429874	4.80257618893447	2.66060759108362	4.40375065975739	2.2216838883204	1.79874786583108	1.08697827501321	6.06798185886169	3.76476651685421	6.21754230961829	4.40321518305281	2.61371631237707	4.37419369190761	5.52092503440857	2.66559363401129	3.2838806473718	6.4540789550076	3.03009718941075	4.63203097986656	2.87456583278222	6.37128021161035	9.43094734600056	2.27898779888928	2.58322986312569	1.31211812814284
AGP50806	20.0921059680473	20.2999786548597	20.7098821969535	31.8698656854545	25.6904649144277	43.9174572314721	26.642743370317	23.7101482742511	31.1265493220373	20.7457810952765	17.6134522420692	15.8005265460525	36.7997400477103	39.2439619684833	33.6725812642425	14.3175183913981	12.4541876043733	12.6632969039039	23.900418342047	19.8651509825499	24.1314513403007	48.8988633486391	54.7522650891457	47.0438574491542	27.6420551722761	21.9361237587901	36.5536035861296	21.3445611154894	21.931496397365	26.4769178231879	36.6885376026151	47.8021051041425	53.7330173581222	18.9344475020501	15.1710025012382	29.0157031518859
AGP50807	0.164689393180716	0.0494217374433589	0.021328405970086	0.531846282298984	0.0678445376261295	0.219288256716384	0.133130510282659	0.142442179692388	0.273964212042305	0	0.0537815335635702	0.0155364076165708	0.120064404723362	0.28141041828769	0.0402782072538786	0.0411422942281555	0.0513927961666024	0.0362326091671071	0.0619181822332825	0.0267004717507391	0.0153899562119264	0.370797068046552	0.152749654619439	0.0510606267537853	0.149720000933114	0.0489099749359869	0.148591884496462	0	0	0.0571855676526736	0.226939407851228	0.0875175853243179	0.37412022529589	0.102811479649141	0.0437835570021304	0.134193899469154
AGP50808	0.150965277082323	0.0988434748867177	0	0.736402544721671	0.0904593835015059	0.279094144911761	0.133130510282659	0	0.337186722513606	0.0178535121301863	0	0.0310728152331416	0.0600322023616808	0.153496591793286	0.147686759930888	0.0617134413422332	0.102785592333205	0.0543489137506607	0.0309590911166413	0.0267004717507391	0.0153899562119264	0.278097801034914	0.390360228471901	0.187222298097213	0.280725001749588	0.0733649624039804	0.267465392093631	0.03073370930956	0	0.0428891757395052	0.20172391808998	0.0875175853243179	0.685887079709132	0.274163945731041	0.131350671006391	0.283298232212658
AGP50809	0.178413509279109	0.123554343608397	0.0853136238803439	0.920503180902088	0.135689075252259	0.717670658344528	0.21633707920932	0.0776957343776661	0.295038382199405	0.0357070242603726	0	0.0155364076165708	0.240128809446723	0.0383741479483214	0.174538898100141	0.143998029798544	0.274094912888546	0.0905815229177678	0.0619181822332825	0	0.0307799124238529	0.216298289693822	0.118805286926231	0.0680808356717138	0.449160002799341	0.342369824551908	0.148591884496462	0.03073370930956	0	0.0285927838263368	0.0756464692837426	0.385077375426999	0.701475422429794	0.154217219473711	0.0875671140042608	0.074552166371752
AGP50810	0.150965277082323	0.123554343608397	0.0426568119401719	0.552301908541253	0.0226148458753765	0.219288256716384	0.183054451638655	0.103594312503555	0.168593361256803	0.0357070242603726	0	0.0310728152331416	0.120064404723362	0.217453505040488	0.174538898100141	0.0617134413422332	0.0513927961666024	0.0543489137506607	0.0154795455583206	0	0.0153899562119264	0.0926992670116381	0.254582757699066	0.102121253507571	0.205865001283032	0.146729924807961	0.208028638295046	0.04610056396434	0.0667422288416464	0.0285927838263368	0.126077448806238	0.0350070341297272	0.389708568016552	0.102811479649141	0.131350671006391	0.074552166371752
HORVU1Hr1G000010	13.4770820086219	13.566266928202	13.394238949214	13.9916483497117	12.7095433819616	14.1739955023044	10.9000605293927	13.8039421410987	10.2420466963508	15.7467976988243	12.5310973203119	12.8175362836709	13.0069771783642	11.8704030986807	12.4056878341946	8.51645490522819	8.54833509571153	9.87338599803669	12.9099409956394	12.8429269121055	13.3123121233164	12.6380000692533	11.2355857064521	12.4928333457595	10.0499550626353	11.127019297937	9.3315703463778	13.3998972589682	13.8957320448308	13.7817218042943	12.9607617372812	11.2722649897722	12.455085833809	8.01929541263296	7.9904991528888	6.79915757310378
HORVU1Hr1G000020	20.1332783163425	20.0034482301995	22.7147523581416	33.5472270373206	35.7540713289702	34.7671563375794	34.8302697527005	33.3314700480188	27.2278278429737	19.8173984645068	19.5764782171396	19.0165629226827	36.1593965558524	34.1146175260577	34.6124061001663	37.2543474235948	34.3132569072349	40.5261733534093	20.2162864991667	20.0253538130543	19.5914142577824	26.6510392658459	27.070633235334	25.7856165106616	29.9252851865061	36.5112962897142	28.9159807230115	19.4237042836419	25.3220016225207	20.4152476520045	33.7383253005492	27.9181097184574	32.1119860045639	33.5508128588362	32.7938841945957	32.7731323370222
HORVU1Hr1G000030	1.49592865472483	1.51971842638329	1.2157191402949	2.0864738767114	1.26643136902108	1.99352960651258	1.19817459254393	1.6057118438051	1.03263433769792	1.07121072781118	1.4521014062164	1.08754853315996	1.40075138843922	1.1384330558002	0.805564145077572	0.781703590334954	1.01072499127651	1.32249023459941	1.28480228134061	0.934516511275867	1.12346680347063	1.40593888300984	1.27291378849533	1.3786369223522	1.40362500874794	2.07867393477944	1.11443913372346	1.1525140991085	0.974436541088038	1.18660052879298	2.0172391808998	1.26025322867018	1.06000730500502	1.19946726257331	0.985130032547934	0.834984263363623
HORVU1Hr1G000040	15.3984582623969	15.2218951325545	16.124274913385	10.4937362622838	12.2798613103294	11.0640893161448	9.10279864057678	9.68606821908238	7.88173963875554	19.4603282219031	16.8336200053975	12.8796819141372	10.2655066038474	12.2285618128651	11.2241937547475	7.96103393314809	5.94443342327034	7.66319683884315	13.4517250901806	16.5008915419567	16.6057627526686	8.71373109909398	8.31637008483614	9.25899365135307	10.6488350663677	8.87716045088162	10.1785440880076	16.3349664980312	19.0348836656376	21.1300672476629	12.3555899830113	8.13913543516157	11.4574318996866	8.19064787871486	6.74266777832808	9.0506329975307
HORVU1Hr1G000060	23.9348584755973	23.7965665789773	22.6934239521715	26.6945922461606	19.1321596105685	20.4336784667539	19.8530873459015	22.2468786101384	18.9246048010761	20.8350486559274	20.8403442558835	25.2932715997773	16.9490918001146	26.0432550742608	24.7039671157122	13.227247594352	12.6597587890397	11.1234110143019	24.0861728887469	23.8168208016592	22.9618146681943	25.5849976952121	28.8017959876876	24.0665754099508	21.166665131919	15.088727267752	20.2679330453174	23.40371963923	27.1774355843184	24.3181626442995	15.3310177748385	17.451006513669	33.5149368494235	15.233234234681	14.8864093807243	12.4651222173569
HORVU1Hr1G000080	49.6675761600842	50.3483950204218	48.8420496714969	47.3343191246096	50.996477448974	44.4756455212956	45.8468194785905	48.7411240329225	44.719389073367	50.9539236195517	48.5378340411221	46.951023817277	49.8467386943156	42.2115627431535	44.2120454956741	48.5067648949953	45.8081123164983	54.7112398423317	49.7822185155591	50.6240944394013	47.1394358771307	41.1275747974968	41.78551663034	43.6398156655685	51.615970321691	64.5367119280347	47.6534173580153	44.1182397138734	50.430428112748	44.4903716337801	54.5663198433396	45.9642358123318	41.8235235195364	49.400915971412	45.7100335102241	49.0851463391615
HORVU1Hr1G000090	10.2793629576963	10.020257266641	8.61667601191473	10.6369256459797	6.94275768374058	9.46926563093475	8.53699397187548	9.55657532845293	8.19785219111205	9.46236142899874	8.22857463522624	10.098664950771	11.2660433098754	10.7575528081794	10.5528903005162	5.61592316214323	6.49262324904743	5.86968268507135	9.81403188397528	9.7723726607705	8.95695451534119	14.1366382192748	13.4759139742039	15.1990465637101	9.86280506146887	7.1164013531861	10.1488257111083	9.57355044992795	10.6387112773584	10.8366650701817	15.9866205086309	12.2524619454045	9.89859762762043	8.87605774304247	8.9975209639378	8.84188693168979
HORVU1Hr1G000110	5.02302649201183	5.76998784651215	6.09992410744459	10.6164700197374	10.7872814825546	14.6125720157372	11.116397608602	12.4831146566784	10.9796426518493	5.3382001269257	5.75462409130201	5.71739800289806	9.44506650490445	11.1157115223638	11.1436373402397	8.39302802254372	8.34276391104512	7.84435988467869	6.57880686228627	5.04638916088968	5.70967375462471	11.5719584986195	10.8621976618268	11.3694995571762	9.26392505773642	7.04303639078211	9.86650113056506	5.67036936761382	6.98123713683622	6.34759800944677	9.6575325785578	8.41919170819939	10.101246082989	10.6752586369024	9.74184143297401	12.1221822520469
HORVU1Hr1G000120	0.343102902459824	1.23554343608397	0.511881743282063	14.318938369588	11.895408930448	14.3733484629557	8.20416769616883	12.0169402504124	7.33381121467093	0.696286973077266	1.23697527196211	0.295191744714845	8.30445466003251	9.50399730853426	9.69362187910011	2.53025109503156	2.55250887627458	2.35511959586196	1.98138183146504	0.534009435014781	0.69254802953669	11.6646577656311	9.38561766717222	10.4844486934439	7.65443504770544	6.3582967416783	8.66290686614372	1.21398151772762	1.4149352514429	1.4010464074905	12.2799435137275	11.6573423651991	10.5377196791676	4.33521739187209	4.15943791520239	3.489041386198
HORVU1Hr1G000140	37.192354626645	39.0555280146143	38.0072194386932	40.1953055660579	29.014847258108	45.5521515088124	39.9058704572269	38.2651491810006	27.080308651874	36.0998015272367	39.6100994695695	34.5063613164038	36.8397615159515	43.9511907834774	41.2448842279717	40.8337270214443	40.7202254960046	31.4861373662161	39.1168116258762	35.298023654477	37.243694032862	45.7779880259139	44.2125389204044	41.0867843278793	27.1180351690102	23.7702478188896	31.0705630482102	40.7682653991314	40.8595924968559	40.9734592231407	32.0236719967844	34.2893899300678	29.9607947091125	41.912813203633	40.959517575493	20.7404126846214
HORVU1Hr1G000150	1.33123926154412	1.33438691097069	1.08774870447438	0.306834393634029	0.271378150504518	0.219288256716384	0.515880727345302	0.543870140643663	0.273964212042305	1.33901340976397	0.430252268508562	0.792356788445111	0.180096607085042	0.140705209143845	0.28194745077715	0.082284588456311	0.0513927961666024	0.0543489137506607	0.479865912307939	1.97583490955469	1.29275632180182	0.200848411858549	0.220638390005857	0.0680808356717138	0.262010001632949	0.0489099749359869	0.133732696046816	0.983478697905921	0.720816071489781	1.75845620531971	0.20172391808998	0.140028136518909	0.171471769927283	0.119946726257331	0.197026006509587	0.119283466194803
HORVU1Hr1G000190	0.192137625377502	0.0741326061650383	0.0853136238803439	0	0	0	0.0332826275706646	0.0129492890629444	0	0.178535121301863	0	0.0466092228497124	0.0200107341205603	0	0	0	0	0	0.0619181822332825	0.133502358753695	0.169289518331191	0	0	0.0340404178358569	0	0	0.0297183768992924	0.06146741861912	0.0667422288416464	0.157260311044852	0	0	0	0	0	0
HORVU1Hr1G000210	0.109792928787144	0.160620646690916	0.21328405970086	0.184100636180418	0.339222688130647	0.13954707245588	0.266261020565317	0.258985781258887	0.147519191099703	0.160681609171677	0.134453833908926	0.124291260932566	0.260139543567284	0.191870739741607	0.268521381692524	0.370280648053399	0.342618641110683	0.30797717792041	0.170275001141527	0.213603774005912	0.169289518331191	0.231748167529095	0.203666206159253	0.255303133768927	0.299440001866228	0.342369824551908	0.534930784187262	0.13830169189302	0.573983168038159	0.142963919131684	0.252154897612475	0.210042204778363	0.29617851169258	0.342704932163802	0.328376677515978	0.164014766017854
HORVU1Hr1G000240	0.0411723482951789	3.69427487389108	0	0	0	0	0	0	0	3.49928837751651	4.46386728577633	0	0	0	0	0	0	0	1.60987273806535	0	0	0	0	0	0	0	0	0	0	0.0428891757395052	0	0	0	0	0	0
HORVU1Hr1G000250	0.288206438066252	0.148265212330077	0.170627247760688	0.102278131211343	0.158303921127635	0.0598058881953774	0.199695765423988	0.233087203132998	0.0632225104713011	0.196388633432049	0.295798434599636	0.279655337098275	0.280150277687844	0.153496591793286	0.228243174438645	0.390851795167477	0.394011437277285	0.289860873336857	0.433427275632978	0.320405661008869	0.369358949086235	0.185398534023276	0.152749654619439	0.187222298097213	0.280725001749588	0.415734786955889	0.475494030388678	0.32270394775038	0.37375648151322	0.257335054437031	0.151292938567485	0.280056273037817	0.171471769927283	0.171352466081901	0.240809563511717	0.134193899469154
HORVU1Hr1G000260	0.0960688126887508	0.111198909247557	0.170627247760688	0.0818225049690745	0.226148458753765	0.0398705921302516	0.116489196497326	0.0647464453147218	0.189667531413903	0.0535605363905589	0.134453833908926	0.077682038082854	0.180096607085042	0.179079357092166	0.228243174438645	0.205711471140777	0.119916524388739	0.217395655002643	0	0.106801887002956	0.0615598248477058	0.231748167529095	0.0169721838466044	0.0510606267537853	0.205865001283032	0.269004862147928	0.133732696046816	0.0922011279286801	0.453847156123196	0.071481959565842	0.10086195904499	0.105021102389182	0.171471769927283	0.188487712690091	0.372160234518108	0.0596417330974016
HORVU1Hr1G000270	6.91695451359006	7.64801386935978	5.48140033431209	4.97071717687128	5.81201538997176	6.2596829644495	4.54307866339572	4.88188197673002	4.53094658377658	7.28423294911601	7.42185163177269	5.90383489429691	5.04270499838119	4.98863923328178	5.35700156476585	4.60793695355342	4.64248258704975	4.58342505963905	7.10511141126917	5.7406014264089	5.26336502447885	4.866711518111	6.16090273631739	5.31030518239367	4.82847003009292	4.4997176941108	4.35374221574633	5.51670082106602	5.96675525844319	6.14744852266241	5.24482187033948	4.58592147099426	5.14415309781849	4.18100017239838	4.26889680770771	5.33793511221744
HORVU1Hr1G000290	89.2753752200463	86.5868840007647	88.1076450624251	80.6156230207807	70.4226300559224	80.0202784054149	81.6422854308403	74.9893329635107	67.3530478220928	78.198383130216	81.5328048823724	85.8075792663206	65.7552723201611	81.954388634965	78.8110255267558	80.9886061881241	81.2691416714539	59.892502953228	89.1467028703685	81.5966416702586	84.6601491218074	82.3014992284993	87.0163865815406	79.8758404518382	69.8443804352976	57.5425855121886	76.6139756463757	87.0071310553644	87.2988353248735	86.0642793172738	67.5270815806209	80.3761503618536	85.9852984471721	70.5458102859186	76.1614974052058	52.8127546577491
HORVU1Hr1G000310	6.28564517306398	6.8449106359052	7.18767281191897	10.657381272222	11.4657268588159	10.8846716515587	10.467386370974	10.6572648988032	10.4317142277647	6.39155734260669	7.71765006637232	7.17782031885571	11.5662043216838	11.1412942876626	10.1232560898081	10.6558542050923	10.2100355050983	14.2937643164238	6.64072504451955	6.3547122766759	6.09442265992287	8.28113451970633	9.14800709331976	10.6546507826232	10.6114050661344	13.2056932327165	10.7283340606445	6.59238064690062	7.94232523215592	7.79153359267678	11.4478323516064	10.8171735460857	9.13476883430798	12.5430005171951	10.1358934459932	15.8497905706345
HORVU1Hr1G000320	0.219585857574288	0.197686949773435	0.725165802982923	1.61599447313922	3.68621987768637	2.13307667896846	14.6942800724484	9.8673582659636	5.4371359005319	0.517751851775403	0.215126134254281	0.279655337098275	4.22226489943822	3.15947151441179	3.34309120207192	5.75992119194177	6.4240995208253	2.98919025628634	1.00617046129084	0.320405661008869	0.384748905298161	1.06604157063384	0.627970802324362	0.76590940130678	11.2290000699835	4.05952791968691	7.16212883272946	0.66077475015554	0.507240939196513	1.52971393470902	2.57197995564725	4.86597774403208	5.42474326679041	5.68890187391911	10.5956207945156	6.41148630797067
HORVU1Hr1G000330	1.57827335131519	1.13669996119725	1.30103276417524	0.490935029814447	2.3067142792884	0.0199352960651258	1.58092480960657	0.776957343776661	1.58056276178253	3.87421213225043	1.90924444150674	1.44488590834109	14.8879861856968	10.2842716501501	11.7880886563018	25.5493647156846	32.7372111581257	38.7145428950539	0.928772733499238	3.76476651685421	2.26232356315319	0.602545235575648	0.305499309238879	0.408485014030283	2.75110501714597	7.33649624039804	2.88268255923136	1.06031297117982	0.827603637636416	1.64408507001437	13.8937348584474	20.4441079317607	10.4753663082849	16.1071318116987	13.7261451201679	12.4502117840826
HORVU1Hr1G000340	6.58757572722863	5.32519220952192	7.37962846564974	5.17527343929396	14.835338894247	1.3157295402983	7.80477616532086	4.10492463295336	10.494936738236	16.6573268174638	11.9663912178944	8.29644166724881	89.3479278483016	63.8545821860068	78.4350955923862	131.902195295467	150.066964806479	204.678009184988	4.08660002739665	15.4862736154287	10.2958807057788	3.05907581138406	1.01833103079626	2.53601112877134	15.458590096344	37.5873157383059	13.4029879815809	5.40913283848256	5.44616587347835	8.64931710746689	91.885244689986	82.7041181314804	57.9730465781423	114.08647191733	89.8000754113694	95.5013251222144
HORVU1Hr1G000350	66.3835495679268	52.9801025392807	70.6610089788948	29.7833918087431	55.2254536276694	24.6200906404303	38.3415869614057	25.4065051414968	48.280923829917	95.2663407266741	68.1412030250435	66.6667250827053	227.001767863636	185.385508738341	231.331170328109	433.701494606101	473.430438286741	642.023718136554	43.5439616555559	91.1020096135217	75.7031946064662	29.2775184978424	24.4569169229569	36.0998631149262	52.551720327523	97.3797600975499	49.7188445525161	59.7309640431299	61.1759269562531	72.3969286482848	237.227327673817	251.893114080452	151.986341526455	310.696291499703	279.558011458602	221.151546325165
HORVU1Hr1G000370	0.0686205804919649	0.358307596464352	0	0	0	0	0	0	0.0210741701571004	0.33921673047354	1.74789984081603	0.0466092228497124	0	0	0	0	0	0.0181163045835536	0.371509093399695	0.0267004717507391	0.0153899562119264	0	0	0	0	0	0	0	0	0.0571855676526736	0	0	0	0	0	0
HORVU1Hr1G000400	0.0960688126887508	0.172976081051756	0.0426568119401719	0.0613668787268059	0.293992996379894	0.159482368521006	0.0998478827119939	0.0129492890629444	0.0632225104713011	0.0714140485207452	0.242016901036066	0.077682038082854	0.180096607085042	0.140705209143845	0.0805564145077572	0.102855735570389	0.137047456444273	0.217395655002643	0.0464386366749619	0.106801887002956	0.0307799124238529	0.169948656188003	0.0848609192330219	0.0680808356717138	0.0561450003499177	0.122274937339967	0.0594367537985847	0.10756798258346	0.0533937830733171	0.0857783514790104	0.176508428328733	0.0350070341297272	0.202648455368607	0.0856762330409505	0.153242449507456	0.0894625996461024
HORVU1Hr1G000430	10.0735012162204	9.51368445784658	9.38449862683782	7.15946918479402	8.29964843626317	9.30978326241374	7.0559170449809	5.85307865645085	7.05984700262863	9.46236142899874	8.52437306982588	7.79927662351855	7.74415410465683	8.99234200255664	8.18990214162198	6.66505166496119	5.37911266543772	5.76098485757003	8.57566823930963	10.0660778500286	9.57255276381825	7.98758684083615	9.13103490947315	8.22076090735944	7.09298504420627	5.01327243093866	7.10269207893087	10.5262954385243	10.0647281093203	12.2377114776722	8.49762004954041	9.53941680035065	9.61800745864851	7.11112734239889	5.9764555307908	5.96417330974016
HORVU1Hr1G000440	43.9583438631527	32.4083043284826	46.4319397968771	17.1622704172634	43.9858752276073	10.466030434191	24.1132636749465	12.0428388285382	37.0273169660254	75.5917703592088	48.6991786418128	46.3295675126142	287.694324451295	214.012623107788	277.610830462816	523.371124876366	573.440819626949	778.801817742384	22.7084933340564	68.4066086253935	52.6336502447885	14.2293374862864	8.04481514329047	20.9008165512161	44.1861152753852	92.8066774410352	41.1748111939696	34.9749611942793	38.4969175958617	45.0050417426541	284.808956853291	280.791420754542	175.509150691934	387.188032358663	354.09951725473	278.019938833538
HORVU1Hr1G000450	11.6929469158308	10.1191007415277	14.2687035939875	2.65923141149492	5.63109662296874	5.06356520054195	2.62932757808251	0.971196679720827	8.05033300001235	16.8358619387657	11.8319373839854	11.6678421200447	97.6523825083341	64.1999495175417	97.2584444490322	206.143465230173	219.738465476336	285.512960236804	6.02154322218672	15.1925684261705	13.5893313351311	5.17570907481646	4.31093469703751	10.0078828437419	9.26392505773642	9.07280035062557	9.06410495428417	7.60659305411611	8.66314130364571	9.76443567669402	75.3943143861301	96.111812203166	50.5685837858278	126.646607681133	147.616262432683	75.9239262329923
HORVU1Hr1G000470	12.9006691324894	8.19165298123673	9.68309631041903	1.55462759441242	3.66360503181099	1.43534131668906	2.19665341966387	1.57981326567921	4.17268569110588	18.8711623216069	8.63193613695302	10.6113664021179	23.0923871751266	15.886897250605	23.7909944179576	49.3913242209007	52.9688419157115	70.7622857033602	4.86057730531268	14.6852594629065	11.3270077719779	1.5449877835273	0.661915170017571	2.77429405362234	4.66003502904317	9.17062030049754	5.0521240728797	8.80520771718895	9.49074494128212	10.3505877451339	22.7695872544065	25.922708773063	13.0786195426355	35.0758498069651	37.7633179143375	21.4412030485159
HORVU1Hr1G000520	14.5338389481982	18.0760004699085	17.0413963700987	18.7987205166449	18.8155517683132	21.4703138621405	15.0603889757257	17.1448587193383	14.056471494786	13.5686692189416	20.1142935527753	18.7835168084341	15.1881471975053	16.4880922351288	13.1575477029337	13.0626784174394	10.295690165376	11.9386447205618	16.8262660218945	17.1684033357252	15.9439946355558	16.809467084777	15.1561601750177	14.9607636388591	10.2932500641516	9.78199498719738	9.85164194211542	16.1198305328642	19.2885041352358	16.126330078054	17.3482569557383	19.7439672491661	14.3724519884504	14.4450128907042	9.63238254046868	11.5406753543472
HORVU1Hr1G000530	37.9060086637614	39.1173051864185	40.3960009073428	24.2603727233306	25.1250937675433	24.8593141932119	24.8621227952865	22.4411179460826	22.9919196413965	37.6530570825629	39.9327886709509	41.7307908581092	22.5520973538714	24.7385340440178	25.8720351260747	26.4339240415899	25.3023866460239	25.7795014223967	40.0610639049338	40.0507076261086	39.967716282373	24.7352544142721	24.6436109452696	28.4067286840226	23.8990551489483	24.3816225055895	24.6216752610637	36.4962798051025	41.3267880987475	38.199959191986	22.0635535410916	19.5864355955824	25.1907618365899	22.0187918915243	23.0082592046195	23.7523202060402
HORVU1Hr1G000540	0.0274482321967859	0	0	2.04556262422686	3.55053080243411	1.2359883560378	3.16184961921314	2.93948861728837	5.81647096335971	0.0178535121301863	0	0.0155364076165708	8.10434731882691	3.77345788158494	1.6379804283244	14.029522331801	9.9873333883764	17.2648382681265	0	0	0	1.79218582889167	3.63204734317334	2.80833447145819	15.8141750985601	26.020106665945	11.7684772521198	0.03073370930956	0.173529794988281	0.0428891757395052	9.50623963999032	3.53571044710244	1.04441896228436	19.9625622985415	4.44403103571623	1.52086419398374
HORVU1Hr1G000560	0.301930554164645	0.259464121577634	0.0639852179102579	1.30916007950519	1.71872828652861	2.25268845535921	1.73069663367456	1.03594312503555	1.07478267801212	0	0	0.18643689139885	1.18063331311306	2.91643524407242	2.83290057685613	1.39883800375729	2.56963980833012	1.73916524002114	0.0619181822332825	0.0534009435014781	0.138509605907338	0.602545235575648	0.729803905403988	0.646767938881281	0.655025004082373	0.880379548847764	1.09957994527382	0.01536685465478	0	0.0857783514790104	1.10948154949489	0.910182887372907	1.34059747397694	3.64980752754449	3.67781878817895	1.87871459256815
HORVU1Hr1G000590	0.809722849805185	0.753681496011223	0.89579305074361	0.265923141149492	0.113074229376882	0.0996764803256289	0.632369923842628	0.569768718769552	0.231815871728104	0.839115070118756	0.887395303798908	0.838966011294824	0.260139543567284	0.319784566236011	0.349077796200281	2.20111274120632	1.21629617594292	1.23190871168164	0.634661367891146	1.01461792652808	0.938787328927513	0.216298289693822	0.237610573852461	0.0851010445896422	1.01061000629852	0.63582967416783	0.534930784187262	0.952744988596361	0.787558300331428	0.686226811832083	0.579956264508693	0.262552755972954	0.155883427206621	0.668274617719414	0.722428690535151	0.611327764248367
HORVU1Hr1G000600	9.7578465459574	9.64959423581582	9.76840993429937	9.77778934380441	10.7872814825546	11.721954086294	8.63684185458747	8.99975589874633	9.69411827226618	9.60518952604023	12.7193326877844	14.0759853006132	11.9063868017334	9.41445762998818	8.72694490500703	14.7700836279078	13.0195083622059	15.9242317289436	10.9440387097327	12.4157193640937	13.2045824298329	8.54378244290598	11.0658638679861	12.4077323011698	9.71308506053576	12.9122333831005	9.7179092460686	9.92698810698789	10.4785299281385	10.4363660966129	16.3144218755271	15.0530246757827	6.96798919613595	14.787717822868	10.398594788006	10.8398849904527
HORVU1Hr1G000620	15.1377000565274	15.8520222849574	16.7001418745773	12.2324644928766	14.4282716684902	14.3135425747603	12.1148764357219	10.6572648988032	11.4222002251484	15.4432879926111	15.3277370656175	16.6084197421142	12.8068698371586	12.5611377617505	13.5603297754725	11.6638404136821	12.2143545555958	9.9458512163709	14.5972114614964	14.9255637086631	14.8974776131448	14.2447873641217	14.7827721303924	14.2288946553882	12.3144700767486	11.9095788969128	12.4371407323538	15.0748844163392	13.8556867075258	15.9261805912696	12.9103307577587	12.2349584283396	13.3903863970487	12.1146193519904	11.5150754915603	10.5267658916914
HORVU1Hr1G000640	0.713654037116435	0	0	106.614723974704	244.602172988072	71.1291363603688	131.000422118136	126.462756988715	248.654133683627	0	0	0	209.852568722316	235.399814897653	108.939124552657	487.104192514247	349.830763506062	796.918122325937	0	0.106801887002956	0.153899562119264	85.4378244290598	177.104738439317	93.2877650791658	448.355257794326	508.003454672628	472.774798902392	0	0	0.543262892700399	456.148209780968	141.200872162255	54.0447842125355	1048.4029284755	193.457646613913	157.946219675194
HORVU1Hr1G000660	0.397999366853396	0.345952162103512	0.234612465670946	0.347745646118567	0.271378150504518	0.299029440976887	0.399391530847976	0.686312320336051	0.231815871728104	0.374923754733912	0.188235367472496	0.341800967564558	0.340182480049525	0.498863923328178	0.550468832469674	0.575992119194177	0.376880505221751	0.380442396254625	0.371509093399695	0.373806604510347	0.353968992874308	0.185398534023276	0.27155494154567	0.476565849701996	0.355585002216145	0.489099749359869	0.252606203643985	0.41490507567906	0.427150264586537	0.171556702958021	0.40344783617996	0.280056273037817	0.530003652502511	0.514057398245703	0.678645133533021	0.447312998230512
HORVU1Hr1G000680	0.562688760034112	0	0	93.05264377608	179.290498099985	63.075276750058	100.746513656402	70.975053353998	202.649220230677	0.0178535121301863	0	0	164.748374014573	203.817891136184	60.1487894991253	475.070071452512	358.567538854385	516.58642520003	0	0.0267004717507391	0.21545938696697	92.5138684776148	166.480151351342	170.23612959712	148.503525925532	145.042530672669	107.164467098848	0	0	0.643337636092578	404.179085383037	36.0397416365541	30.0075597372745	478.827331219264	111.669962133934	136.072614061722
HORVU1Hr1G000690	0.178413509279109	0.0247108687216794	0	40.0316605561197	82.0240459899905	23.4837787647182	47.3112550916998	28.6826752744217	82.083892761906	0	0	0.0155364076165708	74.8001241426543	100.386771032809	21.5891190880789	213.219939837416	163.754579518851	218.536982191407	0	0.0267004717507391	0.0615598248477058	42.3635650243186	64.1039383886247	69.7998767724245	62.1525153873589	64.3410720282908	54.6520951177986	0.01536685465478	0	0.2716314463502	217.357521741954	26.0627369095819	11.3639018433627	252.522129264897	52.3651341745479	42.9569582634035
HORVU1Hr1G000700	0.480344063443754	0	0	66.4398740348885	130.419816163296	49.1604400966002	98.7661973159473	69.7448708930183	162.861186974072	0	0	0	129.749600037713	117.156273686225	46.8032768290069	349.421504879725	287.011635658419	398.069560614422	0	0.0267004717507391	0.153899562119264	61.7531617075862	103.632154567366	80.9310934047497	148.690675926699	115.476450823865	100.37381797736	0	0	0.314520622089705	217.08015135458	42.7960992235915	25.7363538318131	347.9311823793	78.4163505908155	63.6973709480249
HORVU1Hr1G000710	27.5305768933763	33.1249195214113	30.7129045969238	21.0692950295367	27.092585358701	27.411032089548	23.9801331646639	25.4065051414968	27.2699761832879	34.8322021659935	35.5495936855199	25.8525822739738	23.4325696551761	26.2607085793013	26.4627821657982	23.1836827975656	22.9554489544157	23.0982883440308	34.8908956884547	34.9242170499667	31.6725298841446	25.0288020931423	26.3238571460834	29.3768805923445	23.6931901476653	23.2566930820618	23.2694891121459	35.0825291768628	34.8527919011078	36.6416524734506	23.9294997834239	23.4722163839821	27.4043065029239	23.1839886608812	21.3225922600375	29.6121204828599
HORVU1Hr1G000720	19.6117619046036	21.0783710195926	21.8616161193381	47.7229760232127	51.6070782876091	60.3640764852009	29.8378756171008	46.319606978152	30.8315109398379	19.2103790520805	21.4588318918645	16.2976915897828	36.8997937183131	40.280063963088	41.7953530604413	13.5358148010632	13.2250795468723	14.6379741035113	21.2069774148993	17.7825141859922	20.3147421997429	44.5574476769274	42.1419324911187	42.5335020859032	40.4056852518241	33.552242806087	38.425861330785	23.4651870578491	28.619067727298	27.5348508247623	42.1098679012834	42.0609515068672	39.8282156512916	22.1216033711734	15.0834353872339	21.9481577798438
HORVU1Hr1G000730	0.0548964643935719	0.0123554343608397	0.0853136238803439	0	0	0	0.0166413137853323	0	0	0.14282809704149	0	0.0932184456994248	0	0	0	0	0	0	0.0154795455583206	0.0801014152522172	0.0153899562119264	0	0	0	0	0	0	0.01536685465478	0.0533937830733171	0.0857783514790104	0	0	0	0	0	0
HORVU1Hr1G000810	3.58199430168057	3.4842324897568	3.66848582685479	1.16597069580931	1.19858683139495	0.817347138670157	2.1633707920932	2.09778482819699	1.93882365445324	3.19577867130335	2.3394967100153	3.2471091918633	2.34125589210555	2.59665067783641	2.28243174438645	3.92908909878885	2.9636512456074	3.67760983046137	3.34358184059726	0.427207548011825	1.73906505194769	0.602545235575648	0.356415860778692	1.03823274399363	0.711170004432291	0.538009724295856	0.876692118529124	1.6903540120258	1.65520727527283	1.0865257854008	0.428663325941208	1.64533060409718	0.763828793312442	1.11379102953236	1.90458472959267	1.22265552849673
HORVU1Hr1G000830	1.61944569961037	1.51971842638329	1.32236117014533	2.90469892640215	1.99010643703313	2.23275315929409	1.44779429932391	1.64455971099393	1.22230186911182	1.6960836523677	1.88235367472496	1.58471357689022	2.56137396743172	2.2129091983532	1.89307574093229	1.6662629162403	1.38760549649826	1.30437393001586	2.27549319707313	1.81563207905026	2.07764408861007	2.67282886550223	2.52885539314405	1.95732402556177	1.45977000909786	1.63848416035556	1.82768017930648	2.52016416338392	1.97556997371273	2.35890466567279	2.04245467066105	2.81806624744304	1.2314790749323	1.85060663368453	1.22593959605965	0.864805129912324
HORVU1Hr1G000860	0.315654670263038	0.259464121577634	0.277269277611118	0.429568151087641	0.226148458753765	0.279094144911761	0.166413137853323	0.310782937510664	0.189667531413903	0.321363218343353	0.10756306712714	0.233046114248562	0.180096607085042	0.204662122391047	0.362503865284907	0.308567206711166	0.20557118466641	0.144930436668428	0.325070456724733	0.186903302255173	0.21545938696697	0.324447434540733	0.356415860778692	0.340404178358569	0.224580001399671	0.122274937339967	0.267465392093631	0.36880451171472	0.18687824075661	0.214445878697526	0.0252154897612475	0.595119580205362	0.327355197133904	0.291299192339232	0.262701342012782	0.238566932389606
HORVU1Hr1G000900	0.0411723482951789	0.0617771718041986	0.021328405970086	0	0.203533612878388	0.0598058881953774	0.0166413137853323	0.0258985781258887	0.0421483403142008	0.0714140485207452	0.0268907667817851	0.0155364076165708	0.100053670602801	0.0255827652988809	0	0.082284588456311	0.137047456444273	0.144930436668428	0.0773977277916031	0	0.0923397372715587	0.0617995113410921	0	0	0.0748600004665569	0.0244549874679935	0.0297183768992924	0.03073370930956	0.0667422288416464	0.071481959565842	0	0.0700140682594543	0.109118399044635	0.0171352466081901	0.0875671140042608	0
HORVU1Hr1G000910	0.576412876132505	0.321241293381833	0.469224931341891	1.00232568587116	0.45229691750753	0.697735362279402	0.366108903277311	0.492072984391885	0.442557573299108	0.428484291124471	0.322689201381421	0.636992712279403	0.560300555375688	0.473281158029297	0.805564145077572	0.514278677851944	0.548189825777092	0.489140223755946	0.758497732357711	0.267004717507391	0.569428379841279	1.03514181496329	1.34080252388175	0.782929610224708	0.524020003265898	0.513554736827863	0.742959422482309	0.722242168774661	0.360408035744891	0.586152068439905	0.731249203076178	0.612623097270226	0.904123877798401	0.634004124503033	0.54729446252663	0.462223431504863
HORVU1Hr1G000930	0.837171082001971	0	0	212.308944768506	382.688421903121	123.758317972301	203.989224380604	229.306010726619	323.867846974319	0	0.10756306712714	0.0155364076165708	244.991417838019	409.644029348331	134.126430155416	670.681109360277	455.44295962843	825.487534654201	0	0.106801887002956	0.200069430755044	107.005853887101	263.985347550084	165.691733816033	544.438068393152	665.56693892891	736.62940820276	0	0	0.700523203745252	820.032942525531	625.803245620068	59.5162925074878	1754.16946577364	211.124311864273	127.916607060652
HORVU1Hr1G000940	9.5657089205799	10.5268300754354	11.4533540059362	9.43004369768584	8.54841174089231	9.40945974273937	6.72309076927425	8.06740708621433	6.95447615184313	12.2296558091776	13.1226941895111	10.859948923983	8.82473374716708	8.05857106914749	7.61258117098305	6.29477101690779	6.64680163754724	7.48203379300762	10.092663704025	11.5079033245685	11.096158428799	7.44684111660159	6.90767882556798	7.31868983470923	6.96198004338979	8.82825047594564	6.61233886009255	10.8797330955842	12.1070403118747	11.7230413687981	8.42197358025667	9.34687811263715	8.02799650114098	7.00831586274975	6.06402264479506	7.09736623859079
HORVU1Hr1G000960	12.6810832749151	13.7515984436146	13.4155673551841	10.3710025048302	13.6593669087274	9.60881270339063	11.01654972589	10.5666198753626	10.6846042696499	12.1225347363965	16.1344600690711	12.2737620170909	11.8863760676128	11.9599427772268	11.0362287875627	14.5232298625389	14.9895655485924	16.8481632627048	14.0554273669551	12.0953137030848	11.4962972903091	11.0003130187144	11.2865022579919	11.182277259079	10.5552600657845	17.8765958391032	12.3182672247567	12.1705488865858	12.080343420338	12.4092681806302	9.45580866046782	11.674845882264	9.88300928489976	11.1893160351481	11.7121014980699	14.552582875766
HORVU1Hr1G000990	34.2142214332937	8.26578558740177	8.14745108057284	4557.86127242357	6930.77181542663	3000.60095783454	5145.62735293503	4063.99193022539	10108.0571224919	9.90869923225339	10.2184913770783	8.40519652056481	7274.16199236723	8308.11815325542	2834.71309618255	18713.6342431179	11936.0625643537	23029.283339872	7.67785459692703	11.0005943613045	15.4669059929861	2364.91280024524	5851.9411015738	4300.71745000891	13193.7382122286	15644.6624978619	11554.014585226	7.72952789135435	7.74209854563099	19.443093001909	15154.3328380814	6538.61383475044	2201.58840746727	30104.65773723	5140.86823718364	4756.87552751601
HORVU1Hr1G001020	5.21516411738933	0	0	934.228906110651	1444.47805059792	667.114747523369	1043.24396120248	965.498992533131	2082.25445654246	0.0178535121301863	0.0537815335635702	0.0310728152331416	1293.5738964895	1537.20440989651	657.488029143229	3495.71674253657	2453.71479111032	4806.18314079842	0.0154795455583206	0.56070990676552	1.47743579634494	476.875929263537	1115.47981113423	733.196559766521	3009.97089875932	3460.57636662082	2402.24041908895	0	0	2.14445878697526	2802.87819539099	1453.15949024204	458.686984555482	6203.25057135715	1067.39933615494	1038.37748365904
HORVU1Hr1G001030	0.384275250755003	0	0	138.300489023978	266.402884411935	76.6711486664738	112.245661482066	149.007469247301	150.490649091854	0	0.10756306712714	0	128.849117002288	282.190692629306	81.2411440310731	352.363178917038	222.667854857833	391.312179004757	0	0.0267004717507391	0.0615598248477058	69.4781006252227	174.966243274645	111.24408548758	255.160311590259	334.935508361638	509.40269843077	0	0	0.443188149308221	566.289469058097	469.671873401485	24.4425213859982	1240.96882985834	107.116472205712	50.8147565989862
HORVU1Hr1G001080	0.946964010789115	0	0	109.928535425952	208.079196899339	84.6851376846543	159.490351318625	136.122926629671	294.258637903593	0	0	0	195.104657675463	190.079946170685	72.7827205077586	547.994787971917	384.966305151963	698.99949605183	0	0.0267004717507391	0.184679474543117	68.5974575886122	150.373548880915	97.7130193978272	438.58602773344	526.956069960323	322.607840430268	0	0	0.2716314463502	385.721346877803	166.493454320982	52.4391849123073	939.422760047414	164.01320452998	103.001273059213
HORVU1Hr1G001090	5.83274934181701	5.64643350290375	5.1614742447608	0.409112524845373	0.927208680890436	0.558188289823522	0.732217806554622	0.725160187524884	0.842966806284015	6.15946168491427	6.42689326084664	5.65525237243177	4.2822971017999	2.51990238193977	3.20883051122566	7.34389951972576	6.28705206438103	5.12691419714566	4.78317957752107	5.7406014264089	5.52499428008159	0.509845968564009	0.169721838466044	0.54464668537371	0.692455004315651	1.83412406009951	0.683522668683724	4.610056396434	4.56516845276862	4.50336345264805	1.46249840615236	2.32796776962686	1.59001095750753	5.20911496888979	3.69971056668002	5.3826664120405
HORVU1Hr1G001120	8.24819377513418	0.160620646690916	0.127970435820516	1468.03892852889	2044.99266797267	830.883204698378	1505.47309290387	790.826032363075	3145.0880800755	0.124974584911304	0.699159936326413	0.139827668549137	2780.43147384949	3002.04796814513	647.955520093145	6612.63638211452	3462.28128494784	6765.22596955015	0.0773977277916031	0.534009435014781	2.6778523808752	735.908581049724	1907.16429884293	1755.77071155566	3047.81262899517	3919.32747653291	3226.95509642121	0.13830169189302	0.200226686524939	4.77499489899825	5625.27317985719	1325.41882270267	705.232213025473	8579.56657098095	1450.52735170208	1488.95586677663
HORVU1Hr1G001140	3.81530427535325	0	0	720.508523131428	995.347211512945	410.388004796679	801.129486939683	393.541843911942	1429.98781601005	0	0.268907667817851	0	1245.14791991774	1323.11503849282	307.25559100167	2923.36571638159	1602.78713404783	3180.87887508492	0	0.160202830504434	1.16963667210641	310.326246199294	836.626830534516	701.045385120555	1366.58802351711	1686.56266571764	1354.4893231275	0	0	1.93001290827773	2405.25513734588	660.670251613276	328.539911180674	3870.9721555164	643.946664608833	697.823187672873
HORVU1Hr1G001200	1.08420517177304	1.06256735503222	1.3650179820855	2.16829638168048	2.3067142792884	2.71120026485711	1.41451167175325	2.27907487507821	1.11693101832632	1.55325555532621	1.18319373839854	1.1186213483931	2.20118075326163	2.43036270339369	2.01391036269393	2.09825700563593	1.61030761322021	1.86597937210602	1.5789136469487	1.38842453103843	1.09268689104678	1.26688998249239	0.950442295409845	1.70202089179284	1.45977000909786	1.93194400997148	1.33732696046816	1.24471522703718	1.57511660066286	0.98645104200862	2.74848838397598	2.29296073549713	1.09118399044635	1.83347138707634	2.16728607160545	1.53577462725809
HORVU1Hr1G001220	0	0	0	0	0.158303921127635	0.358835329172264	1.51435955446524	0.323732226573609	0.463631743456208	0	0	0	0.0400214682411206	0.204662122391047	0.147686759930888	1.21369767973059	2.22702116721944	1.68481632627048	0	0	0	0.015449877835273	0	0	0.262010001632949	0.586919699231843	0.341761334341862	0	0	0	0.0252154897612475	0	0.0779417136033104	1.37081972865521	2.25485318560971	2.38566932389607
HORVU1Hr1G001270	2.99185730944967	2.86646077171481	2.98597683581204	2.63877578525265	2.10318066641001	2.53178260027097	2.06352290938121	2.08483553913404	1.87560114398193	2.51734521035627	3.22689201381421	2.81208977859932	1.86099827321211	3.23621981030844	2.17502319170944	1.6662629162403	1.507522020887	1.57611849876916	2.81727729161435	2.50984434456947	2.57012268739172	2.44108069797314	2.42702229006443	2.19560695041277	2.03993501271368	2.49440872173533	1.84253936775613	2.21282707028832	3.91109461012048	3.31676292385507	1.84073075257107	1.96039391126472	3.03972683052911	1.2166025091815	1.4448573810703	0.834984263363623
HORVU1Hr1G001350	0.933239894690722	0	0	170.211265961917	207.310292139576	83.8677905459842	172.304162933331	89.1558551983719	416.573121495403	0	0	0	336.960751856114	350.547841507916	67.774796739193	529.953891952871	295.165959316853	613.599236244959	0	0.106801887002956	0.369358949086235	98.8019687565709	201.52771099458	182.184316257506	222.221911384974	358.1922014437	347.496981083426	0	0	0.686226811832083	714.606979833755	217.953794491681	83.7094004099554	951.794408098527	143.150339618465	148.731571911645
HORVU1Hr1G001420	0.411723482951789	0	0	99.373432284941	150.366110225378	62.7762473090811	101.961329562731	85.8149386201322	193.334437021239	0	0	0	164.728363280452	187.713540380539	52.1602783937728	393.978609528817	214.136650694177	439.338502455757	0	0	0.184679474543117	46.2105846053016	111.575136607577	93.8834723912933	213.875021332953	289.791601495722	214.462666893743	0	0	0.243038662523863	353.218580575555	123.557326960872	43.2888277352786	591.645794887587	107.138363984213	85.1683948630895
HORVU1Hr1G001460	0.260758205869466	0.234753252855955	0.277269277611118	0.531846282298984	0.293992996379894	0.398705921302516	0.266261020565317	0.142442179692388	0.147519191099703	0.321363218343353	0.295798434599636	0.201973299015421	0.400214682411206	0.358158714184333	0.241669243523271	0.1851403240267	0.256963980833012	0.235511959586196	0.386988638958016	0.347106132759608	0.21545938696697	0.432596579387644	0.203666206159253	0.187222298097213	0.24329500151631	0.0978199498719738	0.178310261395754	0.24586967447648	0.37375648151322	0.486077325047726	0.151292938567485	0.49009847781618	0.436473596178538	0.239893452514661	0.262701342012782	0.164014766017854
HORVU1Hr1G001490	0.109792928787144	0.172976081051756	0.21328405970086	0.204556262422686	0.113074229376882	0.0797411842605031	0.116489196497326	0.284884359384776	0.0632225104713011	0.14282809704149	0.0537815335635702	0.0621456304662832	0.140075138843922	0.102331061195524	0.0537042763385048	0.082284588456311	0.0171309320555341	0	0.108356818908244	0.0534009435014781	0.0153899562119264	0.0617995113410921	0.186694022312648	0.0680808356717138	0.0187150001166392	0.122274937339967	0.0594367537985847	0.03073370930956	0	0.071481959565842	0.0252154897612475	0.0700140682594543	0.0467650281619863	0.0171352466081901	0.0656753355031956	0.0447312998230512
HORVU1Hr1G001500	0.0274482321967859	0.086488040525878	0.021328405970086	0	0	0	0	0	0.0210741701571004	0.124974584911304	0	0.0932184456994248	0	0.0127913826494405	0	0	0	0.0181163045835536	0	0.160202830504434	0	0	0	0	0	0	0	0.01536685465478	0	0.0857783514790104	0	0	0.0311766854413242	0	0	0
HORVU1Hr1G001510	16.2356293443989	17.0010776805155	21.4137195939663	92.0298624639666	107.126524911658	127.625765408935	58.5607832105844	78.4726917214428	52.9172412644791	14.4613448254509	13.7411818254922	13.9983032625303	65.9353689272461	76.9785407843327	76.9582279930773	15.0169373932768	13.6876147123718	13.3879490872461	18.4980569421931	16.2338868244493	17.1136313076622	86.4266166105172	86.2017217569036	81.5948815525489	46.7500702913648	39.0301599989176	53.2256130266326	18.7782963881412	18.5009458349044	18.6424950547716	69.6451827205657	61.1922956587631	119.765237122847	19.4142344070794	18.2796350483894	18.6678624594867
HORVU1Hr1G001540	2.68992675528502	3.22476836817917	2.4314382805898	3.5183677136702	3.18869326842808	3.50861210746214	3.02871910893048	4.42865685952697	3.22434803403636	1.26759936124323	1.9899167418521	1.14969416362624	1.14061184487194	1.49659176998453	1.36945904663187	0.596563266308255	0.565320757832626	0.56160544209016	1.28480228134061	1.44182547453991	1.18502662831834	1.83853546239749	2.10455079697894	2.46793029309962	1.53463000956442	1.00265448618773	0.846973741629832	1.06031297117982	1.61516193796784	1.34386083983783	1.23555899830113	1.52280598464313	1.63677598566952	0.719680357543984	0.54729446252663	0.834984263363623
HORVU1Hr1G001560	1.42730807423287	1.13669996119725	1.49298841790602	1.88191761428871	1.08551260201807	1.37553542849368	1.16489196497326	1.39852321879799	1.18015352879762	1.21403882485267	1.21008450518033	1.13415775600967	0.800429364822411	1.62450559647894	1.6916847046629	0.555420972080099	0.616713553999229	0.579721746673714	1.34672046357389	1.17482075703252	1.32353623422567	1.06604157063384	2.29124481929159	1.02121253507571	0.748600004665569	0.415734786955889	1.09957994527382	1.52131861082322	1.30814768529627	1.58689950236169	1.0086195904499	0.945189921502634	1.38736250213893	0.514057398245703	0.700536912034086	0.924446863009725
HORVU1Hr1G001570	5.92881815450576	5.26341503771772	9.74708152832929	79.8178535973322	95.4798792858395	114.707693558734	48.326375232605	66.1838164007086	41.8533019320014	6.48082490325762	5.67395179095666	6.18349023139518	58.751515377965	67.5768745369939	67.7345185319391	9.17473161287868	8.00014526993444	7.57261531592539	9.95334779400016	7.63633492071137	8.89539469049349	77.4038879547178	75.4583293820031	72.1486656030987	39.7319452476251	31.8403936833275	46.1229209477017	10.3111594733574	10.3717423619919	9.67865732521501	61.8788118741014	55.4861490956176	108.619572077573	14.4621481373124	12.4564219671061	12.7782413161183
HORVU1Hr1G001590	1.20772221665858	1.26025430480565	2.21815422088894	0.797769423448477	0.655830530385918	0.837282434735283	0.715576492769289	0.854653078154327	0.695447615184313	1.74964418875826	1.39831987265283	1.33613105502509	0.640343491857929	0.754691576316987	0.67130345423131	1.06969964993204	0.78802287455457	0.905815229177678	1.23836364466565	1.60202830504434	1.78523492058347	0.648894869081467	0.797692640790406	0.970151908321921	0.97318000606524	0.391279799487895	1.14415751062276	1.70572086668058	1.6418588295045	1.93001290827773	0.857326651882416	0.630126614335089	1.16912570404966	0.719680357543984	0.963238254046868	0.700790363894469
HORVU1Hr1G001660	1.74296274449591	1.47029668893993	1.70627247760688	8.44817363805694	12.6190839984601	15.0312132331048	23.1979914167532	15.8628791021068	13.1081338377164	0.749847509467824	1.64033677368889	0.96325727222739	8.50456200123812	12.7274257361933	10.9959505803089	16.1072081903229	24.0175667418588	16.4133719526995	1.40863864580718	1.36172405928769	1.44665588392109	8.06483623001251	8.1466482463701	7.43783129713473	7.729295048172	4.91545248106668	9.16811927343169	1.35228320962064	1.01448187839303	1.42963919131684	6.42994988911812	8.5067092935237	9.2906522615146	25.7542756521097	26.7298615498006	29.2393596510011
HORVU1Hr1G001670	0.960688126887508	0.790747799093742	0.959778268653868	3.49791208742794	5.13357001371046	5.70149467462597	9.98478827119939	5.65883932050668	4.80491079581889	0.428484291124471	1.0756306712714	0.450555820880553	3.44184626873637	4.79676849354017	4.16208141623412	5.6364943092573	8.44554950337833	6.06896203549044	0.773977277916031	0.640811322017737	0.554038423629352	3.53802202427752	4.05635193933845	3.67636512627254	3.08797501924547	2.49440872173533	3.86338899690801	0.55320676757208	0.307014252671574	0.772005163311094	2.14331662970604	3.13312955461058	3.55414214031096	9.18449218198989	10.0921098889911	8.76733476531804
HORVU1Hr1G001710	0.233309973672681	0.160620646690916	0.170627247760688	0	0	0	0	0	0.0421483403142008	0.267802681952794	0.134453833908926	0.18643689139885	0	0.0255827652988809	0	0	0.0513927961666024	0	0.123836364466565	0.373806604510347	0.26162925560275	0.030899755670546	0.0509165515398131	0.0510606267537853	0	0.0244549874679935	0.0594367537985847	0.27660338378604	0.0667422288416464	0.457484541221389	0	0.140028136518909	0.0467650281619863	0	0.0875671140042608	0.0596417330974016
HORVU1Hr1G001750	8.55012432929882	9.40248554859902	8.70198963579507	11.4551506956704	9.9053024934149	11.0640893161448	7.13912361390756	8.89616158624277	7.01769866231443	8.19476206775551	8.55126383660766	9.16648049377678	7.96427217998299	10.194731971604	9.94871719170801	7.28218607838352	7.38343171593521	5.90591529423846	8.7769023315678	9.23836322575572	7.63341828111552	9.88792181457473	11.8126399572366	9.95682221698814	6.88712004292324	6.96967142837813	7.32557990567557	7.16095426912749	9.41065426667214	9.63576814947551	8.67412847786915	6.6338329675833	10.9430165899048	6.18582402555662	6.15158975879932	7.54467923682131
HORVU1Hr1G001760	11.0890858075015	11.6635300366327	10.2163064596712	9.3891324452013	9.24947196302898	11.8415658626847	11.2495281188846	11.8485994925941	10.3474175471363	9.80157815947228	7.55630546568161	8.49841496626423	12.6267732300735	10.1307750583568	15.4936837236586	29.0876020193059	27.0840035797995	17.9713741468851	9.81403188397528	8.49075001673502	11.3270077719779	9.19267731198744	9.11406272562655	9.05475114433793	17.7792501108073	9.80644997466537	12.9274939511922	9.65038472320185	8.30273326790081	8.93524494573025	10.2122733533052	9.73195548806415	14.715395528305	18.3689843639798	20.2061115564832	9.90052769416867
HORVU1Hr1G001770	0.576412876132505	0.42008476826855	0.490553337311977	0.225011888664955	0.3844523798814	0.159482368521006	0.249619706779985	0.181290046881221	0.147519191099703	0.285656194082981	0.322689201381421	0.217509706631991	0.180096607085042	0.179079357092166	0.362503865284907	0.205711471140777	0.0856546602776706	0.0724652183342142	0.49534545786626	0.373806604510347	0.338579036662382	0.123599022682184	0.237610573852461	0.238282924850998	0.187150001166392	0.171184912275954	0.133732696046816	0.43027193033384	0.333711144208232	0.543262892700399	0.151292938567485	0.140028136518909	0.389708568016552	0.257028699122851	0.175134228008522	0.0149104332743504
HORVU1Hr1G001800	9.04419250884097	9.78550401378505	10.7281882029532	13.0097782900829	11.0586596330591	11.5824070138381	14.1451167175325	13.7003478285951	14.9626608115413	8.94460957722333	7.28739779786376	10.642439217351	16.5288663835828	14.6589245162588	18.8233488566459	32.0292760566191	28.38595441602	23.4606144357018	9.42704324501726	9.10486086700202	11.3731776406136	13.0242470151351	11.3543909933783	13.6672277610965	19.1454451193219	12.6676835084206	13.1949593432858	9.66575157785663	9.3439120378305	9.22117278399362	13.2633476144162	12.0774267747559	20.4207289640673	23.0640419346239	23.161501654127	35.0246077614491
HORVU1Hr1G001810	8.87950311566025	9.77314857942422	8.89394528952585	9.77778934380441	8.59364143264306	9.74835977584651	8.57027659944614	10.942149258188	8.85115146598216	3.71353052307875	5.56638872382952	3.15389074616387	3.42183553461581	3.8885803254299	3.53105616925669	2.24225503543447	1.54178388499807	1.50365328043494	4.02468184516336	3.79146698860495	3.63202966601464	4.82036188460518	5.02376641859489	6.05919437478252	3.8178600237944	3.15469338337116	3.61078279326402	3.44217544267072	3.61742880321724	3.07372426133121	2.52154897612475	2.24045018430254	4.48944270355068	2.29612304549747	1.46674915957137	1.96817719221425
HORVU1Hr1G001850	0	0	0	0.0818225049690745	0.248763304629141	0.0996764803256289	0.366108903277311	0.375529382825386	0.126445020942602	0	0	0	0.0800429364822411	0.0383741479483214	0.322225658031029	0.473136383623788	0.668106350165831	0.942047838344785	0	0	0	0.0617995113410921	0	0.0510606267537853	0.24329500151631	0.904834536315758	0.252606203643985	0	0	0	0.10086195904499	0.192538687713499	0.171471769927283	0.274163945731041	0.525402684025565	0.74552166371752
HORVU1Hr1G001860	0.0686205804919649	0.148265212330077	0.0639852179102579	0	0	0	0	0	0	0.464191315384844	0.779832236671768	0.341800967564558	0	0	0	0.0205711471140777	0.0342618641110683	0	0.0773977277916031	0.0534009435014781	0.0615598248477058	0	0.0169721838466044	0	0.0561450003499177	0	0	0.01536685465478	0.0133484457683293	0.071481959565842	0	0	0.0311766854413242	0	0	0
HORVU1Hr1G001890	15.3847341462985	14.7153223237601	15.1005114268209	12.4779320077839	16.7349859477786	14.9913426409746	12.7306050457792	11.3435772191393	13.2767271989732	13.8364719008944	14.386560228255	13.5943566644995	11.5461935875633	13.4565345472114	12.9964348739182	10.4295715868374	10.0558571165985	8.78640772302347	15.5569432861122	14.6051580476543	14.5588985764824	12.5916504357475	13.985079489602	13.3438437916559	13.9426750868962	14.0616177940962	14.8591884496462	12.785223072777	16.0448318135318	14.2249099536026	12.2042970444438	14.632940266226	20.8260258748046	8.80751675660971	10.398594788006	12.0028987858521
HORVU1Hr1G001910	26.1718893996354	23.2529274671003	23.1839772894834	29.8856699399545	29.9646707848738	29.1254675511488	34.0148453772193	31.0264965948147	34.8356032696869	22.7810814781177	23.152950199117	23.9571405447522	28.4152424511956	33.6797105159767	34.0350851295274	38.4063316619832	38.9214776301735	40.5261733534093	18.3742205777266	23.4697146688996	22.5616758066842	30.3281101906409	35.3530589524769	33.1723871810425	39.6570852471585	30.2019095229719	37.1925486894644	20.883555475846	23.9204148168461	21.3159203425341	31.1411298551407	28.9683207423492	28.4331371224876	40.8675631605334	42.3605913995612	49.2491611051794
HORVU1Hr1G001920	12.5987385783247	14.2334603836874	10.0883360238507	9.94143435374256	11.171733862436	8.49243612374358	12.8637355560619	13.959333609854	11.8226094581333	14.4256378011905	13.1226941895111	12.1028615333087	8.62462640596148	8.69814020161951	8.404719246976	6.54162478227672	6.62967070549171	8.64147728635504	10.7428046174745	11.1607971918089	10.6344597424412	8.14208561918888	7.24712250250007	9.00369051758415	9.84409006135223	10.0999098242813	8.72234361994231	10.9412005142034	10.2916516873819	9.52139701417016	9.05236082428786	5.79366414846985	6.89004748253264	7.16253308222346	6.96158556333873	6.75442627328073
HORVU1Hr1G001950	0	0.0741326061650383	0.0853136238803439	3.64110147112382	4.07067225756777	3.50861210746214	2.01359896802521	2.9783364844772	1.81237863351063	0.0714140485207452	0.134453833908926	0.0621456304662832	1.82097680497099	2.41757132074425	2.06761463903243	1.37826685664321	1.54178388499807	1.64858371710337	0.0619181822332825	0.0267004717507391	0.0923397372715587	2.31748167529095	2.56279976083726	1.88924318989006	1.42234000886458	1.78521408516352	1.69394748325966	0.03073370930956	0.0400453373049879	0.0285927838263368	1.68943781400358	1.66283412116204	2.3850164362613	4.18100017239838	2.78025586963528	2.93735535504703
HORVU1Hr1G001960	0	0.0247108687216794	0.0426568119401719	0.388656898603104	0.248763304629141	0.358835329172264	0.249619706779985	0.336681515636553	0.126445020942602	0.0178535121301863	0	0.0155364076165708	0.200107341205603	0.26861903563825	0.255095312607898	0.267424912483011	0.154178388499807	0.108697827501321	0.0464386366749619	0.0267004717507391	0.0461698686357793	0.231748167529095	0.169721838466044	0.357424387276497	0.24329500151631	0.293459849615921	0.341761334341862	0	0	0.0142963919131684	0.40344783617996	0.385077375426999	0.29617851169258	0.376975425380182	0.197026006509587	0.178925199292205
HORVU1Hr1G001990	0.0960688126887508	0.0617771718041986	0.10664202985043	0.245467514907224	0.226148458753765	0.239223552781509	0.199695765423988	0.789906632839606	0.189667531413903	0.124974584911304	0.430252268508562	0.0155364076165708	0.400214682411206	0.179079357092166	0.187964967184767	0.164569176912622	0.0685237282221365	0.163046741251982	0.108356818908244	0.240304245756652	0.184679474543117	0.0617995113410921	0.0339443676932088	0.340404178358569	0.168435001049753	0.220094887211941	0.0742959422482309	0.2305028198217	0.280317361134915	0.285927838263368	0.20172391808998	0.525105511945908	0.0935300563239725	0.137081972865521	0.131350671006391	0.0447312998230512
HORVU1Hr1G002090	1.04303282347787	0.691904324207024	2.96464842984195	0	0.0226148458753765	0	0	0.0258985781258887	0.0210741701571004	2.10671443136198	2.47395054392423	1.67793202258965	0	0.0127913826494405	0.0402782072538786	0.0617134413422332	0	0	0.371509093399695	1.36172405928769	1.41587597149723	0.046349633505819	0.0678887353864175	0.0510606267537853	0	0	0	1.65962030271624	2.80317361134915	1.4010464074905	0	0.0700140682594543	0.0623533708826483	0	0	0
HORVU1Hr1G002100	6.75226512040934	5.93060849320306	7.40095687161983	0.0613668787268059	0.0226148458753765	0	0.0166413137853323	0	0.400409232984907	5.87380549083129	7.5831962324634	6.77387372082487	0	0	0	0	0.0171309320555341	0.0181163045835536	5.10825003424581	8.09024294047394	6.12520257234673	0	0	0	0	0	0	4.96349405349394	8.30273326790081	6.26181965796776	0.0252154897612475	0	0	0	0	0.0298208665487008
HORVU1Hr1G002150	29.1637467090851	26.7742262599397	32.5258191043811	25.1808759042327	36.161138554727	25.6567260358169	35.5624875592552	31.7128089151507	39.3665498534635	30.0653144272337	33.2100969755046	29.7056113628834	31.3368096327974	22.2825885753253	19.3201134127771	39.0028949282914	44.2491974994446	55.5445898531752	25.5257706256707	30.0380307195814	30.7799124238529	21.7997776255702	21.79228405904	24.6452625131604	38.1411702377107	55.3416366400692	35.2311358141111	31.0256795480008	28.2586596915531	28.4927090829446	33.9148337288779	23.4197058327875	14.7933372419083	34.4932514222867	35.0049538232032	35.3228164269361
HORVU1Hr1G002160	0.260758205869466	0.234753252855955	0.298597683581204	0.0818225049690745	0.0226148458753765	0.318964737042013	0.43267415841864	0.647464453147218	0.316112552356506	0.107121072781118	0.0806723003453553	0.155364076165708	0.300161011808404	0.0895396785460832	0.174538898100141	0.370280648053399	0.29122584494408	0.271744568753303	0.356029547841374	0.133502358753695	0.292409168026602	0.108149144846911	0.118805286926231	0.0851010445896422	0.374300002332785	0.122274937339967	0.579508349536201	0.2305028198217	0.093439120378305	0.2716314463502	0.151292938567485	0.0875175853243179	0.140295084485959	0.788221343976744	0.394052013019173	0.656059064071418
HORVU1Hr1G002170	0.0411723482951789	0.0370663030825191	0.021328405970086	6.52534477128369	14.4508865143656	6.10020059592849	8.40386346159282	9.01270518780927	10.0945275052511	0.0178535121301863	8.01344850097196	0.0155364076165708	10.2655066038474	5.21888412097171	4.08152500172636	18.2054651959588	17.062408327312	31.4317884524654	0.0309590911166413	0.0534009435014781	0.0307799124238529	2.36383130879677	3.61507515932673	6.70596231366381	8.2533150514379	30.9111041595437	8.97494982358629	0.01536685465478	0	0.0857783514790104	12.9103307577587	8.20914950342102	2.82149003243984	11.8233201596512	12.1061535110891	13.5983151462076
HORVU1Hr1G002240	5.2700605817829	5.48581285621283	5.69468439401295	4.45932652081456	5.47279270184111	4.3259592461323	4.8925462528877	4.50635259390464	4.50987241361948	4.89186232367104	5.0554641549756	5.85722567144719	3.98213608999149	5.5002945392594	4.90051521588856	3.53823730362137	4.07716182921712	3.8225402671298	5.51071821876214	5.07308963264042	4.60159690736601	5.8400538217332	5.44807101476	5.54858810724467	5.24020003265898	4.4752627066428	4.41317896954491	4.97886090814872	5.20589384964842	5.37544335935132	6.20301048126689	3.39568231058354	5.33121321046643	3.88970098005915	4.09376257969919	6.02381504283756
HORVU1Hr1G002260	2.45661678161234	2.61935208449802	3.43387336118384	4.19340337966507	4.54558402095067	4.74460046349994	3.07864305028648	4.49340330484169	2.76071629058015	2.66017330739776	2.85042127886922	2.00419658253763	3.52188920521861	2.73735588698026	3.15512623488716	3.20909894979613	2.56963980833012	4.49284353672128	2.29097274263145	2.67004717507391	2.46239299390823	2.14753301910295	2.3421613708314	3.25085990332433	3.33127002076178	4.64644761891876	2.98669687837888	3.3807080240516	3.13688475555738	2.63053611202299	4.71529658535329	2.67803811092413	2.32266306537865	2.91299192339232	3.67781878817895	3.87671265133111
HORVU1Hr1G002300	0.974412242985901	0.926657577062979	0.917121456713696	0.859136302175283	1.51519467365022	1.11637657964704	1.66413137853323	1.65750900005688	1.03263433769792	1.16047828846211	1.12941220483497	1.52256794642394	1.22065478135418	0.716317428368666	0.523616694300422	3.29138353825244	3.63175759577324	4.14863374963376	0.665620459007787	0.907816039525128	0.923397372715587	1.01969193712802	0.712831721557384	0.629747729963352	2.45166501527974	4.40189774423882	1.84253936775613	1.4598511922041	1.16131478184465	1.28667527218516	0.832111162121168	1.50530246757827	0.623533708826484	1.69638941421082	1.77323405858628	2.05763979186036
HORVU1Hr1G002310	3.95254543633718	3.96609442982955	4.18036757013685	3.7842908548197	4.81696217145519	3.7079650681134	2.7790994021505	3.41861231261731	3.51938641623576	4.19557535059378	4.84033802072132	3.94624753460899	4.50241517712606	3.64554405509053	2.95373519861776	3.82623336321846	3.97437623688392	4.34791310005285	4.31879321077145	4.37887736712121	4.35535760797518	3.35262349025424	3.4792976885539	3.25085990332433	3.83657502391104	6.23602180433833	3.84852980845836	4.13368390213582	5.65974100577162	4.46047427690854	4.51357266726331	3.32566824232408	2.77472500427785	2.87872143017594	3.26187499665871	3.92144395115416
HORVU1Hr1G002320	2.16841034354609	2.24868905367283	2.94332002387186	3.55927896615474	4.2289761786954	4.28608865400204	2.79574071593583	3.72939525012797	2.25493620680974	2.28524955266385	2.85042127886922	1.89544172922164	3.18170672516908	2.46873685134201	2.68521381692524	2.9622451844272	2.31267582749711	3.91312179004757	2.16713637816489	2.42974292931725	2.35466330042475	1.93123472940913	2.3082170031382	2.46793029309962	2.67624501667941	4.32853278183484	2.65979473248667	2.85823496578908	2.74977982827583	2.58764693628348	4.71529658535329	3.6057245153619	2.18236798089269	2.65596322426946	3.21809143965658	3.8170709182337
HORVU1Hr1G002340	5.54454290375076	5.93060849320306	5.09748902685055	5.66620846910841	5.08834032195971	5.82110645101673	5.22537252859435	5.58114358612902	5.20532002880379	4.85615529941067	5.43193488992059	4.95611402968609	3.82205021702701	6.40848270736967	7.06211233851338	5.36906939677429	6.44123045288083	4.27544788171864	5.29400458094565	5.34009435014781	5.32492484932655	6.07180198926229	7.06042848018742	6.56980064232038	5.67064503534169	3.39924325805109	5.60191404551661	5.33229856520866	5.6063472226983	5.60418562996202	4.11012483108335	3.36067527645381	6.51592725723675	5.0206272561997	5.60429529627269	4.87571168071258
HORVU1Hr1G002390	12.8594967841942	12.5901876136957	14.4393308417482	10.4528250097993	9.61130949703501	11.2833775728612	12.4643440252139	12.5090132348042	11.5697194162481	11.979706639355	11.4554666490405	11.8698154190601	10.6256998180175	12.0111083078246	12.5130963868716	11.6638404136821	11.7175575259853	10.8697827501321	12.646788721148	11.3210000223134	11.6501968524283	12.9469976259588	12.5594160464872	12.2205100030726	11.622015072433	10.0754548368133	12.7789020666957	11.801744374871	11.4796633607632	11.9803764232351	10.2122733533052	11.937398638237	12.4706741765297	11.7719144198266	12.1280452895901	8.94625996461024
HORVU1Hr1G002420	35.6827018558217	37.2887009010143	18.4277427581543	0.306834393634029	0.135689075252259	0	0.0166413137853323	0.129492890629444	1.77023029319643	64.9153701053574	24.3092531707337	85.9474069348697	0.140075138843922	0.243036270339369	0.067130345423131	0.102855735570389	0.20557118466641	0.108697827501321	16.9810614774777	44.509686408482	27.409512013441	0.123599022682184	0.0509165515398131	0.0510606267537853	0.0748600004665569	0.0489099749359869	0.0742959422482309	30.457105925774	49.9899294023932	38.2714411515518	0.277370387373723	0.210042204778363	0.0623533708826483	0.119946726257331	0.0218917785010652	0.0596417330974016
HORVU1Hr1G002430	1.70179039620073	9.6125279327333	0.597195367162407	0	0	0	0	0.0129492890629444	0.0210741701571004	8.21261557988569	10.0302560096058	1.19630338647595	0	0	0	0	0	0	5.52619776432046	0.587410378516259	0.877227504079808	0	0	0	0	0	0	0.52247305826252	0.680770734184794	1.24378609644565	0	0	0	0	0	0
HORVU1Hr1G002460	0.823446965903578	0.914302142702139	0.511881743282063	4.35704838960322	8.79717504552145	7.05709480705453	12.6973224182086	9.5177274612641	6.06936100524491	0.392777266864098	0.699159936326413	0.38841019041427	4.42237224064382	6.86897248274953	5.73293149913538	9.1541604657646	15.4349697820362	8.9313381596919	0.650140913449466	0.85441509602365	0.661768117112837	3.50712226860697	3.95451883625882	4.57843619892275	3.66814002286129	2.88568852122323	4.53205247714208	0.67614160481032	0.760861408794769	0.62904124417941	3.50495307681341	4.02580892491862	4.59856110259532	13.793873519593	15.4993791787542	10.2434676594787
HORVU1Hr1G002470	55.9943936814433	57.7863665056474	57.6080245252022	87.2023346707912	103.530764417474	100.673245128885	115.94003314241	121.425483543229	87.8582153849515	58.363131153579	54.8571642348416	52.6373490049419	93.0499136606053	91.5607170046948	89.79355003798	94.195282635362	102.340188099761	101.161444794563	57.5219912947194	57.4327147358397	60.0362191827251	79.4278219511386	81.636204302167	88.4199853286382	89.120830555436	93.564782052543	86.1089970656996	60.1919696827733	55.8232002031531	59.7446218051308	84.1693048230442	74.8800460034864	86.7647155832052	109.751254525458	112.983468843997	116.793423837987
HORVU1Hr1G002480	0.0686205804919649	0.123554343608397	0.0426568119401719	0	0	0	0	0.0258985781258887	0.0421483403142008	0.14282809704149	0	0.233046114248562	0	0.0255827652988809	0.0268521381692524	0	0	0.0181163045835536	0	0.186903302255173	0.0615598248477058	0	0	0.0340404178358569	0.0187150001166392	0	0	0.01536685465478	0.0133484457683293	0.100074743392179	0	0	0.0155883427206621	0	0	0
HORVU1Hr1G002500	30.6596753638099	33.606781461484	33.6988814327358	43.3863832598518	46.8805754996554	47.8247752602368	47.4443856019824	64.8370903381624	39.5983657251916	37.6887641068233	33.0756431415957	29.6900749552668	50.5471143885353	41.2777918097444	40.6809893264174	44.454248913522	39.6067149123949	45.3994592863852	33.698970680464	34.6038113889578	35.6277486306097	37.8367508185836	39.1208837664231	45.4779982287048	48.0601202995295	52.1135782942941	39.436286145361	37.6026933402467	32.2765418678202	36.841801960235	48.186800933744	31.8914080921815	38.7682083462866	42.1013009163231	38.4638548263715	43.2998982287136
HORVU1Hr1G002510	7.36985034483703	7.90747799093742	7.27298643579931	8.38680675933014	9.11378288777672	8.39275964341796	7.6716456550382	8.01560992996255	7.86066546859844	8.21261557988569	6.07731329268343	7.47301206357056	8.40450833063532	7.70041235496316	8.37786710880675	6.91190543033012	8.32563297898959	8.31538380385108	7.30634550352734	7.52953303370842	7.31022920066506	8.57468219857652	9.67414479256449	8.06757902709808	9.03934505633675	9.7086300247934	9.61389492692108	7.28388910636573	6.86110112492125	6.69071141536281	7.66550888741925	8.61173039591288	9.83624425673778	7.24820931526441	8.58157717241756	7.44030620390085
HORVU1Hr1G002590	1.46848042252805	1.17376626427977	1.08774870447438	5.23664031802077	7.19152098836972	8.03392431424569	11.2328868050993	8.74077011748744	6.72266028011502	0.785554533728197	1.88235367472496	0.57484708181312	5.12274793486343	6.45964823796743	5.78663577547389	6.99419001878643	10.1929045730428	7.55449901134183	0.820415914590993	1.01461792652808	1.15424671589448	4.20236677119426	5.48201538245321	5.31030518239367	4.09858502554399	2.9835084710952	5.45332216102015	0.845177006012901	0.947739649551379	0.814894339050599	3.93361640275461	5.18104105119962	5.03503469877385	10.7437996233352	11.6245343840656	13.3895690803667
HORVU1Hr1G002600	2.44289266551395	1.87802602284764	1.62095885372653	8.6118186479951	12.3024761562048	12.359883560378	17.4234555332429	14.9823274458266	11.127161842949	1.1783318005923	2.60840437783315	0.932184456994249	8.06432585058579	10.5273079204895	9.51908298099997	11.3347020598568	15.6405409667027	12.9531577772408	1.26932273578229	1.49522641804139	1.90835457027888	6.93699514803758	8.18059261406331	8.86752884624072	6.45667504024053	4.8420875186627	9.03438657738488	1.55205232013278	1.49502592605288	1.20089692070615	6.25344146078938	7.31647013311298	8.66711855268812	17.5636277733948	19.2866568594384	23.9610662718811
HORVU1Hr1G002660	0	0	0.021328405970086	0.102278131211343	0.045229691750753	0.0996764803256289	0.0832065689266616	0.258985781258887	0.0632225104713011	0	0	0.0155364076165708	1.2606762495953	0.729108811018106	1.06065945768547	4.34051204107041	2.48398514805245	2.82614351503435	0	0.0534009435014781	0.0153899562119264	0.046349633505819	0.0848609192330219	0.136161671343428	0.748600004665569	0.513554736827863	0.475494030388678	0.01536685465478	0	0.0142963919131684	1.28598997782362	0.700140682594543	0.405296910737214	2.5874222378367	2.29863674261185	0.760432096991871
HORVU1Hr1G002710	0.795998733706792	0.778392364732902	1.0664202985043	0	0.0904593835015059	0.0598058881953774	0.0665652551413293	0.0517971562517774	0.0210741701571004	1.73179067662807	1.39831987265283	0.699138342745686	0.100053670602801	0.0767482958966428	0.0805564145077572	0.0411422942281555	0.0171309320555341	0.0724652183342142	0.619181822332825	1.28162264403547	1.40048601528531	0	0.0678887353864175	0	0	0.171184912275954	0.0742959422482309	1.3061826456563	1.93552463640775	1.72986342149338	0.479094305463703	0.0700140682594543	0.0779417136033104	0.154217219473711	0.131350671006391	0.149104332743504
HORVU1Hr1G002740	17.1414210068928	14.258171252409	13.2662685133935	5.8707647315311	6.40000138273154	6.4191653329705	5.15880727345302	4.36391041421225	4.88920747644729	16.7823014023751	14.6016863625093	14.8528056814417	5.18278013722511	7.39341917137658	6.5116435060437	4.23765630550002	5.15641054871577	4.36602940463641	11.0988341653159	16.1003844656957	14.7743579634494	8.40473354238852	7.82417675328462	7.21656858120166	4.37931002729358	5.94256195472241	6.71635317924007	12.4625191250266	12.6009328053028	13.7817218042943	6.78296674577558	6.19624504096171	5.11297641237716	5.00349200959151	5.25402684025565	3.5188622527467
HORVU1Hr1G002760	0.0548964643935719	0.0370663030825191	0.0426568119401719	0.0818225049690745	3.09823388492658	0.0996764803256289	0.449315472203972	0.258985781258887	0.990485997383718	0	0.0268907667817851	0	1.12060111075138	0	0	0.164569176912622	0.49679702961049	0.81523370625991	0	0	0.0153899562119264	0.231748167529095	0	0	1.68435001049753	1.4917542355476	0.69838185713337	0	0	0	0	0.0525105511945908	0.0623533708826483	0.445516411812942	4.24700502920665	0.536775597876615
HORVU1Hr1G002820	6.27192105696559	4.81861940072749	2.60206552835049	0.388656898603104	0.0904593835015059	0.119611776390755	0.249619706779985	0.181290046881221	0.400409232984907	10.3371835233779	1.39831987265283	12.0562523104589	0.120064404723362	0.255827652988809	0.241669243523271	0.1851403240267	0.239833048777478	0.108697827501321	1.39315910024886	6.80862029643846	4.52464712630638	0.386246945881825	0.237610573852461	0.289343551604783	0.149720000933114	0.171184912275954	0.148591884496462	4.610056396434	4.13801818818208	3.8457294246423	0.151292938567485	0.122524619454045	0.171471769927283	0.325569685555612	0.197026006509587	0.253477365663957
HORVU1Hr1G002830	2.09978976305412	1.84095971976512	2.09018378506842	1.94328449301552	1.76395797827937	2.19288256716384	1.19817459254393	1.19133459379088	1.68593361256803	1.92817931006012	2.07058904219745	1.50703153880737	1.60085872964482	2.20011781570376	2.10789284628631	1.81026094603884	2.07284277871963	1.93844459044023	1.9504227403484	1.54862736154287	1.52360566498072	1.85398534023276	2.49491102545084	1.82116235421834	1.3849100086313	2.6166836590753	1.931694498454	2.1513596516692	1.72194950411448	2.11586600314892	1.91637722185481	1.96039391126472	1.82383609831746	1.76493040064358	1.90458472959267	2.53477365663957
HORVU1Hr1G002840	199.040855774993	211.104951489307	184.661338889004	194.471638685248	184.98943926058	211.852391284092	147.625094589683	188.282662975211	162.524000251558	207.904148756019	221.7412628826	191.874634064649	174.053365380633	175.293107827932	184.474189222764	105.715125019246	123.565412916568	135.14763219331	189.624433089428	189.466547543244	186.387759682641	202.563348298264	200.441491228398	183.614013806612	158.441190987468	161.109457439141	167.938547857901	182.604333862751	205.979866651089	189.841788214963	162.614693470285	145.664269013795	162.196706008489	155.125387543945	133.561740634999	135.103435898889
HORVU1Hr1G002850	0.809722849805185	0.679548889846184	0.703837397012837	0.940958807144357	0.814134451513553	0.598058881953774	0.549163354915966	0.440275828140108	0.442557573299108	0.803408045858383	0.887395303798908	1.04093931031024	0.620332757737369	0.920979550759713	0.537042763385048	0.884559325905343	1.28481990416506	0.923931533761231	0.897813642382596	0.640811322017737	1.046517022411	0.648894869081467	0.627970802324362	0.902071072650207	1.51591500944778	1.78521408516352	1.41162290271639	0.768342732739001	1.06787566146634	0.729115987571589	0.781680182598673	0.857672336178316	0.592357023385159	0.993844303275025	0.744320469036217	0.402581698407461
HORVU1Hr1G002860	0	0.0123554343608397	0.021328405970086	0.0204556262422686	0.113074229376882	0.0199352960651258	0.0499239413559969	0.0776957343776661	0	0	0	0.0155364076165708	0.0600322023616808	0.0639569132472023	0.0537042763385048	0.102855735570389	0.20557118466641	0.326093482503964	0.0154795455583206	0	0.0153899562119264	0.030899755670546	0	0.119141462425499	0.879605005482044	0.880379548847764	0.757818610931955	0	0	0.0142963919131684	0.378232346418713	0.43758792662159	0.124706741765297	0.616868877894843	0.197026006509587	0.134193899469154
HORVU1Hr1G002890	0.192137625377502	0.135909777969237	0.362582901491461	0.102278131211343	0.203533612878388	0.179417664586132	0.682293865198625	1.42442179692388	0.295038382199405	0.14282809704149	0.134453833908926	0.295191744714845	0.380203948290645	0.396532862132654	0.228243174438645	0.719990148992721	0.58245168988816	0.489140223755946	0.123836364466565	0.240304245756652	0.153899562119264	0.247198045364368	0.0678887353864175	0.102121253507571	0.467875002915981	0.146729924807961	0.490353218838324	0.24586967447648	0.200226686524939	0.257335054437031	0.327801366896218	0.350070341297272	0.265001826251255	0.325569685555612	0.328376677515978	0.536775597876615
HORVU1Hr1G002920	0.37055113465661	0.333596727742672	0.255940871641032	0.204556262422686	0.180918767003012	0.239223552781509	0.199695765423988	0.129492890629444	0.147519191099703	0.374923754733912	0.215126134254281	0.450555820880553	0.260139543567284	0.332575948885452	0.187964967184767	0.143998029798544	0.359749573166217	0.30797717792041	0.340550002283054	0.240304245756652	0.69254802953669	0.262647923199641	0.407332412318505	0.510606267537853	0.131005000816475	0.244549874679935	0.208028638295046	0.36880451171472	0.413801818818208	0.328817014002873	0.327801366896218	0.140028136518909	0.187060112647945	0.274163945731041	0.153242449507456	0.104373032920453
HORVU1Hr1G002930	0.0960688126887508	0.086488040525878	0.191955653730774	0.368201272360835	0.226148458753765	0.0598058881953774	0.149771824067991	0.142442179692388	0.105370850785502	0.124974584911304	0	0.279655337098275	0.100053670602801	0.153496591793286	0.0537042763385048	0.143998029798544	0.29122584494408	0.181163045835536	0.170275001141527	0.106801887002956	0.138509605907338	0.0926992670116381	0.0509165515398131	0.153181880261356	0.149720000933114	0.489099749359869	0.208028638295046	0.0768342732739001	0.654073842648135	0.100074743392179	0	0.0700140682594543	0.124706741765297	0.0171352466081901	0.197026006509587	0.104373032920453
HORVU1Hr1G002960	3.85647662364843	3.55836509592184	3.88176988655565	2.86378767391761	1.69611344065324	1.97359431044745	2.42963181265852	2.46036492195943	2.23386203665264	3.89206564438061	4.08739655083134	4.05500238792498	2.38127736034667	3.00597492261851	2.765770231433	3.45595271516506	3.15209149821828	2.59063155544816	3.96276366293008	3.36425944059312	3.89365892161739	3.01272617787824	3.54718642394031	3.42106199250362	2.0025050124804	2.81232355881925	2.80838661698313	3.78024624507588	4.00453373049879	4.03158251951349	2.26939407851228	2.60802404266467	2.57207654890924	3.17002062251517	3.41511744616617	1.8339832927451
HORVU1Hr1G002970	3.06047788994163	2.89117164043649	2.30346784476928	4.07066962221146	2.41978850866528	2.77100615305248	2.2132947334492	2.56395923446298	2.65534543979465	2.49949169822608	2.20504287610638	2.29938832725248	2.08111634853827	2.51990238193977	2.73891809326374	2.07768585852185	2.31267582749711	2.39135220502907	1.99686137702336	2.53654481632021	2.70863229329905	3.56892177994807	3.03802090854218	3.06363760522712	2.18965501364679	2.46995373426734	3.01641525527817	2.42796303545524	2.74977982827583	2.63053611202299	2.11810113994479	3.71074561775108	2.77472500427785	2.46747551157937	2.49566274912143	1.61032679362984
HORVU1Hr1G003010	0.919515778592329	0.85252497089794	0.725165802982923	0.409112524845373	0.565371146884412	0.617994178018899	0.532522041130634	0.466174406265997	0.316112552356506	0.892675606509315	0.564706102417487	0.77682038082854	0.540289821255127	0.665151897770904	0.537042763385048	0.431994089395633	0.702368214276899	0.452907614588839	0.851375005707634	0.85441509602365	1.13885675968256	0.911542792281108	0.746776089250592	0.663788147799209	0.393015002449424	0.489099749359869	0.81725536473054	0.829810151358121	0.707467625721452	0.814894339050599	0.50430979522495	0.577616063140498	0.514415309781849	0.496922151637513	0.459727348522369	0.0447312998230512
HORVU1Hr1G003020	0.13724116098393	0.370663030825191	0.383911307461547	2.55695328028358	0.904593835015059	0.89708832293066	0.848707003051948	1.06184170316144	1.34874689005442	0.107121072781118	0.242016901036066	0.139827668549137	0.520279087134567	0.882605402811392	0.886120559585329	0.431994089395633	0.376880505221751	0.434791310005285	0.154795455583206	0.133502358753695	0.169289518331191	1.63768705053894	0.950442295409845	0.902071072650207	0.580165003615816	1.02710947365573	1.06986156837452	0.1536685465478	0.213575132293269	0.100074743392179	0.756464692837426	1.97789742832959	1.2314790749323	0.668274617719414	0.897562918543673	0.417492131681811
HORVU1Hr1G003030	0.0686205804919649	0.321241293381833	0.383911307461547	2.53649765404131	0.881978989139683	0.89708832293066	0.832065689266616	1.04889241409849	1.32767271989732	0.0178535121301863	0.161344600690711	0.0621456304662832	0.480257618893447	0.84423125486307	0.738433799654441	0.431994089395633	0.359749573166217	0.434791310005285	0.123836364466565	0.0801014152522172	0.0769497810596322	1.62223717270367	0.933470111563241	0.885050863732279	0.542735003382538	1.02710947365573	1.06986156837452	0.13830169189302	0.0533937830733171	0.0571855676526736	0.756464692837426	1.97789742832959	1.16912570404966	0.634004124503033	0.897562918543673	0.417492131681811
HORVU1Hr1G003050	0.768550501510006	0.778392364732902	0.575866961192321	0.470479403572179	0.542756301009036	0.458511809497893	0.382750217062643	0.414377250014219	0.210741701571004	0.62487292455652	0.860504537017123	0.497165043730266	0.500268353014007	0.422115627431535	0.429634210708038	0.555420972080099	0.49679702961049	0.742768487925696	0.448906821191298	0.694212265519216	0.554038423629352	0.386246945881825	0.458248963858318	0.697828565635066	0.430445002682702	0.611374686699836	0.460634841939031	0.59930733153642	0.347059589976561	0.657634028005747	0.353016856657465	0.735147716724271	0.327355197133904	0.496922151637513	0.459727348522369	0.283298232212658
HORVU1Hr1G003060	0.219585857574288	0.197686949773435	0.255940871641032	0.327290019876298	0.474911763382906	0.239223552781509	0.449315472203972	0.841703789091383	0.316112552356506	0.232095657692422	0.537815335635702	0.326264559947987	0.360193214170085	0.204662122391047	0.255095312607898	0.143998029798544	0.0856546602776706	0.108697827501321	0.464386366749619	0.240304245756652	0.646378160900911	0.293547678870187	0.797692640790406	0.816970028060565	0.299440001866228	0.293459849615921	0.237747015194339	0.1536685465478	0.293665806903244	0.2716314463502	0.731249203076178	1.05021102389182	0.436473596178538	0.171352466081901	0.109458892505326	0.119283466194803
HORVU1Hr1G003070	0.013724116098393	0.0370663030825191	0.0639852179102579	0.0613668787268059	0.0904593835015059	0.159482368521006	0.0832065689266616	0.220137914070054	0.0210741701571004	0.0178535121301863	0.0537815335635702	0.139827668549137	0.100053670602801	0.0639569132472023	0.10740855267701	0.0205711471140777	0.0513927961666024	0.0905815229177678	0.108356818908244	0.106801887002956	0.138509605907338	0.0772493891763651	0.0169721838466044	0.289343551604783	0.0748600004665569	0.0733649624039804	0.0297183768992924	0.1536685465478	0.0800906746099757	0.142963919131684	0.151292938567485	0	0.0467650281619863	0.0171352466081901	0.0218917785010652	0.0596417330974016
HORVU1Hr1G003080	0.535240527837326	0.790747799093742	0.89579305074361	0.981870059628894	1.13074229376882	1.19611776390755	0.665652551413293	1.1395374375391	0.653299274870112	0.642726436686707	0.699159936326413	0.978793679843961	0.960515237786893	0.869814020161951	0.751859868739067	0.287996059597088	0.20557118466641	0.452907614588839	0.975211370174199	0.667511793768477	0.754107854384396	0.911542792281108	0.950442295409845	0.816970028060565	0.617595003849094	0.758104611507797	0.891551306978771	0.691508459465101	1.21470856491796	0.90067269052961	2.09288565018354	1.45279191638368	0.982065591401711	0.325569685555612	0.197026006509587	0.268387798938307
HORVU1Hr1G003130	7.06791979067238	8.35227362792765	7.97682383281215	10.4119137573147	11.3978823211897	7.15677128738016	8.30401557888083	7.48468907838184	9.73626661258038	6.85574865799154	10.4605082781144	8.00124992253397	9.84528118731566	11.3715391753526	9.77417829360787	12.5072574453593	12.1972236235403	16.6670002168693	8.76142278600947	6.40811322017737	7.92582744914212	12.4680514130653	10.6755036395142	12.8842981508718	8.04745005015487	17.3874960897433	8.85607631598912	7.43755765291352	7.702053208326	7.00523203745252	12.431236452295	8.64673743004261	8.15270324290627	9.63000859380283	7.79347314637921	6.81406800637814
HORVU1Hr1G003150	1.20772221665858	1.14905539555809	1.30103276417524	1.22733757453612	0.814134451513553	0.657864770149151	0.881989630622613	1.0229938359726	0.758670125655614	1.49969501893565	1.64033677368889	1.28952183217538	0.920493769545773	1.2023899690474	1.23519835578561	1.4811225922136	1.28481990416506	0.905815229177678	1.19192500799069	1.14812028528178	1.24658645316604	1.28233986032766	1.51052436234779	1.17439441533706	0.898320005598683	0.855924561379771	1.08472075682417	1.26008208169196	1.57511660066286	1.28667527218516	1.0086195904499	1.19023916041072	1.07559564772568	1.40509022187159	1.13837248205539	0.820073830089272
HORVU1Hr1G003160	4.24075187440343	4.17613681396382	4.11638235222659	3.19107769379391	2.71378150504518	2.91055322550836	3.87742611198243	3.3279672891767	5.20532002880379	5.03469042071254	4.49075805255811	4.41233976310611	3.62194287582141	3.60716990714221	4.24263783074188	3.53823730362137	4.53969699471654	4.52907614588839	3.76152957067191	4.27207548011825	4.13989822100821	3.81611982531243	4.61643400627639	4.98692121295303	4.07987002542735	4.05952791968691	3.58106441636473	5.17863001866086	5.16584851234343	3.55980158637893	3.20236719967844	4.27085816382672	4.45826601810936	4.72932806386047	4.77240771323221	8.66296173239759
HORVU1Hr1G003170	18.5961773133225	15.6543353351839	18.6623552238252	12.2324644928766	14.3604271308641	13.9945778377183	12.5475505941406	12.9622383520073	15.1312541727981	17.8713656423165	15.6235355002171	16.2976915897828	13.4672240631371	14.2368088888272	14.2047810915345	11.5815558252258	12.7625443813729	12.5908316855697	14.2102228225383	17.9427170164966	16.6211527088806	15.9288240481665	13.0346371941922	16.6117239038982	13.6619500851466	11.6405740347649	13.3584104162319	16.5501024631981	17.1794497038398	16.1120336861408	14.2215362253436	14.0378206860206	15.4012826080141	15.4731276871957	15.0396518302318	17.3259234647952
HORVU1Hr1G003230	0.123517044885537	0.210042384134275	0.127970435820516	0.102278131211343	0.0678445376261295	0.0398705921302516	0.166413137853323	0.0258985781258887	0.189667531413903	0.14282809704149	0.295798434599636	0.0310728152331416	0.180096607085042	0.217453505040488	0.255095312607898	0.082284588456311	0.256963980833012	0.163046741251982	0.139315910024886	0.186903302255173	0.107729693483485	0.139048900517457	0.135777470772835	0.0851010445896422	0.149720000933114	0.0733649624039804	0.267465392093631	0.12293483723824	0	0.114371135305347	0.30258587713497	0.157531653583772	0.171471769927283	0.205622959298281	0.372160234518108	0.074552166371752
HORVU1Hr1G003260	0.397999366853396	0.370663030825191	0.341254495521375	1.26824882702066	0.3844523798814	0.936958915060912	0.948554885763942	1.38557392973505	0.674373445027212	0.303509706213167	0.779832236671768	0.497165043730266	0.540289821255127	1.074476142553	0.886120559585329	1.04912850281797	1.04498685538758	0.362326091671071	0.572743185657863	0.347106132759608	0.446308730145867	1.2050904711513	0.899525743870032	0.493586058619925	0.580165003615816	0.513554736827863	0.564649161086555	0.50710620360774	0.467195601891525	0.557559284613568	0.50430979522495	0.542609029010771	0.452061938899201	1.07952053631598	0.985130032547934	0.37276083185876
HORVU1Hr1G003270	7.90509087267435	7.8086345160507	7.12368759400871	6.13668787268059	8.05088513163403	7.05709480705453	7.02263441741024	6.74657960179401	6.65943776964372	6.74862758521042	6.21176712659236	6.44760916087689	8.42451906475588	7.64924682436539	8.67324062866852	7.50846869663838	8.54833509571153	6.92042835091746	8.23511823702657	7.76983727946507	7.69497810596322	8.11118586351833	9.72506134410431	7.99949819142637	6.92455004315651	5.03772741840665	5.79508349536201	7.85246272859259	5.90001302960154	7.3769382271949	6.22822597102814	7.45649826963189	7.90328975937568	8.25918886514762	7.70590603237495	7.70869400283916
HORVU1Hr1G003280	3.84275250755003	3.34832271178756	2.83667799402143	1.39098258447427	0.904593835015059	1.3954707245588	0.898630944407945	1.1395374375391	1.32767271989732	3.19577867130335	2.79663974530565	3.46461889849529	0.980525971907453	1.27913826494405	1.30232870120874	0.534849824966022	0.376880505221751	0.25362826416975	3.29714320392229	2.77684906207686	2.9702615489018	1.74583619538585	1.62932964927402	1.53181880261356	1.12290000699835	0.831469573911777	1.48591884496462	2.9965366576821	2.60294692482421	2.47327580097813	1.73986879352608	0.980196955632361	2.0576612391274	0.753950850760364	0.722428690535151	0.864805129912324
HORVU1Hr1G003300	122.899459661109	105.157101845107	111.888817719071	40.8498856058105	33.5378164331833	38.9535685112558	39.0738047679603	34.3544638839914	38.5657313874937	105.567817225792	92.5849100296861	116.150183341483	38.5806953844402	41.6231591412793	49.9584030638941	35.9995074496361	38.7844301737293	31.6854167166352	94.1156369945894	111.901677107347	110.00740700285	47.1993767867591	46.4019506366164	49.3245654441566	33.8928652112336	27.0716711270688	35.3054317563593	101.113903628452	97.0832460730589	103.548766627079	37.5458642544976	40.9057193805862	39.9529223930569	36.7379687279596	39.0549328459003	24.1549019044477
HORVU1Hr1G003320	0.548964643935719	0.803103233454582	0.383911307461547	0.736402544721671	0.814134451513553	0.558188289823522	1.39787035796791	0.686312320336051	2.08634284555294	0.517751851775403	0.591596869199272	0.57484708181312	1.5608372614037	1.29192964759349	1.08751159585472	1.27541112107282	1.28481990416506	1.90221198127312	0.588222731216184	0.373806604510347	0.338579036662382	0.988792181457473	1.20502505310891	1.27651566884463	1.53463000956442	1.27165934833566	0.891551306978771	0.56857362222686	0.654073842648135	0.400298973568715	1.61379134471984	1.40028136518909	0.888535535077739	1.62784842777806	1.81701761558841	1.62523722690419
HORVU1Hr1G003340	0.425447599050182	0.308885859020993	0.533210149252149	0.429568151087641	1.06289775614269	1.11637657964704	0.615728610057296	1.20428388285382	0.800818465969814	0.232095657692422	0.349579968163206	0.38841019041427	1.18063331311306	0.613986367173142	0.604173108808179	0.905130473019421	0.753761010443502	0.81523370625991	0.386988638958016	0.320405661008869	0.26162925560275	0.926992670116381	0.627970802324362	0.391464805112354	0.898320005598683	1.05156446112372	0.936128872327709	0.32270394775038	0.106787566146634	0.343113405916042	0.428663325941208	0.525105511945908	0.795005478753766	0.651139371111223	1.16026426055646	0.656059064071418
HORVU1Hr1G003370	0.0274482321967859	0.0123554343608397	0	0.0204556262422686	0.135689075252259	0.0797411842605031	0	0.103594312503555	0.0842966806284015	0.0178535121301863	0	0	0.560300555375688	0.0639569132472023	0.0134260690846262	0.1851403240267	0.274094912888546	0.30797717792041	0.0154795455583206	0	0	0.108149144846911	0	0	0.355585002216145	0.63582967416783	0.104014319147523	0	0	0.0142963919131684	0	0.0175035170648636	0	0.0342704932163802	0.656753355031956	0.0447312998230512
HORVU1Hr1G003460	9.22260601812008	8.53760514334024	8.48870557609421	11.5574288268818	11.1943487083114	8.91107734111123	9.05287469922078	10.0486483128448	10.1156016754082	8.65895338314035	10.514289811678	9.55489068419105	10.6857320203792	10.9110493999727	9.62649153367698	8.00217622737624	7.65752662882375	9.92773491178735	9.17937051608413	8.01014152522172	8.01816718641368	8.63648170991761	7.87509330482443	9.34409469594271	10.0686700627519	11.347114185149	9.79220518831683	9.03571053701065	9.33056359206217	7.74864441693728	9.93490296593152	6.6338329675833	8.49564678276084	10.3154184581304	8.51590183691436	10.6162284913375
HORVU1Hr1G003510	0.850895198100364	0.901946708341299	0.767822614923095	8.24361737563426	2.96254480967432	4.18641217367641	3.42811063977846	1.81290046881221	4.95242998691859	0.946236142899874	0.752941469889983	0.699138342745686	2.88154571336068	2.69898173903194	1.97363215544005	1.81026094603884	1.507522020887	1.66670002168693	0.634661367891146	0.694212265519216	0.584818336053205	5.23750858615755	3.088937460082	2.46793029309962	2.99440001866228	4.27962280689885	4.29430546194775	0.59930733153642	1.13461789030799	0.814894339050599	1.41206742662986	2.59052052559981	5.97033526201358	2.03909434637462	2.38620385661611	2.28129629097561
HORVU1Hr1G003520	1.20772221665858	1.17376626427977	1.00243508059404	7.3026585684899	2.39717366278991	4.50537691071843	2.82902334350649	1.82584975787515	4.67846577487629	1.4282809704149	1.18319373839854	0.932184456994249	2.76148130863732	3.15947151441179	2.16159712262482	1.43998029798544	1.23342710799846	1.46742067126784	1.06808864352412	0.961216983026606	1.01573710998715	5.88640345523902	4.6503783739696	2.99555676955541	2.71367501691269	3.44815323298708	5.20071595737616	0.63004104084598	1.36154146836959	1.4010464074905	1.81551526280982	3.86827727133485	7.1550493087839	2.02195909976643	1.77323405858628	2.60932582301132
HORVU1Hr1G003530	6.87578216529488	6.72135629229681	6.76110469251725	7.15946918479402	7.86996636463102	6.9574183267289	6.24049266949962	5.76243363301024	6.51191857854402	7.37350050976694	5.86218715842915	6.02812615522947	5.12274793486343	6.53639653386407	6.57877385146683	6.0067749573107	5.92730249121481	6.3950555179944	7.05867277459421	7.63633492071137	7.11015976991002	5.79370418822738	6.95859537710779	7.88035672900087	6.64382504140693	8.2168757892458	8.18741283575504	6.39261153638848	7.07467625721452	6.96234286171301	6.73253576625309	8.13913543516157	7.79417136033104	4.91781577655056	5.9107801952876	6.93335147257294
HORVU1Hr1G003540	2.85461614846574	3.10121402457077	3.36988814327358	3.08879956258256	4.09328710344314	3.12984148222475	2.6792515194385	2.14958198444876	3.41401556545026	3.60640945029763	2.01680750863388	3.16942715378045	2.48133103094947	2.7501472696297	3.15512623488716	2.9622451844272	3.03217497382954	2.97107395170278	3.31262274948061	3.33755896884238	2.92409168026603	2.6882787433375	2.47793884160424	3.42106199250362	3.08797501924547	3.66824812019902	3.71479711241154	3.04263722164644	3.4172021166923	3.0308350855917	3.15193622015594	2.66053459385927	3.7412022529589	2.2447173056729	3.04295721164806	4.75642821451778
HORVU1Hr1G003590	10.4303282347787	10.9592702780648	12.8397003939918	8.46862926429921	12.732158227837	9.64868329552088	9.41898360249809	9.07745163312399	8.59826142409696	11.1227380571061	15.3008462988357	9.7413275755899	9.74522751671285	8.23765042623966	7.69313758549081	10.9438502646894	11.5805100695411	12.8263436451559	11.6251387142988	10.6534882285449	10.3574405306265	7.92578732949506	9.06314617408674	6.51874001556659	9.76923006088568	18.2189656636551	9.36128872327709	11.6327089736685	11.6665416015198	11.9803764232351	8.39675809049542	8.6992479812372	8.27740998467157	9.04741020912437	9.3696811984559	12.9124352155875
HORVU1Hr1G003620	10.7871552533369	10.9345594093431	5.31077308655141	19.8215018287583	41.204249184936	15.2305661937561	18.9211737739228	6.99261609398995	20.357648371759	1.53540204319602	5.0554641549756	0.543774266579978	9.10488402485493	7.85390894675644	5.03477590673482	6.39762675247818	5.8245168988816	8.27915119468397	1.9504227403484	1.94913443780395	0.969567241351366	17.7982592662345	15.3937707488702	21.9730897130456	18.2845551139565	17.8276858641672	15.0226395225923	1.85938941322838	3.12353630978905	2.85927838263368	9.90968747617028	8.27916357168048	30.5219750470564	6.69988142380233	7.15861156984832	10.2583780927531
HORVU1Hr1G003630	0.343102902459824	0.321241293381833	0.341254495521375	1.18642632205158	0.587985992759789	1.29579424423318	1.09832670983193	1.81290046881221	0.463631743456208	0.392777266864098	1.21008450518033	0.590383489429691	0.460246884772886	0.933770933409154	0.84584235233145	1.23426882684466	0.976463127165445	0.887698924594124	0.386988638958016	0.29370518925813	0.307799124238529	1.42138876084512	0.984386663103054	0.76590940130678	0.879605005482044	0.660284661635823	0.772677799381601	0.3841713663695	0.947739649551379	0.514670108874063	0.554740774747445	0.770154750853998	0.67029873698847	1.30227874222245	1.007021811049	0.611327764248367
HORVU1Hr1G003700	1.15282575226501	0.803103233454582	1.25837595223507	1.47280508944334	0.927208680890436	1.49514720488443	1.71405531988923	1.52801610942743	1.58056276178253	0.589165900296148	1.04873990448962	1.16523057124281	1.1606225789925	1.77800218827222	2.16159712262482	2.01597241717962	2.17562837105283	2.01090980877444	0.897813642382596	0.85441509602365	1.16963667210641	1.73038631755058	2.12152298082555	1.59989963828527	0.804745005015487	0.929289523783751	1.39676371426674	0.891277569977241	1.094572553003	0.743412379484757	0.655602733792435	1.41778488225395	1.16912570404966	2.87872143017594	2.53944630612356	2.86280318867528
HORVU1Hr1G003710	0.576412876132505	0.395373899546871	0.191955653730774	0.122733757453612	0.226148458753765	0.0398705921302516	0.116489196497326	0.0906450234406105	0.421483403142008	1.03550370355081	0.322689201381421	0.76128397321197	0.220118075326163	0.28141041828769	0.187964967184767	0.226282618254855	0.171309320555341	0.235511959586196	0.139315910024886	0.186903302255173	0.230849343178897	0.0772493891763651	0.101833103079626	0.153181880261356	0.318155001982867	0.195639899743948	0.118873507597169	0.4610056396434	0.18687824075661	0.243038662523863	0.050430979522495	0.0700140682594543	0.140295084485959	0.171352466081901	0.175134228008522	0.104373032920453
HORVU1Hr1G003720	0.301930554164645	0.247108687216794	0.362582901491461	0.286378767391761	0.248763304629141	0.299029440976887	0.149771824067991	0.233087203132998	0.210741701571004	0.249949169822608	0.484033802072132	0.264118929481704	0.160085872964482	0.383741479483214	0.187964967184767	0.143998029798544	0.308356776999614	0.289860873336857	0.278631820049771	0.240304245756652	0.169289518331191	0.278097801034914	0.526137699244736	0.357424387276497	0.131005000816475	0.0733649624039804	0.0891551306978771	0.26123652913126	0.480544047659854	0.243038662523863	0.0252154897612475	0.192538687713499	0.218236798089269	0.154217219473711	0.240809563511717	0.164014766017854
HORVU1Hr1G003740	3.22516728312235	3.34832271178756	2.90066321193169	1.96374011925779	2.55547758391754	2.75107085698736	2.1633707920932	1.85174833600104	2.50782624869495	3.96347969290136	3.22689201381421	3.63551938227757	2.32124515798499	3.10830598381403	2.67178774784061	2.9622451844272	2.79234192505206	3.20658591128898	3.66865229732199	3.52446227109756	3.12416111102107	2.88912715519605	4.00543538779863	2.92747593388369	2.5265250157463	4.15734786955889	2.55578041333914	3.2270394775038	3.37715677938731	2.57335054437031	1.56336036519735	2.59052052559981	2.43178146442329	2.39893452514661	2.32052852111291	2.72860928920612
HORVU1Hr1G003750	8.02860791755989	7.84570081913322	7.76353977311129	6.56625602376823	4.95265124670745	5.46227112184446	6.32369923842628	6.83722462523462	5.7743226230455	7.26637943698582	6.96470859648234	8.40519652056481	4.74254398657279	6.20382058497862	6.36395674611282	6.13020183999517	5.53329105393752	5.59793811631805	7.83265005251024	6.43481369192811	6.91009033915498	6.22630076761502	7.68839928251178	6.62086126907416	6.00751503744119	6.38275172914629	5.95853456830812	7.25315539705617	8.42286927981578	6.70500780727598	4.69008109559204	4.20084409556726	5.73651012120365	5.94593057304196	6.28294042980571	4.65205518159733
HORVU1Hr1G003810	0.439171715148575	0.926657577062979	0.703837397012837	0.0613668787268059	0.0904593835015059	0.0797411842605031	0.183054451638655	0.20718862500711	0.189667531413903	0.803408045858383	0.914286070580693	0.652529119895974	0.0600322023616808	0.0511655305977618	0.0402782072538786	0.143998029798544	0.154178388499807	0.181163045835536	0.835895460149314	0.56070990676552	0.554038423629352	0	0	0.0851010445896422	0.0748600004665569	0.0978199498719738	0.0297183768992924	0.6146741861912	0.667422288416464	0.729115987571589	0.050430979522495	0.210042204778363	0.0311766854413242	0.0685409864327604	0.197026006509587	0.119283466194803
HORVU1Hr1G003840	0.329378786361431	0.271819555938474	0.298597683581204	0.122733757453612	0.248763304629141	0.219288256716384	0.0665652551413293	0.129492890629444	0.168593361256803	0.160681609171677	0.0806723003453553	0.295191744714845	0.280150277687844	0.140705209143845	0.308799588946402	0.205711471140777	0.137047456444273	0.108697827501321	0.154795455583206	0.160202830504434	0.246239299390823	0.0772493891763651	0.339443676932087	0.187222298097213	0.0561450003499177	0.146729924807961	0.222887826744693	0.19976911051214	0	0.142963919131684	0.0756464692837426	0.332566824232408	0.37412022529589	0.188487712690091	0.218917785010652	0.342939965310059
HORVU1Hr1G003870	0.164689393180716	0.086488040525878	0.0426568119401719	0.265923141149492	0.158303921127635	0.0398705921302516	0.0832065689266616	0.349630804699498	0.0210741701571004	0.0892675606509315	0.0537815335635702	0.139827668549137	0.0800429364822411	0.0895396785460832	0.10740855267701	0.164569176912622	0.137047456444273	0.108697827501321	0.0773977277916031	0.106801887002956	0.0615598248477058	0.046349633505819	0.169721838466044	0.119141462425499	0.0748600004665569	0.0733649624039804	0.0594367537985847	0.18440225585736	0.0266968915366586	0.100074743392179	0.050430979522495	0.122524619454045	0.202648455368607	0.102811479649141	0.0656753355031956	0.0447312998230512
HORVU1Hr1G003890	0.658757572722863	0.679548889846184	0.490553337311977	0.613668787268059	0.45229691750753	0.538252993758396	0.782141747910619	0.841703789091383	0.674373445027212	0.392777266864098	0.591596869199272	0.543774266579978	0.420225416531766	0.524446688627059	0.590747039723553	0.987415061475732	0.702368214276899	1.19567610251453	0.541784094541222	0.400507076261086	0.400138861510088	0.417146701552371	0.458248963858318	0.561666894291639	0.411730002566063	0.464644761891876	0.579508349536201	0.2305028198217	0.680770734184794	0.243038662523863	0.453878815702455	0.367573858362135	0.467650281619863	0.702545110935794	0.897562918543673	0.73061123044317
HORVU1Hr1G003910	0.329378786361431	0.271819555938474	0.10664202985043	0.613668787268059	0.746289913887424	0.777476546539906	0.549163354915966	0.530920851580719	0.505780083770409	0.464191315384844	0.295798434599636	0.295191744714845	0.540289821255127	0.601194984523702	0.577320970638926	0.617134413422332	0.548189825777092	0.434791310005285	0.356029547841374	0.373806604510347	0.323189080450455	0.587095357740374	0.424304596165109	0.527626476455782	0.505305003149259	0.342369824551908	0.416057276590093	0.36880451171472	0.387104927281549	0.328817014002873	0.756464692837426	0.210042204778363	0.685887079709132	0.325569685555612	0.328376677515978	0.551686031150965
HORVU1Hr1G003940	6.77971335260613	5.99238566500726	5.18280265073089	5.2161846917785	6.33215684510542	5.24298286512808	5.00903544938503	5.27036064861835	4.34127905236268	6.42726436686707	6.29243942693771	5.82615285621405	5.30284454194847	4.08045106517151	4.04124679447248	4.69022154200973	4.86518470377169	6.14142725382465	4.62838412193787	6.51491510718033	5.24797506826692	4.696762861923	3.63204734317334	4.39121390082554	4.32316502694366	6.43166170408228	5.20071595737616	5.24009743727998	5.17919695811176	5.76144594100687	5.19439089081699	3.64073154949163	4.59856110259532	4.90068052994237	4.22511325070558	5.82997941027101
HORVU1Hr1G003960	18.9804525640775	21.2513471006443	21.1151219103851	20.5169931209954	17.481275861666	23.9422905742161	16.7411616680443	17.1319094302754	16.9014844659945	19.9780800736785	21.1630334572649	22.2792085221625	18.0897036449865	18.2533030407515	19.4812262417926	10.7381387935486	11.4092007489857	10.2357120897078	22.9406865174312	19.8918514543006	22.3154365072933	23.5610636987913	27.4270490961127	24.3559189615556	14.4105500898122	13.4257881199284	15.6318662490278	20.7759874932626	21.9581932889017	22.8885234529826	18.1551526280982	24.3999027884198	23.1798656256245	14.787717822868	13.091283543637	11.5406753543472
HORVU1Hr1G003990	0.686205804919649	0.728970627289543	0.639852179102579	1.14551506956704	1.51519467365022	1.17618246784242	0.881989630622613	0.725160187524884	1.64378527225383	0.82126155798857	0.833613770235338	0.543774266579978	1.52081579316258	1.63729697912838	1.39631118480112	1.43998029798544	1.78161693377555	1.39495545293362	0.712059095682749	0.480608491513303	0.754107854384396	0.757044013928378	1.9348289585129	1.32757629559842	1.02932500641516	1.00265448618773	1.20359426442134	0.752975878084221	0.734164517258111	0.400298973568715	2.29460956827352	1.83786929181068	1.15353736132899	1.79920089385996	1.61999160907882	1.14810336212498
HORVU1Hr1G004020	0.439171715148575	0.457151071351069	0.127970435820516	0.102278131211343	0.135689075252259	0.119611776390755	0.0998478827119939	0.0517971562517774	0.231815871728104	0.892675606509315	0.322689201381421	0.512701451346837	0.120064404723362	0.140705209143845	0	0.082284588456311	0.137047456444273	0.235511959586196	0.123836364466565	0.106801887002956	0.184679474543117	0.108149144846911	0.0509165515398131	0.0680808356717138	0.187150001166392	0.0733649624039804	0.0297183768992924	0.41490507567906	0.200226686524939	0.200149486784358	0.0252154897612475	0.0350070341297272	0.0623533708826483	0.154217219473711	0.175134228008522	0.074552166371752
HORVU1Hr1G004030	2.18213445964448	2.53286404397214	2.47409509252997	3.80474648106197	2.9851596555497	3.18964737042013	3.49467589491979	2.91359003916248	3.60368309686417	2.6066127710072	2.47395054392423	2.9829902623816	3.98213608999149	4.5537322232008	4.06809893264174	2.81824715462865	3.20348429438488	3.46021417545873	2.89467501940596	2.91035142083056	2.75480216193483	4.0633178706768	4.59946182242979	4.88479995944546	3.03183001889556	2.93459849615921	3.77423386621013	3.01190351233688	3.00340029787409	3.21668818046289	5.52219225771321	3.48319989590785	3.39825871310433	4.83213954350961	3.98430368719387	4.08545871717201
HORVU1Hr1G004040	32.7045686624705	29.5541989911286	32.995044035723	26.5514028624647	22.1851638037443	29.1055322550836	27.7077874525783	27.219405610309	23.6873672565808	30.4402381819676	29.6336249935272	33.7606137508084	22.0118075326163	26.426996553744	29.4970737789237	24.2945247417258	23.2638057314153	18.2793513248055	32.8166365836397	31.826962326881	33.057625943218	29.6637654437242	27.7155762215049	25.0026869004369	26.2571451636448	20.2731846109666	27.4449210664965	33.8992813684447	28.538977052688	29.879459098522	23.6016984165277	26.7278705580467	28.2616653525604	23.0811771812321	25.9636493022633	12.3309283178878
HORVU1Hr1G004050	1.71551451229912	2.02629123517771	1.94088494327782	2.63877578525265	2.2162548957869	2.45204141601047	2.99543648135982	2.05893696100815	3.05575467277956	2.0888609192318	1.82857214116139	2.40814318056848	3.06164232044572	3.59437852449277	2.94030912953314	2.32453962389079	2.67242540066332	2.97107395170278	2.3993295615397	2.37634198581578	2.093034044822	3.47622251293643	3.80176918163938	4.20399160272832	2.5265250157463	2.34767879692737	3.3135990242711	2.28966134356222	2.37602334676261	2.70201807158883	4.43792619797956	2.90558383276736	2.88384340332249	4.11245918596562	3.17430788265445	3.74251875186195
HORVU1Hr1G004060	15.3710100302001	13.0102723819642	14.9725409910003	10.3096356261034	9.02332350427522	10.9644128358192	11.3327346878113	10.6184170316144	6.63836359948662	12.265362833438	14.5747955957275	14.9460241271411	8.16437952118859	10.7575528081794	12.5936528013794	11.0878482944879	10.2442973692094	6.43128812716151	13.854193274697	14.3915542736484	14.5588985764824	12.390802023889	11.710806854157	10.0589434704957	9.26392505773642	7.70332105241794	11.0552362065368	15.7049254571852	13.9224289363674	14.096242426384	9.83404100688653	8.82177260069125	8.09034987202362	10.1783364852649	10.2453523384985	1.19283466194803
HORVU1Hr1G004080	11.4870851743549	9.47661815476406	10.1949780537011	6.09577662019605	5.45017785596573	5.7214299706911	6.45682974870894	6.15091230489857	5.98506432461651	11.3548337147985	7.74454083315411	10.3006382497864	5.16276940310455	6.34452579412247	6.65933026597459	6.78847854764566	7.09220587099113	5.39865876589896	8.8543000593594	8.17034435572615	10.6036798300173	7.06059417071977	4.82010021243564	5.53156789832674	4.47288502787678	3.03241844603119	5.64649161086555	10.2957926187026	6.99458558260454	6.93375007788668	4.76572756487578	5.16353753413476	6.9056358252533	5.86025434000101	7.07104445584406	5.18883077947394
HORVU1Hr1G004120	0.0686205804919649	0	0	1.63645009938149	21.4388738898569	3.72790036417852	10.916701843178	13.0787819535738	33.6975980812035	0	0	0	18.3698539226743	6.35731717677191	6.40423495336669	63.4825599940439	41.7823432834477	89.6938239931736	0	0.0267004717507391	0.0153899562119264	5.33020785316919	16.3951295958198	10.0249030526599	68.4407554265497	110.756638242542	39.8077658566021	0	0	0.071481959565842	16.1379134471984	2.71304514505386	0.389708568016552	54.5928956936936	13.1131753221381	7.26138100460865
HORVU1Hr1G004140	0.425447599050182	0.308885859020993	0.383911307461547	0.14318938369588	0.316607842255271	0.259158848846635	0.43267415841864	0.284884359384776	0.400409232984907	0.357070242603726	0.268907667817851	0.528237858963407	0.260139543567284	0.306993183586571	0.214817105354019	0.596563266308255	0.668106350165831	0.30797717792041	0.309590911166413	0.373806604510347	0.400138861510088	0.139048900517457	0.237610573852461	0.22126271593307	0.598880003732455	0.171184912275954	0.386338899690801	0.26123652913126	0.146832903451622	0.2716314463502	0.151292938567485	0.140028136518909	0.514415309781849	0.394110671988372	0.437835570021304	0.238566932389606
HORVU1Hr1G004150	26.4463717216033	18.113066772991	51.0815322983559	10.3710025048302	26.9342814375734	14.2138660944347	32.0678116643354	38.3039970481894	32.0538128089497	34.689374068952	33.0218616080321	26.5672570243361	26.1340187614517	24.6617857481212	33.0281299481804	68.789915949476	75.273315452017	77.4834347038585	15.3092705571791	34.1232028974445	31.4416805409657	7.09149392639031	12.1520836341687	10.5865699469515	32.4518102022524	77.0576655116474	30.3424628141775	29.8731654488923	32.2765418678202	24.0179384141229	18.6846779130844	15.1755492952367	58.7992287423374	41.6900549977265	41.8570804940367	70.168498989093
HORVU1Hr1G004200	5.95626638670255	7.0302421513178	6.9957171581882	5.13436218680943	7.91519605638177	5.1831769769327	8.27073295131016	6.82427533617167	5.66895177226	6.01663358787278	8.01344850097196	7.30211157978828	5.66303775611856	5.11655305977618	5.638949015543	15.2020777173035	18.2958354353104	15.7611849876916	7.04319322903588	6.27461086142368	6.35605191552562	6.67434722483794	6.9755675609544	5.31030518239367	10.6488350663677	21.2024741347503	11.1146729603353	6.51554637362672	5.96675525844319	5.60418562996202	4.6144346263083	6.47630131399953	6.17298371738219	9.52719711415369	12.2812877390976	11.8537944531086
HORVU1Hr1G004230	20.7920358890654	15.9014440224007	17.8945326089021	15.607642822851	15.7851624210128	18.3006017877855	25.1616664434225	27.5560871259456	20.7159092644297	21.1742653864009	11.8588281507672	18.5660071018021	10.6657212862586	10.8598838693749	13.506625499134	14.8935105105923	16.4799566374238	12.2828545076493	13.2350114523641	17.595610883737	17.9446889431062	14.4919854094861	13.815357651136	11.7950047801244	21.6719701350682	16.5071165408956	22.1550499784225	17.9177525274735	15.9113473558485	15.7403274963984	12.0277886161151	16.0682286655448	17.7395340161135	18.0776851716405	16.0685654197819	13.5237629798358
HORVU1Hr1G004330	22.5487227496597	13.949285393388	14.7805853372696	22.4193663615264	22.4113122624981	21.8490844873779	18.8379672049962	24.4482577508389	15.1734025131123	21.5848961653952	20.6252181216292	24.2212594742339	27.9750063005433	32.6308171387226	34.6795364455895	28.2647561347428	22.7498777697493	24.0946850961262	17.9872319387686	21.5205802310957	21.1611897913989	31.6722495623097	24.9830546222016	21.1390994760671	18.1722651132567	23.3300580444658	25.4537898142439	14.1528731370524	14.7633810197722	14.3106883050816	21.9122606025241	45.5791584369048	26.0013556580644	23.3039353871385	25.0660863837196	24.4829314364834
HORVU1Hr1G004400	7.72667736339524	7.06730845440032	8.9579305074361	18.9009986478562	25.4417016097985	27.5107085698736	18.6881953809282	26.5978397352877	12.2230186911182	8.39115070118756	8.36302846913517	6.33885430756089	16.2887375741361	17.2939493420435	13.3186605319492	9.17473161287868	5.79025503477054	7.30087074717208	7.83265005251024	7.63633492071137	8.00277723020175	13.7349413955577	12.2199723695551	14.1437936107985	16.4130551022926	13.2056932327165	12.8680571973936	7.42219079825874	10.4518330366018	12.5236393159355	18.029075179292	21.1792556484849	19.6413118280342	7.41956178134631	6.50185821481636	8.40948436673363
HORVU1Hr1G004430	10.7048105567465	12.6766756542215	10.664202985043	7.52767045715486	9.1363977336521	8.47250082767846	10.3342558606914	8.55948007060622	9.94700831415138	12.4796049790002	11.8050466172037	10.2695654345533	8.38449759651476	9.93890431861524	9.34454408289983	8.02274737449032	7.29777705565754	8.22480228093331	12.1978818999567	10.1461792652808	10.9114789542559	9.3317262125049	9.58928387333147	10.2631859775108	8.83348005505372	7.01858140331412	9.18297846188134	11.663442682978	12.9079470579744	12.051858382801	10.6913676587689	12.4975111843126	8.40211672643687	8.91032823625885	8.12184982389519	9.45321469593816
HORVU1Hr1G004440	3.19771905092556	3.6695640051694	2.98597683581204	3.1297108150671	3.0756190390512	2.57165319240123	2.87894728486249	2.48626350008532	2.92930965183695	3.92777266864098	2.36638747679709	3.71320142036042	2.60139543567284	3.15947151441179	2.80604843868687	2.63310683060195	2.32980675955264	2.75367829670014	3.88536593513848	2.67004717507391	3.60124975359079	2.37928118663204	3.13985401162181	3.19979927657055	2.73239001702933	1.71184912275954	2.98669687837888	3.28850689612292	4.0579275135721	3.5740979782921	3.0258587713497	3.36067527645381	3.05531517324977	2.67309847087765	2.42998741361824	3.11628055433923
HORVU1Hr1G004480	7.38357446093542	8.00632146582414	7.05970237609845	4.21385900590734	4.38728009982304	4.14654158154616	4.90918756667303	4.09197534389042	5.07887500786119	7.26637943698582	7.47563316533626	8.49841496626423	4.20225416531766	3.54321299389501	3.70559506735683	3.47652386227914	4.77953004349402	4.5653087550555	7.84812959806856	7.58293397720989	7.18710955096965	4.09421762634735	4.37882343242393	4.69757766134825	4.80975502997628	5.30673228055458	4.63606679628961	7.20705483309183	7.76879543716764	7.79153359267678	4.23620227988958	4.93599181229153	4.41150098994737	3.47845506146259	3.9624119086928	4.45821954903077
HORVU1Hr1G004490	10.7322587889433	10.0079018322802	10.1949780537011	8.87774178914459	11.1491190165606	10.0075186246931	9.98478827119939	10.229938359726	10.7478267801212	11.2655661541476	10.0571467763876	8.42073292818138	12.0664726746978	10.4377682419434	10.2575167806544	14.0089511846869	13.6362219162052	12.8263436451559	9.9843068851168	10.2262806805331	8.94156455912927	9.20812718982272	10.5057818010481	11.5567218552734	10.8734150677674	9.87981493706936	8.5588925469962	11.3714724445372	8.91676177324396	10.1361418664364	9.40537768094532	11.937398638237	11.1924300734354	12.166025091815	12.1280452895901	14.9700750074478
HORVU1Hr1G004510	6.76598923650774	8.05574320326749	8.55269079400447	5.07299530808262	6.28692715335466	4.68479457530456	4.52643734961039	4.8171355314153	5.20532002880379	7.90910587367253	9.08907917224336	8.23429603678253	4.70252251833166	4.78397711089073	4.80653273229618	5.98620381019663	7.45195544415735	7.04724248300233	9.16389097052581	8.19704482747689	8.58759556625496	5.48470663152192	6.5852073324825	5.78687103209567	5.22148503254235	8.46142566392574	6.43402859869679	7.92929700186649	7.50182652180106	7.23397430806321	5.42133029866822	4.34087223208617	6.54710394267808	4.52370510456218	6.10780620179719	7.02281407221904
HORVU1Hr1G004520	3.52709783728699	3.01472598404489	2.49542349850006	3.43654520870113	1.4473501360241	2.75107085698736	1.74733794745989	1.65750900005688	1.26445020942602	2.66017330739776	2.50084131070601	3.55783734419472	2.34125589210555	2.37919717279593	2.57780526424823	1.70740521046845	1.83300972994215	1.37683914835007	3.42097956838886	3.07055425133499	2.46239299390823	2.28658191962041	3.02104872469558	1.27651566884463	1.45977000909786	1.54066421048359	1.79796180240719	2.96580294837254	2.95000651480077	3.47402323489992	2.44590250684101	2.20544315017281	2.16677963817203	1.61071318116987	1.46674915957137	0.656059064071418
HORVU1Hr1G004530	0.397999366853396	0.321241293381833	0.170627247760688	0.511390656056716	0.045229691750753	0.478447105563019	0.316184961921314	0.310782937510664	0.273964212042305	0.267802681952794	0.295798434599636	0.590383489429691	0.380203948290645	0.498863923328178	0.456486348877291	0.1851403240267	0.256963980833012	0.126814132084875	0.479865912307939	0.29370518925813	0.21545938696697	0.324447434540733	0.475221147704923	0.238282924850998	0.318155001982867	0.244549874679935	0.104014319147523	0.3073370930956	0.18687824075661	0.400298973568715	0.0252154897612475	0.210042204778363	0.389708568016552	0.171352466081901	0.153242449507456	0.074552166371752
HORVU1Hr1G004560	0.247034089771073	0.0123554343608397	0	0.0409112524845373	0.113074229376882	0.13954707245588	0.149771824067991	0.0647464453147218	0.147519191099703	0.0178535121301863	0.430252268508562	0	0.0800429364822411	0.0511655305977618	0.067130345423131	0.143998029798544	0.0171309320555341	0.144930436668428	0.0464386366749619	0	0.0153899562119264	0.015449877835273	0.54310988309134	0.0680808356717138	0.0935750005831961	0.0978199498719738	0.0594367537985847	0.03073370930956	0	0.0142963919131684	0.327801366896218	0.175035170648636	0.0467650281619863	0.0171352466081901	0.153242449507456	0.0894625996461024
HORVU1Hr1G004580	4.70737182174879	3.49658792411764	6.63313425669674	2.02510699798459	5.42756301009036	1.89385312618695	10.9000605293927	7.61418196901128	8.80900312566796	4.57049910532769	5.86218715842915	8.5139513738808	2.20118075326163	1.25355549964516	7.23665123661352	22.5459772370292	25.2167319857462	28.080272104508	2.63152274491451	5.55369812415372	7.86426762429442	0.401696823717098	0.27155494154567	1.34459650451635	9.46979005901945	16.2625666662156	7.45931260172238	9.55818359527317	10.7054535062001	4.40328870925587	3.45452209729091	4.32336871502131	3.8659089947242	15.4217219473711	16.3750503187968	18.9660711249737
HORVU1Hr1G004590	7.2188850677547	8.30285189048429	9.66176790444894	19.0441880315521	17.2777422487876	18.1211841231993	15.2933673687204	13.2471227113921	12.0965736701756	9.10529118639501	10.5949621120233	9.30630816232591	16.8690488636323	18.0486409183605	17.3196291191678	11.7461250021384	10.3813448256537	10.1632468713735	8.31251596481818	7.66303539246211	8.63376543489074	17.6437604878818	18.1602367158667	18.4158660491986	12.1086050754656	10.9802893731291	14.1608065925128	10.6031297117982	10.94572553003	9.19258000016728	14.2971826946273	17.7310627867068	15.8377562041927	11.2749922681891	11.8872357260784	9.60231902868166
HORVU1Hr1G004610	3.22516728312235	3.2989009743442	4.39365162983771	9.88006747501575	8.20918905276166	8.3528890512877	6.68980814170359	8.23574784403261	5.66895177226	3.37431379260521	3.41512738128671	4.44341257833925	8.64463714008204	7.89228309470476	6.78016488773623	5.98620381019663	4.71100631527189	5.52547289798383	3.74605002511359	3.63126415810051	3.35501045419997	6.2417506454503	4.83707239628225	6.91020482067895	6.2508100389575	5.57573714270251	5.06698326132935	3.9185479369689	4.29819953740203	3.27387374811557	7.43856947956802	6.80886813823193	6.01710029017557	4.86641003672599	4.55348992822156	5.11427861310219
HORVU1Hr1G004650	0.521516411738933	0.679548889846184	0.191955653730774	11.3324169382168	11.8275643928219	12.3798188564431	10.3342558606914	10.2946848050408	5.20532002880379	0.571312388165961	0.968067604144264	0.528237858963407	12.286590750024	10.9238407826222	13.2112519792722	9.13358931865052	5.29345800516005	4.31168049088575	1.19192500799069	0.160202830504434	0.430918773933941	7.94123720733033	10.0135884694966	8.71434696597936	6.98069504350643	4.54862766904678	7.34043909412521	0.41490507567906	0.413801818818208	0.643337636092578	6.07693303246065	5.56611842662662	6.51592725723675	4.40375837830485	5.31970217575884	3.47413095292364
HORVU1Hr1G004670	1.86647978938144	1.53207386074412	1.94088494327782	0.756858170963939	1.87703220765625	0.318964737042013	4.14368713254775	2.66755354696654	2.61319709948045	1.66037662810733	2.25882440966995	2.67226211005018	0.660354225978489	0.486072540678737	2.41669243523272	7.07647460724275	8.35989484310065	8.62336098177149	0.897813642382596	1.68212972029656	3.03182137374951	0.0926992670116381	0.0848609192330219	0.238282924850998	3.03183001889556	4.96436245600267	2.63007635558737	3.51900971594462	4.08462440510876	1.48682475896951	1.26077448806238	1.64533060409718	1.24706741765297	5.12343873584884	5.34159395425991	6.69478454018333
HORVU1Hr1G004690	4.76226828614236	5.38696938132612	6.63313425669674	13.0916007950519	12.2346316185787	12.67884829742	9.36905966114209	9.54362603938999	7.37595955498513	5.46317471183701	6.37311172728307	5.85722567144719	10.8458178933437	11.5122443844964	10.3380731951622	7.4878975495243	6.61253977343617	6.57621856382994	5.54167730987878	5.1264905761419	5.30953489311463	11.3865599645962	11.6938346703104	11.897126033632	7.61700504747217	7.04303639078211	8.93037225823735	6.26967669915024	5.99345214997985	5.90440986013855	10.0609804147378	10.8346770631506	10.241541167475	7.29961505508898	7.04915267734299	6.27729240850152
HORVU1Hr1G004700	4.76226828614236	5.38696938132612	6.63313425669674	13.0916007950519	12.2346316185787	12.67884829742	9.36905966114209	9.54362603938999	7.37595955498513	5.46317471183701	6.37311172728307	5.85722567144719	10.8458178933437	11.5122443844964	10.3380731951622	7.4878975495243	6.61253977343617	6.57621856382994	5.54167730987878	5.1264905761419	5.30953489311463	11.3865599645962	11.6938346703104	11.897126033632	7.61700504747217	7.04303639078211	8.93037225823735	6.26967669915024	5.99345214997985	5.90440986013855	10.0609804147378	10.8346770631506	10.241541167475	7.29961505508898	7.04915267734299	6.27729240850152
HORVU1Hr1G004720	0.576412876132505	0.753681496011223	0.575866961192321	17.2645485484747	10.9003557119315	12.1605305997267	11.9151806702979	10.1263440472225	9.01974482723896	0.678433460947079	0.887395303798908	0.279655337098275	16.9090703318734	13.2774551901192	16.4737867668363	5.10164448429128	5.55042198599306	11.7393653701427	0.417947730074657	0.240304245756652	0.415528817722014	11.6955575213017	12.2199723695551	12.6630354349388	8.96448505587019	10.7357394984491	5.98825294520741	0.47637249429818	0.547286276501501	0.443188149308221	27.610961288566	9.06682183959934	4.97268132789121	10.452500430996	14.0764135761849	10.511855458417
HORVU1Hr1G004750	0.933239894690722	0.827814102176261	0.725165802982923	0.797769423448477	0.701060222136671	0.797411842605031	0.698935178983957	0.492072984391885	0.611150934555911	0.892675606509315	1.04873990448962	0.838966011294824	0.640343491857929	0.473281158029297	0.926398766839207	0.555420972080099	0.890808466887775	0.235511959586196	0.804936369032673	0.934516511275867	0.861837547867881	0.942442547951654	1.12016413387589	0.86803065481435	0.842175005248765	0.978199498719738	1.02528400302559	0.814443296703341	0.507240939196513	0.528966500787231	0.655602733792435	0.752651233789134	0.623533708826484	0.788221343976744	0.766212247537282	0.223656499115256
HORVU1Hr1G004790	0.13724116098393	0.0617771718041986	0.0853136238803439	2.65923141149492	2.73639635092055	2.53178260027097	5.05895939074102	7.12210898461939	3.73012811780677	0.107121072781118	0.134453833908926	0.124291260932566	2.7214598403962	3.54321299389501	4.21578569257262	4.23765630550002	3.87159064455071	3.15223699753832	0.0928772733499238	0.106801887002956	0.246239299390823	3.41442300159534	2.6985772316101	2.48495050201755	11.2851450703335	7.458771177738	10.3271359725041	0.0922011279286801	0.160181349219951	0.142963919131684	2.19374760922853	1.540309501708	2.0576612391274	3.51272555467897	3.78727768068428	2.77334058902918
HORVU1Hr1G004890	0	0	0	0.102278131211343	0.0678445376261295	0.159482368521006	0.199695765423988	0.181290046881221	0.105370850785502	0.0178535121301863	0	0	0.0400214682411206	0.0511655305977618	0.187964967184767	0.699419001878643	0.428273301388353	0.30797717792041	0	0	0	0	0.0848609192330219	0.0510606267537853	0.187150001166392	0.220094887211941	0.104014319147523	0.01536685465478	0.0400453373049879	0.0142963919131684	0.10086195904499	0.0700140682594543	0.155883427206621	0.222758205906471	0.218917785010652	0.313119098761359
HORVU1Hr1G004910	4.08978659732111	3.32361184306588	4.03106872834625	3.92748023851558	4.54558402095067	5.40246523364909	3.37818669842246	4.38980899233814	2.88716131152275	3.62426296242782	4.89411955428489	3.85302908890956	3.40182480049525	4.15719936106815	3.79957755094921	2.73596256617234	3.83732878043964	3.56891200296005	3.99372275404672	3.2841580253409	3.23189080450455	4.75856237326409	4.78615584474243	4.16995118489247	3.72428502321121	4.64644761891876	4.51719328869244	3.90318108231412	4.03123062203544	4.08876808716616	4.16055581060584	2.50300294027549	3.18002191501507	4.11245918596562	3.5245763386715	2.08746065840906
HORVU1Hr1G004920	0.233309973672681	0.383018465186031	0.447896525371805	0.470479403572179	0.203533612878388	0.239223552781509	0.0665652551413293	0.0906450234406105	0.210741701571004	0.374923754733912	0.242016901036066	0.217509706631991	0.160085872964482	0.498863923328178	0.214817105354019	0.0617134413422332	0.119916524388739	0.144930436668428	0.139315910024886	0.186903302255173	0.230849343178897	0.339897312376006	0.186694022312648	0.238282924850998	0.112290000699835	0.122274937339967	0.178310261395754	0.35343765705994	0.173529794988281	0.142963919131684	0.151292938567485	0.210042204778363	0.327355197133904	0.205622959298281	0.218917785010652	0.074552166371752
HORVU1Hr1G004960	11.2537752006822	11.5029093899418	10.5149041432524	11.0460381708251	13.1392254535937	12.1206600075965	13.2964097144805	12.4831146566784	12.391612052375	9.99796679290433	12.5310973203119	11.2638955220138	15.0280613245408	16.1555162862433	16.6617517340211	13.3712456241505	14.1501498778712	15.217695850185	11.0369159830826	10.1728797370316	9.92652175669256	17.8137091440698	17.8207930389346	17.837178945989	13.3063650829305	11.7139389971689	13.566439054527	10.6645971304173	11.8801167338131	9.37843309503847	12.2799435137275	11.0097122337992	14.0295084485959	16.2956195243888	16.0685654197819	16.9978939327595
HORVU1Hr1G004970	22.2879645437902	22.2644927182332	22.2455274267997	17.3259154272015	21.9364004991152	16.7057781025754	14.7941279551604	16.1736620396175	17.0700778272513	20.3708573405426	21.5126134254281	21.5489973641837	17.0891669389585	14.7740469601037	14.580711025904	17.8968979892476	20.591380330752	22.8808926890281	22.0738319661652	21.6807830616001	20.0992828127759	16.639518428589	15.6653256904158	16.884047246585	16.2446201012429	34.2614374426588	18.5739855620577	22.0207027202998	23.8403241422361	22.4024461279349	16.9195936297971	19.8664918686202	14.3880403311711	14.5306891237452	17.0974790093319	20.1141744870987
HORVU1Hr1G004980	4.39171715148575	2.10042384134275	3.58317220297444	5.50256345917026	6.19646776985316	8.61204790013434	6.55667763142093	10.9939464144398	4.91028164660439	3.44572784112595	2.01680750863388	3.43354608326215	8.72468007656428	9.64470251767811	12.2714271433483	8.26960113985925	6.86950375426918	7.1378240059201	1.88850455811512	3.31085849709164	3.35501045419997	4.60406359491136	3.53021424009371	4.44227452757932	3.93015002449424	6.84739649103817	5.89909781450953	3.11947149492034	3.16358164709404	2.65912889584932	3.78232346418713	4.39338278328076	3.08649185869109	5.08916824263246	5.64807885327482	4.90553254726128
HORVU1Hr1G005030	0.0274482321967859	0	0.021328405970086	5.11390656056716	11.8275643928219	4.38576513432767	6.60660157277693	6.72068102366812	11.2325326937345	0	0.0268907667817851	0	18.3298324544332	14.5182193071149	6.32367853885894	29.8693056096409	21.1567010885846	42.7363625126028	0	0	0.0153899562119264	5.06755992996955	9.57231168948487	6.48469959773074	44.9347152800508	72.3867629052606	44.7410164218846	0	0	0.0285927838263368	24.1816546810364	11.0972298191235	2.27589803721666	64.3942567535784	10.4642701235092	4.02581698407461
HORVU1Hr1G005090	0.0686205804919649	0.0988434748867177	0	0.777313797206208	0.746289913887424	0.538252993758396	0.765500434125286	0.712210898461939	0.716521785341413	0.0714140485207452	0.0268907667817851	0.0155364076165708	0.460246884772886	0.498863923328178	0.308799588946402	0.1851403240267	0.239833048777478	0.507256528339499	0	0	0.0461698686357793	0.679794624752013	0.712831721557384	0.714848774552994	0.411730002566063	0.269004862147928	0.1931694498454	0.01536685465478	0	0.0857783514790104	0.479094305463703	0.385077375426999	0.327355197133904	0.222758205906471	0.218917785010652	0.268387798938307
HORVU1Hr1G005100	468.719737108415	540.401988074408	701.043375830756	744.830262733485	875.443298681699	694.485909020787	491.551126591146	600.251345223723	493.409545888191	553.262487402343	768.833913058018	507.931774208549	788.062731135905	505.400319862042	453.948821820296	296.7799394148	234.830816617262	657.350111814241	659.629874876717	609.251364408364	590.158650858743	505.319154358274	609.114706070784	766.777431961594	747.495819658687	1110.72107580879	753.702615731403	535.949789794762	775.411214682248	803.199890465627	1344.16211270282	527.556004334989	256.116470900478	390.203835761705	351.691421619612	392.860095912584
HORVU1Hr1G005110	468.719737108415	540.389632640047	701.043375830756	744.809807107243	875.443298681699	694.485909020787	491.551126591146	600.251345223723	493.409545888191	553.262487402343	768.833913058018	507.931774208549	788.062731135905	505.387528479393	453.948821820296	296.7799394148	234.830816617262	657.331995509657	659.614395331159	609.224663936613	590.158650858743	505.257354846933	609.114706070784	766.777431961594	747.439674658337	1110.72107580879	753.568883035356	535.949789794762	775.411214682248	803.214186857541	1344.16211270282	527.573507852053	256.100882557757	390.203835761705	351.691421619612	392.830275046036
HORVU1Hr1G005120	19.7078307172923	18.2736874196819	19.1955653730774	9.34822119271677	14.4508865143656	9.26991267028349	9.2692117784301	8.33934215653616	10.2420466963508	25.0841845429117	17.9092506766689	20.2594755320083	10.0053670602801	8.22485904359021	6.5116435060437	8.66045293502673	9.19931051382183	12.5545990764026	15.3247501027374	19.7583490955469	16.5903727964567	7.24599270474304	7.67142709866518	8.39096299653872	8.19717005108798	14.770812430668	8.35086390870115	18.793663242796	22.6523124688548	22.7026703581114	11.5486943106514	10.9747051996695	6.40680885819212	7.0939920957907	6.39239932231104	9.30411036319465
HORVU1Hr1G005140	8.82460665126668	7.73450190988566	6.03593888953433	148.978325922442	289.51525689657	93.0978326241374	159.823177594332	216.343772374611	294.93301134862	7.67701021598011	5.43193488992059	8.70038826527965	454.763943623853	397.351510622218	209.9434422763	864.7698823816	662.247571402838	1273.32258395965	8.31251596481818	7.68973586421285	8.40291609171184	149.616616956784	302.44431614649	219.8670588018	1708.11806064566	2762.43538438454	2514.82848997192	7.28388910636573	6.03349748728484	7.01952842936569	780.545485559417	386.530167343383	75.9931707632277	2920.71991961261	337.089605359402	150.46118217147
HORVU1Hr1G005150	0.754826385411614	0	0	137.257252085623	271.920906805527	84.8446200531753	146.193941604144	201.477988530351	268.210963589417	0	0.349579968163206	0	423.767316471105	377.089960505505	194.610871381657	808.055229788088	617.193220096784	1195.76668403745	0.0464386366749619	0.0534009435014781	0.600208292265132	137.890159679812	286.795962639921	205.859426862344	1596.18364494804	2605.87455461445	2418.11003235317	0.03073370930956	0	0.843487122876936	742.520526999456	362.410320828001	63.7407333847873	2784.80314351645	310.250284917096	136.400643593758
HORVU1Hr1G005170	0.603861108329291	0.543639111876947	0.447896525371805	0.388656898603104	0.407067225756777	0.478447105563019	0.43267415841864	0.388478671888331	0.505780083770409	0.535605363905589	0.268907667817851	0.668065527512545	0.520279087134567	0.28141041828769	0.429634210708038	0.514278677851944	0.462535165499421	0.271744568753303	0.789456823474352	0.934516511275867	0.615598248477058	0.648894869081467	0.627970802324362	0.408485014030283	0.598880003732455	0.489099749359869	0.31204295744257	0.44563878498862	0.093439120378305	0.443188149308221	0.050430979522495	0.315063307167545	0.810593821474428	0.291299192339232	0.218917785010652	0.268387798938307
HORVU1Hr1G005180	0.864619314198757	0.951368445784658	1.04509189253421	2.0864738767114	1.76395797827937	2.41217082388022	1.68077269231856	1.21723317191677	1.22230186911182	0.803408045858383	1.02184913770783	1.07201212554339	1.20064404723362	2.05941260655991	1.62455435923977	2.79767600751457	2.84373472121867	2.04714241794155	0.866854551265955	1.17482075703252	1.16963667210641	1.35958924950403	1.68024620081383	1.83818256313627	0.711170004432291	0.855924561379771	0.876692118529124	1.2293483723824	0.974436541088038	0.929265474355946	1.21034350853988	1.50530246757827	1.82383609831746	3.47845506146259	4.028087244196	1.9234458923912
HORVU1Hr1G005200	0.0960688126887508	0.135909777969237	0.170627247760688	0.245467514907224	0.203533612878388	0.159482368521006	0.166413137853323	0.142442179692388	0	0.232095657692422	0.188235367472496	0.108754853315996	0.140075138843922	0.243036270339369	0.0939824835923834	0.143998029798544	0.102785592333205	0.380442396254625	0.216713637816489	0.133502358753695	0.0769497810596322	0.123599022682184	0.254582757699066	0.0851010445896422	0.187150001166392	0.220094887211941	0.0445775653489385	0.10756798258346	0.240272023829927	0.171556702958021	0.252154897612475	0.24504923890809	0.0467650281619863	0.0685409864327604	0.109458892505326	0.178925199292205
HORVU1Hr1G005260	31.5929152585006	32.4453706315651	33.0590292536332	31.6653094230318	30.4395825482567	30.1421676504702	19.5036197564095	21.7289070476206	18.1237863351063	29.7975117452809	29.1495911914551	29.2239827267697	26.9744695945153	21.6302280602038	21.6562494335021	22.8134021495122	20.7284277871963	25.2903611986408	32.0426593057237	29.7443255303233	29.3486464961437	21.5062299467	22.6578654352168	25.1218283628624	16.3194801017094	28.9547051621043	17.1177850939924	26.6000254074242	31.7693009286237	32.8245158326347	23.6773448858114	20.6891571706688	17.5212972180242	16.3470252642133	18.8707130679182	21.1728152495776
HORVU1Hr1G005280	0.782274617608399	0.790747799093742	1.00243508059404	2.39330827034543	1.71872828652861	2.09320608683821	1.93039239909855	1.94239335944165	1.55948859162543	1.07121072781118	1.82857214116139	1.13415775600967	2.18117001914107	2.32803164219816	2.18844926079407	1.81026094603884	1.31908176827613	1.90221198127312	0.928772733499238	0.961216983026606	0.969567241351366	1.40593888300984	1.51052436234779	1.88924318989006	1.70306501061417	1.68739413529155	1.61965154101143	0.70687531411988	0.987784986856367	1.18660052879298	3.00064328158845	1.33026729692963	1.9329544973621	1.9020123735091	1.86080117259054	1.59541636035549
HORVU1Hr1G005290	0.0548964643935719	0.123554343608397	0.0639852179102579	0.327290019876298	0.203533612878388	0.0996764803256289	0.499239413559969	0.530920851580719	0.316112552356506	0.0892675606509315	0.268907667817851	0.108754853315996	0.600322023616808	0.524446688627059	0.483338487046543	3.41481042093691	2.32980675955264	2.51816633711394	0.139315910024886	0.0801014152522172	0.0615598248477058	0.123599022682184	0.0339443676932088	0.0170202089179284	0.24329500151631	0.122274937339967	0.222887826744693	0.13830169189302	0.093439120378305	0.071481959565842	0.30258587713497	0.472594960751317	0.140295084485959	1.88487712690091	1.88269295109161	1.56559549380679
HORVU1Hr1G005350	0.64503345662447	0.593060849320306	0.469224931341891	0.45002377732991	0.633215684510542	0.478447105563019	0.582445982486631	0.80285592190255	0.737595955498513	0.410630778994285	0.295798434599636	0.854502418911394	0.300161011808404	0.243036270339369	0.322225658031029	0.226282618254855	0.531058893721558	0.344209787087517	0.541784094541222	0.507308963264042	0.430918773933941	0.66434474691674	0.322471493085483	0.714848774552994	0.580165003615816	0.317914837083915	0.282324580543277	0.5378399129173	0.974436541088038	0.400298973568715	0.453878815702455	0.472594960751317	0.592357023385159	0.445516411812942	0.437835570021304	0.596417330974016
HORVU1Hr1G005370	0.892067546395543	0.939013011423818	1.00243508059404	1.10460381708251	1.60565405715173	1.13631187571217	1.28138116147059	1.2560810391056	1.11693101832632	1.48184150680546	1.50588293977997	0.96325727222739	1.70091240024762	1.52217453528341	1.46344153022426	2.20111274120632	2.48398514805245	2.42758481419618	1.23836364466565	1.54862736154287	1.01573710998715	1.35958924950403	1.03530321464287	1.20843483317292	1.72178001073081	3.42369824551908	2.08028638295046	1.13714724445372	1.25475390222295	1.1294149611403	1.08426605973364	1.05021102389182	1.13794901860833	2.03909434637462	1.4448573810703	2.34093802407301
HORVU1Hr1G005390	0.864619314198757	0.951368445784658	1.00243508059404	1.06369256459797	0.859364143264306	0.637929474084025	0.798783061695951	1.01004454690966	0.737595955498513	0.874822094379128	0.699159936326413	0.947720864610819	0.800429364822411	0.434907010080976	0.590747039723553	0.555420972080099	0.736630078387967	0.833350010843463	0.526304548982901	0.801014152522172	0.754107854384396	0.478946212893463	0.526137699244736	0.493586058619925	0.97318000606524	0.880379548847764	0.936128872327709	0.922011279286801	0.961088095319709	0.814894339050599	0.907757631404911	0.665133648464816	0.389708568016552	0.496922151637513	0.831887583040477	0.641148630797067
HORVU1Hr1G005430	0.0411723482951789	0.185331515412596	0	0	0	0	0	0	0	0.285656194082981	0.0806723003453553	0.0155364076165708	0	0	0	0	0	0	0.139315910024886	0	0	0	0	0	0	0	0	0	0	0.0428891757395052	0	0	0	0	0	0
HORVU1Hr1G005450	2.26447915623484	2.63170751885886	2.36745306267954	2.741053916464	1.80918767003012	2.39223552781509	2.39634918508785	2.64165496884065	2.04419450523874	1.99959335858086	2.76974897852387	2.42367958818505	1.72092313436818	2.39198855544537	2.2018753298787	2.13939929986409	2.2098902351639	2.13772394085932	2.67796138158947	2.67004717507391	2.30849343178897	2.39473106446732	2.41005010621782	2.67217280011476	2.13351001329687	2.2498588470554	2.28831502124551	2.19746021563354	2.3226295636893	2.54475776054398	1.23555899830113	2.4504923890809	3.21119860045639	1.83347138707634	1.90458472959267	1.84889372601945
HORVU1Hr1G005460	0.864619314198757	0	0	166.795176379458	331.511025687144	118.355852738652	228.052564114194	203.653469092926	369.029793620985	0.0178535121301863	0.0806723003453553	0.0155364076165708	267.083268307118	324.274341545965	107.972447578564	759.959887835374	537.328814853883	913.025518401932	0	0.0267004717507391	0.200069430755044	103.606880763341	243.805420956472	154.781779899641	622.498333879654	755.463472861254	657.192186750951	0	0	0.71481959565842	664.100353841976	384.429745295599	62.9457279060335	1525.31111207465	239.102004788634	111.634413925061
HORVU1Hr1G005470	20.8606564695573	25.3533513084431	22.5654535163509	17.4077379321706	20.1950573667112	17.6228017215712	15.5097044479297	19.1519985240947	16.7118169345806	26.7802681952794	21.5932857257734	25.4175628607098	17.9496285061426	16.961373393158	17.3062030500832	16.4569176912622	16.4799566374238	20.6707035298346	20.8973865037328	25.579051937208	24.5469801580227	13.9357898074163	11.0319195002928	14.5863190426647	18.5091351153562	22.9876882199138	15.4386967991824	23.05028198217	26.3364835009137	26.0766188496192	19.3654961366381	7.22895254778866	13.8580366786686	20.73364839591	19.5712499799523	20.8596961508162
HORVU1Hr1G005500	16.9355592654169	22.4868905367283	18.8329824715859	16.6713353874489	19.4713822986992	16.2871368852078	14.1284754037471	18.154903266248	15.7213309371969	23.388100890544	19.3344613161035	21.06736872807	16.8490381295118	15.4903643884724	16.0710046942976	14.6672278923374	14.2015426740378	18.5510958935588	18.4980569421931	21.5472807028464	20.7456609736769	13.1478460378173	10.0645050210364	13.7693490146041	17.479810108941	22.1806736334701	14.6957373767001	18.9626986439985	22.0249355177433	20.9728069366181	18.6342469335619	6.40628724574007	12.1900840075578	18.8659065156173	17.2288296803383	19.1300858909916
HORVU1Hr1G005510	0.013724116098393	0.0494217374433589	0.0853136238803439	0	0.0678445376261295	0.0398705921302516	0.43267415841864	0.0776957343776661	0.126445020942602	0.0178535121301863	0	0.0466092228497124	0.0200107341205603	0.0383741479483214	0.067130345423131	0.678847854764566	1.28481990416506	0.652186965007928	0	0	0.0307799124238529	0	0	0	0.149720000933114	0.171184912275954	0	0.06146741861912	0	0	0	0	0.0311766854413242	0.719680357543984	1.09458892505326	0.820073830089272
HORVU1Hr1G005520	0.164689393180716	0.197686949773435	0.127970435820516	0.0409112524845373	0.723675068012048	0.438576513432767	0.632369923842628	0.569768718769552	0.821892636126915	0.178535121301863	0.10756306712714	0.0310728152331416	0.280150277687844	0.55002945392594	0.886120559585329	0.514278677851944	1.19916524388739	0.742768487925696	0.123836364466565	0.373806604510347	0.169289518331191	0.417146701552371	0.54310988309134	0.153181880261356	1.10418500688171	0.586919699231843	0.757818610931955	0.18440225585736	0.106787566146634	0.128667527218516	0.327801366896218	0.630126614335089	0.67029873698847	1.19946726257331	1.37918204556711	1.43140159433764
HORVU1Hr1G005600	22.4663780530693	21.3625460098919	28.0041970387229	35.6950677927588	37.2014214649943	45.2331867717704	31.5186483094194	32.6581070167457	27.1435311623453	23.3523938662837	19.8184951181756	27.5149778889469	24.6332137024097	26.0688378395597	27.6845544524992	18.1437517546166	18.7241087366988	16.069162165612	24.0706933431886	25.9528585417184	28.0712801305538	32.3211444313911	35.6755304455624	29.257739129919	26.4630101649279	24.7484473176094	31.7540857168939	24.9250382500532	26.0294692482421	25.71920905179	26.2997558209812	37.1424632116405	45.9388459977912	22.1387386177816	18.805037732415	17.7881468963
HORVU1Hr1G005680	2.36054796892359	2.10042384134275	2.00487016118808	1.7591838568351	1.89964705353162	1.53501779701469	1.63084875096257	2.31792274226704	2.23386203665264	2.74944086804869	2.58151361105137	2.64118929481704	2.42129882858779	2.58385929518697	2.36298815889421	1.58397832778399	1.71309320555341	2.21018915919353	2.67796138158947	2.3229410423143	2.12381395724585	2.10118338559713	2.05363424543913	2.2126271593307	1.68435001049753	1.63848416035556	1.91683531000436	2.3818624714909	2.42941712983593	2.23023713845427	2.16853211946729	2.15293259897822	1.38736250213893	1.79920089385996	2.60512164162676	2.17692325805516
HORVU1Hr1G005690	0	0	0	0	0.203533612878388	0	0.199695765423988	0.0258985781258887	0.168593361256803	0	0	0	0.0800429364822411	0	0	0.246853765368933	0.239833048777478	0.30797717792041	0	0	0	0.015449877835273	0	0.0340404178358569	0.24329500151631	0.195639899743948	0	0	0	0	0	0.122524619454045	0.0311766854413242	0.171352466081901	0.109458892505326	0.149104332743504
HORVU1Hr1G005700	0.178413509279109	0.234753252855955	0.341254495521375	0	0	0	0	0.0647464453147218	0.0210741701571004	0.14282809704149	0	0.155364076165708	0	0	0	0	0.0342618641110683	0.0543489137506607	0.0309590911166413	0.320405661008869	0.169289518331191	0	0.0678887353864175	0.0170202089179284	0	0.0489099749359869	0.0297183768992924	0.26123652913126	0.160181349219951	0.243038662523863	0	0	0.0155883427206621	0.0171352466081901	0	0.149104332743504
HORVU1Hr1G005710	6.4503345662447	5.37461394696528	6.03593888953433	4.84798341941767	4.40989494569841	5.8011711549516	3.3449040708518	3.94953316419803	3.01360633246535	4.87400881154086	3.87227041657705	5.91937130191348	4.00214682411205	6.25498611557638	5.46441011744286	3.41481042093691	2.8608656532742	2.11960763627577	5.04633185201252	5.44689623715077	5.47882441144582	5.16025919698119	5.49898756629982	4.61247661675861	3.42484502134498	3.66824812019902	3.56620522791508	5.2247305826252	4.99231871735515	5.518407278483	4.13534032084459	4.06081595904835	5.28444818230445	3.18715586912336	3.17430788265445	2.72860928920612
HORVU1Hr1G005720	2.19585857574288	1.70504994179588	1.49298841790602	1.45234946320107	1.01766806439194	1.03663539538654	0.998478827119939	0.725160187524884	0.632225104713011	1.49969501893565	1.42521063943461	2.25277910440277	1.10059037663082	1.47100900468565	1.436589392055	0.863988178791265	0.599582621943694	0.56160544209016	1.56343410139038	1.60202830504434	1.84679474543117	1.73038631755058	1.42566344311477	1.08929337074742	0.860890005365404	0.733649624039804	1.12929832217311	1.65962030271624	1.28145079375961	1.6726778538407	1.0590505699724	0.612623097270226	1.34059747397694	0.805356590584934	0.897562918543673	0.73061123044317
HORVU1Hr1G005730	1.39985984203608	1.12434452683641	0.917121456713696	0.388656898603104	0.113074229376882	0.438576513432767	0.116489196497326	0.323732226573609	0.252890041885205	1.28545287337341	0.968067604144264	1.10308494077653	0.280150277687844	0.358158714184333	0.335651727115655	0.1851403240267	0.308356776999614	0.217395655002643	0.665620459007787	1.30832311578621	1.44665588392109	0.540745724234555	0.152749654619439	0.306363760522712	0.224580001399671	0.342369824551908	0.222887826744693	1.3061826456563	1.17466322761298	0.829190730963767	0.176508428328733	0.630126614335089	0.358531882575228	0.342704932163802	0.175134228008522	0.134193899469154
HORVU1Hr1G005750	1.86647978938144	2.16220101314695	1.10907711044447	0	0	0	0	0	0.0842966806284015	3.14221813491279	0.672269169544628	4.30358490979011	0	0	0	0	0	0	0.201234092258168	2.8035495338276	1.69289518331191	0	0	0	0	0	0	1.49058490151366	1.56176815489453	1.81564177297239	0	0	0	0	0	0
HORVU1Hr1G005760	2.67620263918663	1.12434452683641	0.618523773132493	0	0.135689075252259	0.0598058881953774	0.183054451638655	0.0129492890629444	0.295038382199405	1.74964418875826	0.403361501726777	1.36720387025823	0.0400214682411206	0	0.0268521381692524	0.123426882684466	0.0342618641110683	0.0181163045835536	0.0773977277916031	1.0947193417803	0.95417728513944	0	0.0169721838466044	0	0.112290000699835	0.195639899743948	0.104014319147523	0.5378399129173	0.213575132293269	1.37245362366417	0.0252154897612475	0.0350070341297272	0.0155883427206621	0	0.0656753355031956	0.074552166371752
HORVU1Hr1G005790	9.11281308933293	9.26657577062979	6.88907512833777	7.01627980109814	6.60353499560993	6.75806536607764	7.27225412419022	6.22860803927623	7.86066546859844	9.55162898964967	10.1916006102966	7.239965949322	6.94372473983442	8.10973659974525	7.85425041450632	7.87874934469178	7.9316215417123	9.72845556136826	8.69950460377619	8.25044577097837	8.21823661716872	6.42714917947357	6.94162319326119	6.60384106015623	8.23460005132126	9.58635508745343	9.18297846188134	8.17516667634297	8.90341332747563	9.3212475273858	8.67412847786915	8.96180073721016	7.90328975937568	10.8294758563761	10.4861619020102	13.2702856141719
HORVU1Hr1G005800	0.741102269313221	0.976079314506338	1.04509189253421	7.36402544721671	5.24664424308734	7.17670658344528	6.92278653469824	15.3060596724002	3.16112552356506	0.553458876035775	0.914286070580693	0.745747565595399	6.0432417044092	3.90137170807934	5.86719218998165	5.2662136612039	3.42618641110683	4.78270441005814	1.23836364466565	1.04131839827882	0.892617460291734	4.12511738201789	4.76918366089583	6.33151771746938	5.35249003335882	8.26578576418179	6.34487346799892	1.6903540120258	1.69525261257782	1.45823197514318	6.73253576625309	4.67343905631858	2.32266306537865	4.50656985795399	4.57538170672263	3.489041386198
HORVU1Hr1G005870	30.1244348359726	42.2308746453501	30.8622034387144	2.16829638168048	2.37455881691453	0.478447105563019	0.815424375481283	0.517971562517774	2.50782624869495	28.7620080417301	50.6622046168831	35.3142545124654	2.88154571336068	1.58613144853062	0.268521381692524	0.946272767247576	1.4047364285538	2.44570111877973	47.6924798651859	33.3488892166731	27.7019211814676	0.849743280940016	0.627970802324362	1.02121253507571	0.187150001166392	0.366824812019902	0.609226726435493	33.17703919967	38.2566455720317	33.7966704827301	1.91637722185481	1.59282005290259	0.607945366105821	0.719680357543984	0.525402684025565	0.536775597876615
HORVU1Hr1G005920	16.3865946214812	11.4658430868593	11.2613983522054	2.61832015901039	1.49257982777485	2.89061792944324	1.19817459254393	1.43737108598682	2.29708454712394	15.0862177500074	7.36807009820912	12.4912717237229	1.68090166612706	0.869814020161951	1.46344153022426	1.15198423838835	1.25055804005399	1.55800219418561	5.97510458551176	27.5014859032612	24.1314513403007	3.83156970314771	4.17515722626468	5.63368915183431	1.44105500898122	3.44815323298708	2.11000475984976	16.8267058469841	21.9982386262067	19.3144254746905	3.63103052561964	5.02350939761585	4.02179242193082	1.61071318116987	0.700536912034086	1.6550580934529
HORVU1Hr1G005980	20.4626571027039	18.3354645914861	17.2760088357696	6.03440974146925	7.01060222136671	6.08026529986336	6.57331894520626	6.22860803927623	7.77636878797004	16.4609381840318	16.0268970019439	19.8399925263609	5.02269426426063	5.83287048814485	4.94079342314244	8.66045293502673	9.95307152426533	7.80812727551158	18.9160046722678	19.0107358865262	16.9905116579668	6.78249636968485	7.89206548867103	7.16550795444787	7.54214504700561	11.7628489721049	9.28699278102886	19.0395329172724	16.6722087646433	17.4558945259786	6.45516537887937	7.61402992321566	8.85417866533607	6.52852895772043	6.96158556333873	5.4124872785892
HORVU1Hr1G006020	46.7580635472249	49.4958700495239	46.0267000834455	57.2962091045944	33.040289823925	47.0871693058271	33.1661383741673	38.17450415756	35.5521250550283	43.2590598914414	39.0185026003702	37.2096962416871	39.5211998881065	48.7351678943681	48.0384751847925	25.919645363738	24.2060069944697	15.9785806426942	53.2960753572979	41.7061368746544	46.1544786795674	54.9397655822308	57.8581747330743	50.652141739755	35.2590602197483	24.2348925807815	34.6070498992259	53.1846839601936	40.9930769545392	44.7048175124776	29.9307863466008	38.5077375426999	80.9658520911189	19.4656401469039	20.6220553480034	20.5018457522318
HORVU1Hr1G006230	0.0960688126887508	0.210042384134275	0.0426568119401719	0.163645009938149	0	0.0996764803256289	0.0332826275706646	0.0906450234406105	0	0.0535605363905589	0.0806723003453553	0.0310728152331416	0.0800429364822411	0.0895396785460832	0.0268521381692524	0	0.0342618641110683	0.0181163045835536	0.0619181822332825	0.0534009435014781	0.0307799124238529	0.0772493891763651	0	0.0851010445896422	0.0374300002332785	0.0244549874679935	0.104014319147523	0.0922011279286801	0.0533937830733171	0.100074743392179	0	0	0.0467650281619863	0.0342704932163802	0	0
HORVU1Hr1G006290	0.0548964643935719	0.111198909247557	0.021328405970086	0.0204556262422686	0.0678445376261295	0.0598058881953774	0.21633707920932	0.116543601566499	0.0210741701571004	0.0535605363905589	0	0.0466092228497124	0.0600322023616808	0.0127913826494405	0.0402782072538786	0.0205711471140777	0.102785592333205	0.0905815229177678	0.0464386366749619	0.0801014152522172	0.0769497810596322	0.015449877835273	0.101833103079626	0	0.0561450003499177	0.0244549874679935	0.0891551306978771	0.03073370930956	0.0400453373049879	0.071481959565842	0.050430979522495	0.0525105511945908	0.124706741765297	0.0685409864327604	0.0656753355031956	0.104373032920453
HORVU1Hr1G006750	0.274482321967859	0.271819555938474	0.191955653730774	0.409112524845373	0.361837534006024	0.338900033107138	0.382750217062643	0.375529382825386	0.168593361256803	0.0357070242603726	0.242016901036066	0.341800967564558	0.300161011808404	0.230244887689928	0.187964967184767	0.226282618254855	0.308356776999614	0.217395655002643	0.232193183374809	0.267004717507391	0.400138861510088	0.247198045364368	0.169721838466044	0.238282924850998	0.374300002332785	0.220094887211941	0.118873507597169	0.29197023844082	0.800906746099757	0.328817014002873	0	0.262552755972954	0.233825140809931	0.102811479649141	0.175134228008522	0.0596417330974016
HORVU1Hr1G006770	21.0527940949348	19.4350982496009	18.2357871044235	18.2873298605882	14.1568935179857	14.5527661275418	17.3069663367456	16.6527857349464	14.3304357068283	20.1387616828501	17.5327799417239	20.4303760157906	12.9269342418819	17.9846840051133	15.8696136580282	15.3666468942161	17.3878960363671	14.2937643164238	20.1388887713751	21.0132712678316	20.4070819370145	17.0566651301414	18.8730684374241	15.9819761739348	17.273945107658	12.7165934833566	17.8756037049244	20.7145200746435	17.633296859963	19.0570904202535	15.3310177748385	15.1230387440421	18.8930713774424	15.4045867007629	16.790994110317	14.0158072778894
HORVU1Hr1G006860	48.2951645502449	46.8394516619434	50.9962186744755	56.8461853272645	54.7053121725357	50.7751990778754	54.0010632334034	55.3193628768983	50.7044533979835	60.1663358787278	41.8420331124576	67.5678367244664	47.8856867505007	59.5822603810937	52.1737044628574	48.5684783363376	49.0801203391053	46.7944147393188	42.5532707398234	62.6927076707353	53.2800284056894	65.5383817772281	60.9810565608495	55.9624469221487	52.4768603270564	49.1300698231989	56.4649161086555	60.7912770143097	57.6652857191825	58.8153563307748	51.1622287255712	43.111162530759	54.3721394096694	45.25418629223	46.1259773017444	46.5652831157963
HORVU1Hr1G006880	4.03489013292753	4.73213136020161	4.39365162983771	3.10925518882483	4.20636133282003	3.50861210746214	3.87742611198243	4.53225117203052	3.77227645812097	4.98112988432198	5.51260719026595	3.619982974661	5.00268353014007	3.79904064688382	3.53105616925669	4.48451007086895	4.00863810099499	5.25372832923053	4.86057730531268	4.19197406486603	3.78592922813391	3.8933692144888	4.58248963858318	3.99974909571318	4.56646002845997	6.99412641584613	3.78909305465978	4.16441761144538	4.23145730856038	4.13165726290567	3.27801366896218	4.9009847781618	2.88384340332249	3.35850833520526	3.28376677515978	4.47312998230512
HORVU1Hr1G006890	5.29750881397969	5.38696938132612	5.1614742447608	4.39795964208776	6.12862323222703	5.08350049660708	5.75789456972498	5.50344785175135	5.20532002880379	5.57029578461812	5.7815148580838	4.42787617072268	6.02323097028864	5.96078431463925	5.23616694300422	8.47531261100003	8.41128763926726	7.97117401676356	5.82030912992856	5.82070284166112	5.15563533099536	5.39200736451028	6.53429078094268	5.29328497347575	6.92455004315651	11.4693891224889	7.91994744366141	4.74835808832702	4.93892493428184	6.19033769840192	5.21960638057824	6.98390330888057	5.56503835127636	5.96306581965015	6.21726509430251	7.85779833558266
HORVU1Hr1G006910	0.0823446965903578	0.0741326061650383	0.021328405970086	1.41143821071654	1.33427590664721	1.45527661275418	0.832065689266616	1.20428388285382	1.15907935864052	0.0535605363905589	0.0268907667817851	0.0621456304662832	0.76040789658129	1.11285029050132	1.46344153022426	0.390851795167477	0.256963980833012	0.289860873336857	0.0619181822332825	0	0.0461698686357793	1.11239120413966	1.12016413387589	1.08929337074742	2.07736501294695	1.29611433580365	1.72366586015896	0.06146741861912	0.0266968915366586	0.0571855676526736	0.832111162121168	0.910182887372907	1.41853918758025	0.222758205906471	0.328376677515978	0.178925199292205
HORVU1Hr1G006930	0.343102902459824	0.481861940072749	0.490553337311977	0.45002377732991	0.633215684510542	0.318964737042013	0.549163354915966	0.673363031273106	0.358260892670706	0.856968582248942	0.510924568853917	0.403946598030841	0.440236150652326	0.434907010080976	0.295373519861776	0.63770556053641	0.548189825777092	0.543489137506607	0.650140913449466	0.640811322017737	0.600208292265132	0.30899755670546	0.424304596165109	0.425505222948211	0.542735003382538	0.611374686699836	0.490353218838324	0.49173934895296	0.507240939196513	0.457484541221389	0.252154897612475	0.367573858362135	0.218236798089269	0.274163945731041	0.481619127023434	0.119283466194803
HORVU1Hr1G006940	2.27820327233323	2.6440629532197	2.68737915223083	3.49791208742794	2.66855181329443	2.6314590805966	2.09680553695187	2.38266918758176	2.25493620680974	2.48163818609589	2.42016901036066	2.92084463191531	2.12113781677939	2.89085247877354	2.59123133333286	2.13939929986409	1.81587879788662	1.75728154460469	2.52316592600626	3.17735613833795	2.27771351936511	2.20933253044404	3.00407654084897	2.57005154660719	2.18965501364679	2.44549874679935	1.7682434255079	2.71993327389606	3.64412569475389	2.34460827375962	1.99202369113855	2.67803811092413	2.58766489162991	1.76493040064358	1.5105327165735	2.23656499115256
HORVU1Hr1G006950	10.8146034855337	10.6874507221264	11.3253835701156	11.0869494233096	8.41272266564005	8.65191849226459	9.05287469922078	7.70482699245189	9.23048652880997	9.40880089260818	9.65378527466085	10.3783202878693	8.84474448128764	9.46562316058594	10.1098300207235	9.58615455516023	11.2550223604859	9.74657186595181	11.779934169882	9.95927596302567	11.2500579909182	12.282652879042	10.4888096172015	8.73136717489729	10.6301200662511	12.9611433580365	10.6540381183963	11.6788095376328	13.1882644191093	10.4506624885261	8.74977494715289	10.0995293464263	10.6312497354915	9.88703729292568	10.7050796870209	12.211644851693
HORVU1Hr1G007010	3.1153743543352	3.21241293381833	2.23948262685903	3.86611335978877	3.14346357667733	3.12984148222475	3.62780640520244	3.50925733605792	3.62475726702127	2.16027496775254	3.09243817990529	3.09174511569759	2.9215671816018	3.23621981030844	2.83290057685613	2.38625306523302	2.50111608010798	2.5725152508646	3.18878638501405	3.76476651685421	2.95487159268988	2.81187776601969	2.81738251853633	3.74444596194426	2.41423501504646	3.52151819539106	3.46219090876756	2.67383270993172	3.21697543016736	2.81638920689418	3.70667699490339	3.34317175938894	3.08649185869109	3.1186148826906	3.26187499665871	2.78825102230353
HORVU1Hr1G007290	0.658757572722863	1.12434452683641	0.533210149252149	0.122733757453612	0.135689075252259	0	0.0166413137853323	0	0.147519191099703	0.607019412426334	0.430252268508562	0.792356788445111	0.0800429364822411	0.0127913826494405	0	0.0411422942281555	0.0685237282221365	0	1.17644546243237	0.320405661008869	0.47708864256972	0	0	0	0	0	0.0148591884496462	0.78370958739378	0.667422288416464	0.428891757395052	0.0252154897612475	0.0875175853243179	0	0.0171352466081901	0	0.0149104332743504
HORVU1Hr1G007300	0.13724116098393	0.148265212330077	0.0426568119401719	0.102278131211343	0.0226148458753765	0.119611776390755	0.133130510282659	0.220137914070054	0.0632225104713011	0.214242145562236	0.134453833908926	0.0466092228497124	0.120064404723362	0.0383741479483214	0.067130345423131	0.082284588456311	0.0171309320555341	0.0543489137506607	0.0154795455583206	0.0801014152522172	0.0923397372715587	0	0	0.0510606267537853	0.0748600004665569	0	0.148591884496462	0.2305028198217	0.173529794988281	0.114371135305347	0.126077448806238	0.105021102389182	0.0467650281619863	0.0171352466081901	0.0218917785010652	0
HORVU1Hr1G007310	41.8585541000986	41.7984344427208	43.1047084655437	115.656110773787	93.828995536937	125.492688729967	136.774958001646	166.126429388513	108.742718010638	36.1533620636272	43.8319498543097	40.6743151401824	99.3733056427023	110.402423647321	126.043936566471	103.699152602066	91.3592606521635	85.5633065481234	40.5099707261251	41.439132157147	42.1223101520427	119.365756155319	124.389135411763	105.933780305187	125.222065780433	85.0789014011492	125.233240253618	41.075602492227	41.0731676291492	42.0599850085415	95.9953695210693	104.5135003943	94.9485955115528	108.860221701832	100.548938655392	78.6972668220214
HORVU1Hr1G007360	0.260758205869466	0.0617771718041986	0.0853136238803439	0.0613668787268059	0.0678445376261295	0.0199352960651258	0.0832065689266616	0.0388478671888331	0.168593361256803	0.107121072781118	0	0.18643689139885	0.0600322023616808	0.179079357092166	0.268521381692524	0.0205711471140777	0.0856546602776706	0.0362326091671071	0.154795455583206	0.240304245756652	0.169289518331191	0.0926992670116381	0.135777470772835	0.0680808356717138	0.149720000933114	0.0489099749359869	0	0.12293483723824	0.0533937830733171	0.071481959565842	0.0252154897612475	0.0350070341297272	0.218236798089269	0.0342704932163802	0.109458892505326	0.0149104332743504
HORVU1Hr1G007480	0.178413509279109	0.370663030825191	0.383911307461547	0	0	0	0	0	0.0421483403142008	0.249949169822608	0.0806723003453553	0.201973299015421	0.560300555375688	0.306993183586571	0.28194745077715	1.91311668160923	1.76448600172002	1.19567610251453	0.170275001141527	0.347106132759608	0.107729693483485	0.030899755670546	0.0169721838466044	0.0680808356717138	0	0	0	0.16903540120258	0.146832903451622	0.185853094871189	0.277370387373723	0.0700140682594543	0.0623533708826483	0.856762330409505	0.634861576530891	1.44631202761199
HORVU1Hr1G007530	0.219585857574288	0.185331515412596	0.405239713431633	0.409112524845373	0.474911763382906	0.219288256716384	0.332826275706646	0.323732226573609	0.0842966806284015	0.249949169822608	0.161344600690711	0.512701451346837	0.140075138843922	0.306993183586571	0.255095312607898	0.226282618254855	0.137047456444273	0.163046741251982	0.386988638958016	0.427207548011825	0.246239299390823	0.200848411858549	0.101833103079626	0.153181880261356	0.224580001399671	0.122274937339967	0.178310261395754	0.2305028198217	0.0266968915366586	0.243038662523863	0.327801366896218	0.122524619454045	0.202648455368607	0.205622959298281	0.153242449507456	0
HORVU1Hr1G007580	28.4363685558702	29.2823794351901	27.2363744237998	29.2924567789287	27.5222674303332	31.3382854143777	30.0542126963102	27.2712027665608	28.3658330314571	27.2980200470548	28.4235404883469	28.5093079764074	27.9349848323021	30.929563246347	29.7790212297009	27.3390545146093	31.3153437975164	26.8483633928264	33.2036252225977	28.9433113778011	29.1024071967529	31.7803987071566	36.7278058440519	33.1553669721246	30.2808701887223	29.0525251119762	29.0645726075079	26.1543866224356	27.0172542350985	28.3497451638129	27.510099329521	29.9135106638519	34.6372975253112	29.0956487407068	28.5687709438901	33.0116992694118
HORVU1Hr1G007600	21.409621113493	21.8196970812429	20.4752697312825	21.3352181706862	23.4742100186408	22.506949257527	25.9438081913331	23.2439738679851	25.9423034633906	22.4418647476442	20.9479073230106	21.7043614403494	21.8117001914107	24.7769081919662	25.3484184317743	21.2294238217282	22.7498777697493	24.2214992282111	22.5072592417982	22.3482948553686	22.392386288353	25.3995991611888	27.4270490961127	28.5258701464481	23.9552001492982	24.5528074178654	25.112028479902	20.468650400167	22.8658876011481	21.8734796271477	24.5598870274551	23.5772374863712	25.8298838881371	22.4985787965536	23.9058221231632	29.7761352488778
HORVU1Hr1G007630	1.30379102934733	1.17376626427977	1.30103276417524	1.41143821071654	1.4473501360241	1.09644128358192	0.965196199549274	1.04889241409849	1.66485944241093	1.35686692189416	1.04873990448962	1.18076697885938	1.28068698371586	1.30472103024293	1.39631118480112	0.699419001878643	1.02785592333205	1.03262936126255	1.5789136469487	1.20152122878326	1.046517022411	1.9466846072444	1.52749654619439	1.66798047395699	1.42234000886458	1.34502431073964	1.57507397566249	1.52131861082322	0.947739649551379	0.843487122876936	1.73986879352608	1.3477708139945	2.10442626728938	1.13092627614055	0.985130032547934	1.38667029451459
HORVU1Hr1G007640	4.72109593784718	4.53444441042818	5.31077308655141	3.86611335978877	4.20636133282003	3.84751214056928	2.87894728486249	3.45746017980614	3.89872147906357	4.78474125088993	3.41512738128671	4.28804850217354	3.70198581230365	3.36413363680284	3.47735189291818	2.28339732966263	2.99791310971847	3.15223699753832	4.64386366749619	4.08517217786308	3.80131918434583	4.66586310625245	4.03937975549184	4.15293097597454	3.46227502157826	3.66824812019902	3.83367062000871	4.88665978022004	4.32489642893869	4.00298973568715	3.45452209729091	4.07831947611322	5.00385801333253	2.48461075818756	2.64890519862889	2.95226578832138
HORVU1Hr1G007660	16.4552152019732	24.7232241560403	9.21387137907714	0	0	0	0	0	1.03263433769792	15.907479307996	18.2857214116139	13.6875751101989	0	0	0	0	0.0513927961666024	0	25.4174138067625	9.42526652801089	12.9891230428659	0	0	0	0	0	0	9.26621335683235	13.3484457683293	14.4965413999528	0	0	0	0	0	0
HORVU1Hr1G007720	0.356827018558217	0.43244020262939	0.277269277611118	0	0.0226148458753765	0.0199352960651258	0	0	0	0.48204482751503	0.322689201381421	0.341800967564558	0.0400214682411206	0.0383741479483214	0	0	0	0.0543489137506607	1.02165000684916	0.106801887002956	0.21545938696697	0	0	0	0	0	0	0.35343765705994	0.253620469598256	0.428891757395052	0	0	0.0155883427206621	0.0171352466081901	0.0218917785010652	0
HORVU1Hr1G007730	5.13281942079897	4.97924004741841	3.9457551044659	3.10925518882483	3.30176749780497	3.60828858778777	2.7790994021505	4.68764264078586	3.20327386387926	4.57049910532769	5.21680875566631	4.56770383927182	3.28176039577189	3.27459395825676	3.45049975474893	2.87996059597088	2.75808006094099	2.98919025628634	4.55098639414626	3.68466510160199	3.89365892161739	3.15177507839569	3.73388044625296	2.97853656063748	3.12540501947875	2.88568852122323	2.55578041333914	3.3038737507777	3.64412569475389	3.45972684298675	3.45452209729091	2.97559790102681	3.83473230928287	2.39893452514661	2.78025586963528	3.19083272071099
HORVU1Hr1G007790	0.837171082001971	1.85331515412596	0.298597683581204	0	0	0	0	0	0.0210741701571004	1.3033063855036	0.537815335635702	0.38841019041427	0	0	0	0	0	0	1.71822955697359	0.347106132759608	0.307799124238529	0	0	0	0	0	0	0.47637249429818	0.467195601891525	0.571855676526736	0	0.0175035170648636	0	0	0	0
HORVU1Hr1G007810	9.64805361717026	13.801020181058	9.51246906265834	3.23198894627844	4.5229691750753	5.52207701003984	4.4265894668984	3.93658387513508	4.44664990314818	10.8549353751533	10.0033652428241	7.25550235693857	3.66196434406253	3.72229235098717	3.92041217271085	1.72797635758253	1.16490337977632	0.978280447511892	16.4237978373782	6.75521935293698	9.41865320169899	2.5183300871495	3.46232550470729	3.62530449951876	3.83657502391104	2.27431383452339	2.58549879023843	10.2804257640478	11.7599807218981	11.5514846658401	2.0676701604223	3.46569637884299	8.1838799283476	1.11379102953236	1.11648070355432	1.46122246088634
HORVU1Hr1G007830	5.69550818083308	11.873572420767	2.49542349850006	0.0409112524845373	0.0226148458753765	0	0.0499239413559969	0.0517971562517774	0.252890041885205	8.10549450710458	8.57815460338945	3.23157278424673	0.100053670602801	0	0.0402782072538786	0.143998029798544	0.0171309320555341	0.0543489137506607	14.1792637314217	1.65542924854582	2.86253185541832	0.046349633505819	0	0.0510606267537853	0.112290000699835	0.415734786955889	0	3.31924060543248	3.8310039355105	4.03158251951349	0	0.0525105511945908	0.0467650281619863	0.119946726257331	0.131350671006391	0.104373032920453
HORVU1Hr1G007840	0.356827018558217	1.0255010519497	0.341254495521375	0	0.0226148458753765	0	0	0	0	0.589165900296148	0.887395303798908	0.435019413263983	0	0	0	0	0	0.0543489137506607	0.851375005707634	0.347106132759608	0.246239299390823	0	0	0	0	0	0	0.32270394775038	0.226923578061598	0.486077325047726	0	0	0	0	0	0.0149104332743504
HORVU1Hr1G007870	0.0411723482951789	0.123554343608397	0.0426568119401719	0.14318938369588	0.0904593835015059	0.0598058881953774	0.0998478827119939	0.0906450234406105	0.0632225104713011	0.0714140485207452	0.188235367472496	0.170900483782279	0.0800429364822411	0.127913826494405	0.067130345423131	0.0411422942281555	0.0513927961666024	0.0181163045835536	0.123836364466565	0.0534009435014781	0.138509605907338	0.15449877835273	0.0509165515398131	0.0170202089179284	0.149720000933114	0.0733649624039804	0.0742959422482309	0.0922011279286801	0.253620469598256	0.0428891757395052	0.050430979522495	0.0350070341297272	0.140295084485959	0.0685409864327604	0.109458892505326	0.104373032920453
HORVU1Hr1G007880	0.13724116098393	0.160620646690916	0.191955653730774	0.122733757453612	0.226148458753765	0.159482368521006	0.0832065689266616	0.246036492195943	0.0842966806284015	0.14282809704149	0.0806723003453553	0.18643689139885	0.0800429364822411	0.306993183586571	0.187964967184767	0.123426882684466	0.171309320555341	0.108697827501321	0.216713637816489	0.186903302255173	0.0769497810596322	0.0617995113410921	0.169721838466044	0.119141462425499	0.112290000699835	0.146729924807961	0.163451072946108	0.1536685465478	0.106787566146634	0.171556702958021	0.226939407851228	0.140028136518909	0.140295084485959	0.0856762330409505	0.109458892505326	0.0149104332743504
HORVU1Hr1G007890	0.0411723482951789	0.123554343608397	0.0426568119401719	0.14318938369588	0.0904593835015059	0.0598058881953774	0.0998478827119939	0.0906450234406105	0.0632225104713011	0.0714140485207452	0.188235367472496	0.170900483782279	0.0800429364822411	0.127913826494405	0.067130345423131	0.0411422942281555	0.0513927961666024	0.0181163045835536	0.123836364466565	0.0534009435014781	0.138509605907338	0.15449877835273	0.0509165515398131	0.0170202089179284	0.149720000933114	0.0733649624039804	0.0742959422482309	0.0922011279286801	0.253620469598256	0.0428891757395052	0.050430979522495	0.0350070341297272	0.140295084485959	0.0685409864327604	0.109458892505326	0.104373032920453
HORVU1Hr1G007930	0.0548964643935719	0.0370663030825191	0.0639852179102579	0.14318938369588	0.180918767003012	0.179417664586132	0.183054451638655	0.20718862500711	0.105370850785502	0.0714140485207452	0.134453833908926	0.0466092228497124	0.580311289496248	0.703526045719225	0.510190625215795	0.63770556053641	0.58245168988816	0.144930436668428	0.108356818908244	0.133502358753695	0.0307799124238529	0.200848411858549	0.203666206159253	0.255303133768927	0.262010001632949	0.342369824551908	0.104014319147523	0.13830169189302	0.0133484457683293	0.0571855676526736	0.0252154897612475	0.157531653583772	0.452061938899201	0.137081972865521	0.175134228008522	0.0596417330974016
HORVU1Hr1G008120	72.7378153214828	89.2433023883453	91.6055036415192	60.8759436969915	57.9392351327146	50.5160402290287	45.5472758304545	43.8721913452555	55.5936608744308	79.8409062461931	108.719370098757	90.6238656274575	71.1781812668329	49.8608095675189	50.5760022417869	55.4803837666677	49.8167504174932	73.1898705175564	105.880091618913	89.3931794214744	85.152627720589	52.5295846399282	56.4664556576528	64.0470461581647	55.1343903436192	79.7721691205946	57.8319614460229	89.3582598175458	110.298207383705	93.4269211525555	85.9596045960928	59.7395037423794	43.8655964159431	68.4381749531112	50.8546014579744	60.6258216935087
HORVU1Hr1G008130	61.5114883529973	69.5981617546101	109.926604369823	30.233415586073	30.4169677023814	26.4940084705522	21.4007295279374	22.7519008835932	30.0096183037109	60.9875974367164	90.8370101888701	102.322780562735	36.3995253652991	31.3005133431808	31.3095931053483	28.7173213712525	26.2274569770228	39.1855668142263	77.4906050649531	93.6919553733434	99.6191865597999	23.7928118663204	23.8289461206325	29.6321837261134	24.1984951508145	26.5825713777089	23.1208972276495	87.8676749160321	102.769683970367	84.5917509502175	45.9174068552317	30.0185317662411	21.7769147807649	33.3794603927543	31.6992952695424	33.787041799678
HORVU1Hr1G008160	1.34496337764251	1.50736299202245	1.87689972536756	0.634124413510328	0.904593835015059	0.89708832293066	1.11496802361726	0.725160187524884	1.20122769895472	1.49969501893565	1.53277370656175	1.97312376730449	1.14061184487194	1.11285029050132	1.1277898031086	1.91311668160923	2.27841396338604	2.50005003253039	1.79562728476519	1.33502358753695	1.36970610286145	1.00424205929275	1.03530321464287	1.15737420641913	1.12290000699835	1.41838927314362	1.09957994527382	1.73645457599014	1.01448187839303	1.27237888027199	0.781680182598673	0.997700472697224	0.779417136033104	1.43936071508797	2.34242029961398	2.07255022513471
HORVU1Hr1G008170	0.150965277082323	0.0741326061650383	0.10664202985043	0.0204556262422686	0.203533612878388	0.0199352960651258	0.116489196497326	0.0388478671888331	0.0421483403142008	0.124974584911304	0.134453833908926	0.0932184456994248	0.0600322023616808	0.0255827652988809	0	0.123426882684466	0.154178388499807	0.126814132084875	0.0464386366749619	0.106801887002956	0.0769497810596322	0.0617995113410921	0.237610573852461	0.170202089179284	0.131005000816475	0.146729924807961	0.148591884496462	0.1536685465478	0.280317361134915	0.0428891757395052	0.10086195904499	0.0175035170648636	0.0311766854413242	0.0856762330409505	0.0875671140042608	0.074552166371752
HORVU1Hr1G008230	12.2556356758649	13.3438691097069	12.3064902447396	12.1301863616653	11.0360447871837	13.4961954360902	13.3629749696218	10.5277720081738	12.2651670314324	11.9618531272248	14.6016863625093	14.4643954910274	15.4883082093137	15.3112850313802	13.6006079827263	15.2843623057598	17.2508485799229	14.6017414943442	13.4981637268556	11.8817099290789	11.2346680347063	14.0748387079337	14.0190238572952	16.1011176363603	11.9401700744158	12.1785837590607	12.556014239951	11.9400460667641	11.2927851200066	11.4800027062742	14.8014924898523	11.5873282969397	10.9430165899048	19.8426155722841	17.8855830353703	16.5356705012546
HORVU1Hr1G008250	19.103969608963	21.6467210001912	16.1882601312952	12.948411411356	13.2296848370952	11.2435069807309	13.9787035796791	12.3665710551119	13.0449113272451	19.7102773917257	18.3395029451774	15.6606988775034	14.0475353526333	13.1239585983259	14.2047810915345	19.5220186112598	19.6834409318087	19.2213991631503	20.2317660447251	15.860080219939	18.5295072791594	12.8697482367824	13.6965523642097	14.1437936107985	12.8384900800145	14.4284426061161	12.3628447901056	16.3810670619955	15.8846504643118	16.4551470920568	14.7510615103298	13.2851694522315	13.4527397679314	20.5108901900035	19.2209815239352	20.2036370867448
HORVU1Hr1G008300	0	0	0	0.0409112524845373	0.248763304629141	0.0398705921302516	0.43267415841864	0.0776957343776661	0.126445020942602	0	0	0.0155364076165708	0.420225416531766	0.294201800937131	0.308799588946402	1.43998029798544	2.38119955571924	1.17755979793098	0.0154795455583206	0	0.0153899562119264	0.123599022682184	0.0339443676932088	0.170202089179284	0.280725001749588	0.562464711763849	0.282324580543277	0.03073370930956	0	0	0.10086195904499	0.175035170648636	0.140295084485959	1.23373775578969	1.9483682865948	1.69978939327595
HORVU1Hr1G008330	39.1411791126168	39.9080529855123	39.7134919163001	33.7517832997432	36.8395839309883	37.1992624575247	41.6864910322575	40.4535790326382	36.0368309686417	40.9381033145172	42.7025376494747	42.9581670598183	41.2421230224747	42.2371455084524	41.9698919585415	51.7158638447915	49.679702961049	47.0842756126557	39.1013320803179	40.9051227221322	39.7214769829822	37.744051551572	40.6992968641573	37.7167829621294	41.8280252606887	34.0413425554469	44.3100999568449	38.4632372009144	39.3245212334981	40.4444927223534	42.3368073091346	43.7412891450941	39.0487985152585	49.760756150184	51.7302725980171	46.8336709147346
HORVU1Hr1G008350	7.98743556926471	8.19165298123673	7.44361368356	6.03440974146925	8.09611482338478	5.7214299706911	6.88950390712758	5.78833221113613	7.86066546859844	8.99817011361389	8.28235616878981	10.3317110650196	5.98320950204752	4.63048051909745	5.80006184455852	8.5987394936845	9.67897661137678	9.23931533761231	8.7769023315678	8.25044577097837	7.9719973177779	6.05635211142702	5.32926572783377	5.85495186776738	7.74801004828864	9.83090496213337	8.72234361994231	7.96003071117605	8.27603637636416	7.26256709188955	5.64826970651944	5.19854456826449	6.56269228539874	7.28247980848079	8.77860317892714	9.52776686230991
HORVU1Hr1G008360	0.0686205804919649	0.210042384134275	0.149298841790602	0.531846282298984	0.542756301009036	0.558188289823522	6.4901123762796	2.78409714853304	2.88716131152275	0.321363218343353	0.268907667817851	0.170900483782279	0.940504503666333	0.946562316058594	0.711581661485188	79.8366219497357	72.9435086924643	49.5118604268519	0.216713637816489	0.0534009435014781	0.0615598248477058	0.571645479905102	0.407332412318505	0.629747729963352	3.05054501901219	1.4917542355476	1.58993316411214	0.04610056396434	0.0800906746099757	0.0142963919131684	0.453878815702455	0.542609029010771	0.639122051547146	19.3628286672548	33.9541484551521	21.4561134817902
HORVU1Hr1G008370	0.123517044885537	0.111198909247557	0.0426568119401719	0.0204556262422686	0.0226148458753765	0.0598058881953774	0.149771824067991	0.0388478671888331	0.0210741701571004	0.0357070242603726	0.0537815335635702	0.124291260932566	0.0600322023616808	0.102331061195524	0.0805564145077572	0.0205711471140777	0.0171309320555341	0.0905815229177678	0	0.0801014152522172	0.107729693483485	0.0926992670116381	0.0848609192330219	0	0.0187150001166392	0.0244549874679935	0	0.04610056396434	0.146832903451622	0.142963919131684	0.0756464692837426	0.0875175853243179	0.155883427206621	0.0685409864327604	0.0218917785010652	0.0298208665487008
HORVU1Hr1G008430	0.205861741475895	0.321241293381833	0.362582901491461	0.204556262422686	0.339222688130647	0.239223552781509	0.349467589491979	0.530920851580719	0.210741701571004	0.249949169822608	0.349579968163206	0.341800967564558	0.140075138843922	0.255827652988809	0.268521381692524	0.082284588456311	0.308356776999614	0.144930436668428	0.201234092258168	0.133502358753695	0.26162925560275	0.216298289693822	0.458248963858318	0.102121253507571	0.24329500151631	0.317914837083915	0.31204295744257	0.12293483723824	0.280317361134915	0.257335054437031	0.0756464692837426	0.175035170648636	0.280590168971918	0.102811479649141	0.262701342012782	0.223656499115256
HORVU1Hr1G008440	0.178413509279109	0.123554343608397	0.255940871641032	0.327290019876298	0.316607842255271	0.657864770149151	0.282902334350649	0.349630804699498	0.400409232984907	0.392777266864098	0.349579968163206	0.295191744714845	0.320171745928964	0.332575948885452	0.456486348877291	0.308567206711166	0.462535165499421	0.380442396254625	0.340550002283054	0.106801887002956	0.277019211814676	0.30899755670546	0.644942986170966	0.782929610224708	0.411730002566063	0.220094887211941	0.252606203643985	0.41490507567906	0.226923578061598	0.257335054437031	0.20172391808998	0.140028136518909	0.342943539854566	0.428381165204752	0.328376677515978	0.417492131681811
HORVU1Hr1G008490	0.521516411738933	0.667193455485345	0.191955653730774	0.0409112524845373	0.045229691750753	0.0598058881953774	0.0998478827119939	0.103594312503555	0.147519191099703	1.01765019142062	0.699159936326413	0.838966011294824	0.160085872964482	0.191870739741607	0.161112829015514	0.082284588456311	0.0856546602776706	0.163046741251982	0.758497732357711	0.400507076261086	0.507868554993573	0.108149144846911	0.0848609192330219	0.0340404178358569	0.0561450003499177	0	0.133732696046816	0.58394047688164	0.507240939196513	0.528966500787231	0.151292938567485	0.0875175853243179	0.0935300563239725	0.154217219473711	0.218917785010652	0.0894625996461024
HORVU1Hr1G008510	0.301930554164645	0.370663030825191	0.255940871641032	0.0409112524845373	0.0904593835015059	0	0	0	0.0210741701571004	0.553458876035775	0.591596869199272	0.435019413263983	0.0400214682411206	0.0767482958966428	0.10740855267701	0.143998029798544	0.0685237282221365	0.0905815229177678	0.24767272893313	0.29370518925813	0.246239299390823	0.046349633505819	0.0509165515398131	0.0340404178358569	0	0.0489099749359869	0	0.32270394775038	0.333711144208232	0.285927838263368	0.0756464692837426	0.140028136518909	0.0155883427206621	0.188487712690091	0.109458892505326	0
HORVU1Hr1G008530	16.029767602923	15.7902451131532	17.36132245965	14.1143821071654	13.7950559839797	11.9013717508801	13.8622143831818	13.5449563598398	14.7940674502845	18.5497991032636	16.6991661714885	20.6012764995729	12.4466766229885	14.7100900468565	13.2381041174414	14.9963662461627	14.4756375869263	16.1235110793627	15.9903705617452	17.5155094684848	16.2364038035824	14.8318827218621	20.4005649836185	13.6672277610965	14.6912750915618	12.7899584457606	14.1162290271639	15.0748844163392	20.2362437847872	17.6703404046761	15.8353275700634	13.2501624181017	13.5774465096967	17.0324351285409	15.3461367292467	16.9829834994851
HORVU1Hr1G008540	0.013724116098393	0.0247108687216794	0.0639852179102579	3.5183677136702	7.37243975537273	4.82434164776044	17.8062057503056	20.3433331178856	10.8531976309067	0.0178535121301863	0.349579968163206	0.0310728152331416	4.54243664536718	5.93520154934037	15.587666207251	27.5447659857501	28.8142277174084	33.6419776116589	0.0464386366749619	0.0267004717507391	0	1.05059169279856	4.22607377780449	2.36580903959205	19.8753301238709	29.85953969842	24.0718852884268	0	0	0.0285927838263368	5.97607107341566	9.95950120990738	12.5642042328536	37.8003540176673	39.6897944224312	40.3476324403922
HORVU1Hr1G008560	6.58757572722863	5.89354219012054	6.01461048356424	4.68433840947952	4.36466525394766	3.90731802876465	3.72765428791444	4.98547628923358	3.79335062827807	5.01683690858235	3.81848888301348	5.14255092108494	3.68197507818309	4.74560296294241	5.30329728842735	3.68223533341992	3.78593598427304	3.17035330212187	5.0308523064542	5.23329246314486	5.60194406114123	3.67707092479498	4.17515722626468	4.08485014030283	4.82847003009292	3.59488315779504	4.14571357745128	5.51670082106602	4.40498710354866	6.0187809954439	3.0762897508722	3.16813658874031	5.98592360473424	2.57028699122851	3.26187499665871	2.56459452318827
HORVU1Hr1G008580	1.50965277082323	0.840169536537101	1.23704754626499	2.33194139161862	2.28409943341302	1.9337237183172	1.94703371288388	4.16967107826808	2.02312033508164	1.21403882485267	1.0756306712714	0.807893196061682	1.08057964251025	1.17680720374852	1.86622360276304	0.987415061475732	0.839415670721172	0.81523370625991	0.944252279057558	0.961216983026606	1.12346680347063	1.96213448507967	1.44263562696137	2.16156653257691	1.74049501084745	1.98085398490747	2.1248639482994	1.02957926187026	1.16131478184465	0.800597947137431	2.04245467066105	1.90788336007013	0.888535535077739	0.736815604152174	0.612969798029825	0.626238197522717
HORVU1Hr1G008620	28.6422302973461	28.7016740202307	29.1772593670776	31.2357412719442	28.6982394158528	30.899708900945	27.5247330009396	30.1070970713456	30.1782116649677	27.6550902896586	23.2874040330259	29.1152278734537	25.0934605871826	30.7504838892549	30.2086554404089	25.8579319223957	25.1824701216352	25.7613851178132	28.5907206462182	28.0888962817775	27.3479521885933	27.9797287596794	32.5696208016338	31.4363258714138	27.3426151704099	21.5692989467702	25.0377325376538	27.5527703960206	27.7781156438932	29.5792348683454	29.6282004694658	31.6463588532734	33.3746417649375	27.4678003129287	27.0144546703144	32.8775053699426
HORVU1Hr1G008650	0	0	0	0.184100636180418	1.06289775614269	0.159482368521006	1.19817459254393	0.984145968783771	0.590076764398811	0	0	0	0.540289821255127	0.358158714184333	0.28194745077715	1.33712456241505	1.90153345816429	2.28265437752775	0	0	0	0.123599022682184	0.0509165515398131	0.0510606267537853	0.72988500454893	1.71184912275954	0.69838185713337	0	0	0	0.30258587713497	0.717644199659407	0.249413483530593	0.616868877894843	1.16026426055646	0.984088596107127
HORVU1Hr1G008690	0.837171082001971	1.05021192067138	0.853136238803439	0.961414433386626	0.881978989139683	1.29579424423318	0.965196199549274	0.945298101594938	1.05370850785502	1.07121072781118	0.914286070580693	0.77682038082854	1.06056890838969	0.895396785460832	0.792138075992945	0.946272767247576	1.11351058360972	1.43118806210073	1.00617046129084	0.480608491513303	0.984957197563293	0.66434474691674	0.594026434631153	0.851010445896422	0.711170004432291	1.00265448618773	0.460634841939031	0.737609023429441	0.987784986856367	0.543262892700399	1.31120546758487	0.857672336178316	0.452061938899201	0.942438563450455	0.766212247537282	0.909536429735375
HORVU1Hr1G008810	2.97813319335128	3.41009988359176	4.05239713431633	62.1237368977698	47.5364060300414	50.4562343408334	66.6651030240413	106.378409652088	41.2842993377596	3.08865759852223	4.49075805255811	3.26264559947987	46.6850427032671	56.5379113105268	52.2139826701113	49.74103372184	29.8078217766294	21.8120307185985	5.13920912536245	2.85695047732908	3.58585979737886	37.1260564381611	41.9382662849594	37.0189543964944	49.5573203088607	28.5389703751484	39.2728350724148	5.05569518142262	5.8332708007599	6.31900522562043	35.3773321350303	32.7840874624895	45.7361975424226	26.8509314350339	29.882277653954	23.4541115405532
HORVU1Hr1G008830	0.864619314198757	0.86488040525878	0.639852179102579	1.39098258447427	1.37950559839797	0.418641217367641	0.682293865198625	0.686312320336051	0.695447615184313	0.910529118639501	0.887395303798908	0.870038826527965	0.900483035425212	1.12564167315076	0.604173108808179	0.781703590334954	1.31908176827613	1.17755979793098	0.866854551265955	0.720912737269955	0.615598248477058	0.448046457222917	0.678887353864175	0.663788147799209	0.767315004782208	1.00265448618773	0.713241045583016	0.70687531411988	0.800906746099757	0.71481959565842	0.882542141643663	0.542609029010771	0.498826967061187	0.771086097368554	1.007021811049	0.238566932389606
HORVU1Hr1G008840	0.864619314198757	0.86488040525878	0.639852179102579	1.39098258447427	1.37950559839797	0.418641217367641	0.682293865198625	0.686312320336051	0.695447615184313	0.910529118639501	0.887395303798908	0.870038826527965	0.900483035425212	1.12564167315076	0.604173108808179	0.781703590334954	1.31908176827613	1.17755979793098	0.866854551265955	0.720912737269955	0.615598248477058	0.448046457222917	0.678887353864175	0.663788147799209	0.767315004782208	1.00265448618773	0.713241045583016	0.70687531411988	0.800906746099757	0.71481959565842	0.882542141643663	0.542609029010771	0.498826967061187	0.771086097368554	1.007021811049	0.238566932389606
HORVU1Hr1G008900	0.672481688821256	0.827814102176261	0.618523773132493	0.409112524845373	0.633215684510542	0.279094144911761	0.632369923842628	0.440275828140108	0.779744295812714	1.07121072781118	1.12941220483497	0.885575234144536	0.76040789658129	1.03610199460468	0.859268421416076	1.02855735570389	1.507522020887	1.59423480335271	0.603702276774504	0.534009435014781	0.47708864256972	0.602545235575648	0.882553560023428	0.374444596194426	1.17904500734827	1.19829438593168	1.04014319147523	0.691508459465101	0.667422288416464	0.500373716960894	1.41206742662986	0.892679370308043	0.498826967061187	0.908168070234075	1.29161493156285	0.417492131681811
HORVU1Hr1G008940	2.47034089771073	3.79311834877779	2.81534958805135	0.102278131211343	0.226148458753765	0	0.0166413137853323	0.0258985781258887	0.379335062827807	1.67823014023751	3.46890891485028	3.58891015942786	0.260139543567284	0.140705209143845	0.0939824835923834	0.123426882684466	0.0856546602776706	0.235511959586196	4.14851820962993	2.72344811857538	2.92409168026603	0.185398534023276	0.118805286926231	0.391464805112354	0.0561450003499177	0.122274937339967	0.163451072946108	3.24240633215858	3.44389900822896	2.64483250393616	0.10086195904499	0.140028136518909	0.140295084485959	0.171352466081901	0.109458892505326	0.164014766017854
HORVU1Hr1G009030	14.108391349148	13.9616408277489	14.7166001193593	11.7415294630622	12.4833949232078	11.3631187571217	15.1768781722231	13.3507170238956	16.2060368508102	14.1935421434981	10.9714328469683	12.8330726912875	15.6684048163987	12.5483463791011	13.4126430155416	18.9048841978375	21.2080938847512	18.5692121981424	14.3495387325632	14.8187618216602	14.9744273942044	13.920339929581	15.3767985650236	13.5821267165069	16.3007651015928	14.844177393072	14.7997516958476	14.2911748289454	11.3194820115432	13.2956444792466	15.482310713406	14.75546488568	13.7333299369033	20.013968038366	21.8479949440631	21.9630682131181
HORVU1Hr1G009050	1.38613572593769	1.34674234533153	1.15173392238464	0.204556262422686	0.497526609258283	0.657864770149151	0.349467589491979	0.530920851580719	0.611150934555911	2.05315389497142	1.29075680552568	2.19063347393648	0.400214682411206	0.255827652988809	0.201391036269393	0.123426882684466	0.20557118466641	0.452907614588839	2.46124774377298	2.58994575982169	3.33962049798804	0.46349633505819	0.322471493085483	0.54464668537371	0.598880003732455	0.391279799487895	0.757818610931955	1.8440225585736	1.97556997371273	2.15875517888843	0.277370387373723	0.43758792662159	0.342943539854566	0.394110671988372	0.437835570021304	0.596417330974016
HORVU1Hr1G009060	0.0411723482951789	3.99080529855123	0	0	0	0	0	0	0	3.85635862012024	6.02353175911986	0.0155364076165708	0	0	0	0	0	0	1.76466819364855	0	0	0	0	0	0	0	0	0	0	0.0571855676526736	0	0	0	0	0	0
HORVU1Hr1G009090	0.0686205804919649	0.0988434748867177	0.0426568119401719	0.184100636180418	0.158303921127635	0.179417664586132	0.299543648135982	0.194239335944165	0.189667531413903	0.178535121301863	0.242016901036066	0.124291260932566	0.0800429364822411	0.153496591793286	0.0805564145077572	0.0617134413422332	0.0685237282221365	0.0362326091671071	0.154795455583206	0.0801014152522172	0.200069430755044	0.0926992670116381	0	0.0170202089179284	0.262010001632949	0.146729924807961	0.594367537985847	0.12293483723824	0.0266968915366586	0.142963919131684	0.10086195904499	0.140028136518909	0.124706741765297	0.0856762330409505	0.0656753355031956	0.104373032920453
HORVU1Hr1G009100	10.5950176279594	10.4897637723529	9.91770877608997	5.23664031802077	4.72650278795369	5.56194760217009	4.72613311503438	4.05312747670158	4.67846577487629	9.7658711352119	11.3210128151315	11.2638955220138	5.14275866898399	4.95026508533346	5.8940443281509	4.15537171704371	4.40264953827227	4.31168049088575	10.1700614318167	10.3063820957853	10.1727610560834	6.39624942380303	7.12831721557384	6.72298252258173	3.63071002262801	4.4997176941108	4.56177085404138	9.65038472320185	9.29051825475718	8.40627844494302	5.21960638057824	3.95579485665917	5.2220948114218	4.33521739187209	3.43700922466724	3.32502662018014
HORVU1Hr1G009110	0.288206438066252	0.345952162103512	0.383911307461547	0.0613668787268059	0.0678445376261295	0.0199352960651258	0.0665652551413293	0.0776957343776661	0.189667531413903	0.267802681952794	0.134453833908926	0.170900483782279	0.100053670602801	0.0639569132472023	0.0939824835923834	0.082284588456311	0.137047456444273	0.126814132084875	0.201234092258168	0.267004717507391	0.323189080450455	0.139048900517457	0.237610573852461	0.119141462425499	0.168435001049753	0.195639899743948	0.267465392093631	0.3073370930956	0.240272023829927	0.214445878697526	0.226939407851228	0.0875175853243179	0.171471769927283	0.0514057398245703	0.0218917785010652	0.0298208665487008
HORVU1Hr1G009140	0.0274482321967859	0	0	0.531846282298984	4.43250979157379	0.279094144911761	6.30705792464095	7.75662414870367	2.90823548167985	0	0	0	0.880472301304652	0.55002945392594	1.06065945768547	11.8078384434806	10.9809274475974	13.4060653918296	0	0	0.0153899562119264	0.139048900517457	0.203666206159253	0.493586058619925	5.37120503347546	22.7675933327019	4.81437705768536	0	0	0	0.680818223553683	1.06771454095668	0.67029873698847	4.11245918596562	4.99132549824286	7.2166497047856
HORVU1Hr1G009160	0.0960688126887508	0.135909777969237	0.0853136238803439	0.0818225049690745	0.113074229376882	0.0398705921302516	0.0499239413559969	0.129492890629444	0.147519191099703	0.0535605363905589	0.161344600690711	0.264118929481704	0.0800429364822411	0.0639569132472023	0	0.205711471140777	0.171309320555341	0.271744568753303	0.185754546699848	0.0801014152522172	0.0923397372715587	0.185398534023276	0.27155494154567	0.204242507015141	0.149720000933114	0.122274937339967	0.0594367537985847	0.0768342732739001	0.0667422288416464	0.0285927838263368	0	0.0525105511945908	0.0467650281619863	0.0685409864327604	0.0875671140042608	0.164014766017854
HORVU1Hr1G009170	0.384275250755003	0.469506505711909	0.277269277611118	0.572757534783522	0.45229691750753	0.418641217367641	0.532522041130634	0.608616585958385	0.505780083770409	0.178535121301863	0.242016901036066	0.450555820880553	0.400214682411206	0.434907010080976	0.147686759930888	0.473136383623788	0.616713553999229	0.471023919172392	0.510825003424581	0.347106132759608	0.338579036662382	0.448046457222917	0.356415860778692	0.306363760522712	0.224580001399671	0.317914837083915	0.252606203643985	0.5378399129173	0.427150264586537	0.257335054437031	0.10086195904499	0.297559790102681	0.265001826251255	0.445516411812942	0.678645133533021	0.268387798938307
HORVU1Hr1G009180	0.0823446965903578	0.0123554343608397	0	0.409112524845373	0.271378150504518	0.318964737042013	0.915272258193277	0.932348812531993	0.779744295812714	0.0178535121301863	0.0537815335635702	0.0310728152331416	0.360193214170085	0.422115627431535	0.604173108808179	0.966843914361654	1.18203431183185	1.19567610251453	0.154795455583206	0.0267004717507391	0.0307799124238529	0.509845968564009	0.644942986170966	0.86803065481435	0.374300002332785	0.317914837083915	0.861832930079478	0.06146741861912	0.0133484457683293	0.0571855676526736	0.353016856657465	0.472594960751317	0.280590168971918	1.11379102953236	1.26972315306178	0.849894696637973
HORVU1Hr1G009200	0.741102269313221	0.840169536537101	0.874464644773525	0.879591928417551	0.497526609258283	0.617994178018899	0.582445982486631	0.841703789091383	0.505780083770409	0.660579948816893	0.188235367472496	0.885575234144536	0.540289821255127	0.588403601874261	0.617599177892805	0.514278677851944	0.411142369332819	0.344209787087517	0.820415914590993	0.534009435014781	0.846447591655955	0.370797068046552	0.27155494154567	0.493586058619925	0.24329500151631	0.293459849615921	0.208028638295046	0.56857362222686	0.694119179953123	0.90067269052961	0.655602733792435	0.385077375426999	0.717063765150456	0.342704932163802	0.306484899014913	0.462223431504863
HORVU1Hr1G009250	3.1290984704336	2.18691188186863	1.89822813133765	6.99582417485587	6.0607786946009	6.53877710936126	13.1965618317685	10.709062055055	9.04081899739606	1.73179067662807	1.53277370656175	2.48582521865133	6.16330610913256	7.75157788556092	8.39129317789137	15.8397832778399	23.2980675955264	16.6307676077022	3.25070456724733	1.94913443780395	2.41622312527245	8.59013207641179	9.62322824102468	8.0165184003443	6.90583504303988	4.71981258132274	9.76248681141754	3.13483834957512	2.10905443139603	2.85927838263368	5.64826970651944	6.54631538225898	5.40915492406974	17.5464925267867	21.9574538365684	15.6112236382449
HORVU1Hr1G009300	0.178413509279109	0.135909777969237	0.0853136238803439	0.552301908541253	0.542756301009036	0.199352960651258	0.249619706779985	0.0517971562517774	0.505780083770409	0.0892675606509315	0.0537815335635702	0.0155364076165708	0.300161011808404	0.115122443844964	0.10740855267701	0.287996059597088	0.171309320555341	0.163046741251982	0.0309590911166413	0	0.0769497810596322	0.401696823717098	0.0339443676932088	0.272323342686855	0.48659000303262	0.562464711763849	0.579508349536201	0.04610056396434	0.0533937830733171	0.0571855676526736	0.151292938567485	0.332566824232408	0.639122051547146	0.222758205906471	0.569186241027695	0.328029532035709
HORVU1Hr1G009330	0.150965277082323	0.148265212330077	0	0	0	0	0.0166413137853323	0.0517971562517774	0	0.267802681952794	0.0268907667817851	0.124291260932566	0	0.0383741479483214	0.0134260690846262	0.0411422942281555	0.0342618641110683	0.0181163045835536	0.108356818908244	0.0267004717507391	0.0461698686357793	0.015449877835273	0	0	0.0187150001166392	0.0244549874679935	0.0148591884496462	0.0922011279286801	0.0400453373049879	0.0571855676526736	0	0	0.0311766854413242	0.0342704932163802	0	0
HORVU1Hr1G009350	0.0548964643935719	0.135909777969237	0.0426568119401719	0.245467514907224	0.3844523798814	0.179417664586132	0.299543648135982	0.0776957343776661	0.273964212042305	0.0178535121301863	0.0806723003453553	0	0.120064404723362	0.127913826494405	0.0134260690846262	0.143998029798544	0.119916524388739	0.163046741251982	0	0.0534009435014781	0	0.247198045364368	0.237610573852461	0.136161671343428	0.280725001749588	0.293459849615921	0.430916465039739	0.03073370930956	0.0133484457683293	0	0.0756464692837426	0.0875175853243179	0.109118399044635	0.171352466081901	0.175134228008522	0.402581698407461
HORVU1Hr1G009360	0.988136359084294	0.951368445784658	0.703837397012837	5.48210783292799	4.65865825032756	2.95042381763862	3.26169750192513	2.3049734532041	2.88716131152275	0.374923754733912	0.860504537017123	0.201973299015421	2.58138470155228	2.45594546869257	2.01391036269393	2.36568191811894	2.39833048777478	2.22830546377709	0.356029547841374	0.267004717507391	0.153899562119264	3.83156970314771	2.29124481929159	1.87222298097213	3.18155001982867	3.81497804500698	4.44289734644421	0.29197023844082	0.280317361134915	0.414595365481884	2.0172391808998	2.24045018430254	4.84797458612591	2.98153290982508	2.21106962860758	2.83298232212658
HORVU1Hr1G009380	0.0823446965903578	0.086488040525878	0	0.204556262422686	0.271378150504518	0.13954707245588	0.133130510282659	0.0258985781258887	0.231815871728104	0.0535605363905589	0.0537815335635702	0.0155364076165708	0.160085872964482	0.0895396785460832	0.0402782072538786	0.123426882684466	0.119916524388739	0.126814132084875	0.0309590911166413	0	0.0307799124238529	0.0617995113410921	0.0339443676932088	0.22126271593307	0.205865001283032	0.342369824551908	0.490353218838324	0.03073370930956	0.0133484457683293	0.0571855676526736	0.0756464692837426	0.0700140682594543	0.389708568016552	0.171352466081901	0.372160234518108	0.223656499115256
HORVU1Hr1G009390	0.631309340526077	0.728970627289543	0.874464644773525	0.572757534783522	1.04028291026732	0.996764803256289	0.898630944407945	0.453225117203052	0.54792842408461	1.05335721568099	1.31764757230747	0.668065527512545	0.900483035425212	0.767482958966427	0.818990214162198	0.658276707650488	0.479666097554956	0.471023919172392	1.19192500799069	1.17482075703252	0.831057635444028	0.834293403104743	0.203666206159253	0.629747729963352	0.374300002332785	0.513554736827863	0.564649161086555	0.906644424632021	0.907694312246391	1.358157231751	0.30258587713497	0.192538687713499	0.685887079709132	0.205622959298281	0.284593120513847	0.119283466194803
HORVU1Hr1G009430	1.96254860207019	2.13749014442527	2.79402118208126	2.72059829022173	2.17102520403614	2.27262375142434	2.36306655751719	2.43446634383354	2.48675207853784	2.6066127710072	1.74789984081603	2.8742354090656	2.40128809446723	2.45594546869257	2.8194745077715	2.2216838883204	2.31267582749711	2.10149133169221	2.43028865265634	2.45644340106799	2.81636198678254	2.22478240827931	2.12152298082555	2.36580903959205	2.41423501504646	2.32322380945938	1.78310261395754	2.70456641924128	2.30928111792097	2.14445878697526	1.76508428328733	1.01520398976209	2.91502008876381	2.96439766321689	2.69268875563102	1.49104332743504
HORVU1Hr1G009460	0.109792928787144	0.111198909247557	0.0639852179102579	0.0818225049690745	0.0678445376261295	0.13954707245588	0.0665652551413293	0.0906450234406105	0.147519191099703	0.178535121301863	0.10756306712714	0.077682038082854	0.0800429364822411	0.0895396785460832	0.0537042763385048	0.0411422942281555	0	0.0362326091671071	0.108356818908244	0.106801887002956	0.169289518331191	0.216298289693822	0.118805286926231	0.289343551604783	0.0935750005831961	0.122274937339967	0.148591884496462	0.03073370930956	0.0400453373049879	0.142963919131684	0	0	0.187060112647945	0.0685409864327604	0	0.0447312998230512
HORVU1Hr1G009490	0.219585857574288	0.197686949773435	0.511881743282063	0.102278131211343	0.158303921127635	0.0398705921302516	4.60964391853705	2.84884359384776	0.927263486912417	0.160681609171677	0.0806723003453553	0.419483005647412	0.180096607085042	0.319784566236011	0.067130345423131	2.44796650657525	2.12423557488623	2.44570111877973	0.123836364466565	0.373806604510347	0.26162925560275	0.0617995113410921	0.0509165515398131	0.238282924850998	0.318155001982867	0.244549874679935	0.222887826744693	0.13830169189302	0.240272023829927	0.157260311044852	0.20172391808998	0.332566824232408	0.0623533708826483	1.42222546847978	1.90458472959267	1.66996852672725
HORVU1Hr1G009550	0.219585857574288	0.197686949773435	0.21328405970086	0.122733757453612	0.0904593835015059	0	0.0499239413559969	0.0129492890629444	0	0.196388633432049	0.0537815335635702	0.279655337098275	0.0800429364822411	0.0639569132472023	0	0.0617134413422332	0.0171309320555341	0.0543489137506607	0.185754546699848	0.0801014152522172	0.0923397372715587	0	0	0	0.0561450003499177	0	0.0297183768992924	0.1536685465478	0.160181349219951	0.171556702958021	0.151292938567485	0.0700140682594543	0.0155883427206621	0.0171352466081901	0.0437835570021304	0.0447312998230512
HORVU1Hr1G009560	0.178413509279109	0.111198909247557	0.0853136238803439	0.245467514907224	0.316607842255271	0.0797411842605031	0.183054451638655	0.20718862500711	0.147519191099703	0.0714140485207452	0	0.170900483782279	0.220118075326163	0.179079357092166	0.214817105354019	0.287996059597088	0.342618641110683	0.434791310005285	0.0309590911166413	0.133502358753695	0.0615598248477058	0.293547678870187	0.101833103079626	0.187222298097213	0.411730002566063	0.269004862147928	0.460634841939031	0.06146741861912	0.37375648151322	0.0857783514790104	0.277370387373723	0.315063307167545	0.233825140809931	0.188487712690091	0.372160234518108	0.149104332743504
HORVU1Hr1G009590	0.0823446965903578	0.0741326061650383	0.0639852179102579	0.204556262422686	0.045229691750753	0.0398705921302516	0.0499239413559969	0.0388478671888331	0.0210741701571004	0.0892675606509315	0	0.0466092228497124	0.0800429364822411	0.0639569132472023	0.0402782072538786	0	0.0685237282221365	0.0181163045835536	0.0928772733499238	0.0267004717507391	0	0.030899755670546	0.0509165515398131	0	0.0374300002332785	0.0489099749359869	0.0297183768992924	0.13830169189302	0.0266968915366586	0.071481959565842	0	0.0175035170648636	0.109118399044635	0	0	0
HORVU1Hr1G009640	0.0274482321967859	0.0494217374433589	0.0426568119401719	0	0.113074229376882	0	0.199695765423988	0.116543601566499	0.210741701571004	0.0714140485207452	0.188235367472496	0.0466092228497124	0.0600322023616808	0.0511655305977618	0.120834621761636	0.905130473019421	0.925070330998843	0.81523370625991	0.0309590911166413	0.0801014152522172	0.0461698686357793	0.108149144846911	0.0509165515398131	0.0510606267537853	0.0187150001166392	0.0244549874679935	0.0148591884496462	0.06146741861912	0	0.0285927838263368	0.050430979522495	0	0.0155883427206621	0.205622959298281	0.766212247537282	0.71570079716882
HORVU1Hr1G009800	0.384275250755003	0.111198909247557	0.234612465670946	0.0204556262422686	0.180918767003012	0.0598058881953774	3.87742611198243	2.29202416414115	0.716521785341413	0.196388633432049	0.0806723003453553	0.18643689139885	0.200107341205603	0.140705209143845	0.0268521381692524	1.87197438738108	1.52465295294254	1.7935141537718	0.123836364466565	0.106801887002956	0.138509605907338	0.030899755670546	0	0.0680808356717138	0.131005000816475	0.146729924807961	0.148591884496462	0.19976911051214	0.0533937830733171	0.157260311044852	0.20172391808998	0.262552755972954	0.0467650281619863	0.736815604152174	1.61999160907882	0.775342530266221
HORVU1Hr1G009880	0.123517044885537	0.0370663030825191	0	0	0	0	0	0	0	0.160681609171677	0.134453833908926	0.124291260932566	0.0400214682411206	0.0255827652988809	0.0134260690846262	0.082284588456311	0.137047456444273	0.108697827501321	0	0.0534009435014781	0.0153899562119264	0	0	0	0	0	0	0.0768342732739001	0.106787566146634	0.0142963919131684	0	0.0350070341297272	0	0.274163945731041	0.0218917785010652	0.0596417330974016
HORVU1Hr1G009900	20.641070611983	21.1401481913968	21.4563764059065	13.9098258447427	13.5915223711013	12.3399482643129	11.4325825705233	10.4241776956702	11.6540160968765	18.7461877366956	19.6302597507031	21.4247061032511	9.72521678259229	12.9832533891821	13.3589387392031	9.79186602630101	10.8781418552642	8.6958262001057	21.9964342383736	20.5059623045676	20.6994911050411	14.6310343100035	16.4799905150528	14.6373796694185	10.4055400648514	11.5672090723609	11.7387588752205	21.2830936968703	20.7835300612887	18.1850105135502	11.4982633311289	10.6246348583722	15.9780512886786	10.726664376727	10.5737290160145	8.45421566655668
HORVU1Hr1G009920	13.8064607949833	11.0951800560341	22.3521694566501	10.8210262821601	5.99293415697477	8.67185378832972	5.94094902136364	10.5277720081738	4.40450156283398	17.0501040843279	18.6353013797771	18.3640338027867	25.6937826107994	14.6972986642071	21.2668934300479	29.3961692260171	21.7734146425839	22.8265437752775	13.0492569056643	18.4500259797607	21.6536683901805	5.39200736451028	5.51595975014642	5.10606267537853	3.76171502344448	4.01061794475093	3.67021954706261	25.2323753431488	23.2396440826613	23.68912140012	15.2049403260323	11.7973705017181	8.71388358085011	28.6158618356775	18.8926048464193	15.0297167405452
HORVU1Hr1G009950	24.5249954678282	26.749515391218	26.2765961551459	26.4082134787688	28.2685573442206	26.0155613649891	25.3946448364171	25.4065051414968	25.6261909110341	26.3696374162852	26.1378253118951	26.5206478014864	28.6153497924012	31.8505427971067	32.5716435993031	27.7299063097768	28.6600493289086	28.6418775465982	25.3245365334125	23.5498160841519	25.9012963046722	29.5710661767125	32.5696208016338	31.164002528727	25.8079851608455	25.0908171421613	23.6409688233871	25.2631090524583	26.4966648501336	26.2052863768377	24.9381193738738	25.8877017389332	29.2437309439621	25.4458412131623	24.7377097062037	27.3904659249817
HORVU1Hr1G009970	0	0.654838021124505	0	0	0.0904593835015059	0	0	0	0	0.749847509467824	2.74285821174208	0.0155364076165708	0.0200107341205603	0.0255827652988809	0.0134260690846262	0	0.0513927961666024	0	0.139315910024886	0.0267004717507391	0.0307799124238529	0.0617995113410921	0	0	0.0187150001166392	0	0	0.03073370930956	0	0	0	0	0.0155883427206621	0	0.0437835570021304	0
HORVU1Hr1G009980	7.06791979067238	8.03103233454581	8.42472035818396	6.85263479115999	7.86996636463102	6.2596829644495	6.04079690407563	7.5623848127595	6.76480862042922	7.31993997337638	7.95966696740839	7.37979361787113	5.62301628787744	6.08869814113366	6.18941784801267	6.68562281207527	5.68746944243733	6.79361421883258	6.51688868005298	6.72851888118624	6.95626020779075	5.2684083418281	7.33198342173309	4.81671912377375	6.88712004292324	8.43697067645774	6.00311213365705	6.85361717603188	6.74096511300629	7.46271657867391	5.72391617580319	6.70384703584275	7.62269959040376	6.30577075181395	6.63320888582275	11.7494214201881
HORVU1Hr1G010010	8.1932973107406	7.56152582883391	9.10722934922671	2.04556262422686	2.23886974166227	2.29255904748947	1.88046845774255	1.56686397661627	2.08634284555294	8.26617611627625	9.22353300615229	8.06339555300025	2.12113781677939	1.98266431066327	2.18844926079407	1.41940915087136	1.28481990416506	1.50365328043494	6.99675459236092	9.18496228225424	8.67993530352652	2.02393399642076	2.61371631237707	2.24666757716655	0.954465005948601	1.39393428567563	1.11443913372346	7.49902507153265	9.27716980898885	8.59213153981421	1.76508428328733	1.80286225768095	2.46295814986461	1.78206564725177	1.05080536805113	2.57950495646262
HORVU1Hr1G010020	17.9236956245012	14.9253647078944	17.7665621730816	2.96606580512895	3.12084873080196	3.80764154843903	2.76245808836516	1.87764691412693	3.45616390576446	16.193135502079	11.7512650836401	14.3245678224783	3.62194287582141	2.66060759108362	3.19540444214103	2.30396847677671	2.67242540066332	2.66309677378237	13.9780296391635	16.580992957209	17.6830596875035	3.44532275726588	3.58113079163352	3.43808220142154	1.70306501061417	2.46995373426734	1.51563722186391	17.7948176902353	15.283970404737	15.4401032662219	3.17715170991719	2.78305921331331	3.35149368494235	2.05622959298281	1.79512583708735	2.25147542442691
HORVU1Hr1G010110	0.384275250755003	0.358307596464352	0.469224931341891	0.470479403572179	0.497526609258283	0.418641217367641	0.332826275706646	0.59566729689544	0.400409232984907	0.62487292455652	0.564706102417487	0.372873782797699	0.72038642834017	0.818648489564189	1.03380731951622	0.761132443220877	0.770891942499036	0.978280447511892	0.371509093399695	0.29370518925813	0.353968992874308	0.494396090728736	0.797692640790406	0.459545640784068	0.48659000303262	0.489099749359869	0.31204295744257	0.737609023429441	0.440498710354866	0.386002581655547	0.378232346418713	0.402580892491862	0.389708568016552	0.873897577017695	0.985130032547934	0.447312998230512
HORVU1Hr1G010120	0	0.0123554343608397	0.021328405970086	0.0204556262422686	0.045229691750753	0.0598058881953774	0.515880727345302	0	0.0632225104713011	0	0.10756306712714	0.077682038082854	0.0200107341205603	0.166287974442726	0.10740855267701	0.267424912483011	0.188440252610875	0.615954355840821	0.0464386366749619	0	0	0	0.0339443676932088	0	0.0748600004665569	0.0244549874679935	0.0445775653489385	0.01536685465478	0	0	0	0.0175035170648636	0.0155883427206621	0.325569685555612	0.722428690535151	0.447312998230512
HORVU1Hr1G010130	3.23889139922074	3.50894335847848	3.32723133133341	30.6016168584339	30.1682043977522	34.9266387061004	24.7456335987892	34.0954781027325	20.8423542853723	3.10651111065242	3.71092581588634	3.26264559947987	29.3157254866208	30.17487167003	31.6452448324639	20.4477202313933	22.9383180223602	20.4351915702484	4.00920229960504	3.09725472308573	3.29345062935226	29.1230197194896	30.5838752915811	26.5855663298042	16.7124951041588	12.9611433580365	16.5828543098051	3.48827600663506	3.04344563517908	4.03158251951349	23.021742152019	20.0765340733985	25.7207654890924	26.0969805842735	23.6431207811504	28.9411509855141
HORVU1Hr1G010190	2.78599556797377	2.31046622547703	1.47166001193593	0.327290019876298	0.180918767003012	0.159482368521006	0.249619706779985	0.0776957343776661	0.273964212042305	2.46378467396571	1.72100907403425	2.7654805557496	0.140075138843922	0.255827652988809	0.161112829015514	0.431994089395633	0.513927961666024	0.30797717792041	1.56343410139038	2.40304245756652	2.16998382588163	0.417146701552371	0.322471493085483	0.442525431866139	0.112290000699835	0.146729924807961	0.163451072946108	1.78255513995448	1.70860105834615	1.6297886781012	0.151292938567485	0.192538687713499	0.249413483530593	0.308434438947422	0.394052013019173	0.477133864779213
HORVU1Hr1G010210	1.34496337764251	1.49500755766161	2.51675190447014	14.9530627830984	13.0035363783415	13.8749660613275	9.76845119199007	13.6226520942175	7.77636878797004	0.946236142899874	1.47899217299818	1.98866017492106	13.9875031502716	11.0261718438177	14.8223802694273	7.8581781975777	4.12855462538372	4.3297967954693	2.63152274491451	1.5753278332936	1.80062487679539	16.5004695280716	16.8024620081383	13.9565713127013	16.9557901056751	12.0318538342528	17.4744056167839	2.0745253783953	3.48394434553394	3.21668818046289	16.4152838345721	8.82177260069125	14.0139201058752	7.69372572707735	7.13671979134725	3.62323528566715
HORVU1Hr1G010220	0.576412876132505	0.716615192928704	0.682508991042751	1.18642632205158	0.927208680890436	0.917023618995786	0.632369923842628	1.17838530472794	0.885115146598216	0.749847509467824	0.779832236671768	0.745747565595399	1.08057964251025	1.10005890785188	0.84584235233145	0.658276707650488	0.719499146332433	1.12321088418032	0.727538641241069	0.85441509602365	0.584818336053205	0.741594136093105	1.12016413387589	0.86803065481435	0.655025004082373	0.733649624039804	0.683522668683724	0.722242168774661	0.774209854563099	0.643337636092578	1.4877138959136	1.24274971160531	0.935300563239725	0.976709056666835	0.788104026038347	0.924446863009725
HORVU1Hr1G010230	21.2449317203123	46.6294092778091	16.124274913385	1.28870445326292	0.407067225756777	0.338900033107138	0.133130510282659	0.116543601566499	1.13800518848342	32.8326088074126	50.0974985144656	21.8907983317483	1.52081579316258	0.473281158029297	0.738433799654441	0.45256523650971	0.565320757832626	1.014513056679	42.3675161931236	19.4913443780395	16.1286741100989	0.262647923199641	0.118805286926231	0.629747729963352	0.0748600004665569	0.366824812019902	0.178310261395754	16.3042327887216	18.4075067145261	19.2286471232115	0.579956264508693	0.612623097270226	0.436473596178538	0.205622959298281	0.306484899014913	0.35785039858441
HORVU1Hr1G010250	44.8366872934498	62.357877219158	46.7092090744883	0.245467514907224	1.78657282415474	0.219288256716384	1.14825065118793	1.17838530472794	2.36030705759524	49.3292540157047	60.7731329268343	53.2898781248379	0.540289821255127	0.102331061195524	0.0939824835923834	2.09825700563593	3.75167412016197	3.94935439921467	61.360918593183	51.0246015156623	43.7998153791427	0.123599022682184	0.0169721838466044	0	1.94636001213048	7.53213614014198	1.78310261395754	43.380630690444	55.7030641912381	49.2510701408652	0.20172391808998	0.315063307167545	0.0779417136033104	0.976709056666835	1.79512583708735	1.99799805876295
HORVU1Hr1G010280	0.150965277082323	0.123554343608397	0.0639852179102579	0.286378767391761	0.0226148458753765	0.259158848846635	0.149771824067991	0.116543601566499	0.126445020942602	0.178535121301863	0.10756306712714	0.217509706631991	0.320171745928964	0.575612219224821	0.268521381692524	0.267424912483011	0.188440252610875	0.163046741251982	0.263152274491451	0.106801887002956	0.246239299390823	0.185398534023276	0.0848609192330219	0.204242507015141	0.205865001283032	0.195639899743948	0.133732696046816	0.3841713663695	0.453847156123196	0.386002581655547	0.252154897612475	0.105021102389182	0.311766854413242	0.308434438947422	0.131350671006391	0.0149104332743504
HORVU1Hr1G010380	72.8201600180731	57.8481436774516	60.9139274505655	16.5895128824799	10.3349845650471	15.6292721150586	11.4825065118793	12.6385061254337	17.1543745078797	67.2006196580212	49.6403554791753	63.3419338527592	13.1270415830875	11.7169065068875	10.7005770604471	5.78049233905585	7.45195544415735	8.35161641301819	47.4138480451361	65.7632619220703	64.3915767907003	22.2787238384637	22.0298946328925	23.9984945742791	11.6781600727829	11.053654335533	14.6808781882504	60.6376084677619	64.5130383983354	60.4880341846155	15.9866205086309	24.0848394812523	15.6351077488241	7.62518474064459	8.4283347229101	7.99199223505182
HORVU1Hr1G010390	0.356827018558217	0.247108687216794	0.234612465670946	0.695491292237134	0.407067225756777	0.717670658344528	0.133130510282659	0.29783364844772	0.337186722513606	0.464191315384844	0.403361501726777	0.217509706631991	0.400214682411206	0.434907010080976	0.483338487046543	0.1851403240267	0.102785592333205	0.217395655002643	0.294111365608092	0.347106132759608	0.461698686357793	0.988792181457473	0.797692640790406	0.408485014030283	0.299440001866228	0.366824812019902	0.1931694498454	0.21513596516692	0.266968915366586	0.35740979782921	0.226939407851228	0.367573858362135	0.67029873698847	0.119946726257331	0.240809563511717	0.342939965310059
HORVU1Hr1G010400	0.233309973672681	0.555994546237787	0.255940871641032	0.45002377732991	0.497526609258283	0.318964737042013	0.21633707920932	0.492072984391885	0.231815871728104	0.232095657692422	0.430252268508562	0.403946598030841	0.76040789658129	0.473281158029297	0.308799588946402	0.411422942281555	0.119916524388739	0.362326091671071	0.294111365608092	0.400507076261086	0.169289518331191	0.123599022682184	0.27155494154567	0.663788147799209	0.0561450003499177	0.269004862147928	0.118873507597169	0.3841713663695	0.427150264586537	0.314520622089705	0.680818223553683	0.420084409556726	0.311766854413242	0.239893452514661	0.284593120513847	0.119283466194803
HORVU1Hr1G010500	0.0411723482951789	0.0123554343608397	0.0639852179102579	0.14318938369588	0.135689075252259	0.0598058881953774	0.21633707920932	0.20718862500711	0.168593361256803	0.0178535121301863	0.0806723003453553	0	0.280150277687844	0.153496591793286	0.161112829015514	0.390851795167477	0.394011437277285	0.869582620010571	0.0464386366749619	0	0.0461698686357793	0.0772493891763651	0.0678887353864175	0.0170202089179284	0.24329500151631	0.660284661635823	0.208028638295046	0.06146741861912	0.0133484457683293	0.071481959565842	0.10086195904499	0.157531653583772	0.155883427206621	0.188487712690091	0.328376677515978	0.313119098761359
HORVU1Hr1G010510	7.60316031850971	9.29128663935147	7.23032962385914	7.75268234581981	7.57597336825112	8.53230671587384	7.40538463447288	6.82427533617167	8.09248134032655	8.08764099497439	6.96470859648234	7.48854847118713	9.10488402485493	8.69814020161951	7.97508503626796	6.45934019382041	6.56114697726957	9.51105990636561	7.33730459464398	7.60963444896063	7.20249950718158	8.43563329805906	8.02784295944387	10.1440445150853	7.50471504677233	7.58104611507797	7.60790448621884	6.97655201327012	8.46291461712077	8.64931710746689	11.1452464744714	5.82867118259957	6.73416405532602	7.67659048046916	7.37752935485897	10.0496320269122
HORVU1Hr1G010520	0.178413509279109	0.197686949773435	0.127970435820516	0.0818225049690745	0.0678445376261295	0	0.199695765423988	0.168340757818277	0.0632225104713011	0.124974584911304	0.188235367472496	0.372873782797699	0.120064404723362	0.115122443844964	0.0134260690846262	0.329138353825244	0.256963980833012	0.235511959586196	0.170275001141527	0.267004717507391	0.292409168026602	0.015449877835273	0.0848609192330219	0.0510606267537853	0.168435001049753	0.171184912275954	0.118873507597169	0.16903540120258	0.427150264586537	0.214445878697526	0	0.210042204778363	0.0467650281619863	0.154217219473711	0.218917785010652	0.0596417330974016
HORVU1Hr1G010530	0.0686205804919649	0.0247108687216794	0.0426568119401719	0.0818225049690745	0.0678445376261295	0	0.149771824067991	0.103594312503555	0.0421483403142008	0	0.188235367472496	0.077682038082854	0.0400214682411206	0.0639569132472023	0.0134260690846262	0.267424912483011	0.154178388499807	0.144930436668428	0.0154795455583206	0.0801014152522172	0.0769497810596322	0.015449877835273	0.0848609192330219	0.0510606267537853	0.131005000816475	0.146729924807961	0.118873507597169	0	0	0.0571855676526736	0	0.140028136518909	0.0467650281619863	0.119946726257331	0.175134228008522	0.0447312998230512
HORVU1Hr1G010560	0.0548964643935719	0.0123554343608397	0.0426568119401719	0.0613668787268059	0.0678445376261295	0.219288256716384	0.0499239413559969	0.0388478671888331	0.0842966806284015	0	0.0268907667817851	0.0466092228497124	0.0800429364822411	0.0639569132472023	0.0402782072538786	0.143998029798544	0.0342618641110683	0.108697827501321	0.123836364466565	0.0534009435014781	0.0923397372715587	0.108149144846911	0.0339443676932088	0.0851010445896422	0.0561450003499177	0.0244549874679935	0.104014319147523	0.06146741861912	0	0.0857783514790104	0.20172391808998	0.0700140682594543	0.0155883427206621	0.0342704932163802	0.0218917785010652	0.0298208665487008
HORVU1Hr1G010660	0.0274482321967859	0.0617771718041986	0.0426568119401719	0.0613668787268059	0.045229691750753	0.119611776390755	0.0665652551413293	0.0647464453147218	0.0421483403142008	0.0535605363905589	0.0268907667817851	0.124291260932566	0.0600322023616808	0.0255827652988809	0.161112829015514	0.082284588456311	0.0685237282221365	0.0181163045835536	0.0928772733499238	0.160202830504434	0.0461698686357793	0.0926992670116381	0.0509165515398131	0.0510606267537853	0.0561450003499177	0.0733649624039804	0.104014319147523	0.0922011279286801	0.093439120378305	0.100074743392179	0	0.0700140682594543	0.0155883427206621	0.0856762330409505	0.0437835570021304	0.119283466194803
HORVU1Hr1G010670	3.1290984704336	4.28733572321138	2.81534958805135	2.18875200792274	2.19364004991152	1.77424134979619	1.23145722011459	1.12658814847616	1.85452697382483	2.92797598935055	4.54453958612168	3.34032763756272	2.56137396743172	1.77800218827222	1.67825863557827	1.41940915087136	2.46685421599691	2.64498046919882	4.44262957523802	2.85695047732908	3.46274014768345	3.07452568921933	2.03666206159253	4.23803202056418	1.49720000933114	3.88834300741096	2.08028638295046	3.11947149492034	3.7375648151322	3.04513147750487	3.00064328158845	2.39798183788631	2.63442991979189	1.13092627614055	1.90458472959267	1.59541636035549
HORVU1Hr1G010720	0.0960688126887508	0.728970627289543	0	0	0	0	0	0	0	1.16047828846211	0.403361501726777	0	0	0	0	0	0	0	0.603702276774504	0	0	0	0	0	0	0	0	0	0	0	0	0	0	0	0	0
HORVU1Hr1G010780	2.70365087138342	2.56993034705466	2.77269277611118	4.19340337966507	2.91731511792357	3.50861210746214	3.2450561881398	4.31211325796047	2.42352956806654	2.53519872248645	2.95798434599636	2.47028881103476	4.36234003828214	3.86299756013102	3.90698610362622	2.24225503543447	1.69596227349788	2.31888698669485	2.69344092714779	2.05593632480691	2.75480216193483	3.44532275726588	2.74949378314991	3.02959718739126	2.75110501714597	1.80966907263152	2.55578041333914	3.3038737507777	2.36267490099428	3.67417272168428	3.63103052561964	3.67573858362135	3.8659089947242	2.03909434637462	2.25485318560971	1.62523722690419
HORVU1Hr1G010790	0.013724116098393	0.0617771718041986	0	0	0.113074229376882	0	0.0499239413559969	0.0258985781258887	0.0210741701571004	0.0892675606509315	0.591596869199272	0	0	0.0255827652988809	0	0.164569176912622	0	0.144930436668428	0.0773977277916031	0	0.0461698686357793	0	0.0678887353864175	0.0510606267537853	0.0561450003499177	0.122274937339967	0.0148591884496462	0.03073370930956	0	0.0142963919131684	0.0252154897612475	0.0350070341297272	0	0.102811479649141	0.0656753355031956	0
HORVU1Hr1G010800	19.2961072343405	18.421952632012	19.4301778387483	15.914477216485	13.636752062852	16.3469427734031	17.073987943751	16.1866113286804	13.4031722199158	18.1391683242693	19.4689151500124	19.9021381568272	13.7473743408249	16.1938904341916	15.6010922763356	18.0203248719321	17.7133837454223	13.2067860414105	19.3494319479008	18.4500259797607	18.6526269288549	19.2505477827502	21.1643132567157	18.2797043778551	14.4105500898122	13.0345083204405	14.6511598113511	19.208568318475	20.6767424951421	20.2293945571333	15.7596811007797	14.7204578515503	14.2009802185232	16.8610826624591	16.112348976784	11.6897796870907
HORVU1Hr1G010810	28.8892643871172	27.7255947057243	22.1815422088894	7.97769423448477	5.45017785596573	7.79470076146418	5.69132931458365	6.29335448459096	7.31273704451383	26.548172537587	23.5832024676255	24.6096696646482	5.8431343632036	6.58756206446184	5.0213498376502	2.48910880080341	3.15209149821828	2.51816633711394	26.5783797236365	25.8994575982169	24.054501559241	10.8458142403617	10.5566983525879	10.5355093201977	4.84718503020956	4.03507293221892	4.99268731908112	22.7890454530388	24.1873837322127	22.6454847904588	5.82477813484818	7.54401585495621	7.29534439326986	2.74163945731041	3.37133388916404	3.42939965310059
HORVU1Hr1G010820	13.3123926154412	13.0226278163251	13.906120692496	14.8916959043716	16.5314523349002	17.5629958333758	16.624672471547	15.9017269692957	13.44532056023	13.5865227310718	12.3159711860576	13.2991649197846	12.0664726746978	15.682235128214	14.3121896442115	11.0261348531457	11.3578079528191	9.7103392567847	14.0554273669551	13.1633325731144	13.6508911599788	16.4850196502363	19.0088459081969	17.2074312160257	14.990715093428	12.3986786462727	13.3732696046816	13.8455360439568	12.240524769558	14.3964666565606	14.3728291639111	14.2828699249287	16.5548199693431	12.4230537909378	12.5002055241082	8.48403653310538
HORVU1Hr1G010840	0.988136359084294	0.963723880145498	0.618523773132493	0	0	0	0	0.0129492890629444	0	1.73179067662807	0.726050703108198	2.57904366435075	0	0	0	0	0	0	0.417947730074657	1.52192688979213	0.723327941960543	0	0	0	0	0	0.0148591884496462	1.36765006427542	1.6418588295045	1.24378609644565	0	0	0	0	0	0.0149104332743504
HORVU1Hr1G010890	2.40172031721877	2.97765968096237	2.87933480596161	2.10692950295367	1.8318025159055	2.09320608683821	1.33130510282659	1.46326966411271	1.58056276178253	1.94603282219031	1.88235367472496	2.09741502823706	1.80096607085042	2.03382984126103	2.01391036269393	1.31655341530098	1.25055804005399	1.35872284376652	2.21357501483985	2.67004717507391	2.53934277496786	1.99303424075022	2.42702229006443	2.14454632365898	1.9089300118972	1.41838927314362	1.7385250486086	2.305028198217	2.3226295636893	2.15875517888843	1.81551526280982	2.50300294027549	2.16677963817203	1.69638941421082	1.68566694458202	1.10337206230193
HORVU1Hr1G010910	0.150965277082323	0.370663030825191	0.170627247760688	0.368201272360835	0.271378150504518	0.199352960651258	0.299543648135982	0.142442179692388	0.126445020942602	0.607019412426334	1.21008450518033	0.124291260932566	0.400214682411206	0.255827652988809	0.10740855267701	0.205711471140777	0.239833048777478	0.199279350419089	0.464386366749619	0.160202830504434	0.246239299390823	0.247198045364368	0.118805286926231	0.476565849701996	0.0374300002332785	0.0733649624039804	0	0.18440225585736	0.333711144208232	0.314520622089705	0.731249203076178	0.297559790102681	0.109118399044635	0.0856762330409505	0.153242449507456	0.178925199292205
HORVU1Hr1G010930	38.9215932550425	38.1906476093556	37.0900979819795	39.2748023851558	39.1462982102767	40.2692980515541	38.2916630200497	40.259339696694	40.5677775524182	39.8133320503154	33.5058954101042	34.8015530611186	36.7597185794692	42.6848439011828	41.7685009222721	41.9239978184904	46.2877784140532	42.5008505530166	35.4791184196709	35.1111203522219	37.6130529819482	35.086672563905	35.8791966517216	38.1252679761597	47.3863802953305	35.2151819539106	40.0157944948972	35.8508719096018	31.4622866759521	33.3534823334219	41.050817331311	39.1903747082296	45.3153122889647	50.4461660145116	53.5472902136055	46.2819848835837
HORVU1Hr1G010940	24.6347883966154	24.4761154688235	24.1437555581373	26.9605153873101	27.7258010432116	28.1486380439576	23.6306655751719	26.7402819149801	27.5860887356444	25.9768601494211	20.6789996551927	21.8752619241317	26.4541905073807	29.1259782927759	29.4299434335006	29.3550269317889	34.4503043636791	32.2289058541418	21.9345160561403	21.8676863638553	23.3773434859163	23.0048680967215	23.167030950615	25.0707677361086	31.7593551979368	25.1641821045653	27.4597802549461	21.4521290980729	19.5421246048341	20.7011754902679	31.2419918141857	27.8305921331331	28.464313807929	39.5138786784863	40.5873573409749	35.531562492777
HORVU1Hr1G010960	1.23517044885537	1.11198909247557	1.2157191402949	0.552301908541253	0.723675068012048	0.737605954409654	1.0317614546906	0.621565875021329	0.948337657069517	1.01765019142062	1.29075680552568	1.07201212554339	0.440236150652326	0.869814020161951	0.604173108808179	0.781703590334954	0.976463127165445	0.652186965007928	0.913293187940917	1.17482075703252	1.13885675968256	0.494396090728736	0.882553560023428	0.54464668537371	0.524020003265898	0.807014586443784	0.906410495428417	1.06031297117982	1.04117876992968	0.843487122876936	0.479094305463703	0.647630131399953	0.763828793312442	0.839627083801314	1.13837248205539	0.521865164602264
HORVU1Hr1G010970	1.96254860207019	2.18691188186863	2.17549740894877	1.92282886677325	1.58303921127635	1.53501779701469	1.1316093374026	0.997095257846715	1.89667531413903	1.76749770088844	0.887395303798908	1.91097813683821	1.42076212255978	1.79079357092166	2.33613602072496	1.06969964993204	1.19916524388739	1.46742067126784	1.79562728476519	1.7088301920473	1.70828513952384	1.80763570672694	1.79905148774006	1.48075817585977	1.85278501154728	1.44284426061161	1.7682434255079	1.62888659340668	1.4149352514429	1.11511856922714	1.91637722185481	1.99540094539445	2.02648455368607	1.7306599074272	1.59809983057776	1.10337206230193
HORVU1Hr1G010980	0.13724116098393	0.111198909247557	0.0853136238803439	0.225011888664955	0	0.0996764803256289	0.0832065689266616	0.103594312503555	0.0632225104713011	0.249949169822608	0.161344600690711	0.18643689139885	0.100053670602801	0.230244887689928	0.201391036269393	0.1851403240267	0.0685237282221365	0.0543489137506607	0.154795455583206	0.373806604510347	0.0615598248477058	0.030899755670546	0.101833103079626	0.170202089179284	0.131005000816475	0.0489099749359869	0.0148591884496462	0.0922011279286801	0.106787566146634	0.185853094871189	0.10086195904499	0.0700140682594543	0.233825140809931	0.0342704932163802	0.0656753355031956	0
HORVU1Hr1G010990	0.672481688821256	0.790747799093742	0.639852179102579	0.429568151087641	0.226148458753765	0.598058881953774	0.399391530847976	0.427326539077164	0.463631743456208	0.678433460947079	0.376470734944991	0.57484708181312	0.74039716246073	0.767482958966427	0.577320970638926	0.164569176912622	0.222702116721944	0.452907614588839	0.619181822332825	0.747613209020694	0.492478598781646	0.741594136093105	0.899525743870032	0.357424387276497	0.374300002332785	0.391279799487895	0.50521240728797	0.752975878084221	0.507240939196513	0.571855676526736	0.983404100688653	0.507601994881044	0.389708568016552	0.753950850760364	0.415943791520239	0.223656499115256
HORVU1Hr1G011020	1.53710100302001	2.10042384134275	1.87689972536756	1.88191761428871	1.33427590664721	1.43534131668906	1.21481590632926	0.815805210965494	1.83345280366773	1.57110906745639	0.806723003453553	1.64685920735651	1.02054744014857	1.30472103024293	2.02733643177856	1.04912850281797	1.06211778744312	1.26814132084875	1.59439319250702	1.44182547453991	1.58516548982842	1.62223717270367	1.40869125926816	1.19141462425499	1.85278501154728	1.54066421048359	1.3521861489178	1.39838377358498	1.16131478184465	1.01504382583496	1.66422232424234	1.75035170648636	2.24472135177534	1.47363120830435	1.4448573810703	0.954267729558426
HORVU1Hr1G011030	8.57757256149561	7.94454429401994	8.0621374566925	3.47745646118567	3.03038934730045	4.04686510122053	3.99391530847976	3.98838103138686	3.20327386387926	7.98051992219327	6.3193301937195	7.41086643310428	3.48186773697749	4.74560296294241	4.56486348877291	2.87996059597088	3.40905547905129	2.5362826416975	8.28155687370153	9.1582618105035	7.77192788702286	5.6083056542041	4.37882343242393	4.98692121295303	3.40613002122834	2.44549874679935	4.11599520055199	8.02149812979517	7.19481226912948	7.43412379484757	3.12672073039469	3.83327023720513	3.69443722479691	3.75261900719363	3.56835989567363	2.10237109168341
HORVU1Hr1G011080	0.0686205804919649	0.111198909247557	0.10664202985043	0.225011888664955	0.0226148458753765	0.119611776390755	0.116489196497326	0.168340757818277	0.0632225104713011	0.0357070242603726	0	0.0932184456994248	0.100053670602801	0.115122443844964	0.134260690846262	0.0617134413422332	0.0856546602776706	0.0724652183342142	0.108356818908244	0.0801014152522172	0.0923397372715587	0.108149144846911	0.0169721838466044	0.0170202089179284	0.0935750005831961	0.0489099749359869	0.0742959422482309	0.16903540120258	0.0533937830733171	0.114371135305347	0.050430979522495	0.105021102389182	0.109118399044635	0.0342704932163802	0.0218917785010652	0
HORVU1Hr1G011100	0.109792928787144	0.234753252855955	0.0853136238803439	0.245467514907224	0.0904593835015059	0.0996764803256289	0.166413137853323	0.0517971562517774	0.105370850785502	0.232095657692422	0.564706102417487	0.0466092228497124	0.160085872964482	0.230244887689928	0.147686759930888	0.205711471140777	0.222702116721944	0.199279350419089	0.294111365608092	0.0801014152522172	0.138509605907338	0.30899755670546	0.220638390005857	0.289343551604783	0.205865001283032	0.146729924807961	0.0594367537985847	0.1536685465478	0.160181349219951	0.114371135305347	0.605171754269941	0.175035170648636	0.187060112647945	0.102811479649141	0.218917785010652	0.164014766017854
HORVU1Hr1G011150	1.88020390547984	2.17455644750779	2.66605074626075	2.27057451289182	1.65088374890248	1.67456486947057	1.88046845774255	1.98124122663049	1.79130446335353	1.92817931006012	1.02184913770783	2.43921599580162	1.5608372614037	2.39198855544537	2.67178774784061	1.35769570952913	1.52465295294254	1.2862576254323	2.18261592372321	2.69674764682465	2.29310347557704	2.5183300871495	2.03666206159253	2.05944527906934	2.13351001329687	1.39393428567563	2.3477517750441	1.90548997719272	2.42941712983593	2.27312631419378	2.44590250684101	1.97789742832959	2.7123716333952	1.9020123735091	1.99215184359693	0.954267729558426
HORVU1Hr1G011160	2.66247852308824	2.7676172968281	2.96464842984195	3.10925518882483	2.05795097465926	2.11314138290333	2.08016422316654	1.81290046881221	2.25493620680974	2.37451711331478	1.82857214116139	2.54797084911761	2.04109488029715	2.66060759108362	2.72549202417912	1.72797635758253	1.61030761322021	1.93844459044023	2.35289092486474	2.64334670332317	2.63168251223942	2.90457703303133	2.51188320929745	2.11050590582313	2.50781001562966	2.12758390971543	2.13972313674905	2.33576190752656	2.16244821446934	2.14445878697526	3.10150524063345	2.29296073549713	2.99296180236712	2.50174600479575	2.16728607160545	1.25247639504543
HORVU1Hr1G011210	0.0686205804919649	0.185331515412596	0.0853136238803439	0.286378767391761	0.135689075252259	0.0797411842605031	0.166413137853323	0.0906450234406105	0.0210741701571004	0.249949169822608	0.564706102417487	0.0621456304662832	0.200107341205603	0.127913826494405	0.0805564145077572	0.205711471140777	0.20557118466641	0.144930436668428	0.263152274491451	0.0267004717507391	0.0769497810596322	0.169948656188003	0.0339443676932088	0.357424387276497	0.0374300002332785	0.0244549874679935	0	0.10756798258346	0.213575132293269	0.128667527218516	0.40344783617996	0.122524619454045	0.0935300563239725	0.0685409864327604	0.131350671006391	0.119283466194803
HORVU1Hr1G011240	0.521516411738933	0.926657577062979	0.767822614923095	0.552301908541253	0.271378150504518	0.299029440976887	0.465956785989305	0.388478671888331	0.54792842408461	0.48204482751503	0.0537815335635702	0.652529119895974	0.440236150652326	0.524446688627059	0.698155592400562	0.349709500939322	0.359749573166217	0.380442396254625	0.572743185657863	0.614110850266998	0.615598248477058	0.679794624752013	0.356415860778692	0.238282924850998	0.542735003382538	0.489099749359869	0.282324580543277	0.6146741861912	0.533937830733171	0.386002581655547	0.277370387373723	0.560112546075635	0.67029873698847	0.582598384678463	0.394052013019173	0.37276083185876
HORVU1Hr1G011250	2.00372095036537	2.85410533735397	2.94332002387186	2.4751307753145	2.37455881691453	1.77424134979619	1.98031634045455	1.50211753130155	2.00204616492454	2.37451711331478	1.55966447334354	2.33046114248562	1.94104120969435	2.54548514723865	2.73891809326374	1.78968979892476	1.85014066199769	1.55800219418561	2.41480910709802	2.21613915531134	2.37005325663667	2.73462837684332	1.98574551005271	1.78712193638249	2.11479501318023	1.58957418541957	1.85739855620577	2.08989223305008	2.24253888907932	2.05868043549625	2.4963334863635	2.55551349147008	2.8370783751605	1.97055335994186	2.014043622098	1.8638041592938
HORVU1Hr1G011260	0.109792928787144	0.222397818495115	0.127970435820516	0.184100636180418	0.135689075252259	0.13954707245588	0.133130510282659	0.0776957343776661	0.0632225104713011	0.196388633432049	0.564706102417487	0.0621456304662832	0.160085872964482	0.153496591793286	0.161112829015514	0.205711471140777	0.256963980833012	0.235511959586196	0.309590911166413	0.106801887002956	0.138509605907338	0.30899755670546	0.152749654619439	0.289343551604783	0.131005000816475	0.146729924807961	0.0445775653489385	0.12293483723824	0.160181349219951	0.100074743392179	0.50430979522495	0.24504923890809	0.202648455368607	0.0514057398245703	0.175134228008522	0.164014766017854
HORVU1Hr1G011290	0.356827018558217	0.44479563699023	0.405239713431633	0.429568151087641	0.113074229376882	0.179417664586132	0.299543648135982	0.336681515636553	0.379335062827807	0.357070242603726	0.322689201381421	0.372873782797699	0.320171745928964	0.460489775379857	0.469912417961917	0.164569176912622	0.171309320555341	0.344209787087517	0.278631820049771	0.507308963264042	0.21545938696697	0.695244502587286	0.203666206159253	0.255303133768927	0.280725001749588	0.244549874679935	0.222887826744693	0.49173934895296	0.240272023829927	0.300224230176537	0.428663325941208	0.140028136518909	0.327355197133904	0.394110671988372	0.306484899014913	0.0298208665487008
HORVU1Hr1G011300	2.95068496115449	3.55836509592184	3.09261886566246	3.08879956258256	2.3067142792884	3.32919444287601	2.47955575401451	2.22727771882643	2.67641960995175	3.05295057426186	3.01176587955993	3.10728152331416	2.84152424511956	3.33855087150396	3.81300362003384	2.11882815275001	2.12423557488623	1.95656089502378	3.25070456724733	3.36425944059312	3.139551067233	2.95092666653715	3.22471493085483	3.14873864981676	3.25641002029523	2.10312892224744	2.45176609419162	2.9965366576821	2.46946246714092	3.11661343707071	2.97542779182721	3.74575265188081	2.88384340332249	2.21044681245652	3.04295721164806	2.14710239150646
HORVU1Hr1G011350	0.150965277082323	0.0988434748867177	0.191955653730774	0.347745646118567	0.407067225756777	0.159482368521006	0.133130510282659	0.142442179692388	0.252890041885205	0.303509706213167	0.295798434599636	0.38841019041427	0.320171745928964	0.230244887689928	0.375929934369533	0.246853765368933	0.256963980833012	0.181163045835536	0.216713637816489	0.267004717507391	0.230849343178897	0.231748167529095	0.288527125392274	0.119141462425499	0.149720000933114	0.195639899743948	0.163451072946108	0.21513596516692	0.133484457683293	0.128667527218516	0.0756464692837426	0.24504923890809	0.420885253457876	0.239893452514661	0.372160234518108	0.134193899469154
HORVU1Hr1G011370	6.86205804919649	8.42640623409269	7.76353977311129	11.5983400793663	14.7448795107455	13.7553542849368	12.3977787700726	14.671544508316	10.6424559293357	7.31993997337638	7.85210390028125	7.59730332450313	10.3855710085708	10.9877976958694	10.5394642314316	12.178119091534	12.6426278569842	13.6596936559994	7.86360914362688	7.23582784445029	7.54107854384396	11.942755566666	12.2369445534018	11.6758633176989	12.4080450773318	17.9744157889752	12.6005918053	7.69879418204478	8.51630840019408	8.43487122876936	13.2633476144162	12.1124338088856	11.9406705240272	12.2345660782477	13.2664177716455	14.1350907440842
HORVU1Hr1G011380	9.55198480448151	8.47582797153605	8.19010789251301	3.90702461227331	2.96254480967432	3.36906503500626	0.86534831683728	1.64455971099393	1.55948859162543	13.4615481461605	6.48067479441021	9.08879845569392	2.44130956270835	2.53269376458921	1.55742401381664	0.267424912483011	0.376880505221751	0.271744568753303	2.69344092714779	10.7068891720464	8.24901652959258	4.20236677119426	2.90224343776935	3.1146982319809	0.748600004665569	0.733649624039804	0.81725536473054	8.29810151358121	8.39617238827912	9.72154650095452	3.10150524063345	3.39568231058354	2.33825140809931	0.462651658421132	0.328376677515978	0.462223431504863
HORVU1Hr1G011390	3.81530427535325	4.17613681396382	3.75379945073513	9.92097872750029	9.67915403466113	9.84803625617214	5.05895939074102	6.61708671116457	6.80695696074342	4.73118071449937	3.49579968163206	2.45475240341819	8.464540532997	6.15265505438086	6.60562598963609	2.7771048604005	2.26128303133051	3.17035330212187	2.848236382731	4.05847170611234	3.44735019147152	8.37383378671797	6.33062457478343	8.40798320545665	5.07176503160923	4.8665425061307	4.81437705768536	3.90318108231412	3.21697543016736	4.1173608709925	11.9521421468313	5.44359380717258	8.60476518180547	4.36948788508847	3.41511744616617	3.92144395115416
HORVU1Hr1G011400	9.22260601812008	9.78550401378505	9.29918500295748	16.9372585285984	14.835338894247	17.8221546822225	10.4507450571887	12.2111795863565	10.3052692068221	9.39094738047799	8.41681000269874	8.38966011294824	13.2471059878109	12.6506774402966	13.3992169464569	6.04791725153886	5.6703385103818	5.65228703006871	8.76142278600947	9.39856605626015	8.34135626686414	15.5271272244494	13.0176650103456	13.8714702681117	10.218390063685	7.82559598975791	10.2974175956048	9.38914819407059	9.81110763972202	9.85021402817303	16.9195936297971	10.3095715512047	14.9336323263943	7.76226671351011	6.56753355031956	6.50094890761678
HORVU1Hr1G011420	2.44289266551395	2.39695426600291	2.41010987461971	2.86378767391761	1.78657282415474	3.42887092320164	2.1633707920932	2.71935070321831	1.51734025131123	2.16027496775254	1.96302597507031	2.74994414813303	1.98106267793547	2.99318353996907	3.3296651329873	1.1108419441602	1.18203431183185	0.869582620010571	2.86371592828932	2.53654481632021	2.10842400103392	3.35262349025424	2.49491102545084	2.3317686217562	2.24580001399671	0.880379548847764	1.47105965651497	2.18209336097876	3.29706610477733	1.93001290827773	2.24417858875103	2.13542908191336	2.79031334699851	1.02811479649141	1.18215603905752	1.13319292885063
HORVU1Hr1G011430	5.55826701984915	5.0410172192226	4.69224931341891	7.52767045715486	8.09611482338478	7.59534780081292	10.9333431569633	13.8427900082875	10.0102308246227	5.28463959053514	4.70588418681239	5.77954363336434	9.8252704531951	11.6145754456919	11.4390108601015	16.6420580152889	14.6983397036483	19.0402361173148	3.99372275404672	4.37887736712121	3.9552187464651	6.59709783566158	8.04481514329047	7.11444732769409	10.7611250670676	7.99678090203386	7.74163718226566	3.94928164627846	3.95113994742547	3.93150777612131	11.9017111673088	11.3247755409667	9.18153386246997	16.6383244565526	19.483682865948	18.7871459256815
HORVU1Hr1G011450	0.219585857574288	0.259464121577634	0.298597683581204	0.347745646118567	0.0904593835015059	0.299029440976887	0.133130510282659	0.336681515636553	0.147519191099703	0.196388633432049	0.0268907667817851	0.326264559947987	0.260139543567284	0.217453505040488	0.268521381692524	0.164569176912622	0.239833048777478	0.380442396254625	0.123836364466565	0.106801887002956	0.307799124238529	0.231748167529095	0.152749654619439	0.170202089179284	0.374300002332785	0.146729924807961	0.297183768992924	0.26123652913126	0.240272023829927	0.457484541221389	0.226939407851228	0.210042204778363	0.265001826251255	0.428381165204752	0.328376677515978	0.193835632566555
HORVU1Hr1G011480	0.164689393180716	1.09963365811473	0.021328405970086	0	0	0.0199352960651258	0	0	0	0.946236142899874	1.61344600690711	0.108754853315996	0	0	0.0134260690846262	0	0	0	0.634661367891146	0.0534009435014781	0.0153899562119264	0	0	0	0	0	0	0.06146741861912	0.0133484457683293	0.0571855676526736	0	0	0	0	0	0
HORVU1Hr1G011500	0.699929921018042	0.630127152402825	0.383911307461547	0.552301908541253	0.565371146884412	1.11637657964704	1.26473984768526	0.932348812531993	0.990485997383718	0.571312388165961	0.726050703108198	0.450555820880553	0.620332757737369	0.690734663069785	1.08751159585472	0.843417031677188	0.770891942499036	0.670303269591481	0.603702276774504	0.587410378516259	0.492478598781646	0.787943769598924	0.763748273097197	1.10631357966535	1.49720000933114	0.978199498719738	0.787536987831247	0.55320676757208	0.56063472226983	0.400298973568715	0.428663325941208	1.20774267747559	0.950888905960387	0.908168070234075	0.919454697044738	0.864805129912324
HORVU1Hr1G011520	20.0509336197521	21.4119677473352	25.5087735402228	25.4263434191399	28.9696175663573	35.345279923468	17.3069663367456	15.4744004302185	14.5411774083993	19.0139904186484	19.2806797825399	17.0434391553782	25.6137396743172	28.4096608644073	25.2275838100126	8.84559325905343	10.0044643204319	8.64147728635504	20.4794387736582	20.158856171808	22.2538766824456	25.863095496247	28.5472132299886	29.1556178764114	16.0761851001931	14.5507175434561	19.6735655073315	24.7406359941958	26.8036791028052	29.2647142462557	21.3575198277766	24.504923890809	28.6046088924149	11.446344734271	9.9388674394836	11.018810189745
HORVU1Hr1G011530	20.1470024324409	21.4737449191394	25.6367439760433	25.4467990453822	29.1053066416095	35.5246975880541	17.3735315918869	15.4744004302185	14.6254740890277	19.067550955039	19.2806797825399	17.1366576010776	25.6937826107994	28.460826395005	25.321566293605	8.9690201417379	10.038726184543	8.6595935909386	20.5723160470081	20.2656580588109	22.4231662007768	25.9712446410939	28.6829907007614	29.2066785031652	16.132330100543	14.6485374933281	19.8072982033784	24.9250382500532	26.8570728858785	29.3361962058216	21.3575198277766	24.6274485102631	28.6981389487389	11.5148857207037	9.98265099648573	11.018810189745
HORVU1Hr1G011540	2.04489329866055	1.82860428540428	1.64228725969662	0.572757534783522	0.587985992759789	0.817347138670157	0.898630944407945	0.880551656280216	1.09585684816922	1.821058237279	1.53277370656175	1.55364076165708	0.860461567184092	1.29192964759349	0.95325090500846	0.658276707650488	0.548189825777092	0.688419574175035	1.5789136469487	2.42974292931725	1.72367509573576	1.3750391273393	1.47657999465458	0.851010445896422	0.954465005948601	0.733649624039804	0.579508349536201	1.65962030271624	1.62851038373617	1.54401032662219	0.756464692837426	0.822665302048589	1.37177415941826	0.668274617719414	0.809995804539412	0.581506897699666
HORVU1Hr1G011550	0.0823446965903578	0.185331515412596	0.170627247760688	0.102278131211343	0.0904593835015059	0	0.116489196497326	0.142442179692388	0.0632225104713011	0.0892675606509315	0.0806723003453553	0.248582521865133	0.140075138843922	0.0511655305977618	0.0805564145077572	0.143998029798544	0.102785592333205	0.0543489137506607	0.170275001141527	0.0534009435014781	0.153899562119264	0.108149144846911	0.0339443676932088	0.187222298097213	0.0748600004665569	0.0489099749359869	0.0891551306978771	0.0768342732739001	0.360408035744891	0.0857783514790104	0.126077448806238	0	0.0467650281619863	0.0342704932163802	0.109458892505326	0.0596417330974016
HORVU1Hr1G011570	0.0823446965903578	0.185331515412596	0.170627247760688	0.102278131211343	0.0904593835015059	0	0.116489196497326	0.142442179692388	0.0632225104713011	0.0892675606509315	0.0806723003453553	0.248582521865133	0.140075138843922	0.0511655305977618	0.0805564145077572	0.143998029798544	0.102785592333205	0.0543489137506607	0.170275001141527	0.0534009435014781	0.153899562119264	0.108149144846911	0.0339443676932088	0.187222298097213	0.0748600004665569	0.0489099749359869	0.0891551306978771	0.0768342732739001	0.360408035744891	0.0857783514790104	0.126077448806238	0	0.0467650281619863	0.0342704932163802	0.109458892505326	0.0596417330974016
HORVU1Hr1G011610	0.37055113465661	0.284174990299313	0.319926089551289	0.0613668787268059	0.0226148458753765	0.159482368521006	0.0832065689266616	0.129492890629444	0.126445020942602	0.48204482751503	0.161344600690711	0.357337375181129	0.0600322023616808	0.0639569132472023	0.10740855267701	0.205711471140777	0.0513927961666024	0.0724652183342142	0.263152274491451	0.373806604510347	0.307799124238529	0.247198045364368	0	0	0.168435001049753	0.171184912275954	0.148591884496462	0.21513596516692	0.240272023829927	0.285927838263368	0.0252154897612475	0.0700140682594543	0.233825140809931	0.0514057398245703	0.0875671140042608	0.134193899469154
HORVU1Hr1G011650	0.0960688126887508	0.160620646690916	0.021328405970086	0.0409112524845373	0	0.0199352960651258	0.0166413137853323	0.0129492890629444	0.0421483403142008	0.0357070242603726	0.0537815335635702	0.0155364076165708	0.0200107341205603	0.0895396785460832	0.0134260690846262	0.0205711471140777	0.0342618641110683	0	0.0928772733499238	0.0267004717507391	0.0461698686357793	0.0926992670116381	0	0.0340404178358569	0	0	0.118873507597169	0.03073370930956	0.146832903451622	0.0571855676526736	0	0.0175035170648636	0	0	0	0
HORVU1Hr1G011660	0.13724116098393	0.247108687216794	0.21328405970086	0.0409112524845373	0.248763304629141	0.458511809497893	0.366108903277311	0.168340757818277	0.442557573299108	0.249949169822608	0	0.357337375181129	0.200107341205603	0.294201800937131	0.322225658031029	0.308567206711166	0.325487709055148	0.507256528339499	0.123836364466565	0.0801014152522172	0.21545938696697	0.247198045364368	0.356415860778692	0.442525431866139	0.336870002099506	0.366824812019902	0.267465392093631	0.24586967447648	0.146832903451622	0.228742270610694	0.0756464692837426	0.367573858362135	0.37412022529589	0.239893452514661	0.350268456017043	0.35785039858441
HORVU1Hr1G011720	2.96440907725288	2.23633361931199	2.41010987461971	5.03208405559808	3.61837534006024	4.28608865400204	3.8108608568411	4.42865685952697	2.78179046073725	2.48163818609589	2.42016901036066	2.42367958818505	4.12221122883542	5.89682740139205	5.42413191018898	3.72337762764807	3.49471013932896	2.5725152508646	2.38385001598138	2.42974292931725	2.00069430755044	4.68131298408772	5.22743262475415	4.11889055813868	3.21898002006195	2.76341358388326	3.44733172031791	2.44332989011002	2.82987050288581	2.18734796271477	3.68146150514214	4.63843202218885	4.67650281619863	3.83829524023458	3.32755033216191	2.90753448849833
HORVU1Hr1G011730	0.013724116098393	0.0247108687216794	0.021328405970086	0.715946918479402	0.565371146884412	1.01670009932142	2.36306655751719	1.12658814847616	1.53841442146833	0.0357070242603726	0.0537815335635702	0.0310728152331416	0.820440098942971	1.34309517819125	1.15464194127785	3.16795665556797	4.45404233443887	2.66309677378237	0	0.0267004717507391	0.0461698686357793	0.633444991246194	0.627970802324362	0.646767938881281	1.92764501201384	0.855924561379771	1.17387588752205	0.03073370930956	0.120136011914964	0.0571855676526736	1.0086195904499	0.962693438567497	1.12236067588767	4.88354528333418	4.81619127023434	3.77233961841065
HORVU1Hr1G011780	0.919515778592329	1.05021192067138	1.2157191402949	1.45234946320107	1.58303921127635	1.2359883560378	1.36458773039725	1.82584975787515	0.969411827226618	1.35686692189416	1.15630297161676	0.978793679843961	1.68090166612706	1.02331061195524	0.993529112262338	1.64569176912622	1.33621270033166	1.97467719960734	1.70275001141527	1.06801887002956	0.938787328927513	0.81884352526947	0.661915170017571	0.629747729963352	1.06675500664844	2.29876882199138	0.653804291784432	1.2293483723824	1.01448187839303	1.17230413687981	1.5381448754361	0.892679370308043	0.717063765150456	1.02811479649141	1.09458892505326	1.49104332743504
HORVU1Hr1G011800	0.315654670263038	0.135909777969237	0.0639852179102579	0.552301908541253	0.995053218516565	0.239223552781509	1.53100086825057	1.65750900005688	0.758670125655614	0.321363218343353	0.161344600690711	0.838966011294824	0.660354225978489	0.575612219224821	0.805564145077572	2.4068242123471	2.8608656532742	2.62686416461527	0.0928772733499238	0.320405661008869	0.277019211814676	0.509845968564009	0.254582757699066	0.476565849701996	1.42234000886458	2.86123353375523	1.33732696046816	0.16903540120258	0.093439120378305	0.2716314463502	0.50430979522495	0.717644199659407	0.966477248681049	1.61071318116987	1.92647650809374	1.8936250258425
HORVU1Hr1G011840	0.974412242985901	1.50736299202245	1.15173392238464	1.22733757453612	0.814134451513553	0.797411842605031	0.782141747910619	0.660413742210162	1.41196940052573	1.03550370355081	0.860504537017123	1.07201212554339	0.72038642834017	1.06168475990356	0.818990214162198	0.658276707650488	0.770891942499036	0.706535878758589	0.944252279057558	1.01461792652808	0.723327941960543	1.1432909598102	1.42566344311477	1.48075817585977	0.767315004782208	1.02710947365573	0.757818610931955	1.24471522703718	1.22805701068629	1.34386083983783	0.983404100688653	0.787658267918861	0.904123877798401	0.496922151637513	1.05080536805113	0.998999029381477
HORVU1Hr1G011890	8.13840084634703	9.46426272040322	8.59534760594464	5.31846282298984	4.18374648694465	4.24621806187179	4.01055662226509	4.75238908610058	3.56153475654996	8.28402962840644	10.5949621120233	9.77240039082304	4.1822434311971	4.41302701405696	4.72597631778842	3.31195468536652	3.83732878043964	3.96747070379823	10.0307455217918	8.97135850824832	8.58759556625496	5.20660883048701	5.53293193399303	4.1869713938104	3.63071002262801	4.42635273170681	3.74451548931084	8.92814255442719	9.30386670052551	9.09250525677511	3.15193622015594	2.90558383276736	3.66326053935559	4.3180821452639	4.04997902269706	3.77233961841065
HORVU1Hr1G011900	10.6087417440578	11.5152648243026	10.9414722626541	6.1980547514074	5.65371146884412	5.46227112184446	4.95911150802903	6.06026728145796	4.48879824346238	9.58733601391004	12.3697527196211	12.1183979409252	5.14275866898399	5.47471177396052	6.01487894991253	4.5256523650971	5.08788682049364	5.01821636964433	12.0276068988151	10.6267877567941	10.0804213188118	6.51984844648521	6.63612388402231	5.31030518239367	4.56646002845997	5.9914719296584	4.48747491179315	11.1102359154059	11.5197086980682	10.6222191914841	4.13534032084459	3.83327023720513	4.58297275987465	5.34619694175531	4.88186660573754	4.30911521628727
HORVU1Hr1G011920	0	0	0	0	0	0	0	0	0	0	0	0	0.160085872964482	0.127913826494405	0.295373519861776	0.946272767247576	0.78802287455457	0.525372832923053	0	0	0	0	0	0.0170202089179284	0	0	0	0	0	0	0.126077448806238	0.0700140682594543	0.0155883427206621	0.394110671988372	0.262701342012782	0.119283466194803
HORVU1Hr1G011930	0.13724116098393	0.0370663030825191	0.298597683581204	0.654580039752596	1.58303921127635	0.259158848846635	1.0317614546906	0.440275828140108	1.01156016754082	0.464191315384844	0.376470734944991	0.233046114248562	129.029213609373	69.2653370467201	128.635167899804	414.42632976021	297.084623707073	314.861373662161	0.0928772733499238	0.106801887002956	0.26162925560275	0.216298289693822	0.0678887353864175	1.42969754910599	10.2745350640349	9.63526506238942	4.29430546194775	0.2305028198217	0.280317361134915	0.243038662523863	60.8954077734128	60.3346233225848	57.2715711557125	213.333820271967	140.98305354686	161.241425428825
HORVU1Hr1G011950	0.013724116098393	0	0.021328405970086	0.0613668787268059	0.678445376261295	0.0598058881953774	0.199695765423988	0.116543601566499	0.168593361256803	0.0892675606509315	0.134453833908926	0.0932184456994248	30.1561763196843	16.2322645821399	30.7322721347094	99.4409251494518	67.0162062012495	69.0774693770897	0.0309590911166413	0.0267004717507391	0.0615598248477058	0.046349633505819	0.0339443676932088	0.391464805112354	2.07736501294695	2.00530897237546	0.802396176280894	0.0922011279286801	0.0133484457683293	0.0285927838263368	15.179724836271	19.3588898737391	9.82065591401711	44.7401288939843	31.1082172500136	22.1121725458617
HORVU1Hr1G011960	0.109792928787144	0.086488040525878	0.149298841790602	0.102278131211343	0.0226148458753765	0	0.0166413137853323	0	0.0421483403142008	0.0714140485207452	0.349579968163206	0.170900483782279	0	0.0127913826494405	0	0.0205711471140777	0	0.0362326091671071	0.232193183374809	0.106801887002956	0.169289518331191	0	0	0	0	0	0	0.13830169189302	0	0.114371135305347	0.0252154897612475	0	0	0	0.0218917785010652	0
HORVU1Hr1G011980	0.0411723482951789	0.0123554343608397	0.0426568119401719	0.0613668787268059	0.0678445376261295	0.0797411842605031	0.0499239413559969	0.129492890629444	0	0.0714140485207452	0.0537815335635702	0.077682038082854	0.0200107341205603	0.0383741479483214	0.0805564145077572	0.0617134413422332	0.0171309320555341	0.0181163045835536	0.0619181822332825	0.0267004717507391	0.0615598248477058	0.030899755670546	0.0169721838466044	0.0340404178358569	0.149720000933114	0.0733649624039804	0.0148591884496462	0.06146741861912	0	0.100074743392179	0.10086195904499	0.0875175853243179	0.0311766854413242	0.0171352466081901	0	0.0149104332743504
HORVU1Hr1G011990	23.3721697155632	16.8651679025462	47.7543009670225	7.48675920467032	31.1858724621442	9.21010678208811	47.0616353849198	44.9987794937316	33.7397464215177	28.940543163032	32.8067354737778	21.8597255165151	25.0534391189415	19.1614912088618	32.2494179412721	103.904864073207	118.614573552518	119.006004809363	15.2628319205041	26.0329599569706	27.2402224951098	5.46925675368665	8.75764686484786	7.16550795444787	52.9073053297391	115.990005560693	53.4633600418269	22.5892763425266	26.0428176940104	20.0435414622621	16.4909303038559	15.0880317099124	43.1485326507927	68.9522323513569	74.0817784476046	119.775510492857
HORVU1Hr1G012080	1.01558459128108	0.494217374433589	2.66605074626075	0.0818225049690745	1.13074229376882	0.0398705921302516	0.765500434125286	0.59566729689544	0.821892636126915	1.55325555532621	2.23193364288816	1.97312376730449	0.300161011808404	0.191870739741607	0.631025246977431	1.74854750469661	2.2098902351639	2.19207285460998	0.727538641241069	1.842332550801	1.96991439512659	0.0617995113410921	0	0.0510606267537853	0.954465005948601	2.15203889718342	1.26303101821992	1.93622368650228	2.38937179253094	1.32956444792466	0.529525284986198	0.49009847781618	0.467650281619863	1.26800824900607	1.4448573810703	1.75943112637335
HORVU1Hr1G012090	0.109792928787144	0	0	8.03906111321157	22.4791568001242	10.0274539207583	17.4900207883843	21.5217184226135	36.1843501597414	0	0	0	26.6943193168274	18.4323823978437	11.3181762383399	72.7395761953789	45.1742678304435	91.0344305323566	0	0	0.0307799124238529	8.86822987744671	22.6918098029101	17.2755120516974	80.5680755021319	118.484414282428	52.5272311694992	0	0	0.0571855676526736	48.0607234849378	19.8489883515553	5.58062669399703	96.539979390543	22.6360989701014	21.9183369132951
HORVU1Hr1G012110	10.9930169948128	10.5762518128788	12.0718777790687	7.71177109333527	9.67915403466113	9.60881270339063	7.17240624147823	6.60413742210162	4.86813330629019	10.7835213266325	9.46554990718836	10.6579756249676	5.24281233958679	7.99461415590029	6.28340033160506	1.6662629162403	1.19916524388739	0.615954355840821	9.99978643067512	11.7482075703252	13.0045129990778	6.87519563669649	6.02512526554455	6.22939646396181	1.79664001119737	1.14938441099569	2.61521716713773	11.1870701886798	14.4964121044056	14.2106135616894	5.84999362460943	5.75865711434012	8.02799650114098	0.908168070234075	0.744320469036217	0.834984263363623
HORVU1Hr1G012130	0.109792928787144	0	0	11.3937838169436	29.9420559389985	13.4563248439599	24.7289922850038	33.4091657823964	48.8710005943158	0	0	0	36.1393858217319	24.5338719216268	15.6145183454203	105.28313092985	72.258271410243	139.531777902529	0	0	0.0615598248477058	10.7685648511853	28.4114357592157	22.2624332646504	142.215285886341	199.552697738827	93.1671115792815	0	0	0.142963919131684	60.3658824884266	21.5468295068471	6.67181068444337	152.623641539149	32.3998321815765	33.3844601012706
HORVU1Hr1G012140	10.4852246991722	7.9939660314633	24.2290691820177	0.490935029814447	2.26148458753765	0.617994178018899	2.34642524373186	2.7452492813442	2.08634284555294	16.4966452082921	19.0386628815039	15.567480431804	4.10220049471486	2.82689556552634	4.00096858721861	3.18852780268205	5.22493427693791	6.95666096008456	13.6993978191138	21.5205802310957	20.3301321559548	0.602545235575648	0.27155494154567	0.86803065481435	0.842175005248765	2.07867393477944	1.69394748325966	17.8409182541996	23.6134005641745	17.0698919443231	3.70667699490339	2.85307328157276	2.33825140809931	4.07818869274924	3.37133388916404	4.23456304991551
HORVU1Hr1G012150	10.3068111898931	9.71137140762002	11.3893687880259	7.40493669970125	9.09116804190135	9.07055970963223	6.67316682791826	6.35810092990568	4.61524326440498	9.81943167160246	8.79328073764373	9.95883728222189	4.92264059365783	7.48295884992267	5.90747039723553	1.54283603355583	1.09637965155418	0.597838051257267	9.11745233385085	11.1073962483074	12.4043047068127	6.51984844648521	5.87237561092511	5.71879019642396	1.74049501084745	1.05156446112372	2.48148447109091	10.5262954385243	13.7889444786842	13.495793966031	5.19439089081699	5.46109732423744	7.49799284863846	0.873897577017695	0.700536912034086	0.71570079716882
HORVU1Hr1G012170	0.315654670263038	0	0.021328405970086	10.5141918885261	123.906740551188	20.9320608683821	52.9027365235714	70.3275889008508	132.978013691303	0	0	0	77.4415410465683	39.6277034479665	34.4915714784047	288.901190070108	168.482716766178	388.214290920969	0	0.0267004717507391	0.0615598248477058	25.3841492833536	53.8866837129689	37.7678435888832	272.247106696751	435.225411967879	224.017125066866	0	0	0.171556702958021	112.612377273731	25.0125258856901	2.77472500427785	286.809757727886	63.7707507736029	47.5941030117265
HORVU1Hr1G012180	6.10723166378487	4.94217374433589	5.50272874028218	3.74337960233516	3.39222688130647	3.72790036417852	4.59300260475172	4.22146823451986	3.70905394764967	5.12395798136347	4.16806885117669	5.49988829626607	3.64195360994197	3.85020617748158	4.05467286355711	5.14278677851944	6.88663468632472	4.81893701922524	5.30948412650397	3.68466510160199	5.70967375462471	4.49591445006445	2.7325215993033	3.02959718739126	4.66003502904317	5.33118726802257	5.11156082667828	4.70225752436268	3.92444305588881	3.64557993785794	2.57197995564725	3.29066120819435	3.53855379759029	5.12343873584884	5.25402684025565	4.30911521628727
HORVU1Hr1G012190	3.69178723046771	2.91588250915817	3.58317220297444	2.741053916464	3.50530111068336	2.59158848846635	3.61116509141711	3.59990235949853	2.65534543979465	3.42787432899577	2.31260594323352	4.02392957269184	2.26121295562331	2.90364386142298	3.54448223834132	3.82623336321846	4.71100631527189	4.23921527255153	2.69344092714779	2.91035142083056	3.57046984116694	3.35262349025424	2.08757861313234	2.34878883067412	3.3874150211117	3.52151819539106	3.71479711241154	2.96580294837254	2.12240287716436	2.31601548993328	2.21896309898978	2.43298887201604	3.21119860045639	3.56413129450354	3.85295301618747	3.32502662018014
HORVU1Hr1G012210	0.109792928787144	0.88959127398046	0.0853136238803439	0	0	0	0	0	0.0210741701571004	0.785554533728197	1.58655524012532	0.108754853315996	0	0.0127913826494405	0.0268521381692524	0	0	0	0.356029547841374	0	0.123119649695412	0	0	0	0	0.0244549874679935	0	0.01536685465478	0.0400453373049879	0.171556702958021	0	0	0.0155883427206621	0	0	0.0149104332743504
HORVU1Hr1G012220	0.0686205804919649	0.086488040525878	0.191955653730774	0.0409112524845373	0.0678445376261295	0.0398705921302516	0.0499239413559969	0.155391468755332	0.126445020942602	0.0714140485207452	0.10756306712714	0.108754853315996	0.0800429364822411	0.153496591793286	0.214817105354019	0.0617134413422332	0.0856546602776706	0.0724652183342142	0.0619181822332825	0.0534009435014781	0.0769497810596322	0.123599022682184	0.101833103079626	0.119141462425499	0.0374300002332785	0.0733649624039804	0.0297183768992924	0.18440225585736	0.0667422288416464	0.0571855676526736	0.0756464692837426	0.157531653583772	0.0467650281619863	0.0685409864327604	0.0875671140042608	0.0894625996461024
HORVU1Hr1G012240	1.77041097669269	1.53207386074412	2.30346784476928	3.29335582500525	2.84947058029744	4.04686510122053	1.46443561310924	3.58695307043559	1.34874689005442	2.03530038284124	2.04369827541567	1.33613105502509	2.94157791572236	2.89085247877354	2.48382278065585	2.85938944885681	2.55250887627458	2.68121307836593	1.76466819364855	1.65542924854582	1.83140478921925	1.96213448507967	1.78207930389346	2.0934856969052	1.59077500991433	1.32056932327165	1.58993316411214	1.8440225585736	1.65520727527283	1.58689950236169	2.4963334863635	1.76785522355122	2.30707472265799	2.46747551157937	2.12350251460332	2.05763979186036
HORVU1Hr1G012270	1.08420517177304	1.01314561758886	1.13040551641456	2.12738512919594	1.60565405715173	1.51508250094956	0.93191357197861	2.1884298516376	1.05370850785502	1.26759936124323	1.53277370656175	1.27398542455881	1.24066551547474	1.24076411699572	0.980103043177712	1.04912850281797	0.907939398943309	1.30437393001586	1.28480228134061	1.14812028528178	1.20041658453026	1.11239120413966	0.678887353864175	1.00419232615778	0.97318000606524	1.14938441099569	1.02528400302559	1.39838377358498	0.974436541088038	1.30097166409832	1.43728291639111	1.45279191638368	0.935300563239725	0.753950850760364	0.634861576530891	0.402581698407461
HORVU1Hr1G012290	0.37055113465661	0.308885859020993	0.426568119401719	0.204556262422686	0.158303921127635	0.358835329172264	0.316184961921314	0.194239335944165	0.147519191099703	0.33921673047354	0.134453833908926	0.403946598030841	0.160085872964482	0.191870739741607	0.10740855267701	0.287996059597088	0.359749573166217	0.271744568753303	0.278631820049771	0.320405661008869	0.430918773933941	0.293547678870187	0.237610573852461	0.0340404178358569	0.205865001283032	0.415734786955889	0.252606203643985	0.3841713663695	0.347059589976561	0.114371135305347	0.277370387373723	0.157531653583772	0.280590168971918	0.359840178771992	0.459727348522369	0.268387798938307
HORVU1Hr1G012300	0.274482321967859	0.296530424660153	0.362582901491461	0.14318938369588	0.0904593835015059	0.0199352960651258	0.116489196497326	0.0129492890629444	0.189667531413903	0.232095657692422	0.242016901036066	0.714674750362257	0.100053670602801	0.0895396785460832	0.201391036269393	0.102855735570389	0.222702116721944	0.0724652183342142	0.356029547841374	0.56070990676552	0.246239299390823	0.231748167529095	0.186694022312648	0.0680808356717138	0.168435001049753	0.244549874679935	0.237747015194339	0.39953822102428	0.106787566146634	0.400298973568715	0.050430979522495	0.175035170648636	0.124706741765297	0.188487712690091	0.131350671006391	0.0894625996461024
HORVU1Hr1G012310	0.0823446965903578	0.185331515412596	0.127970435820516	0.0204556262422686	0	0	0.0499239413559969	0.0388478671888331	0.0421483403142008	0.14282809704149	0.10756306712714	0.108754853315996	0	0.0255827652988809	0	0	0	0.0905815229177678	0.108356818908244	0.0267004717507391	0.0769497810596322	0.015449877835273	0	0	0.0187150001166392	0	0.0445775653489385	0.06146741861912	0.146832903451622	0.171556702958021	0.10086195904499	0	0	0	0.0218917785010652	0
HORVU1Hr1G012420	4.77599240224075	4.65799875403657	5.41741511640183	4.02975836972692	4.34205040807228	3.92725332482978	4.97575282181436	5.54229571894018	5.20532002880379	4.89186232367104	5.00168262141203	4.92504121445295	3.68197507818309	3.73508373363661	4.44402886701127	4.15537171704371	4.55682792677208	3.5507956983765	5.07729094312917	5.04638916088968	5.14024537478343	4.09421762634735	4.6673505578162	4.69757766134825	3.85529002402768	4.52417268157879	4.88867299993359	4.88665978022004	4.17806352548707	4.97514438578261	4.26141776965083	5.23355160239421	4.80120955796392	4.35235263848028	4.20322147220452	4.74151778124343
HORVU1Hr1G012440	1.26261868105215	1.51971842638329	1.2157191402949	2.4137638965877	1.99010643703313	2.6314590805966	1.81390320260122	2.25317629695232	1.60163693193963	1.49969501893565	1.12941220483497	1.39827668549137	1.94104120969435	2.2768661116004	1.77224111917066	1.06969964993204	1.33621270033166	1.19567610251453	1.43959773692382	1.78893160729952	1.47743579634494	1.88488509590331	1.45960781080798	2.00838465231556	1.68435001049753	1.8830340350355	2.40718852884268	1.67498715737102	1.9622215279444	1.44393558323001	2.97542779182721	1.89037984300527	2.18236798089269	1.7306599074272	1.48864093807243	1.34193899469154
HORVU1Hr1G012460	6.69736865601577	7.12908562620452	5.97195367162407	0.90004755465982	1.22120167727033	0.538252993758396	1.26473984768526	0.699261609398995	1.13800518848342	5.40961417544645	5.83529639164737	8.70038826527965	1.08057964251025	1.02331061195524	0.926398766839207	1.6662629162403	2.2098902351639	2.10149133169221	8.46731142040138	8.09024294047394	6.98704012021461	0.957892425786927	0.356415860778692	0.561666894291639	1.14161500711499	2.64113864654329	1.57507397566249	6.16210871656678	8.12920347291253	7.00523203745252	0.983404100688653	1.55781301877286	0.545591995223173	1.59357793456168	1.92647650809374	2.29620672424996
HORVU1Hr1G012470	10.896948182124	11.7747289458802	11.2827267581755	10.9233044133715	18.1144915461766	13.0376836265923	15.4597805065737	13.6614999614063	14.4990290680851	11.979706639355	14.7899217299818	10.7978032935167	13.0269879124847	12.8297567973888	11.9089232780634	21.435135292869	28.4030853480756	27.754178622004	13.6220000913222	12.3623184205922	11.296227859554	12.6380000692533	17.3964884427695	13.548086298671	16.2071901010096	32.6474082697713	18.856310142601	11.4636735724659	10.9724224215667	11.2369640437504	10.7670141280527	14.632940266226	13.2189146271214	17.3580048140966	18.9363884034214	29.0604344517089
HORVU1Hr1G012490	0	0.0494217374433589	0.021328405970086	0	0.113074229376882	0.0598058881953774	0.266261020565317	0.0258985781258887	0.147519191099703	0.0357070242603726	0	0.0310728152331416	0.100053670602801	0.0511655305977618	0.147686759930888	0.123426882684466	0.171309320555341	0.108697827501321	0.108356818908244	0	0	0.200848411858549	0.0339443676932088	0.102121253507571	0.205865001283032	0.122274937339967	0.104014319147523	0.01536685465478	0	0.0285927838263368	0.126077448806238	0.175035170648636	0.0155883427206621	0.188487712690091	0.109458892505326	0.134193899469154
HORVU1Hr1G012520	0.123517044885537	0.0741326061650383	0.298597683581204	0.0818225049690745	0.158303921127635	0.0797411842605031	0.133130510282659	0.220137914070054	0.252890041885205	0.14282809704149	0	0.0621456304662832	0.140075138843922	0.140705209143845	0.0805564145077572	0.164569176912622	0.274094912888546	0.271744568753303	0.139315910024886	0.0267004717507391	0.0461698686357793	0.15449877835273	0.0509165515398131	0.0340404178358569	0.187150001166392	0.171184912275954	0.148591884496462	0.06146741861912	0	0.128667527218516	0.226939407851228	0.24504923890809	0.124706741765297	0.137081972865521	0.175134228008522	0.283298232212658
HORVU1Hr1G012660	1.71551451229912	1.53207386074412	0.575866961192321	0	0	0	0	0	0.0842966806284015	2.32095657692422	1.42521063943461	1.07201212554339	0.0200107341205603	0.0127913826494405	0	0	0	0.0181163045835536	2.36837047042306	0.427207548011825	0.446308730145867	0	0	0	0.0187150001166392	0	0	0.58394047688164	0.507240939196513	1.07222939348763	0	0	0	0	0	0
HORVU1Hr1G012680	3.65061488217253	3.99080529855123	5.69468439401295	8.22316174939199	6.67137953323606	7.39599484016167	9.30249440600076	11.9780923832235	5.5635809214745	5.03469042071254	6.26554866015593	5.06486888300208	10.6256998180175	9.73424219622419	7.34405978929053	24.2122401532695	21.8933311669726	19.5112600364872	6.43949095226138	5.04638916088968	6.29449209067792	4.37231542738226	4.48065653550356	4.57843619892275	3.9114350243776	4.52417268157879	5.28987108807404	6.9919188679249	7.16811537759283	6.70500780727598	7.69072437718049	7.9290932303832	5.17532978325981	20.6479721628691	21.4320511525428	18.086355561787
HORVU1Hr1G012690	21.3821728812963	21.6714318689129	23.9091430924664	37.2496953871712	40.2544256581701	38.0166095961949	42.1358065044614	54.451760509681	34.1612298246597	24.2093624485326	25.2504300080962	22.6054730821105	32.8176039577189	34.268114117851	33.7799898169195	32.9961199709807	31.0583798166834	29.2215992932719	20.5568365014498	20.9331698525794	20.5917614115576	31.3941517612748	29.2091284000061	28.8152136980528	36.8685502297793	30.1040895730999	32.7347921545705	22.420240941324	25.1217749359957	23.4746755214225	32.1749649353518	29.6859649420086	32.7355197133904	33.3965956393625	31.4147021490286	35.6359355256975
HORVU1Hr1G012710	0.013724116098393	0	0	2.35239701786089	10.1766806439194	2.65139437666173	7.33881937933155	7.86021846120722	7.86066546859844	0	0	0	3.72199654642421	2.11057813715768	3.75929934369533	15.4489314826724	20.0260595729194	26.5222699103224	0	0.0534009435014781	0	1.43683863868039	1.59538528158081	2.29772820392034	10.012525062402	36.5846612521182	11.5158710484758	0	0	0.0142963919131684	2.97542779182721	3.34317175938894	2.22913300905468	12.5944062570197	12.3250712960997	21.6946804141798
HORVU1Hr1G012720	0.0548964643935719	0.0617771718041986	0.0853136238803439	0	0	0.0598058881953774	0.0665652551413293	0.271935070321831	0.0210741701571004	0.0357070242603726	0.0806723003453553	0.139827668549137	0.0200107341205603	0.0383741479483214	0.174538898100141	0.370280648053399	0.308356776999614	0.163046741251982	0.0773977277916031	0.0801014152522172	0.0769497810596322	0.030899755670546	0	0.0170202089179284	0.0748600004665569	0.0244549874679935	0.0148591884496462	0.10756798258346	0.0800906746099757	0.0857783514790104	0	0	0.0155883427206621	0.0856762330409505	0.131350671006391	0.0894625996461024
HORVU1Hr1G012730	7.65805678290328	7.69743560680314	8.19010789251301	5.42074095420119	5.74417085234563	5.44233582577934	4.74277442881971	5.52934642987724	5.3106908795893	7.9448128979329	6.72269169544628	7.7682038082854	5.5429733513952	4.87351678943681	4.5111592124344	6.29477101690779	6.3727067246587	5.41677507048251	8.18867960035161	7.90333963821876	7.66419819353937	5.20660883048701	5.27834917629396	5.37838601806539	4.64132002892653	7.16531132812208	4.94810975373218	7.94466385652127	5.21924229541675	5.7471495490937	4.74051207511453	4.21834761263212	7.46681616319714	3.66694277415268	4.64105704222582	6.27729240850152
HORVU1Hr1G012740	0.178413509279109	0.172976081051756	0.277269277611118	0.122733757453612	0.0678445376261295	0.199352960651258	0.0832065689266616	0.0517971562517774	0.0632225104713011	0.107121072781118	0.295798434599636	0.0466092228497124	0.120064404723362	0.102331061195524	0.214817105354019	0.123426882684466	0.0856546602776706	0.0362326091671071	0.123836364466565	0.106801887002956	0.123119649695412	0.139048900517457	0.220638390005857	0.255303133768927	0.0748600004665569	0.195639899743948	0.104014319147523	0.19976911051214	0.253620469598256	0.142963919131684	0	0.0350070341297272	0.0935300563239725	0.0171352466081901	0	0
HORVU1Hr1G012770	0.192137625377502	2.87881620607565	0.0639852179102579	1.08414819084024	0.135689075252259	0.179417664586132	0.21633707920932	0.0258985781258887	0.0632225104713011	4.21342886272397	19.8184951181756	0.264118929481704	0.360193214170085	0.946562316058594	0.443060279792664	0	0.102785592333205	0.344209787087517	0.959731824615879	0	0.123119649695412	0.432596579387644	0.661915170017571	0.391464805112354	0.168435001049753	0.171184912275954	0.282324580543277	0.19976911051214	0.093439120378305	0.2716314463502	1.03383508021115	0.367573858362135	0.717063765150456	0.325569685555612	0.0218917785010652	0.134193899469154
HORVU1Hr1G012790	0.192137625377502	2.24868905367283	0.0639852179102579	0.797769423448477	0.226148458753765	0.119611776390755	0.0832065689266616	0.0517971562517774	0.0421483403142008	2.41022413757515	15.8386616344714	0.124291260932566	0.380203948290645	0.524446688627059	0.295373519861776	0.0205711471140777	0.0856546602776706	0.235511959586196	0.541784094541222	0.0267004717507391	0.0307799124238529	0.262647923199641	0.288527125392274	0.153181880261356	0.0561450003499177	0.0978199498719738	0.148591884496462	0.03073370930956	0.0667422288416464	0.0857783514790104	0.529525284986198	0.262552755972954	0.498826967061187	0.0342704932163802	0.131350671006391	0.0447312998230512
HORVU1Hr1G012800	0.0411723482951789	0.43244020262939	0	0.204556262422686	0.0904593835015059	0	0.0166413137853323	0.0258985781258887	0	0.33921673047354	1.23697527196211	0.0466092228497124	0.0800429364822411	0.0639569132472023	0.0402782072538786	0	0.0342618641110683	0.0724652183342142	0.108356818908244	0	0.0307799124238529	0.015449877835273	0	0.0510606267537853	0	0	0	0.03073370930956	0.0266968915366586	0.0142963919131684	0.050430979522495	0.0350070341297272	0.0623533708826483	0	0	0
HORVU1Hr1G012850	0.13724116098393	2.11277927570359	0.021328405970086	0.14318938369588	0.0678445376261295	0.0398705921302516	0.0166413137853323	0.0129492890629444	0.0421483403142008	2.05315389497142	9.62689450787907	0.0466092228497124	0.140075138843922	0.319784566236011	0.10740855267701	0.0411422942281555	0	0.326093482503964	0.448906821191298	0.0801014152522172	0.0307799124238529	0.15449877835273	0.424304596165109	0.0510606267537853	0.131005000816475	0.0489099749359869	0.0445775653489385	0.1536685465478	0.173529794988281	0.243038662523863	0.453878815702455	0.105021102389182	0.249413483530593	0	0	0
HORVU1Hr1G012870	0.0686205804919649	1.56914016382664	0.0639852179102579	1.20688194829385	0.203533612878388	0.199352960651258	0.0998478827119939	0.0258985781258887	0.0421483403142008	2.19598199201291	15.9731154683804	0.124291260932566	0.360193214170085	0.56282083657538	0.617599177892805	0.0205711471140777	0.171309320555341	0.380442396254625	0.433427275632978	0.0534009435014781	0	0.231748167529095	0.441276780011714	0.187222298097213	0.0748600004665569	0.146729924807961	0.208028638295046	0.03073370930956	0	0.0857783514790104	0.907757631404911	0.280056273037817	0.436473596178538	0.137081972865521	0.0875671140042608	0.0447312998230512
HORVU1Hr1G012880	0	3.6695640051694	0.0426568119401719	0.409112524845373	0.0678445376261295	0.0398705921302516	0.0499239413559969	0	0	4.21342886272397	33.6134584772314	0	0.120064404723362	0.370950096833773	0.147686759930888	0	0.0513927961666024	0.0362326091671071	0.804936369032673	0	0.0153899562119264	0.0617995113410921	0.135777470772835	0	0	0.0244549874679935	0	0	0	0.0142963919131684	0.40344783617996	0.140028136518909	0.187060112647945	0.0685409864327604	0	0
HORVU1Hr1G012890	0	1.48265212330077	0.021328405970086	0.122733757453612	0.0226148458753765	0	0	0	0	1.94603282219031	10.756306712714	0	0	0.0255827652988809	0.0134260690846262	0	0	0	0.340550002283054	0	0.0153899562119264	0.015449877835273	0.0848609192330219	0.0680808356717138	0	0	0	0	0	0	0	0.0700140682594543	0.0779417136033104	0	0	0
HORVU1Hr1G012910	0.0274482321967859	1.5567847294658	0.021328405970086	0.736402544721671	0.135689075252259	0	0.0499239413559969	0	0	1.6960836523677	8.38991923591695	0.0621456304662832	0.0600322023616808	0.370950096833773	0.349077796200281	0	0.0171309320555341	0.217395655002643	0.510825003424581	0.0267004717507391	0.0153899562119264	0.0617995113410921	0.424304596165109	0.255303133768927	0.0187150001166392	0	0.0742959422482309	0.01536685465478	0.0400453373049879	0.0571855676526736	0.428663325941208	0.315063307167545	0.171471769927283	0.0171352466081901	0	0.0298208665487008
HORVU1Hr1G012930	0.0960688126887508	14.6164788488734	0.191955653730774	5.70711972159295	1.56042436540098	1.05657069145167	0.798783061695951	0.582718007832496	0.358260892670706	17.24649271776	125.230300902773	0.201973299015421	2.66142763803452	5.30842379951779	3.54448223834132	0.370280648053399	1.09637965155418	2.86237612420146	2.64700229047283	0.0801014152522172	0.0461698686357793	2.20933253044404	3.85268573317919	2.19560695041277	1.06675500664844	1.32056932327165	1.5453555987632	0.13830169189302	0.160181349219951	0.243038662523863	6.85861321505933	3.15063307167545	5.06621138421518	1.31941398883064	0.481619127023434	0.298208665487008
HORVU1Hr1G012940	0.0960688126887508	14.5917679801517	0.191955653730774	5.68666409535068	1.56042436540098	1.05657069145167	0.798783061695951	0.582718007832496	0.358260892670706	17.2107856934996	124.988284001737	0.201973299015421	2.66142763803452	5.30842379951779	3.54448223834132	0.370280648053399	1.09637965155418	2.86237612420146	2.64700229047283	0.0801014152522172	0.0461698686357793	2.20933253044404	3.85268573317919	2.19560695041277	1.06675500664844	1.32056932327165	1.5453555987632	0.13830169189302	0.160181349219951	0.243038662523863	6.85861321505933	3.15063307167545	5.06621138421518	1.31941398883064	0.481619127023434	0.298208665487008
HORVU1Hr1G012950	0.0823446965903578	16.3585950937518	0.191955653730774	5.97304286274244	1.8318025159055	1.05657069145167	1.01512014090527	0.828754500028439	0.505780083770409	18.8711623216069	137.895852056994	0.170900483782279	2.9215671816018	5.88403601874261	3.8935600345416	0.473136383623788	1.19916524388739	3.49644678462584	2.9256341105226	0.0534009435014781	0.0461698686357793	2.62647923199641	4.80312802858904	2.31474841283827	1.21647500758155	1.46729924807961	1.85739855620577	0.13830169189302	0.160181349219951	0.200149486784358	8.29589613145043	3.37817879351867	5.93915857657225	1.47363120830435	0.54729446252663	0.298208665487008
HORVU1Hr1G012960	0.0823446965903578	10.6627398534047	0.191955653730774	4.00930274348465	0.83674929738893	0.936958915060912	0.449315472203972	0.284884359384776	0.231815871728104	13.4079876097699	81.7479310166267	0.139827668549137	1.88100900733267	3.45367331534892	2.28243174438645	0.143998029798544	0.513927961666024	1.53988588960205	2.29097274263145	0.0534009435014781	0.0461698686357793	1.59133741703312	2.08757861313234	1.54883901153149	0.804745005015487	0.953744511251745	1.17387588752205	0.13830169189302	0.160181349219951	0.214445878697526	5.14395991129449	2.29296073549713	3.78796728112089	1.09665578292417	0.350268456017043	0.223656499115256
HORVU1Hr1G013020	0.0274482321967859	5.85647588703803	0.127970435820516	2.02510699798459	0.429682071632153	0.677800066214277	0.249619706779985	0.142442179692388	0.0842966806284015	7.05213729142359	46.4134634653611	0.0932184456994248	0.820440098942971	1.56054868323174	0.95325090500846	0.0617134413422332	0.20557118466641	0.670303269591481	1.11452728019909	0	0.0307799124238529	0.710694380422559	1.01833103079626	0.476565849701996	0.224580001399671	0.391279799487895	0.490353218838324	0.06146741861912	0.093439120378305	0.071481959565842	2.11810113994479	1.17273564334586	1.65236432839018	0.479786905029323	0.153242449507456	0.104373032920453
HORVU1Hr1G013040	5.88764580621059	5.69585524034711	5.24678786864115	2.39330827034543	2.57809242979292	3.07003559402937	2.86230597107716	2.5121620782112	3.60368309686417	5.64170983313887	5.43193488992059	5.57757033434892	2.44130956270835	2.69898173903194	2.29585781347108	1.95425897583739	2.70668726477439	2.35511959586196	6.59428640784459	6.06100708741777	6.17137244098251	2.85822739952551	3.46232550470729	2.72323342686855	2.60138501621285	2.93459849615921	3.49190928566685	6.10064129794766	4.81878892236687	5.27536861595914	2.16853211946729	2.92308734983222	3.413847055825	2.15904107263195	2.4518791921193	2.78825102230353
HORVU1Hr1G013140	0.123517044885537	0.0370663030825191	0.0639852179102579	0.0204556262422686	0.135689075252259	0.0996764803256289	0.0332826275706646	0.0776957343776661	0.126445020942602	0.0714140485207452	0.0268907667817851	0.077682038082854	0.140075138843922	0.115122443844964	0.0537042763385048	0.123426882684466	0.0171309320555341	0.144930436668428	0.0773977277916031	0	0.0615598248477058	0.0926992670116381	0	0.0680808356717138	0.205865001283032	0.0489099749359869	0.104014319147523	0.03073370930956	0	0.0428891757395052	0.151292938567485	0.0525105511945908	0.0311766854413242	0.205622959298281	0	0
HORVU1Hr1G013160	1.42730807423287	1.29732060788817	1.40767479402567	1.18642632205158	1.71872828652861	1.45527661275418	1.48107692689458	1.54096539849038	1.49626608115413	1.58896257958658	0.860504537017123	1.10308494077653	1.40075138843922	1.33030379554181	1.54399794473201	0.925701620133499	1.23342710799846	1.26814132084875	1.5015159191571	1.46852594629065	1.53899562119264	1.5449877835273	1.44263562696137	1.88924318989006	1.42234000886458	1.10047443605971	1.24817182977028	1.24471522703718	1.18801167338131	1.01504382583496	1.23555899830113	1.43528839931881	1.65236432839018	0.891032823625885	1.09458892505326	1.58050592708114
HORVU1Hr1G013190	46.2777194837811	46.3081679844273	44.0858151401677	12.0688194829385	8.50318204914156	12.7187188895503	8.45378740294882	10.5666198753626	11.9069061387617	48.4187248970652	37.4857288938084	41.4977447438606	10.4055817426913	7.7132037376126	8.01536324352184	2.13939929986409	3.5118410713845	3.91312179004757	34.3026729572385	46.5923232050397	44.8001625329179	13.9666895630868	13.9341629380622	14.8926828031874	4.47288502787678	4.23071283196287	5.79508349536201	49.4351714244273	46.8263477552991	49.4369232357363	8.72455945739164	12.9000920768045	9.02565043526335	4.59224609099494	3.32755033216191	4.39857781593337
HORVU1Hr1G013210	26.0620964708483	23.3764818107087	20.3259708894919	15.4235421866705	13.6141372169766	16.9848722474872	13.0967139490565	16.7952279146388	12.2651670314324	24.441458106225	19.7109320510485	24.0503589904516	11.7663116628894	13.0855844503776	15.0640495129506	8.51645490522819	8.37702577515619	9.18496642386165	16.0213296528618	24.3241297649233	23.8852120409098	15.5580269801199	14.1717735119147	13.4800054629993	12.2770400765153	12.8633234081646	14.1013698387142	20.1766801617262	22.9059329384531	22.9600054125485	15.7848965905409	11.7448599505235	10.148011111151	13.6910620399439	9.69805787597188	8.33493220036188
HORVU1Hr1G013270	0.0411723482951789	1.21083256736229	0	0.0613668787268059	0.0226148458753765	0	0	0.0129492890629444	0.105370850785502	1.49969501893565	2.90420281243279	0.0621456304662832	0.0600322023616808	0	0.0402782072538786	0.102855735570389	0.102785592333205	0.0181163045835536	0.49534545786626	0	0.0615598248477058	0.030899755670546	0.101833103079626	0.0510606267537853	0.0187150001166392	0	0.0445775653489385	0.03073370930956	0	0	0	0	0.0311766854413242	0	0	0
HORVU1Hr1G013360	11.349844013371	10.6750952877655	10.408262113402	7.32311419473217	4.38728009982304	5.66162408249572	4.64292654610772	6.52644168772395	6.42762189791562	10.2300624505967	9.25042377293408	9.81900961367275	4.30230783592046	5.78170495754709	7.25007730569814	4.05251598147332	4.67674445116082	3.3152837387903	10.6344477985663	10.5199858697912	10.3728304868384	7.04514429288449	7.26409468634667	6.74000273149966	5.05305003149259	3.79052305753899	4.48747491179315	11.033401642132	9.93124365163699	9.83591763625986	4.11012483108335	5.70614656314553	8.49564678276084	3.6326722809363	3.83106123768641	3.6381457189415
HORVU1Hr1G013430	0.164689393180716	0.0494217374433589	0.191955653730774	0.184100636180418	0.0226148458753765	0.0398705921302516	0.332826275706646	0.0647464453147218	0.126445020942602	0.160681609171677	0	0.279655337098275	0.120064404723362	0.217453505040488	0.161112829015514	0.267424912483011	0.342618641110683	0.199279350419089	0.232193183374809	0.373806604510347	0.277019211814676	0.0926992670116381	0.186694022312648	0.119141462425499	0.149720000933114	0.220094887211941	0.118873507597169	0.24586967447648	0.106787566146634	0.0857783514790104	0.176508428328733	0.0700140682594543	0.0779417136033104	0.222758205906471	0.262701342012782	0.387671265133111
HORVU1Hr1G013440	0.0548964643935719	0.234753252855955	0	0	0	0	0	0	0	0.178535121301863	0.161344600690711	0.0155364076165708	0	0	0	0	0	0	0.185754546699848	0.0267004717507391	0.0461698686357793	0	0	0	0	0	0	0.03073370930956	0.213575132293269	0.0142963919131684	0	0	0	0	0	0
HORVU1Hr1G013450	4.92695767932308	4.36146832937642	4.96951859103003	2.72059829022173	2.26148458753765	3.10990618615962	2.91222991243316	3.0948800860437	2.71856795026595	4.58835261745788	3.38823661450492	4.75414073067067	1.98106267793547	2.76293865227914	2.8194745077715	1.95425897583739	2.12423557488623	1.64858371710337	4.53550684858794	4.43227831062268	4.98634581266417	3.21357458973679	3.088937460082	3.60828429060083	2.88211001796244	2.49440872173533	3.52162766256614	4.64079010574356	4.04457906780377	4.43188149308221	2.84935034302097	3.30816472525922	3.08649185869109	1.85060663368453	1.86080117259054	1.59541636035549
HORVU1Hr1G013470	0.109792928787144	0.0988434748867177	0.191955653730774	0.245467514907224	0.180918767003012	0.338900033107138	0.133130510282659	0.155391468755332	0.168593361256803	0.107121072781118	0.188235367472496	0.201973299015421	0.100053670602801	0.179079357092166	0.0134260690846262	0.102855735570389	0.102785592333205	0.0905815229177678	0.0619181822332825	0.133502358753695	0.0923397372715587	0.123599022682184	0.169721838466044	0.102121253507571	0.112290000699835	0	0.148591884496462	0.10756798258346	0.0533937830733171	0.100074743392179	0.10086195904499	0.210042204778363	0.140295084485959	0.0856762330409505	0.153242449507456	0.074552166371752
HORVU1Hr1G013480	0.0686205804919649	0.0247108687216794	0	0.286378767391761	0.271378150504518	0.0797411842605031	0.582445982486631	0.725160187524884	0.252890041885205	0.0357070242603726	0.215126134254281	0	0.180096607085042	0.127913826494405	0.187964967184767	1.56340718066991	2.0557118466641	1.73916524002114	0.0309590911166413	0.0267004717507391	0.0153899562119264	0.030899755670546	0.0169721838466044	0.0340404178358569	0.449160002799341	0.929289523783751	0.178310261395754	0.01536685465478	0	0	0.126077448806238	0.0875175853243179	0.0935300563239725	1.54217219473711	1.75134228008522	1.13319292885063
HORVU1Hr1G013490	4.19957952610825	4.3244020262939	4.03106872834625	3.19107769379391	2.51024789216679	3.68802977204827	2.64596889186784	2.84884359384776	3.18219969372216	4.55264559319751	3.84537964979527	4.28804850217354	3.50187847109805	3.90137170807934	3.46392582383356	2.69482027194418	3.04930590588507	2.66309677378237	4.4271500296797	3.95166981910938	4.10911830858436	3.42987287943061	4.12424067472486	3.43808220142154	2.956970018429	3.86388801994297	3.49190928566685	3.94928164627846	3.35045988785065	4.01728612760032	2.57197995564725	2.8355697645079	3.08649185869109	3.61553703432811	2.93349831914274	2.46022149026782
HORVU1Hr1G013540	0.0686205804919649	0.111198909247557	0.0426568119401719	0.0409112524845373	0.0904593835015059	0.0398705921302516	0.116489196497326	0.0388478671888331	0.0842966806284015	0.107121072781118	0.0268907667817851	0.077682038082854	0.0200107341205603	0.0127913826494405	0.0805564145077572	0.0617134413422332	0.0685237282221365	0.0362326091671071	0.0619181822332825	0.0267004717507391	0.0307799124238529	0.123599022682184	0.0169721838466044	0.119141462425499	0.0374300002332785	0.171184912275954	0.0297183768992924	0.10756798258346	0.106787566146634	0.0142963919131684	0.0252154897612475	0	0.140295084485959	0.0514057398245703	0.0656753355031956	0.119283466194803
HORVU1Hr1G013580	3.3212360958111	3.37303358050924	3.47653017312401	2.63877578525265	2.80424088854668	2.77100615305248	2.1633707920932	1.98124122663049	2.36030705759524	2.82085491656943	3.01176587955993	3.34032763756272	2.7214598403962	1.99545569331271	2.16159712262482	2.46853765368933	2.75808006094099	3.3152837387903	3.43645911394718	2.64334670332317	3.30884058556419	3.27537410107788	2.52885539314405	2.87641530712991	2.4329500151631	3.83943303247497	3.23930308202287	3.48827600663506	2.53620469598256	2.87357477454685	2.79891936349847	2.48549942321063	2.54089986346792	2.84445093695956	2.25485318560971	2.56459452318827
HORVU1Hr1G013600	29.9185730944967	27.5773294933942	26.4898802148468	24.7308521269028	23.7682030150207	24.9789259696026	27.3749611768717	24.9273814461679	25.183633337735	25.9411531251607	21.8890841603731	28.2917982697754	23.4525803892966	27.7956744972341	29.1077177754696	31.473855084539	33.8164598776244	24.7287557565506	28.5752411006599	26.7805731659913	26.993983195719	27.0063864560572	28.1059364499768	27.7089001183875	27.9227801740257	24.2348925807815	29.9561239144867	25.708747837447	20.1561531101772	23.4460827375962	20.2480382782818	26.0802404266467	28.7760806623422	28.9071610280167	35.1581962727107	23.3050072078097
HORVU1Hr1G013660	0.727378153214828	0.766036930372062	0.917121456713696	0.470479403572179	0.293992996379894	0.338900033107138	0.299543648135982	0.336681515636553	0.358260892670706	0.785554533728197	1.29075680552568	0.621456304662832	0.200107341205603	0.255827652988809	0.28194745077715	0.329138353825244	0.154178388499807	0.30797717792041	1.11452728019909	0.774313680771433	0.815667679232102	0.30899755670546	0.441276780011714	0.340404178358569	0.205865001283032	0.146729924807961	0.31204295744257	0.737609023429441	0.347059589976561	0.62904124417941	0.353016856657465	0.315063307167545	0.280590168971918	0.188487712690091	0.218917785010652	0.178925199292205
HORVU1Hr1G013680	0.0823446965903578	0	0	9.10275367780954	49.0968303954423	10.3663539538654	18.3054451638655	27.9057179306451	58.4175996754823	0.0178535121301863	0	0	68.6568287676423	32.9250189396597	23.0928388255571	147.165986454112	85.603267481504	167.376538047451	0	0	0.0615598248477058	21.5371297023706	41.5648782403341	34.959509117425	148.110510923083	206.571279142141	136.273617271705	0	0	0.114371135305347	97.4074369476992	19.3413863566743	7.87211307393435	260.747047636829	44.5497692496677	33.5037435674654
HORVU1Hr1G013690	0.0823446965903578	0	0	9.10275367780954	49.0289858578162	10.30654806567	18.2222385949389	27.8927686415821	58.1014871231258	0.0178535121301863	0	0	68.3566677558339	32.9250189396597	22.8377435129492	146.589994334918	85.1407323160046	166.688118473276	0	0	0.0615598248477058	21.4444304353589	41.310295482635	34.7722868193278	147.549060919584	206.326729267461	135.976433502712	0	0	0.114371135305347	97.3317904784154	19.3413863566743	7.84093638849303	259.804609073378	44.002474787141	33.145893168881
HORVU1Hr1G013700	2.58013382649788	2.50815317525046	2.92199161790178	2.4751307753145	2.23886974166227	2.41217082388022	2.34642524373186	2.70640141415537	1.83345280366773	2.49949169822608	3.20000124703243	2.28385191963591	3.08165305456628	2.23849196365208	2.04076250086318	2.55082224214564	1.71309320555341	2.08337502710866	2.33741137930641	2.21613915531134	2.06225413239814	1.1432909598102	1.28988597234193	2.12752611474105	2.18965501364679	2.20094887211941	1.53049641031356	2.6891995645865	2.65634070789753	2.97364951793903	3.53016856657465	1.62782708703231	1.40295084485959	1.81633614046815	1.75134228008522	1.61032679362984
HORVU1Hr1G013730	9.08536485713615	8.79706926491788	8.2114362984831	5.25709594426304	5.31448878071347	5.52207701003984	6.39026449356761	6.03436870333207	6.09043517540201	9.05173065000445	8.36302846913517	7.93910429206768	5.5429733513952	5.692165279001	5.55839260103524	5.92449036885439	6.62967070549171	6.08707834007399	8.59114778486795	8.0635424687232	8.17206674853294	7.23054282690777	6.6021795163291	5.31030518239367	5.89522503674136	5.64910210510649	5.46818134946979	8.54397118805769	6.76766200454295	7.86301555224262	5.59783872699695	6.61632945051844	7.18622599422522	5.07203299602427	5.73564596727908	5.97908374301451
HORVU1Hr1G013740	20.6547947280814	19.2250558654666	23.3546045372441	20.3738037372996	23.6777436315192	25.7763378122076	11.1496802361727	9.56952461751588	11.759386947662	22.8524955266385	18.5546290794317	20.849859021438	13.8474280114277	14.9531263171959	13.7751468808265	8.10503196294663	8.30850204693405	6.81173052341614	22.5227387873565	23.3629127818967	24.2237910775722	15.2644793012497	17.0570447658374	16.3223803522934	6.43796004012389	5.89365197978642	8.41030066249974	25.1094405059105	29.5801558226177	30.1939797206117	13.8937348584474	23.612244520501	20.296022222302	8.4819470710541	8.34076760890584	8.08145483469792
HORVU1Hr1G013750	2.00372095036537	2.23633361931199	2.5807371223804	1.86146198804645	2.01272128290851	1.91378842225208	1.56428349582124	2.14958198444876	2.12849118586714	1.99959335858086	2.93109357921458	1.70900483782279	1.42076212255978	1.89312463211719	2.01391036269393	1.68683406335438	2.03858091460856	1.77539784918825	2.33741137930641	1.97583490955469	1.92374452649081	2.13208314126768	2.17243953236536	1.94030381664384	1.9089300118972	1.51620922301559	1.38190452581709	2.01305795977618	1.97556997371273	2.03008765166991	1.66422232424234	2.29296073549713	2.33825140809931	1.85060663368453	1.99215184359693	2.57950495646262
HORVU1Hr1G013780	22.7271362589388	26.0205447639284	21.7976309014279	21.2329400394748	30.3717380106306	24.2811906073232	19.4037718736975	21.2627326413546	24.4881857225506	22.3168901627329	24.0672362696977	20.6478857224226	22.5120758856303	19.66035513219	20.6090160449012	21.0237123505875	24.5486256355804	27.3737362257494	21.6558842360906	18.9573349430247	20.8533906671603	19.6522446064673	20.6042311897777	21.5646046990153	25.0781001562966	32.9653231068552	26.375059498122	20.0998458884523	18.8747023164176	19.9434667188699	28.7456583278222	21.6518506092363	20.3271989077434	25.4801117063787	24.5844672566962	32.1468941394995
HORVU1Hr1G013810	3.43102902459824	2.85410533735397	2.75136437014109	3.35472270373206	1.94487674528238	3.60828858778777	2.69589283322383	2.56395923446298	2.06526867539584	1.76749770088844	2.39327824357887	2.78101696336617	2.32124515798499	2.59665067783641	3.00743947495627	2.18054159409224	2.55250887627458	1.53988588960205	2.98755229275588	2.85695047732908	2.92409168026603	3.47622251293643	2.49491102545084	2.38282924850998	2.18965501364679	1.98085398490747	1.931694498454	3.02727036699166	4.48507777815864	3.28817014002873	1.66422232424234	2.04791149658904	2.88384340332249	1.64498367438625	2.03593540059906	0.998999029381477
HORVU1Hr1G013820	37.3982163681208	36.0655128992911	41.4837496118172	29.312912405171	34.781632956329	39.0731802876465	64.4018843492361	56.5624946269409	52.8329445838507	36.6175533790121	38.8571579996795	32.7352108481147	46.8051071079905	50.0526803072605	50.0926637547403	113.059024538971	101.483641496984	75.3094781538321	33.9621229549555	34.283405727949	34.4273320460795	30.5753082360053	38.1534692871666	34.4148624320513	54.4232203391869	40.2039993973812	45.4839758443669	33.6995122579326	35.6670470929758	36.5558741219716	33.9148337288779	38.9628289863863	53.1562486774577	68.866556118316	73.4031333140716	93.5033270634514
HORVU1Hr1G013840	24.689684861009	23.9201209225857	27.2363744237998	18.2668742343459	20.9865769723494	25.038731857798	41.4535126392628	33.5516079620888	37.3012811780677	25.1734521035627	26.0840437783315	22.9472740496751	30.8165305456628	32.2982411898372	33.8605462314273	74.5086948471896	67.8384909399151	50.7075365293664	22.352463786215	22.6954009881282	22.7771351936511	20.9654842224655	26.1541353076173	22.84112036786	36.0263752245305	26.142381603285	30.5653506409222	22.5892763425266	23.3197347572713	23.68912140012	22.618294315839	26.1502544949062	37.2249624169411	46.9334404598327	50.044605653435	73.9259281742293
HORVU1Hr1G013870	1.11165340396983	1.09963365811473	1.42900319999576	0.756858170963939	0.45229691750753	0.697735362279402	0.848707003051948	1.69635686724571	0.800818465969814	1.10691775207155	2.04369827541567	1.08754853315996	0.860461567184092	0.84423125486307	0.657877385146683	1.93368782872331	1.07924871949865	1.43118806210073	1.02165000684916	0.934516511275867	1.20041658453026	0.46349633505819	0.509165515398131	0.799949819142637	0.767315004782208	0.855924561379771	1.06986156837452	1.52131861082322	1.5484197091262	1.55830671853536	1.31120546758487	1.03270750682695	0.483238624340525	1.14806152274874	1.55431627357563	1.08846162902758
HORVU1Hr1G013880	17.3335586322703	17.2234754990106	17.6385917372611	18.5327973754954	14.654420127244	16.7655839907708	14.4779429932391	17.9865625084297	17.9551929738495	17.4607348633222	11.6168112497312	16.686101780197	14.7078895786118	17.83118741332	17.6150026390296	15.4695026297865	14.8011252959815	12.8806925589066	18.8695660355928	15.2192688979213	16.3595234532778	16.7476675734359	18.3978472897191	17.3095524695332	19.351310120605	14.2083477189042	15.6170070605781	17.3030783412823	15.4708486454936	16.7553713222334	13.6163644710737	19.0613300836364	25.003701723942	13.1255989018736	14.1639806901892	19.9799805876295
HORVU1Hr1G013900	12.4752215334392	12.4048560982831	14.5459728715986	34.6722864806453	31.954777221907	41.206256966615	61.9056872814362	70.5865746821097	48.8499264241587	13.3008665369888	11.4823574158222	13.7031115178155	30.8565520139039	42.313893804349	36.6800207391988	49.3501819266725	55.0245537623756	49.7654886910216	12.987338723431	11.7215070985744	13.9433003280054	36.6780099809381	39.5621605464348	35.6573376830601	79.6510404964166	44.6058971416201	64.1025389717736	13.5228320962064	14.6432450078572	14.6109125352581	35.7051335019265	43.4612328720563	40.9038112990173	62.9377607918822	63.1796727540741	72.5839891795378
HORVU1Hr1G013950	1.02930870737947	0.86488040525878	0.746494208953009	0.531846282298984	0.407067225756777	0.418641217367641	0.416032844633308	0.466174406265997	0.695447615184313	0.874822094379128	0.860504537017123	0.978793679843961	0.540289821255127	0.56282083657538	0.496764556131169	0.493707530737866	0.565320757832626	0.489140223755946	0.758497732357711	0.774313680771433	0.846447591655955	0.648894869081467	0.81466482463701	0.680808356717138	0.411730002566063	0.586919699231843	0.326902145892216	1.02957926187026	0.680770734184794	0.814894339050599	0.30258587713497	0.315063307167545	0.888535535077739	0.0514057398245703	0.350268456017043	0.849894696637973
HORVU1Hr1G013970	4.96813002761826	4.41089006681978	5.97195367162407	14.4621277532839	16.0339257256419	17.0048075435523	24.9453293642131	32.2566790557944	20.3997967120732	5.35605363905589	5.32437182279345	5.3755970353335	10.6857320203792	13.4565345472114	10.5931685077701	13.3301033299224	14.3899829266487	12.011109938896	5.89770685772016	4.6458820846286	5.43265454281004	15.7279756363079	14.1038847765282	12.3396514654981	32.3769502017859	24.6995373426734	28.767388838515	5.43986654779212	5.55295343962498	6.26181965796776	20.8279945427905	15.1580457781719	14.1230385049199	16.2956195243888	14.7112751527158	15.8348801373601
HORVU1Hr1G013990	0.809722849805185	0.963723880145498	0.767822614923095	0.245467514907224	0.542756301009036	0.418641217367641	0.382750217062643	0.647464453147218	0.800818465969814	0.892675606509315	0.376470734944991	0.807893196061682	0.360193214170085	0.140705209143845	0.5638949015543	0.411422942281555	0.616713553999229	0.362326091671071	0.510825003424581	0.480608491513303	0.723327941960543	0.525295846399282	0.390360228471901	0.782929610224708	0.748600004665569	0.415734786955889	0.341761334341862	0.814443296703341	0.133484457683293	0.500373716960894	0.20172391808998	0.420084409556726	0.530003652502511	0.257028699122851	0.306484899014913	0.536775597876615
HORVU1Hr1G014010	25.5405800591093	25.1680197930305	26.8098063043981	17.6736610733201	15.01625766125	14.6125720157372	16.075509116631	13.7909928520357	13.2556530288161	22.7632279659875	24.6857239056787	26.0390191653727	11.5461935875633	15.1322056742881	14.0705204006883	22.5254060899151	23.349460391693	15.2901610685192	28.6371592828932	26.6737712789883	25.0240688005924	17.8755086554109	16.0896302865809	13.9565713127013	16.3569101019427	24.6995373426734	18.8414509541514	27.7832732158423	23.3597800945762	24.3181626442995	10.8930915768589	16.9259010017231	22.0730932924575	14.7191768364353	17.5134228008522	12.1669135518699
HORVU1Hr1G014030	0.576412876132505	0.605416283681146	0.447896525371805	0.613668787268059	0.45229691750753	0.418641217367641	0.43267415841864	0.271935070321831	0.337186722513606	0.553458876035775	0.484033802072132	0.435019413263983	0.460246884772886	0.55002945392594	0.550468832469674	0.390851795167477	0.411142369332819	0.489140223755946	0.464386366749619	0.534009435014781	0.384748905298161	0.633444991246194	0.441276780011714	0.374444596194426	0.336870002099506	0.660284661635823	0.609226726435493	0.58394047688164	0.480544047659854	0.343113405916042	0.731249203076178	0.717644199659407	0.436473596178538	0.514057398245703	0.525402684025565	0.506954731327914
HORVU1Hr1G014040	0.397999366853396	0.494217374433589	0.490553337311977	0.409112524845373	0.248763304629141	0.498382401628145	0.199695765423988	0.375529382825386	0.295038382199405	0.321363218343353	0.537815335635702	0.435019413263983	0.360193214170085	0.524446688627059	0.38935600345416	0.226282618254855	0.445404233443887	0.471023919172392	0.49534545786626	0.587410378516259	0.538648467417426	0.602545235575648	0.373388044625296	0.272323342686855	0.411730002566063	0.244549874679935	0.326902145892216	0.50710620360774	0.440498710354866	0.328817014002873	0.605171754269941	0.315063307167545	0.420885253457876	0.411245918596562	0.459727348522369	0.208746065840906
HORVU1Hr1G014050	0.192137625377502	0.123554343608397	0.234612465670946	2.27057451289182	0.474911763382906	1.51508250094956	0.43267415841864	0.310782937510664	0.52685425392751	0.0178535121301863	0.349579968163206	0.0466092228497124	0.620332757737369	0.575612219224821	0.28194745077715	0.287996059597088	0.119916524388739	0.380442396254625	0.170275001141527	0.160202830504434	0.138509605907338	1.35958924950403	0.509165515398131	0.476565849701996	0.430445002682702	1.02710947365573	0.50521240728797	0.0922011279286801	0.146832903451622	0.185853094871189	0.277370387373723	0.68263716552968	1.4808925584629	0.325569685555612	0.394052013019173	0.208746065840906
HORVU1Hr1G014060	1.20772221665858	1.37145321405321	1.47166001193593	1.57508322065468	1.04028291026732	1.25592365210292	0.881989630622613	1.1395374375391	0.737595955498513	0.999796679290432	0.484033802072132	1.25844901694224	0.900483035425212	1.70125389237558	1.65140649740902	0.740561296106799	0.668106350165831	0.742768487925696	1.36220000913222	1.17482075703252	0.846447591655955	1.28233986032766	1.40869125926816	0.902071072650207	1.06675500664844	0.953744511251745	0.980706437676648	1.27544893634674	1.05452721569801	1.28667527218516	1.43728291639111	0.945189921502634	1.52765758662488	0.993844303275025	0.985130032547934	0.521865164602264
HORVU1Hr1G014070	5.14654353689736	5.12750525974848	4.5642788775984	14.9121515306138	15.5363991163836	16.008042740296	12.9802247525592	15.1765667817708	9.46230240053807	3.71353052307875	3.11932894668707	3.34032763756272	15.4682974751931	13.7379449654991	16.702029941275	11.8901230319369	8.92521560093328	11.5944349334743	4.4271500296797	3.95166981910938	3.32423054177611	12.900647992453	16.7006289050587	14.0586925662089	18.9021501178056	12.9855983455045	17.8161669511258	4.36418672195752	4.68530446468358	5.13240469682746	18.0038596895307	11.8148740187829	11.30154847248	14.8048530694762	15.0615436087329	14.254374210279
HORVU1Hr1G014080	7.2326091838531	8.08045407198918	8.78730325967542	7.36402544721671	8.45795235739081	7.37605954409654	6.50675369006493	7.35519618775239	5.7532484528884	7.87339884941216	7.87899466706303	7.02245624269001	7.34393942224562	6.65151897770904	6.05515715716641	6.95304772455828	6.66393256960278	8.76829141843992	8.90073869603436	8.38394812973207	8.14128683610909	6.13360150060339	6.16090273631739	6.60384106015623	6.17595003849095	9.63526506238942	7.72677799381601	6.9919188679249	8.46291461712077	8.87805937807758	6.70732027649184	8.47170225939398	6.32886714458881	6.90550438310061	7.37752935485897	10.1838259263813
HORVU1Hr1G014120	54.6631544198992	47.7290429359238	54.4940772535696	66.4398740348885	46.2473598151449	64.351135698226	63.1704271291215	62.3378775490141	42.5066012068715	49.3828145520953	48.80674170894	62.2543853195992	60.1922882346453	68.5873937662997	70.5539930397106	63.4825599940439	58.5877876299267	41.8667798925923	55.2000594609714	55.3500779392821	56.2502899545912	79.5977706073266	72.2675588188414	66.2256328996596	54.4980803396534	47.2225808006954	62.2748587924671	55.5819132863393	54.5150525178568	57.5286810585897	56.4826970651944	52.1604808532935	54.1071375834181	64.8569084119995	57.3564596727908	34.085250465165
HORVU1Hr1G014140	0.0823446965903578	0.160620646690916	0.21328405970086	0.0204556262422686	0.271378150504518	0.299029440976887	0.0998478827119939	0.530920851580719	0.0842966806284015	0.178535121301863	0.188235367472496	0.139827668549137	0.200107341205603	0.115122443844964	0.134260690846262	0.226282618254855	0.0171309320555341	0.0181163045835536	0.139315910024886	0.29370518925813	0.153899562119264	0.0926992670116381	0	0.187222298097213	0.0935750005831961	0.0244549874679935	0.237747015194339	0.16903540120258	0.133484457683293	0.371706189742379	0.252154897612475	0.455091443686453	0.155883427206621	0	0.0437835570021304	0.0298208665487008
HORVU1Hr1G014150	0.0411723482951789	0.234753252855955	0.021328405970086	0.0409112524845373	0.135689075252259	0.0598058881953774	0.0332826275706646	0.0647464453147218	0.0210741701571004	0.107121072781118	0.295798434599636	0.0155364076165708	0.160085872964482	0.0255827652988809	0.0402782072538786	0.102855735570389	0.0685237282221365	0.0905815229177678	0.0928772733499238	0.0801014152522172	0.0307799124238529	0.030899755670546	0.0678887353864175	0.289343551604783	0.0187150001166392	0	0.0148591884496462	0.03073370930956	0.0133484457683293	0	0.40344783617996	0.192538687713499	0.0467650281619863	0.119946726257331	0.0437835570021304	0.0149104332743504
HORVU1Hr1G014230	0.0960688126887508	0.296530424660153	0	0	0.045229691750753	0.119611776390755	0.0332826275706646	0	0.147519191099703	0.107121072781118	0.457143035290347	0.0310728152331416	0.200107341205603	0.140705209143845	0.0134260690846262	0.164569176912622	0.0856546602776706	0.144930436668428	0.170275001141527	0.0534009435014781	0.138509605907338	0.0772493891763651	0.135777470772835	0.153181880261356	0.0935750005831961	0.0489099749359869	0.148591884496462	0.03073370930956	0	0.100074743392179	0.40344783617996	0.0350070341297272	0	0.359840178771992	0	0.164014766017854
HORVU1Hr1G014370	43.0662763167571	38.7095758525108	24.1864123700775	15.1167077930365	9.81484310991339	13.5958719164158	16.7910856094003	17.6498809927932	20.5473159031729	33.4931887562295	22.8571517645173	28.4626987535577	13.1470523172081	14.4798451591666	17.1585162901523	21.3322795572986	26.4158972296336	15.8517665106094	28.0179774605603	26.3266651462287	31.5494102344492	16.2378216048719	15.8689918965751	13.8374298502758	27.1928951694768	17.3630411022754	17.4149688629853	26.2158540410547	23.186250299588	22.9028198448958	12.1286505751601	13.7577644129828	23.5539858509204	17.9748736919914	21.1255662535279	20.5167561855062
HORVU1Hr1G014410	0.0548964643935719	0.0494217374433589	0.10664202985043	0.0818225049690745	0	0.0797411842605031	0.21633707920932	0.29783364844772	0.0842966806284015	0.249949169822608	0.134453833908926	0.310728152331416	0.180096607085042	0.0895396785460832	0.067130345423131	0.329138353825244	0.222702116721944	0.25362826416975	0.201234092258168	0.186903302255173	0.153899562119264	0.015449877835273	0	0	0.0748600004665569	0.0978199498719738	0.104014319147523	0.26123652913126	0.200226686524939	0.2716314463502	0.20172391808998	0.0525105511945908	0.0935300563239725	0.0685409864327604	0.109458892505326	0
HORVU1Hr1G014560	0.50779229564054	0.333596727742672	0.639852179102579	0.245467514907224	0.293992996379894	0.299029440976887	0.382750217062643	0.388478671888331	0.358260892670706	0.660579948816893	0.806723003453553	0.528237858963407	0.480257618893447	0.409324244782095	0.523616694300422	0.205711471140777	0.428273301388353	0.30797717792041	0.619181822332825	0.347106132759608	0.277019211814676	0.509845968564009	0.441276780011714	0.255303133768927	0.467875002915981	0.293459849615921	0.208028638295046	0.691508459465101	0.533937830733171	0.486077325047726	0.479094305463703	0.717644199659407	0.467650281619863	0.188487712690091	0.306484899014913	0.238566932389606
HORVU1Hr1G014570	28.1618862339024	27.6020403621159	27.1937176118596	1.80009510931964	2.28409943341302	1.19611776390755	1.96367502666921	1.21723317191677	3.41401556545026	29.0655177479433	26.2991699125858	22.2792085221625	2.16115928502051	2.6861903563825	2.32270995164033	2.50967994791749	3.01504404177401	2.15584024544287	25.4793319889958	24.1639269344188	26.7169639839043	1.18964059331602	1.66327401696723	2.2126271593307	1.12290000699835	2.2254038595874	1.17387588752205	29.6580294837254	31.0484848571339	30.4513147750487	3.47973758705216	2.24045018430254	1.24706741765297	2.38179927853842	1.9483682865948	1.96817719221425
HORVU1Hr1G014580	14.3142530906239	11.7994398146019	15.0365262089106	3.66155709736609	4.02544256581701	2.77100615305248	3.46139326734912	2.56395923446298	4.72061411519049	15.6039696017828	10.4336175113326	12.0873251256921	5.16276940310455	4.27232180491311	4.26948996891113	7.03533231301459	5.92730249121481	7.51826640217472	12.0430864443734	13.4303372906217	14.4819487954228	3.0899755670546	4.03937975549184	4.90182016836339	2.69496001679605	4.13289288209089	3.22444389357322	13.1847612938012	12.8412048291328	13.2670516954203	5.37089931914572	3.67573858362135	2.47854649258527	4.64365183081951	4.61916526372476	5.5019498782353
HORVU1Hr1G014590	0.123517044885537	0.0741326061650383	0.170627247760688	0.0204556262422686	0.0904593835015059	0.119611776390755	0.0332826275706646	0.0776957343776661	0	0.0535605363905589	0.0806723003453553	0	0.120064404723362	0.102331061195524	0.0402782072538786	0.1851403240267	0.171309320555341	0.271744568753303	0.0464386366749619	0.0534009435014781	0.0307799124238529	0.0617995113410921	0.0169721838466044	0.136161671343428	0.0374300002332785	0.0489099749359869	0.0445775653489385	0.03073370930956	0.200226686524939	0.0428891757395052	0.050430979522495	0.0875175853243179	0.0467650281619863	0.102811479649141	0.0218917785010652	0.0596417330974016
HORVU1Hr1G014610	21.6154828549689	21.584943828387	19.3022074029278	23.4626032998821	24.1300405490267	26.4541378784219	28.2070268661383	24.888533578979	28.976983966013	22.4418647476442	20.4907642877202	19.8244561187444	28.5553175900395	28.0898762981712	28.3827100448998	23.8625306523302	27.2381819682993	28.9498547245186	20.8973865037328	21.280275985339	21.3766491783658	31.239652982922	36.8975276825179	35.6403174741422	29.7007051851065	27.0961261145367	28.5890785771192	19.562005975535	18.5142942806727	18.8998301092086	28.1909175530747	32.2939889846733	28.370783751605	31.3060955531633	30.2982214454742	34.4729217302981
HORVU1Hr1G014710	9.51081245618633	10.6256735503222	10.2163064596712	11.4551506956704	13.5010629875998	11.9611776390755	13.2464857731245	13.3118691567068	15.531663405783	12.3189233698285	12.5042065535301	9.46167223849162	13.9875031502716	11.179668435611	11.8015147253864	12.0546922088496	14.9210418203702	16.7938143489541	11.8882909887902	11.1607971918089	11.0192086477393	12.3599022682184	15.0543270719381	15.7777336669197	14.4854100902788	19.4906250119908	12.050801832663	11.2639044619537	9.78441074818537	9.02102329720926	16.9448091195583	14.0728277201503	11.8627288104238	12.8342997095344	13.8574957911743	16.4611183348828
HORVU1Hr1G014730	25.1425806922559	22.4127579305632	26.4472234029066	124.492941310447	112.214865233618	117.937211521284	103.974928530756	167.201220380738	61.0307967749627	28.7977150659905	36.7058966571367	36.4484122684751	115.341871470909	115.467811176499	129.158784594104	87.8182270299979	67.8042290758041	70.6354715712753	37.2747457044361	28.4627028862878	36.5511460033253	128.805631512671	116.904402335411	98.5299894258877	80.9049455042314	74.0986120280202	90.6559087312913	30.6415081816313	30.0340029787409	26.8200312291039	117.125949940995	123.399795307288	89.5706172729244	65.1310723577305	73.2717826430652	58.1954210697896
HORVU1Hr1G014800	5.21516411738933	6.27656065530658	5.75866961192321	5.56393033789707	6.80706860848832	6.04039470773311	6.4901123762796	6.87607249242345	5.6268034319458	6.62365300029912	6.37311172728307	5.34452422010036	6.34340271621761	6.02474122788646	5.34357549568123	7.75532246200731	7.19499146332433	7.46391748842406	6.62524549896123	5.63379953940594	6.01747287886324	5.65465528770992	5.97420871400474	5.87197207668531	5.59578503487513	7.21422130305807	5.76536511846272	5.87013847812596	6.84775267915292	5.73285315718053	5.06831344201075	6.94889627475084	6.48475057179543	6.68274617719414	7.90293203888453	9.06554343080505
HORVU1Hr1G014910	0.0411723482951789	0.0494217374433589	0.0853136238803439	0.0204556262422686	0.180918767003012	0.0797411842605031	0.0665652551413293	0.258985781258887	0.0421483403142008	0.107121072781118	0.134453833908926	0.0466092228497124	0.140075138843922	0.0767482958966428	0.0134260690846262	0.082284588456311	0.0685237282221365	0.108697827501321	0.0309590911166413	0.0534009435014781	0.0615598248477058	0.046349633505819	0.0169721838466044	0.0170202089179284	0.0374300002332785	0.122274937339967	0	0.0768342732739001	0.120136011914964	0.0428891757395052	0.0756464692837426	0.0875175853243179	0.0155883427206621	0	0.0656753355031956	0
HORVU1Hr1G014950	0.356827018558217	0.383018465186031	0.405239713431633	0.818225049690745	0.83674929738893	0.797411842605031	1.01512014090527	1.7222554453716	0.653299274870112	0.499898339645216	0.376470734944991	0.38841019041427	0.800429364822411	0.588403601874261	0.792138075992945	1.19312653261651	1.04498685538758	1.12321088418032	0.541784094541222	0.587410378516259	0.554038423629352	0.710694380422559	1.01833103079626	0.885050863732279	0.860890005365404	0.831469573911777	0.475494030388678	0.52247305826252	0.587331613806488	0.200149486784358	0.479094305463703	0.420084409556726	0.483238624340525	0.719680357543984	0.766212247537282	0.656059064071418
HORVU1Hr1G015000	2.20958269184127	2.47108687216794	2.83667799402143	2.43421952282997	3.70883472356174	3.90731802876465	1.88046845774255	1.9553426485046	1.91774948429613	2.69588033165813	1.66722754047068	1.61578639212336	1.94104120969435	1.59892283118006	1.65140649740902	0.699419001878643	0.308356776999614	0.380442396254625	2.41480910709802	2.05593632480691	2.26232356315319	1.11239120413966	1.61235746542742	2.05944527906934	0.767315004782208	0.831469573911777	0.846973741629832	2.95043609371776	3.04344563517908	3.3024665319419	1.51292938567485	1.92538687713499	2.15119129545137	0.514057398245703	0.54729446252663	0.700790363894469
HORVU1Hr1G015040	6.51895514673666	6.80784433282268	6.44117860296596	6.09577662019605	7.66643275175263	7.27638306377091	6.52339500385027	6.09911514864679	6.25902853665881	6.53438543964818	7.34117933142733	6.99138342745686	6.74361739862881	6.25498611557638	5.30329728842735	5.20450021986167	5.55042198599306	6.53998595466283	7.18250913906077	6.46151416367885	6.21754230961829	7.84853794031869	7.7393158340516	7.52293234172437	7.57957504723889	8.90161543834962	6.76093074458901	6.43871210035282	7.2482060522028	7.27686348380272	7.66550888741925	4.79596367577262	5.62739172215901	6.95691012292518	6.83023489233234	7.63414183646741
HORVU1Hr1G015050	4.32309657099379	4.69506505711909	7.84885339699164	14.8712402781293	15.7173178833867	10.784995171233	26.443047604893	18.1937511334368	21.2849118586714	4.57049910532769	5.70084255773844	5.60864314958206	22.3720007467864	13.4949086951597	9.70704794818474	9.54501226093208	11.7689503221519	19.9460513464925	5.3249636720623	6.78191982468772	8.17206674853294	10.3668680274682	10.1833103079626	13.565106507589	15.5895950971605	15.9446518291317	14.5768638691029	7.22242168774661	5.76652857191825	5.84722429248588	30.359449672542	18.5712316058203	3.67884888207625	11.4292094876628	17.0536954523298	11.7196005536394
HORVU1Hr1G015060	3.62316664997574	4.90510744125337	4.32966641192745	3.94793586475785	6.10600838635165	4.4854416146533	4.04383924983575	4.32506254702341	4.00409232984907	4.8204482751503	5.27059028922988	4.52109461642211	4.44238297476438	3.70950096833773	3.77272541277996	4.56679465932526	4.29986394593907	5.3805424613154	4.52002730302962	4.05847170611234	4.27840782691555	3.61527141345389	3.34352021778106	3.8295470065339	5.01562003125931	8.63261057620169	4.24972789659881	4.5332221231601	4.76539513929355	4.84647685856409	4.6144346263083	4.04331244198349	3.25796362861838	3.90683622666734	4.4659228142173	3.74251875186195
HORVU1Hr1G015090	0.0548964643935719	0.0123554343608397	0.0426568119401719	0.0409112524845373	0.135689075252259	0.0797411842605031	0.382750217062643	0.50502227345483	0.126445020942602	0	0.161344600690711	0.0310728152331416	0.0600322023616808	0.0767482958966428	0.187964967184767	0.863988178791265	1.16490337977632	1.19567610251453	0.0154795455583206	0	0.0615598248477058	0.030899755670546	0.0848609192330219	0.170202089179284	0.149720000933114	0.146729924807961	0.0742959422482309	0.04610056396434	0.0266968915366586	0.0428891757395052	0.0252154897612475	0.0175035170648636	0.109118399044635	0.822491837193124	0.788104026038347	1.34193899469154
HORVU1Hr1G015130	4.08978659732111	3.97844986419039	3.54051539103427	0.45002377732991	0.655830530385918	0.398705921302516	0.399391530847976	0.388478671888331	0.421483403142008	3.65996998668819	4.14117808439491	4.33465772502326	0.600322023616808	0.690734663069785	0.469912417961917	0.555420972080099	0.445404233443887	0.724652183342142	4.25687502853817	3.49776179934682	3.40118032283574	0.494396090728736	0.54310988309134	0.885050863732279	0.430445002682702	0.733649624039804	0.341761334341862	2.6891995645865	2.62964381636087	2.7592036392415	0.479094305463703	0.49009847781618	0.654710394267808	0.394110671988372	0.437835570021304	0.223656499115256
HORVU1Hr1G015180	0.123517044885537	0.148265212330077	0.127970435820516	0.204556262422686	0.045229691750753	0.0797411842605031	0.133130510282659	0.0517971562517774	0.105370850785502	0.214242145562236	0.0806723003453553	0.139827668549137	0.160085872964482	0.0383741479483214	0.10740855267701	0.205711471140777	0.171309320555341	0.144930436668428	0.0619181822332825	0.133502358753695	0.200069430755044	0.0617995113410921	0.0339443676932088	0.0340404178358569	0.187150001166392	0.146729924807961	0.118873507597169	0.0768342732739001	0.120136011914964	0.0857783514790104	0.126077448806238	0.122524619454045	0.140295084485959	0.0856762330409505	0.394052013019173	0.193835632566555
HORVU1Hr1G015210	0.288206438066252	0.135909777969237	0.191955653730774	1.51371634192788	1.10812744789345	1.69450016553569	3.77757822927044	2.84884359384776	1.39089523036863	0.0535605363905589	0.215126134254281	0.139827668549137	1.04055817426913	2.58385929518697	1.89307574093229	2.01597241717962	4.07716182921712	2.64498046919882	0.0309590911166413	0.133502358753695	0.0615598248477058	0.849743280940016	0.729803905403988	0.272323342686855	0.561450003499177	0.415734786955889	1.82768017930648	0.12293483723824	0.120136011914964	0.314520622089705	1.0590505699724	1.08521805802154	1.34059747397694	5.1919797222816	5.56051173927056	3.74251875186195
HORVU1Hr1G015240	0.699929921018042	0.914302142702139	0.725165802982923	0.245467514907224	0.293992996379894	0.318964737042013	0.0832065689266616	0.194239335944165	0.189667531413903	0.714140485207452	0.726050703108198	0.621456304662832	0.180096607085042	0.140705209143845	0.201391036269393	0.246853765368933	0.137047456444273	0.108697827501321	0.712059095682749	0.801014152522172	0.646378160900911	0.108149144846911	0.101833103079626	0.22126271593307	0.224580001399671	0.269004862147928	0.148591884496462	0.860543860667681	0.600680059574818	0.743412379484757	0.30258587713497	0.192538687713499	0.202648455368607	0.0856762330409505	0.0875671140042608	0.0298208665487008
HORVU1Hr1G015260	4.63875124125682	4.04022703599459	4.35099481789754	7.99814986072704	6.30954199923004	7.21657717557553	6.68980814170359	10.5148227191108	6.13258351571621	4.10630778994285	3.38823661450492	4.39680335548954	6.70359593038769	8.55743499247567	9.11630090846119	5.84220578039808	5.49902918982646	5.00010006506078	4.62838412193787	4.91288680213599	4.72471655706142	7.10694380422559	6.90767882556798	5.95707312127495	8.02873505003823	5.50237218029853	9.40586628862603	4.85592607091048	5.13915162080677	4.53195623647439	5.64826970651944	6.4412942798698	8.5112351254815	7.29961505508898	5.18835150475245	6.30711327505022
HORVU1Hr1G015270	8.52267609710204	8.47582797153605	8.68066122982499	2.94561017888668	3.91236833644013	2.53178260027097	2.49619706779985	2.21432842976348	2.76071629058015	7.58774265532918	8.1210115680991	9.6325727222739	2.66142763803452	2.73735588698026	1.90650181001692	2.79767600751457	2.14136650694177	2.82614351503435	7.39922277687726	8.27714624272911	8.14128683610909	2.73462837684332	2.80041033468972	2.60409196444305	2.60138501621285	3.88834300741096	2.57063960178879	7.85246272859259	9.01020089362227	8.69220628320639	2.47111799660226	2.85307328157276	3.30472865678036	1.74779515403539	1.59809983057776	2.14710239150646
HORVU1Hr1G015310	5.02302649201183	5.32519220952192	4.88420496714969	6.05486536771152	5.69894116059487	5.96065352347261	7.0559170449809	6.63003600022751	4.88920747644729	4.44552452041639	5.13613645532095	4.67645869258781	4.5824581136083	5.97357569728869	5.16903659758108	5.98620381019663	6.45836138493637	5.28996093839764	5.72743185657863	5.42019576540003	6.38683182794948	5.50015650935719	5.39715446322019	6.29747729963352	6.2508100389575	7.53213614014198	6.74607155613936	5.62426880364948	4.43168399508532	5.14670108874063	3.88318542323212	5.40858677304285	7.21740267966655	4.86641003672599	5.31970217575884	4.35384651611032
HORVU1Hr1G015490	10.9106722982224	11.4040659150551	12.7330583641413	13.0916007950519	12.2798613103294	13.7752895810019	14.1451167175325	13.5838042270286	13.8878781335292	11.2834196662777	9.81512987535156	10.3627838802527	11.8063331311306	12.9065050932854	12.6473570777179	11.8901230319369	11.8888668465407	10.14513056679	12.16692280884	13.0298302143607	12.5120344002962	13.0087971372999	14.4433284534603	13.8714702681117	13.7180950854966	9.53744511251745	12.9720715165411	12.6315545262292	11.6798900472881	12.2520078695853	12.1538660649213	12.830078008545	16.8977635091977	11.086504555499	12.3031795175986	11.958167486029
HORVU1Hr1G015500	17.4845239093526	18.1007113386302	19.0249381253167	12.0688194829385	15.4685545787575	15.3302426740817	12.6307571630672	13.5579056489027	11.548645246091	18.7997482730862	16.4571492704525	16.9968299325285	23.0523657068854	18.6626272855336	20.7432767357475	23.7596749167598	23.6578171686926	22.2287057240202	17.4609273897857	16.6877948442119	16.744272358576	15.5116773466141	16.5309070665927	16.8500068287492	15.9451800993766	20.5177344856465	12.7046061244475	18.9626986439985	17.673342197268	19.1714615555588	15.179724836271	13.5652257252693	14.0918618194785	22.5499845363782	20.4250293414938	20.2036370867448
HORVU1Hr1G015540	0.0411723482951789	0.111198909247557	0.127970435820516	0.0204556262422686	0.0904593835015059	0.219288256716384	0.166413137853323	0.155391468755332	0.0842966806284015	0.0357070242603726	0.0537815335635702	0.077682038082854	0.100053670602801	0.0767482958966428	0.174538898100141	0	0.0342618641110683	0.0362326091671071	0.185754546699848	0.0267004717507391	0.0461698686357793	0.0772493891763651	0.0848609192330219	0	0.0187150001166392	0.0489099749359869	0.133732696046816	0.0768342732739001	0.320362698439903	0.200149486784358	0.10086195904499	0.0700140682594543	0.0779417136033104	0.0342704932163802	0	0.0149104332743504
HORVU1Hr1G015550	8.08350438195346	8.6488040525878	11.7306232835473	13.6234470773509	14.2247380556118	13.4164542518297	16.0089438614897	15.0600231802043	17.217597018351	9.40880089260818	15.7848801009079	8.68485185766308	20.2708736641276	19.5708154536439	21.5891190880789	25.6933627454831	23.9833048777478	28.2614351503435	9.41156369945894	9.07816039525128	8.86461477806963	12.6071003135828	12.5594160464872	12.611974808185	19.7068951228211	21.2024741347503	16.9989115863952	9.55818359527317	8.94345866478062	9.85021402817303	16.3900683448109	16.0682286655448	14.1542151903612	28.6329970822856	22.1106962860758	35.4122790265822
HORVU1Hr1G015560	12.8732209002926	13.257381069181	18.2144586984534	20.1487918486346	23.248061559887	22.3873374811363	24.8454814815011	25.6784402118187	25.2890041885205	13.6400832674623	18.7428644469042	12.8486090989041	30.8765627480245	30.3667424097716	32.2359918721875	40.2371637551361	36.6773255308986	43.1168049088575	14.3495387325632	14.6051580476543	14.3588291457274	19.0187996152211	18.2281254512531	18.9605127345723	29.6445601847565	32.8185931820472	25.9292838446326	15.36685465478	16.1916647169834	15.454399658135	26.5771262083549	25.9577158071927	21.2780878137037	41.9299484502412	32.9909102011052	47.191521313319
HORVU1Hr1G015590	56.9550818083308	59.0219099417313	70.3410828893435	42.2204125640425	43.6240376936012	42.2030217698713	46.6622438540718	44.7397937124727	49.0606681257297	57.9882073988451	60.9882590610886	56.1485771262869	39.1209852056953	41.9301523248658	43.7958373540506	51.3661543438521	55.2815177432086	56.9757779152759	61.1751640464831	65.896764280824	66.530780704158	45.7161885145728	51.7991050998366	52.558405138563	47.7419652975467	52.358128168974	48.5746870418934	68.9203431266884	67.0358946485497	65.4631785703981	35.7303489916877	50.4451361809369	44.4579534393283	46.9334404598327	53.5691819921065	58.8216592673123
HORVU1Hr1G015620	1.57827335131519	1.75447167923924	1.96221334924791	2.16829638168048	2.46501820041604	2.07327079077308	1.6974140061039	2.91359003916248	1.72808195288223	1.98173984645068	2.3394967100153	2.40814318056848	2.44130956270835	3.18505427971067	4.33662031433426	1.6662629162403	1.62743854527574	1.75728154460469	1.90398410367344	2.29624057056356	2.01608426376236	2.73462837684332	2.22335608390517	2.72323342686855	1.5720600097977	3.03241844603119	2.85296418233207	2.42796303545524	2.84321894865414	2.10156961123576	2.26939407851228	2.52050645734036	2.27589803721666	1.0452500430996	1.33539848856498	1.08846162902758
HORVU1Hr1G015660	41.8311058679018	33.9280227548659	42.8914244058429	32.7085463613875	29.0600769498588	32.1356972569828	29.4218427724675	37.8896197981752	25.9844518037048	45.3479208106732	43.4016975858012	55.6669484901732	36.6396541747459	36.3786922550087	36.706872877368	31.3298570547404	29.0197989020748	36.6855167816959	35.8351479675122	48.701660473348	46.4161079351702	47.0757777640769	41.3442398503283	40.1336526284753	35.0906252186986	28.1721455631285	34.9190928566685	40.4148277420714	48.3480705728887	43.3895494564661	44.5809858978856	39.5054380153971	34.4658257553839	28.3759683831628	28.9847147354103	27.3457346251586
HORVU1Hr1G015670	3.7192354626645	3.53365422720016	2.96464842984195	2.43421952282997	2.19364004991152	2.09320608683821	2.01359896802521	1.79995117974927	2.86608714136565	3.44572784112595	2.04369827541567	3.60444656704443	1.70091240024762	1.71404527502502	1.6379804283244	1.74854750469661	1.81587879788662	1.64858371710337	3.4519386595055	3.52446227109756	3.01643141753758	2.22478240827931	2.54582757699066	1.48075817585977	3.03183001889556	1.93194400997148	1.27789020666957	3.02727036699166	2.44276557560426	2.78779642306784	2.0676701604223	1.76785522355122	3.7412022529589	1.74779515403539	1.9483682865948	2.78825102230353
HORVU1Hr1G015690	0.0274482321967859	0.0617771718041986	0.170627247760688	0.204556262422686	0.0904593835015059	0.0398705921302516	0.0665652551413293	0.271935070321831	0	0.0892675606509315	0	0.077682038082854	0.180096607085042	0.0511655305977618	0.10740855267701	0.143998029798544	0.0856546602776706	0.126814132084875	0.139315910024886	0.0801014152522172	0.0769497810596322	0.123599022682184	0.0339443676932088	0.0340404178358569	0.0748600004665569	0.146729924807961	0.104014319147523	0.0768342732739001	0.093439120378305	0.0857783514790104	0.176508428328733	0.0525105511945908	0.155883427206621	0.0342704932163802	0.0656753355031956	0.104373032920453
HORVU1Hr1G015720	4.95440591151986	4.64564331967573	3.75379945073513	6.9753685486136	5.60848177709337	6.10020059592849	6.24049266949962	7.36814547681534	3.85657313874937	2.39237062544496	2.58151361105137	3.20049996901359	5.46293041491296	4.74560296294241	5.97460074265866	6.76790740053158	6.54401604521404	6.3950555179944	4.89153639642932	4.91288680213599	3.77053927192198	4.60406359491136	3.98846320395203	4.81671912377375	5.18405503230907	4.91545248106668	5.36416703032227	4.10295019282626	3.61742880321724	3.11661343707071	5.24482187033948	5.33857270478339	6.48475057179543	4.52370510456218	5.23213506175458	5.78524811044796
HORVU1Hr1G015770	2.1409621113493	2.16220101314695	5.24678786864115	4.09112524845373	7.96042574813252	5.48220641790959	8.81989630622613	7.03146396117878	6.59621525917242	2.39237062544496	2.90420281243279	3.68212860512728	6.52349932330265	7.44458470197435	7.78712006908319	12.9392515347549	9.06226305737755	8.98568707344256	2.53864547156458	3.44436085584534	3.41657027904767	4.71221273975827	4.10726849087826	5.3273253913116	6.73740004199012	4.8420875186627	4.96296894218182	3.65731140783764	3.4172021166923	3.61698715403161	7.96809476455422	5.96869931911848	4.97268132789121	10.1954717318731	10.5299454590124	10.1390946265583
HORVU1Hr1G015810	2.01744506646377	1.6803390730742	1.64228725969662	8.26407300187653	6.9201428378652	8.77153026865535	8.20416769616883	8.32639286747322	6.36439938744432	1.37472043402434	2.44705977714244	1.1186213483931	8.44452979887644	8.21206766094077	8.36444103972212	6.10963069288109	5.80738596682607	5.28996093839764	2.04330001369832	1.60202830504434	1.84679474543117	8.28113451970633	7.04345629634082	7.13146753661202	7.26142004525602	7.06749137825011	8.15769445885575	2.47406359941958	2.05566064832271	1.78704898914605	8.72455945739164	5.6711395290158	7.52916953407979	7.52237326099545	7.18050334834938	6.93335147257294
HORVU1Hr1G015820	3.80158015925485	4.36146832937642	4.09505394625651	3.86611335978877	2.73639635092055	2.99029440976887	4.09376319119175	4.45455543765286	3.49831224607866	4.19557535059378	3.76470734944991	4.35019413263983	3.42183553461581	3.93974585602766	4.202359623488	3.74394877476215	3.5118410713845	3.33340004337385	4.90701594198764	4.37887736712121	4.26301787070363	2.73462837684332	2.7155494154567	3.01257697847333	3.51842002192818	2.6166836590753	2.61521716713773	4.41028728592186	4.65860757314692	3.75995107316329	2.37025603755727	3.23815065699976	3.72561391023824	2.96439766321689	3.19619966115552	2.84789275540093
HORVU1Hr1G015910	0.150965277082323	0.172976081051756	0.277269277611118	0.0613668787268059	0	0.0996764803256289	0.0832065689266616	0.103594312503555	0.0210741701571004	0.160681609171677	0.0537815335635702	0.108754853315996	0.120064404723362	0.0255827652988809	0.0402782072538786	0.0205711471140777	0.0342618641110683	0.0362326091671071	0.216713637816489	0.0267004717507391	0.153899562119264	0.0772493891763651	0.0509165515398131	0.136161671343428	0	0.0978199498719738	0.0148591884496462	0.2305028198217	0.18687824075661	0.214445878697526	0	0.262552755972954	0.0935300563239725	0.0171352466081901	0	0
HORVU1Hr1G015940	4.295648338797	4.71977592584077	5.20413105670098	6.68898978122184	5.60848177709337	6.91754773459865	5.77453588351031	5.0502227345483	5.3949875602177	4.695473690239	3.49579968163206	4.69199510020438	4.4824044430055	7.15038290103722	6.31025246977431	4.29936974684225	4.07716182921712	4.40226201380351	5.24756594427069	4.72598349988081	5.66350388598893	6.2417506454503	6.1948471040106	5.78687103209567	4.99690503114267	4.18180285702688	5.08184244977899	4.59468954177922	5.67308945153995	5.63277841378835	5.64826970651944	5.33857270478339	5.78327514936563	4.67792232403589	4.9037583842386	6.09836720920932
HORVU1Hr1G016050	0.686205804919649	0.580705414959467	0.533210149252149	0.613668787268059	0.587985992759789	0.598058881953774	0.86534831683728	0.867602367217272	0.821892636126915	0.660579948816893	0.645378402762842	0.668065527512545	0.72038642834017	0.652360515121463	0.698155592400562	1.25483997395874	1.16490337977632	1.08697827501321	0.758497732357711	0.747613209020694	0.73871789817247	0.432596579387644	0.763748273097197	0.86803065481435	0.842175005248765	0.855924561379771	0.846973741629832	0.67614160481032	0.654073842648135	0.614744852266241	0.857326651882416	1.03270750682695	0.592357023385159	0.771086097368554	0.985130032547934	0.596417330974016
HORVU1Hr1G016060	0.686205804919649	0.580705414959467	0.533210149252149	0.613668787268059	0.587985992759789	0.598058881953774	0.848707003051948	0.867602367217272	0.821892636126915	0.660579948816893	0.645378402762842	0.668065527512545	0.72038642834017	0.652360515121463	0.698155592400562	1.25483997395874	1.16490337977632	1.08697827501321	0.74301818679939	0.747613209020694	0.73871789817247	0.432596579387644	0.763748273097197	0.86803065481435	0.842175005248765	0.831469573911777	0.846973741629832	0.66077475015554	0.640725396879806	0.614744852266241	0.857326651882416	1.03270750682695	0.592357023385159	0.771086097368554	0.985130032547934	0.596417330974016
HORVU1Hr1G016080	0.13724116098393	0.123554343608397	0.170627247760688	0.940958807144357	0.407067225756777	1.29579424423318	0.166413137853323	0.362580093762442	0.273964212042305	0.249949169822608	0.242016901036066	0.201973299015421	0.76040789658129	0.997727846656356	1.32918083937799	0.431994089395633	0.428273301388353	0.452907614588839	0.216713637816489	0.0534009435014781	0.153899562119264	0.401696823717098	1.13713631772249	0.272323342686855	0.299440001866228	0.293459849615921	0.178310261395754	0.1536685465478	0.200226686524939	0.142963919131684	0.252154897612475	0.402580892491862	0.514415309781849	0.222758205906471	0.131350671006391	0.328029532035709
HORVU1Hr1G016110	3.82902839145164	3.2989009743442	3.88176988655565	2.90469892640215	3.09823388492658	2.83081204124786	2.52947969537051	2.93948861728837	2.92930965183695	3.37431379260521	3.36134584772314	3.82195627367642	3.32178186401301	3.73508373363661	3.61161258376445	3.53823730362137	3.32340081877362	2.91672503795212	3.21974547613069	3.12395519483647	3.58585979737886	2.76552813251387	3.59810297548013	3.45510241033947	2.56395501597957	3.25251333324313	2.28831502124551	3.4575422973255	3.81765548974218	3.78854385698963	3.78232346418713	3.15063307167545	3.66326053935559	2.70736896409403	2.86782298363954	2.98208665487008
HORVU1Hr1G016120	0.123517044885537	0.308885859020993	0.405239713431633	0.306834393634029	0.135689075252259	0.239223552781509	0.232978392994652	0.427326539077164	0.0842966806284015	0.249949169822608	0.215126134254281	0.233046114248562	0.340182480049525	0.179079357092166	0.0805564145077572	0.370280648053399	0.137047456444273	0.126814132084875	0.278631820049771	0.240304245756652	0.277019211814676	0.200848411858549	0.152749654619439	0.153181880261356	0.280725001749588	0.146729924807961	0.148591884496462	0.19976911051214	0.226923578061598	0.214445878697526	0.252154897612475	0.24504923890809	0.171471769927283	0.205622959298281	0.109458892505326	0.0596417330974016
HORVU1Hr1G016130	18.5961773133225	18.8914591377239	18.6836836297953	14.5234946320107	14.6318052813686	13.7354189888717	17.7063578675936	17.2484530318419	15.3419958743691	20.6922205588859	18.4201752455228	19.6846284501952	14.787932515094	15.7078178935129	14.5941370949887	16.3540619556918	19.1181201739761	17.0293263085403	18.1110683032351	18.5301273950129	18.1293684176494	15.1408802785676	15.0712992557847	16.1181378452782	16.7873551046254	17.9499608015072	17.3555321091867	18.7475626788316	19.5554730506024	19.3859074342564	14.3980446536723	16.6283412116204	14.1698035330818	14.5306891237452	17.4258556868479	14.6867767752351
HORVU1Hr1G016140	0.603861108329291	0.43244020262939	0.533210149252149	1.41143821071654	1.94487674528238	1.33566483636343	1.31466378904125	1.87764691412693	1.13800518848342	1.07121072781118	0.994958370926049	0.683601935129116	1.82097680497099	2.08499537185879	1.78566718825528	1.39883800375729	1.30195083622059	1.44930436668428	0.665620459007787	0.694212265519216	0.569428379841279	1.59133741703312	1.28988597234193	1.10631357966535	1.53463000956442	1.83412406009951	1.64936991791073	0.768342732739001	0.854300529173074	0.571855676526736	1.73986879352608	2.11792556484849	1.20030238949098	1.07952053631598	1.29161493156285	1.13319292885063
HORVU1Hr1G016170	9.55198480448151	10.5268300754354	9.10722934922671	8.69364115296417	10.6063627155516	9.70848918371626	10.5838755674714	9.84145968783771	7.18629202357123	12.3546303940889	9.384877606843	12.9573639522201	9.28498063193997	9.70865943092531	11.7746625872172	10.6352830579782	11.3578079528191	11.7031327609756	8.3279955103765	12.3089174770907	10.8037492607724	9.42442547951654	10.6755036395142	9.70151908321921	9.1142050568033	14.2817126813082	9.55445817312249	10.9565673688581	11.6932384930565	10.8080722863553	8.47240455977917	9.94199769284252	9.04123877798401	9.49292662093731	8.38455116590797	9.2295581968229
HORVU1Hr1G016180	0.0548964643935719	0.086488040525878	0.0639852179102579	0.14318938369588	0.0678445376261295	0	0.0832065689266616	0.0647464453147218	0.0632225104713011	0.107121072781118	0	0.0621456304662832	0.0800429364822411	0.0895396785460832	0.10740855267701	0.102855735570389	0.0856546602776706	0.0724652183342142	0.0619181822332825	0.160202830504434	0.0307799124238529	0.0926992670116381	0.0339443676932088	0	0.0748600004665569	0.0489099749359869	0.0742959422482309	0.06146741861912	0.106787566146634	0.0571855676526736	0.0756464692837426	0.0700140682594543	0.0623533708826483	0.102811479649141	0.0875671140042608	0.0596417330974016
HORVU1Hr1G016190	14.3005289745255	12.1453919767054	13.2022832954832	4.56160465202591	4.20636133282003	4.08673569335079	4.29345895661574	3.43156160168025	6.65943776964372	15.4075809683508	9.16975147258872	13.4234561807172	5.62301628787744	4.5537322232008	4.67227204144992	6.0067749573107	7.64039569676822	7.53638270675828	13.374327362389	16.367389183203	16.1748439787347	5.11390956347537	8.21453698175652	6.63788147799209	5.35249003335882	3.86388801994297	4.50233410024279	15.6280911839113	14.6565934536256	15.0826934683927	5.87520911437067	8.6992479812372	7.13946096606324	8.63616429052781	7.50888002586536	16.7145957005468
HORVU1Hr1G016200	168.861524474627	145.96710153896	159.813745933854	41.8317556654394	40.5258038086747	36.8802977204827	43.7832965692093	31.2984316651365	50.4304891859412	175.964215555116	129.10257131935	143.323360262866	48.3659443693942	50.7945805009281	54.41585799999	63.4825599940439	77.3632891627921	70.1825639566865	157.721089693729	200.013233884786	202.885792741826	48.1109195790402	56.4664556576528	58.515478259838	43.4000852704864	33.3810578938111	46.6281333549897	191.716878673035	195.915138541769	197.747692942945	62.8622159747901	81.0237804932535	51.9091812598047	90.7311307903665	79.7517490793805	79.2489528531724
[truncated: 30,323 more rows]
